# Supplementary material for: Quantifying the dynamic wing morphing of hovering hummingbird
Source: R Soc Open Sci. 2017 Sep 20;4(9):170307. doi: 10.1098/rsos.170307 (PMC5627076; doi:10.1098/rsos.170307)
Supplement: Reconstructed 3D hummingbird wing grid data [file rsos170307supp2.zip]

Archive with 38 entries (35 files):
- wing_grid/
- wing_grid/grid01.xyz
- __MACOSX/
- __MACOSX/wing_grid/
- __MACOSX/wing_grid/._grid01.xyz
- wing_grid/grid02.xyz
- __MACOSX/wing_grid/._grid02.xyz
- wing_grid/grid03.xyz
- __MACOSX/wing_grid/._grid03.xyz
- wing_grid/grid04.xyz
- __MACOSX/wing_grid/._grid04.xyz
- wing_grid/grid05.xyz
- __MACOSX/wing_grid/._grid05.xyz
- wing_grid/grid06.xyz
- __MACOSX/wing_grid/._grid06.xyz
- wing_grid/grid07.xyz
- __MACOSX/wing_grid/._grid07.xyz
- wing_grid/grid08.xyz
- __MACOSX/wing_grid/._grid08.xyz
- wing_grid/grid09.xyz
- __MACOSX/wing_grid/._grid09.xyz
- wing_grid/grid10.xyz
- __MACOSX/wing_grid/._grid10.xyz
- wing_grid/grid11.xyz
- __MACOSX/wing_grid/._grid11.xyz
- wing_grid/grid12.xyz
- __MACOSX/wing_grid/._grid12.xyz
- wing_grid/grid13.xyz
- __MACOSX/wing_grid/._grid13.xyz
- wing_grid/grid14.xyz
- __MACOSX/wing_grid/._grid14.xyz
- wing_grid/grid15.xyz
- __MACOSX/wing_grid/._grid15.xyz
- wing_grid/grid16.xyz
- __MACOSX/wing_grid/._grid16.xyz
- wing_grid/grid17.xyz
- __MACOSX/wing_grid/._grid17.xyz
- wing_grid/readme.txt
