# Supplementary material for: Quantifying the dynamic wing morphing of hovering hummingbird
Source: R Soc Open Sci. 2017 Sep 20;4(9):170307. doi: 10.1098/rsos.170307 (PMC5627076; doi:10.1098/rsos.170307)
Supplement: Reconstructed 3D hummingbird wing grid data [file rsos170307supp2.zip › wing_grid/grid01.xyz]

           2
         201         401           1
           1          51           1
          2.1288          2.1246          2.1204          2.1162          2.1121          2.1080          2.1040
          2.1001          2.0962          2.0926          2.0890          2.0856          2.0822          2.0789
          2.0757          2.0725          2.0694          2.0664          2.0635          2.0606          2.0577
          2.0549          2.0520          2.0491          2.0461          2.0432          2.0402          2.0371
          2.0341          2.0311          2.0281          2.0251          2.0221          2.0191          2.0162
          2.0134          2.0106          2.0079          2.0052          2.0027          2.0002          1.9979
          1.9956          1.9934          1.9913          1.9892          1.9873          1.9854          1.9836
          1.9819          1.9803          1.9787          1.9772          1.9757          1.9743          1.9730
          1.9717          1.9704          1.9692          1.9680          1.9669          1.9658          1.9648
          1.9637          1.9627          1.9618          1.9608          1.9599          1.9590          1.9581
          1.9572          1.9563          1.9554          1.9546          1.9537          1.9528          1.9520
          1.9511          1.9502          1.9492          1.9483          1.9473          1.9463          1.9452
          1.9441          1.9429          1.9417          1.9404          1.9390          1.9376          1.9361
          1.9346          1.9330          1.9313          1.9295          1.9277          1.9259          1.9239
          1.9220          1.9199          1.9178          1.9157          1.9135          1.9112          1.9089
          1.9066          1.9042          1.9018          1.8993          1.8968          1.8942          1.8916
          1.8890          1.8863          1.8836          1.8808          1.8780          1.8751          1.8722
          1.8693          1.8663          1.8633          1.8603          1.8572          1.8540          1.8509
          1.8477          1.8444          1.8412          1.8379          1.8345          1.8311          1.8277
          1.8243          1.8208          1.8173          1.8138          1.8103          1.8067          1.8031
          1.7995          1.7958          1.7921          1.7885          1.7848          1.7810          1.7773
          1.7736          1.7698          1.7661          1.7623          1.7585          1.7548          1.7510
          1.7472          1.7435          1.7397          1.7360          1.7323          1.7286          1.7249
          1.7212          1.7175          1.7139          1.7103          1.7067          1.7032          1.6997
          1.6962          1.6929          1.6895          1.6862          1.6829          1.6797          1.6764
          1.6732          1.6700          1.6668          1.6636          1.6605          1.6574          1.6544
          1.6515          1.6486          1.6458          1.6431          1.6404          1.6377          1.6350
          1.6324          1.6298          1.6272          1.6246          1.6221          1.6195          1.6169
          1.6142          1.6116          1.6089          1.6061          1.6033          2.1439          2.1372
          2.1309          2.1252          2.1200          2.1150          2.1102          2.1053          2.1003
          2.0955          2.0909          2.0864          2.0821          2.0781          2.0742          2.0705
          2.0670          2.0636          2.0603          2.0569          2.0538          2.0509          2.0480
          2.0451          2.0418          2.0391          2.0365          2.0339          2.0313          2.0285
          2.0256          2.0232          2.0208          2.0185          2.0161          2.0134          2.0105
          2.0083          2.0061          2.0039          2.0017          1.9992          1.9966          1.9941
          1.9920          1.9899          1.9878          1.9857          1.9835          1.9810          1.9786
          1.9766          1.9747          1.9727          1.9705          1.9686          1.9666          1.9645
          1.9623          1.9601          1.9578          1.9555          1.9533          1.9509          1.9486
          1.9465          1.9445          1.9424          1.9405          1.9386          1.9367          1.9343
          1.9323          1.9304          1.9286          1.9273          1.9229          1.9212          1.9193
          1.9171          1.9185          1.9156          1.9127          1.9100          1.9085          1.9067
          1.9049          1.9030          1.9010          1.8989          1.8968          1.8947          1.8924
          1.8900          1.8873          1.8845          1.8818          1.8792          1.8766          1.8741
          1.8716          1.8691          1.8667          1.8641          1.8616          1.8590          1.8564
          1.8539          1.8515          1.8491          1.8468          1.8445          1.8420          1.8394
          1.8372          1.8344          1.8316          1.8290          1.8263          1.8236          1.8209
          1.8183          1.8156          1.8130          1.8104          1.8077          1.8051          1.8025
          1.7998          1.7971          1.7943          1.7925          1.7900          1.7876          1.7852
          1.7829          1.7804          1.7778          1.7753          1.7727          1.7702          1.7676
          1.7651          1.7624          1.7598          1.7573          1.7547          1.7521          1.7495
          1.7469          1.7443          1.7417          1.7391          1.7364          1.7338          1.7312
          1.7286          1.7260          1.7234          1.7207          1.7180          1.7154          1.7127
          1.7101          1.7075          1.7047          1.7020          1.6993          1.6966          1.6938
          1.6911          1.6884          1.6857          1.6831          1.6804          1.6775          1.6748
          1.6720          1.6692          1.6664          1.6636          1.6608          1.6580          1.6552
          1.6523          1.6494          1.6466          1.6436          1.6407          1.6378          1.6348
          1.6318          1.6288          1.6258          1.6228          1.6197          1.6167          1.6135
          1.6104          1.6072          1.6041          2.1589          2.1533          2.1484          2.1436
          2.1387          2.1343          2.1302          2.1264          2.1227          2.1191          2.1155
          2.1119          2.1082          2.1044          2.1005          2.0966          2.0926          2.0886
          2.0846          2.0805          2.0766          2.0728          2.0689          2.0649          2.0610
          2.0573          2.0537          2.0502          2.0465          2.0428          2.0392          2.0360
          2.0328          2.0296          2.0263          2.0228          2.0195          2.0167          2.0139
          2.0112          2.0084          2.0055          2.0025          1.9996          1.9972          1.9948
          1.9923          1.9899          1.9875          1.9849          1.9822          1.9800          1.9779
          1.9758          1.9736          1.9714          1.9693          1.9672          1.9649          1.9626
          1.9603          1.9580          1.9557          1.9535          1.9512          1.9492          1.9474
          1.9458          1.9442          1.9425          1.9409          1.9393          1.9376          1.9359
          1.9346          1.9336          1.9328          1.9319          1.9301          1.9277          1.9251
          1.9222          1.9192          1.9166          1.9145          1.9129          1.9115          1.9099
          1.9081          1.9062          1.9043          1.9024          1.9003          1.8979          1.8953
          1.8925          1.8897          1.8870          1.8845          1.8820          1.8796          1.8773
          1.8747          1.8721          1.8695          1.8668          1.8643          1.8619          1.8595
          1.8573          1.8551          1.8527          1.8500          1.8474          1.8446          1.8417
          1.8389          1.8362          1.8335          1.8307          1.8280          1.8253          1.8226
          1.8199          1.8173          1.8146          1.8120          1.8094          1.8066          1.8036
          1.8006          1.7978          1.7952          1.7928          1.7905          1.7882          1.7859
          1.7834          1.7809          1.7784          1.7758          1.7733          1.7707          1.7682
          1.7656          1.7630          1.7604          1.7578          1.7552          1.7526          1.7500
          1.7473          1.7447          1.7420          1.7394          1.7367          1.7340          1.7314
          1.7287          1.7260          1.7233          1.7206          1.7179          1.7152          1.7125
          1.7098          1.7070          1.7042          1.7014          1.6986          1.6958          1.6930
          1.6902          1.6874          1.6846          1.6817          1.6788          1.6759          1.6730
          1.6701          1.6671          1.6642          1.6612          1.6583          1.6553          1.6522
          1.6492          1.6462          1.6431          1.6400          1.6369          1.6338          1.6307
          1.6275          1.6243          1.6212          1.6179          1.6147          1.6114          1.6081
          1.6048          2.1736          2.1689          2.1642          2.1599          2.1560          2.1521
          2.1480          2.1438          2.1396          2.1355          2.1313          2.1272          2.1224
          2.1178          2.1133          2.1088          2.1042          2.0998          2.0953          2.0909
          2.0867          2.0826          2.0784          2.0743          2.0702          2.0663          2.0626
          2.0590          2.0552          2.0514          2.0477          2.0444          2.0411          2.0380
          2.0346          2.0311          2.0278          2.0249          2.0221          2.0193          2.0166
          2.0137          2.0106          2.0077          2.0052          2.0028          2.0004          1.9980
          1.9956          1.9930          1.9903          1.9879          1.9858          1.9837          1.9816
          1.9794          1.9772          1.9751          1.9731          1.9709          1.9688          1.9668
          1.9646          1.9625          1.9606          1.9589          1.9572          1.9557          1.9542
          1.9527          1.9511          1.9495          1.9480          1.9465          1.9478          1.9435
          1.9419          1.9402          1.9383          1.9361          1.9340          1.9311          1.9282
          1.9256          1.9234          1.9215          1.9196          1.9178          1.9158          1.9138
          1.9118          1.9098          1.9076          1.9052          1.9025          1.8997          1.8970
          1.8943          1.8917          1.8892          1.8868          1.8842          1.8816          1.8790
          1.8763          1.8736          1.8710          1.8686          1.8661          1.8639          1.8611
          1.8582          1.8557          1.8531          1.8503          1.8474          1.8445          1.8418
          1.8390          1.8363          1.8335          1.8308          1.8281          1.8253          1.8227
          1.8200          1.8173          1.8146          1.8116          1.8086          1.8057          1.8028
          1.8002          1.7977          1.7953          1.7928          1.7899          1.7875          1.7849
          1.7824          1.7798          1.7773          1.7747          1.7721          1.7695          1.7669
          1.7643          1.7617          1.7590          1.7564          1.7537          1.7510          1.7483
          1.7456          1.7430          1.7402          1.7375          1.7348          1.7320          1.7293
          1.7265          1.7238          1.7210          1.7182          1.7155          1.7127          1.7099
          1.7070          1.7042          1.7013          1.6985          1.6956          1.6927          1.6899
          1.6870          1.6841          1.6811          1.6782          1.6752          1.6722          1.6692
          1.6662          1.6632          1.6601          1.6571          1.6540          1.6509          1.6478
          1.6446          1.6415          1.6383          1.6351          1.6320          1.6287          1.6255
          1.6223          1.6190          1.6157          1.6124          1.6090          1.6056          2.1874
          2.1827          2.1787          2.1745          2.1699          2.1654          2.1609          2.1564
          2.1520          2.1477          2.1432          2.1388          2.1344          2.1302          2.1259
          2.1211          2.1166          2.1121          2.1077          2.1033          2.0989          2.0947
          2.0906          2.0864          2.0823          2.0783          2.0745          2.0708          2.0670
          2.0632          2.0594          2.0559          2.0527          2.0494          2.0459          2.0424
          2.0391          2.0360          2.0332          2.0304          2.0275          2.0243          2.0212
          2.0182          2.0157          2.0132          2.0108          2.0083          2.0056          2.0027
          2.0000          1.9976          1.9954          1.9933          1.9910          1.9887          1.9865
          1.9842          1.9826          1.9805          1.9784          1.9767          1.9746          1.9726
          1.9708          1.9691          1.9675          1.9659          1.9643          1.9627          1.9609
          1.9591          1.9570          1.9550          1.9531          1.9512          1.9493          1.9472
          1.9450          1.9427          1.9402          1.9377          1.9349          1.9322          1.9297
          1.9274          1.9252          1.9231          1.9208          1.9186          1.9163          1.9140
          1.9117          1.9092          1.9066          1.9039          1.9012          1.8986          1.8960
          1.8935          1.8908          1.8881          1.8856          1.8830          1.8803          1.8777
          1.8751          1.8725          1.8699          1.8670          1.8640          1.8615          1.8590
          1.8564          1.8536          1.8509          1.8481          1.8453          1.8426          1.8399
          1.8372          1.8345          1.8318          1.8291          1.8264          1.8237          1.8209
          1.8180          1.8151          1.8122          1.8093          1.8065          1.8038          1.8012
          1.7987          1.7961          1.7935          1.7908          1.7881          1.7855          1.7829
          1.7803          1.7778          1.7752          1.7726          1.7699          1.7673          1.7647
          1.7620          1.7593          1.7566          1.7539          1.7512          1.7484          1.7457
          1.7429          1.7402          1.7374          1.7346          1.7318          1.7290          1.7262
          1.7234          1.7206          1.7178          1.7150          1.7122          1.7093          1.7064
          1.7035          1.7006          1.6977          1.6948          1.6919          1.6889          1.6860
          1.6830          1.6800          1.6770          1.6739          1.6709          1.6678          1.6648
          1.6617          1.6586          1.6554          1.6523          1.6491          1.6459          1.6428
          1.6396          1.6363          1.6331          1.6299          1.6266          1.6233          1.6200
          1.6166          1.6132          1.6098          1.6064          2.1988          2.1949          2.1906
          2.1862          2.1818          2.1772          2.1727          2.1681          2.1636          2.1590
          2.1545          2.1501          2.1458          2.1415          2.1372          2.1329          2.1287
          2.1245          2.1202          2.1157          2.1113          2.1071          2.1028          2.0986
          2.0944          2.0903          2.0866          2.0826          2.0787          2.0748          2.0710
          2.0675          2.0642          2.0605          2.0569          2.0534          2.0500          2.0470
          2.0441          2.0410          2.0377          2.0345          2.0313          2.0284          2.0259
          2.0234          2.0208          2.0178          2.0148          2.0119          2.0092          2.0070
          2.0046          2.0022          1.9998          1.9975          1.9953          1.9931          1.9915
          1.9895          1.9875          1.9858          1.9838          1.9820          1.9802          1.9785
          1.9768          1.9752          1.9735          1.9713          1.9691          1.9669          1.9647
          1.9625          1.9604          1.9582          1.9559          1.9536          1.9511          1.9486
          1.9461          1.9435          1.9406          1.9378          1.9351          1.9325          1.9302
          1.9278          1.9254          1.9228          1.9203          1.9179          1.9154          1.9128
          1.9102          1.9076          1.9050          1.9023          1.8998          1.8969          1.8943
          1.8917          1.8891          1.8865          1.8839          1.8812          1.8786          1.8756
          1.8726          1.8697          1.8671          1.8645          1.8619          1.8593          1.8566
          1.8539          1.8512          1.8485          1.8458          1.8431          1.8404          1.8377
          1.8350          1.8323          1.8295          1.8266          1.8237          1.8209          1.8180
          1.8152          1.8123          1.8095          1.8068          1.8041          1.8015          1.7988
          1.7962          1.7934          1.7907          1.7881          1.7855          1.7829          1.7803
          1.7777          1.7751          1.7724          1.7698          1.7671          1.7644          1.7617
          1.7590          1.7563          1.7535          1.7508          1.7480          1.7452          1.7424
          1.7396          1.7368          1.7340          1.7311          1.7283          1.7254          1.7226
          1.7198          1.7169          1.7141          1.7112          1.7082          1.7053          1.7024
          1.6994          1.6965          1.6936          1.6906          1.6876          1.6846          1.6816
          1.6785          1.6754          1.6724          1.6693          1.6661          1.6630          1.6599
          1.6567          1.6535          1.6503          1.6471          1.6439          1.6407          1.6375
          1.6342          1.6309          1.6276          1.6242          1.6209          1.6175          1.6141
          1.6106          1.6072          2.2110          2.2053          2.2010          2.1967          2.1922
          2.1877          2.1831          2.1785          2.1740          2.1694          2.1649          2.1605
          2.1562          2.1519          2.1475          2.1432          2.1390          2.1346          2.1303
          2.1261          2.1219          2.1177          2.1136          2.1092          2.1050          2.1009
          2.0969          2.0929          2.0889          2.0849          2.0811          2.0775          2.0739
          2.0702          2.0665          2.0629          2.0594          2.0564          2.0533          2.0499
          2.0465          2.0432          2.0400          2.0371          2.0345          2.0319          2.0288
          2.0257          2.0226          2.0197          2.0171          2.0148          2.0122          2.0097
          2.0073          2.0049          2.0026          2.0003          1.9987          1.9969          1.9950
          1.9933          1.9914          1.9896          1.9879          1.9862          1.9843          1.9822
          1.9801          1.9779          1.9757          1.9735          1.9713          1.9690          1.9667
          1.9643          1.9619          1.9594          1.9569          1.9543          1.9517          1.9491
          1.9463          1.9434          1.9406          1.9378          1.9353          1.9328          1.9302
          1.9275          1.9249          1.9224          1.9198          1.9172          1.9146          1.9119
          1.9093          1.9067          1.9038          1.9010          1.8984          1.8958          1.8932
          1.8906          1.8879          1.8852          1.8821          1.8790          1.8759          1.8733
          1.8706          1.8680          1.8653          1.8627          1.8600          1.8573          1.8546
          1.8519          1.8491          1.8464          1.8437          1.8410          1.8382          1.8353
          1.8324          1.8296          1.8267          1.8238          1.8210          1.8181          1.8153
          1.8125          1.8097          1.8070          1.8043          1.8015          1.7988          1.7960
          1.7933          1.7905          1.7879          1.7853          1.7827          1.7800          1.7774
          1.7747          1.7720          1.7693          1.7666          1.7639          1.7612          1.7584
          1.7556          1.7529          1.7501          1.7472          1.7444          1.7416          1.7387
          1.7359          1.7330          1.7302          1.7273          1.7244          1.7216          1.7187
          1.7158          1.7129          1.7100          1.7070          1.7040          1.7011          1.6981
          1.6951          1.6921          1.6891          1.6861          1.6830          1.6799          1.6768
          1.6737          1.6706          1.6675          1.6643          1.6611          1.6579          1.6547
          1.6515          1.6483          1.6451          1.6418          1.6385          1.6352          1.6319
          1.6286          1.6252          1.6218          1.6184          1.6150          1.6115          1.6080
          2.2228          2.2189          2.2145          2.2102          2.2059          2.2014          2.1968
          2.1923          2.1877          2.1831          2.1786          2.1740          2.1696          2.1653
          2.1609          2.1566          2.1523          2.1481          2.1438          2.1394          2.1352
          2.1309          2.1268          2.1226          2.1185          2.1144          2.1104          2.1064
          2.1023          2.0982          2.0942          2.0903          2.0865          2.0828          2.0791
          2.0754          2.0717          2.0682          2.0648          2.0617          2.0582          2.0548
          2.0515          2.0482          2.0450          2.0423          2.0396          2.0364          2.0332
          2.0301          2.0271          2.0243          2.0218          2.0193          2.0167          2.0143
          2.0119          2.0095          2.0073          2.0052          2.0036          2.0018          2.0001
          1.9985          1.9968          1.9951          1.9930          1.9908          1.9887          1.9866
          1.9844          1.9821          1.9799          1.9775          1.9752          1.9727          1.9702
          1.9676          1.9650          1.9624          1.9597          1.9571          1.9544          1.9518
          1.9490          1.9461          1.9432          1.9405          1.9378          1.9352          1.9324
          1.9298          1.9271          1.9245          1.9218          1.9192          1.9165          1.9139
          1.9110          1.9081          1.9053          1.9026          1.8999          1.8972          1.8946
          1.8918          1.8886          1.8855          1.8823          1.8794          1.8766          1.8739
          1.8712          1.8684          1.8657          1.8630          1.8602          1.8575          1.8547
          1.8520          1.8492          1.8464          1.8436          1.8407          1.8377          1.8348
          1.8319          1.8289          1.8260          1.8232          1.8203          1.8174          1.8146
          1.8118          1.8090          1.8062          1.8034          1.8006          1.7978          1.7950
          1.7921          1.7893          1.7866          1.7839          1.7812          1.7785          1.7757
          1.7730          1.7702          1.7675          1.7647          1.7619          1.7591          1.7563
          1.7534          1.7506          1.7477          1.7448          1.7419          1.7390          1.7361
          1.7332          1.7303          1.7273          1.7244          1.7215          1.7186          1.7156
          1.7126          1.7096          1.7066          1.7036          1.7005          1.6975          1.6945
          1.6914          1.6883          1.6852          1.6821          1.6789          1.6757          1.6726
          1.6693          1.6661          1.6629          1.6597          1.6564          1.6531          1.6499
          1.6466          1.6432          1.6399          1.6365          1.6332          1.6298          1.6263
          1.6229          1.6194          1.6159          1.6124          1.6088          2.2361          2.2326
          2.2280          2.2231          2.2188          2.2143          2.2098          2.2051          2.2005
          2.1959          2.1913          2.1866          2.1820          2.1777          2.1733          2.1689
          2.1646          2.1602          2.1560          2.1517          2.1473          2.1430          2.1388
          2.1346          2.1304          2.1262          2.1221          2.1180          2.1141          2.1100
          2.1061          2.1022          2.0982          2.0943          2.0905          2.0867          2.0830
          2.0793          2.0756          2.0721          2.0688          2.0653          2.0619          2.0585
          2.0551          2.0517          2.0490          2.0461          2.0428          2.0397          2.0365
          2.0334          2.0304          2.0280          2.0253          2.0228          2.0203          2.0179
          2.0156          2.0133          2.0110          2.0094          2.0078          2.0062          2.0046
          2.0028          2.0009          1.9990          1.9968          1.9945          1.9922          1.9899
          1.9875          1.9851          1.9827          1.9802          1.9777          1.9751          1.9724
          1.9697          1.9670          1.9643          1.9616          1.9589          1.9563          1.9537
          1.9508          1.9479          1.9449          1.9423          1.9396          1.9368          1.9340
          1.9314          1.9287          1.9260          1.9233          1.9206          1.9177          1.9147
          1.9118          1.9090          1.9063          1.9035          1.9008          1.8979          1.8947
          1.8915          1.8882          1.8851          1.8823          1.8795          1.8767          1.8739
          1.8712          1.8684          1.8656          1.8628          1.8600          1.8572          1.8544
          1.8516          1.8487          1.8457          1.8427          1.8397          1.8367          1.8337
          1.8308          1.8279          1.8249          1.8220          1.8191          1.8163          1.8134
          1.8106          1.8077          1.8049          1.8020          1.7992          1.7963          1.7934
          1.7905          1.7876          1.7848          1.7820          1.7792          1.7764          1.7736
          1.7708          1.7680          1.7652          1.7623          1.7595          1.7566          1.7537
          1.7508          1.7478          1.7449          1.7420          1.7390          1.7360          1.7331
          1.7301          1.7271          1.7241          1.7212          1.7182          1.7151          1.7121
          1.7090          1.7060          1.7029          1.6998          1.6967          1.6936          1.6905
          1.6873          1.6841          1.6809          1.6777          1.6744          1.6712          1.6679
          1.6646          1.6614          1.6581          1.6547          1.6514          1.6480          1.6447
          1.6413          1.6378          1.6344          1.6309          1.6275          1.6239          1.6204
          1.6169          1.6133          1.6097          2.2498          2.2465          2.2421          2.2371
          2.2320          2.2274          2.2228          2.2181          2.2133          2.2086          2.2039
          2.1992          2.1945          2.1899          2.1855          2.1811          2.1767          2.1723
          2.1679          2.1636          2.1593          2.1549          2.1506          2.1463          2.1421
          2.1379          2.1337          2.1295          2.1254          2.1214          2.1173          2.1133
          2.1094          2.1055          2.1016          2.0978          2.0940          2.0902          2.0865
          2.0828          2.0791          2.0757          2.0722          2.0687          2.0652          2.0618
          2.0584          2.0555          2.0524          2.0491          2.0459          2.0427          2.0395
          2.0364          2.0339          2.0313          2.0287          2.0262          2.0238          2.0214
          2.0191          2.0169          2.0151          2.0136          2.0120          2.0101          2.0083
          2.0064          2.0045          2.0023          2.0000          1.9977          1.9953          1.9928
          1.9902          1.9875          1.9848          1.9822          1.9795          1.9768          1.9741
          1.9713          1.9686          1.9659          1.9632          1.9605          1.9578          1.9551
          1.9521          1.9491          1.9464          1.9436          1.9408          1.9380          1.9353
          1.9326          1.9298          1.9271          1.9242          1.9212          1.9181          1.9153
          1.9125          1.9097          1.9069          1.9039          1.9007          1.8974          1.8941
          1.8908          1.8879          1.8850          1.8822          1.8794          1.8766          1.8738
          1.8709          1.8681          1.8652          1.8624          1.8595          1.8567          1.8537
          1.8507          1.8476          1.8446          1.8416          1.8386          1.8355          1.8326
          1.8296          1.8266          1.8237          1.8208          1.8179          1.8150          1.8121
          1.8092          1.8063          1.8034          1.8005          1.7976          1.7946          1.7916
          1.7886          1.7856          1.7828          1.7800          1.7771          1.7742          1.7714
          1.7685          1.7656          1.7627          1.7598          1.7569          1.7540          1.7510
          1.7480          1.7450          1.7420          1.7390          1.7360          1.7329          1.7299
          1.7269          1.7239          1.7208          1.7178          1.7147          1.7116          1.7084
          1.7053          1.7022          1.6990          1.6959          1.6927          1.6895          1.6862
          1.6830          1.6797          1.6764          1.6731          1.6698          1.6665          1.6631
          1.6598          1.6564          1.6530          1.6496          1.6461          1.6427          1.6392
          1.6357          1.6322          1.6286          1.6251          1.6215          1.6179          1.6142
          1.6105          2.2638          2.2607          2.2558          2.2510          2.2459          2.2405
          2.2356          2.2309          2.2261          2.2212          2.2164          2.2116          2.2068
          2.2021          2.1975          2.1930          2.1885          2.1840          2.1796          2.1752
          2.1709          2.1665          2.1621          2.1577          2.1534          2.1492          2.1449
          2.1407          2.1365          2.1323          2.1282          2.1242          2.1201          2.1161
          2.1122          2.1083          2.1045          2.1007          2.0969          2.0932          2.0895
          2.0858          2.0822          2.0786          2.0751          2.0716          2.0681          2.0647
          2.0616          2.0583          2.0549          2.0517          2.0484          2.0452          2.0422
          2.0395          2.0369          2.0343          2.0318          2.0294          2.0270          2.0247
          2.0224          2.0206          2.0189          2.0171          2.0152          2.0134          2.0115
          2.0096          2.0074          2.0050          2.0026          2.0000          1.9974          1.9947
          1.9920          1.9892          1.9863          1.9835          1.9807          1.9780          1.9752
          1.9724          1.9697          1.9669          1.9642          1.9616          1.9589          1.9558
          1.9528          1.9501          1.9472          1.9443          1.9415          1.9388          1.9360
          1.9332          1.9304          1.9273          1.9241          1.9212          1.9184          1.9155
          1.9127          1.9096          1.9063          1.9030          1.8996          1.8962          1.8933
          1.8904          1.8875          1.8847          1.8818          1.8790          1.8761          1.8732
          1.8704          1.8675          1.8646          1.8617          1.8586          1.8555          1.8524
          1.8494          1.8463          1.8432          1.8402          1.8372          1.8341          1.8311
          1.8282          1.8252          1.8222          1.8193          1.8163          1.8134          1.8105
          1.8075          1.8046          1.8016          1.7986          1.7956          1.7926          1.7895
          1.7864          1.7835          1.7806          1.7777          1.7748          1.7719          1.7689
          1.7660          1.7631          1.7601          1.7571          1.7541          1.7511          1.7480
          1.7450          1.7419          1.7389          1.7358          1.7327          1.7297          1.7266
          1.7235          1.7204          1.7173          1.7141          1.7109          1.7077          1.7046
          1.7014          1.6982          1.6949          1.6917          1.6884          1.6851          1.6817
          1.6784          1.6750          1.6717          1.6683          1.6649          1.6615          1.6580
          1.6546          1.6511          1.6476          1.6441          1.6406          1.6370          1.6334
          1.6298          1.6262          1.6225          1.6189          1.6152          1.6114          2.2779
          2.2748          2.2700          2.2645          2.2595          2.2542          2.2485          2.2436
          2.2387          2.2337          2.2288          2.2239          2.2190          2.2141          2.2093
          2.2047          2.2001          2.1956          2.1910          2.1865          2.1821          2.1777
          2.1733          2.1689          2.1644          2.1601          2.1559          2.1516          2.1473
          2.1430          2.1388          2.1347          2.1306          2.1266          2.1225          2.1186
          2.1146          2.1107          2.1069          2.1031          2.0993          2.0956          2.0919
          2.0883          2.0847          2.0811          2.0775          2.0740          2.0705          2.0672
          2.0638          2.0604          2.0571          2.0538          2.0505          2.0476          2.0449
          2.0422          2.0396          2.0371          2.0346          2.0322          2.0298          2.0276
          2.0255          2.0237          2.0219          2.0200          2.0182          2.0162          2.0142
          2.0119          2.0095          2.0069          2.0043          2.0016          1.9988          1.9959
          1.9931          1.9901          1.9872          1.9843          1.9814          1.9786          1.9758
          1.9731          1.9703          1.9676          1.9648          1.9621          1.9590          1.9561
          1.9533          1.9504          1.9475          1.9447          1.9419          1.9391          1.9361
          1.9330          1.9298          1.9268          1.9240          1.9211          1.9182          1.9149
          1.9116          1.9082          1.9048          1.9015          1.8985          1.8956          1.8927
          1.8898          1.8869          1.8840          1.8811          1.8782          1.8753          1.8724
          1.8695          1.8665          1.8634          1.8602          1.8571          1.8540          1.8509
          1.8478          1.8447          1.8416          1.8386          1.8355          1.8325          1.8295
          1.8265          1.8235          1.8205          1.8175          1.8146          1.8116          1.8086
          1.8056          1.8025          1.7995          1.7964          1.7933          1.7902          1.7871
          1.7840          1.7811          1.7782          1.7752          1.7722          1.7693          1.7663
          1.7633          1.7603          1.7572          1.7542          1.7511          1.7480          1.7449
          1.7418          1.7387          1.7355          1.7324          1.7293          1.7262          1.7230
          1.7199          1.7167          1.7134          1.7102          1.7070          1.7037          1.7005
          1.6972          1.6939          1.6905          1.6872          1.6838          1.6804          1.6770
          1.6736          1.6702          1.6667          1.6632          1.6597          1.6562          1.6527
          1.6492          1.6456          1.6420          1.6384          1.6347          1.6311          1.6274
          1.6236          1.6199          1.6161          1.6123          2.2921          2.2886          2.2837
          2.2782          2.2726          2.2673          2.2618          2.2560          2.2510          2.2460
          2.2409          2.2359          2.2309          2.2259          2.2209          2.2161          2.2115
          2.2068          2.2022          2.1976          2.1931          2.1886          2.1842          2.1797
          2.1752          2.1708          2.1664          2.1622          2.1578          2.1535          2.1492
          2.1450          2.1409          2.1367          2.1326          2.1286          2.1246          2.1206
          2.1166          2.1128          2.1089          2.1051          2.1014          2.0977          2.0940
          2.0903          2.0867          2.0831          2.0795          2.0759          2.0724          2.0689
          2.0655          2.0621          2.0588          2.0555          2.0527          2.0499          2.0472
          2.0446          2.0421          2.0394          2.0368          2.0343          2.0321          2.0299
          2.0281          2.0263          2.0244          2.0225          2.0205          2.0184          2.0159
          2.0133          2.0107          2.0079          2.0051          2.0023          1.9994          1.9964
          1.9935          1.9905          1.9875          1.9846          1.9816          1.9788          1.9760
          1.9733          1.9705          1.9677          1.9650          1.9619          1.9590          1.9561
          1.9532          1.9503          1.9475          1.9446          1.9416          1.9384          1.9352
          1.9322          1.9293          1.9264          1.9232          1.9199          1.9165          1.9131
          1.9097          1.9064          1.9035          1.9005          1.8976          1.8947          1.8918
          1.8889          1.8860          1.8831          1.8801          1.8772          1.8742          1.8711
          1.8679          1.8647          1.8616          1.8584          1.8553          1.8521          1.8490
          1.8459          1.8428          1.8398          1.8367          1.8336          1.8306          1.8276
          1.8245          1.8215          1.8185          1.8155          1.8124          1.8094          1.8063
          1.8032          1.8002          1.7970          1.7939          1.7907          1.7875          1.7844
          1.7814          1.7785          1.7755          1.7725          1.7694          1.7664          1.7634
          1.7603          1.7572          1.7541          1.7509          1.7478          1.7447          1.7415
          1.7383          1.7352          1.7320          1.7288          1.7257          1.7224          1.7192
          1.7159          1.7127          1.7094          1.7061          1.7028          1.6995          1.6961
          1.6927          1.6893          1.6859          1.6825          1.6790          1.6755          1.6720
          1.6685          1.6650          1.6614          1.6579          1.6543          1.6507          1.6471
          1.6434          1.6397          1.6360          1.6323          1.6286          1.6248          1.6210
          1.6171          1.6133          2.3066          2.3023          2.2970          2.2914          2.2855
          2.2799          2.2744          2.2688          2.2630          2.2579          2.2528          2.2476
          2.2424          2.2373          2.2323          2.2274          2.2226          2.2179          2.2131
          2.2085          2.2038          2.1993          2.1948          2.1903          2.1857          2.1812
          2.1767          2.1724          2.1681          2.1636          2.1593          2.1550          2.1508
          2.1467          2.1425          2.1383          2.1342          2.1302          2.1262          2.1222
          2.1183          2.1144          2.1106          2.1068          2.1030          2.0993          2.0955
          2.0918          2.0882          2.0846          2.0810          2.0774          2.0738          2.0703
          2.0668          2.0634          2.0600          2.0571          2.0543          2.0514          2.0486
          2.0456          2.0427          2.0406          2.0386          2.0363          2.0341          2.0322
          2.0304          2.0284          2.0264          2.0242          2.0220          2.0194          2.0167
          2.0139          2.0111          2.0082          2.0053          2.0023          1.9994          1.9964
          1.9934          1.9904          1.9874          1.9844          1.9814          1.9786          1.9758
          1.9730          1.9703          1.9674          1.9644          1.9615          1.9585          1.9556
          1.9528          1.9499          1.9467          1.9435          1.9403          1.9373          1.9344
          1.9313          1.9279          1.9245          1.9211          1.9177          1.9143          1.9112
          1.9082          1.9052          1.9023          1.8994          1.8965          1.8936          1.8906
          1.8877          1.8847          1.8817          1.8786          1.8754          1.8722          1.8690
          1.8658          1.8626          1.8595          1.8563          1.8532          1.8500          1.8469
          1.8438          1.8407          1.8376          1.8346          1.8315          1.8284          1.8253
          1.8223          1.8192          1.8161          1.8131          1.8100          1.8069          1.8037
          1.8006          1.7974          1.7942          1.7910          1.7878          1.7846          1.7816
          1.7786          1.7755          1.7725          1.7694          1.7664          1.7633          1.7601
          1.7570          1.7538          1.7506          1.7475          1.7443          1.7411          1.7379
          1.7347          1.7315          1.7282          1.7250          1.7217          1.7184          1.7151
          1.7118          1.7084          1.7051          1.7017          1.6983          1.6949          1.6914
          1.6880          1.6845          1.6810          1.6774          1.6739          1.6703          1.6668
          1.6632          1.6595          1.6559          1.6522          1.6486          1.6448          1.6411
          1.6374          1.6336          1.6298          1.6259          1.6221          1.6182          1.6143
          2.3208          2.3158          2.3100          2.3040          2.2979          2.2921          2.2863
          2.2806          2.2748          2.2694          2.2641          2.2589          2.2536          2.2484
          2.2432          2.2382          2.2334          2.2286          2.2238          2.2190          2.2143
          2.2097          2.2051          2.2005          2.1959          2.1913          2.1868          2.1823
          2.1780          2.1735          2.1691          2.1647          2.1604          2.1562          2.1520
          2.1478          2.1436          2.1395          2.1354          2.1313          2.1273          2.1233
          2.1195          2.1157          2.1118          2.1079          2.1041          2.1003          2.0966
          2.0929          2.0892          2.0856          2.0819          2.0783          2.0747          2.0712
          2.0677          2.0642          2.0607          2.0573          2.0541          2.0509          2.0485
          2.0469          2.0449          2.0425          2.0402          2.0380          2.0360          2.0341
          2.0320          2.0299          2.0276          2.0251          2.0223          2.0195          2.0167
          2.0138          2.0108          2.0079          2.0049          2.0019          1.9989          1.9959
          1.9929          1.9899          1.9869          1.9839          1.9810          1.9781          1.9753
          1.9725          1.9696          1.9667          1.9637          1.9607          1.9578          1.9548
          1.9515          1.9483          1.9450          1.9421          1.9391          1.9356          1.9322
          1.9288          1.9254          1.9220          1.9186          1.9157          1.9127          1.9097
          1.9068          1.9039          1.9010          1.8980          1.8951          1.8921          1.8891
          1.8859          1.8827          1.8795          1.8763          1.8731          1.8699          1.8667
          1.8635          1.8603          1.8571          1.8540          1.8508          1.8477          1.8445
          1.8414          1.8383          1.8352          1.8321          1.8290          1.8259          1.8228
          1.8197          1.8166          1.8134          1.8103          1.8071          1.8040          1.8008
          1.7976          1.7944          1.7911          1.7879          1.7847          1.7816          1.7785
          1.7755          1.7724          1.7693          1.7662          1.7630          1.7598          1.7566
          1.7534          1.7502          1.7469          1.7437          1.7405          1.7373          1.7340
          1.7307          1.7275          1.7241          1.7208          1.7175          1.7141          1.7108
          1.7074          1.7039          1.7005          1.6970          1.6935          1.6900          1.6865
          1.6829          1.6793          1.6758          1.6722          1.6685          1.6649          1.6612
          1.6575          1.6538          1.6501          1.6463          1.6425          1.6387          1.6349
          1.6310          1.6271          1.6232          1.6193          1.6153          2.3330          2.3274
          2.3212          2.3149          2.3082          2.3028          2.2973          2.2916          2.2858
          2.2801          2.2748          2.2695          2.2642          2.2589          2.2536          2.2486
          2.2437          2.2388          2.2339          2.2290          2.2243          2.2195          2.2149
          2.2103          2.2056          2.2009          2.1963          2.1918          2.1874          2.1829
          2.1784          2.1739          2.1696          2.1653          2.1611          2.1568          2.1526
          2.1484          2.1442          2.1400          2.1359          2.1319          2.1280          2.1241
          2.1201          2.1162          2.1123          2.1084          2.1046          2.1008          2.0970
          2.0933          2.0895          2.0858          2.0822          2.0786          2.0750          2.0714
          2.0678          2.0641          2.0605          2.0570          2.0553          2.0536          2.0510
          2.0485          2.0461          2.0437          2.0415          2.0395          2.0374          2.0353
          2.0329          2.0304          2.0276          2.0247          2.0218          2.0189          2.0160
          2.0130          2.0100          2.0070          2.0040          2.0010          1.9979          1.9949
          1.9919          1.9889          1.9860          1.9830          1.9801          1.9772          1.9744
          1.9714          1.9685          1.9655          1.9625          1.9593          1.9560          1.9527
          1.9496          1.9465          1.9430          1.9395          1.9361          1.9327          1.9293
          1.9259          1.9228          1.9199          1.9169          1.9139          1.9110          1.9081
          1.9051          1.9022          1.8992          1.8962          1.8930          1.8898          1.8865
          1.8833          1.8801          1.8768          1.8736          1.8704          1.8672          1.8640
          1.8608          1.8576          1.8544          1.8513          1.8481          1.8450          1.8418
          1.8387          1.8355          1.8324          1.8293          1.8261          1.8230          1.8198
          1.8167          1.8135          1.8103          1.8071          1.8039          1.8007          1.7975
          1.7942          1.7910          1.7877          1.7844          1.7813          1.7782          1.7751
          1.7720          1.7689          1.7657          1.7625          1.7592          1.7560          1.7528
          1.7495          1.7463          1.7430          1.7397          1.7364          1.7331          1.7298
          1.7265          1.7232          1.7198          1.7164          1.7130          1.7096          1.7061
          1.7026          1.6991          1.6956          1.6920          1.6884          1.6848          1.6812
          1.6776          1.6739          1.6703          1.6666          1.6629          1.6591          1.6554
          1.6516          1.6478          1.6440          1.6401          1.6362          1.6323          1.6284
          1.6244          1.6204          1.6164          2.3444          2.3380          2.3313          2.3243
          2.3178          2.3121          2.3065          2.3009          2.2954          2.2903          2.2853
          2.2798          2.2744          2.2691          2.2639          2.2588          2.2539          2.2489
          2.2440          2.2391          2.2342          2.2295          2.2247          2.2200          2.2152
          2.2105          2.2059          2.2013          2.1968          2.1922          2.1876          2.1832
          2.1788          2.1744          2.1701          2.1658          2.1615          2.1572          2.1529
          2.1487          2.1445          2.1405          2.1365          2.1324          2.1284          2.1244
          2.1204          2.1164          2.1126          2.1087          2.1048          2.1010          2.0972
          2.0934          2.0896          2.0859          2.0822          2.0786          2.0749          2.0711
          2.0674          2.0640          2.0620          2.0598          2.0571          2.0545          2.0520
          2.0495          2.0470          2.0449          2.0428          2.0406          2.0382          2.0356
          2.0327          2.0298          2.0269          2.0240          2.0210          2.0180          2.0150
          2.0120          2.0089          2.0059          2.0029          1.9999          1.9969          1.9939
          1.9909          1.9879          1.9850          1.9820          1.9790          1.9757          1.9729
          1.9700          1.9669          1.9636          1.9603          1.9571          1.9537          1.9502
          1.9467          1.9432          1.9398          1.9364          1.9330          1.9299          1.9269
          1.9239          1.9209          1.9180          1.9151          1.9121          1.9092          1.9062
          1.9031          1.8999          1.8966          1.8934          1.8901          1.8869          1.8836
          1.8804          1.8771          1.8739          1.8707          1.8675          1.8642          1.8610
          1.8578          1.8547          1.8515          1.8483          1.8451          1.8420          1.8388
          1.8356          1.8325          1.8293          1.8261          1.8229          1.8198          1.8166
          1.8133          1.8101          1.8069          1.8037          1.8004          1.7972          1.7939
          1.7906          1.7873          1.7840          1.7808          1.7778          1.7746          1.7715
          1.7683          1.7650          1.7618          1.7585          1.7552          1.7520          1.7487
          1.7454          1.7421          1.7388          1.7355          1.7322          1.7289          1.7255
          1.7221          1.7186          1.7152          1.7117          1.7082          1.7047          1.7011
          1.6975          1.6940          1.6903          1.6867          1.6831          1.6794          1.6757
          1.6720          1.6683          1.6645          1.6607          1.6569          1.6531          1.6493
          1.6454          1.6415          1.6376          1.6336          1.6297          1.6257          1.6216
          1.6176          2.3540          2.3470          2.3397          2.3324          2.3265          2.3207
          2.3148          2.3093          2.3040          2.2987          2.2936          2.2886          2.2836
          2.2787          2.2738          2.2688          2.2638          2.2588          2.2539          2.2489
          2.2440          2.2392          2.2343          2.2295          2.2247          2.2199          2.2152
          2.2105          2.2059          2.2013          2.1966          2.1921          2.1877          2.1833
          2.1789          2.1745          2.1701          2.1657          2.1614          2.1571          2.1529
          2.1488          2.1447          2.1406          2.1364          2.1323          2.1283          2.1243
          2.1203          2.1164          2.1124          2.1084          2.1045          2.1006          2.0968
          2.0929          2.0892          2.0854          2.0817          2.0780          2.0742          2.0706
          2.0685          2.0657          2.0630          2.0603          2.0577          2.0551          2.0526
          2.0502          2.0481          2.0457          2.0433          2.0406          2.0377          2.0347
          2.0317          2.0288          2.0258          2.0227          2.0197          2.0167          2.0137
          2.0106          2.0076          2.0046          2.0016          1.9986          1.9955          1.9926
          1.9895          1.9861          1.9827          1.9793          1.9759          1.9730          1.9703
          1.9676          1.9643          1.9607          1.9571          1.9535          1.9500          1.9465
          1.9431          1.9397          1.9366          1.9336          1.9307          1.9277          1.9247
          1.9218          1.9188          1.9159          1.9129          1.9097          1.9064          1.9032
          1.8999          1.8967          1.8934          1.8901          1.8869          1.8836          1.8804
          1.8771          1.8739          1.8706          1.8674          1.8642          1.8610          1.8578
          1.8546          1.8514          1.8482          1.8450          1.8418          1.8386          1.8354
          1.8322          1.8290          1.8258          1.8226          1.8194          1.8161          1.8129
          1.8096          1.8064          1.8031          1.7998          1.7965          1.7933          1.7900
          1.7867          1.7834          1.7801          1.7770          1.7739          1.7707          1.7674
          1.7641          1.7609          1.7576          1.7543          1.7510          1.7477          1.7444
          1.7411          1.7378          1.7344          1.7310          1.7276          1.7242          1.7207
          1.7172          1.7137          1.7102          1.7066          1.7030          1.6995          1.6958
          1.6922          1.6885          1.6848          1.6811          1.6774          1.6737          1.6699
          1.6661          1.6623          1.6585          1.6546          1.6508          1.6468          1.6429
          1.6390          1.6350          1.6310          1.6269          1.6229          1.6188          2.3615
          2.3537          2.3460          2.3400          2.3338          2.3279          2.3225          2.3171
          2.3116          2.3064          2.3013          2.2962          2.2912          2.2863          2.2817
          2.2770          2.2725          2.2680          2.2631          2.2582          2.2532          2.2483
          2.2434          2.2385          2.2336          2.2287          2.2239          2.2192          2.2145
          2.2098          2.2051          2.2006          2.1960          2.1916          2.1871          2.1826
          2.1782          2.1737          2.1694          2.1651          2.1608          2.1566          2.1524
          2.1482          2.1440          2.1398          2.1357          2.1317          2.1276          2.1235
          2.1195          2.1154          2.1114          2.1074          2.1034          2.0995          2.0956
          2.0918          2.0880          2.0843          2.0806          2.0769          2.0741          2.0713
          2.0685          2.0658          2.0631          2.0605          2.0579          2.0553          2.0530
          2.0506          2.0481          2.0452          2.0422          2.0392          2.0362          2.0332
          2.0301          2.0271          2.0241          2.0210          2.0180          2.0149          2.0119
          2.0089          2.0058          2.0028          1.9996          1.9963          1.9928          1.9893
          1.9859          1.9825          1.9791          1.9758          1.9726          1.9700          1.9673
          1.9636          1.9599          1.9563          1.9528          1.9493          1.9459          1.9430
          1.9400          1.9370          1.9340          1.9311          1.9281          1.9252          1.9222
          1.9191          1.9158          1.9125          1.9093          1.9060          1.9027          1.8995
          1.8962          1.8929          1.8897          1.8864          1.8831          1.8799          1.8766
          1.8734          1.8702          1.8669          1.8637          1.8605          1.8572          1.8540
          1.8508          1.8476          1.8444          1.8412          1.8380          1.8347          1.8315
          1.8283          1.8251          1.8218          1.8186          1.8153          1.8120          1.8088
          1.8055          1.8022          1.7989          1.7956          1.7923          1.7890          1.7857
          1.7823          1.7791          1.7760          1.7728          1.7695          1.7662          1.7629
          1.7596          1.7564          1.7531          1.7499          1.7465          1.7432          1.7398
          1.7364          1.7330          1.7295          1.7261          1.7226          1.7191          1.7156
          1.7120          1.7084          1.7048          1.7012          1.6976          1.6939          1.6902
          1.6865          1.6828          1.6791          1.6753          1.6715          1.6677          1.6639
          1.6600          1.6561          1.6522          1.6483          1.6443          1.6404          1.6364
          1.6323          1.6283          1.6242          1.6200          2.3654          2.3580          2.3515
          2.3455          2.3399          2.3344          2.3289          2.3234          2.3180          2.3129
          2.3078          2.3027          2.2977          2.2930          2.2883          2.2837          2.2791
          2.2746          2.2701          2.2656          2.2611          2.2563          2.2513          2.2464
          2.2414          2.2365          2.2316          2.2268          2.2220          2.2173          2.2126
          2.2080          2.2034          2.1989          2.1943          2.1898          2.1853          2.1809
          2.1765          2.1722          2.1679          2.1635          2.1592          2.1549          2.1507
          2.1465          2.1424          2.1382          2.1340          2.1299          2.1257          2.1216
          2.1174          2.1133          2.1093          2.1053          2.1013          2.0974          2.0935
          2.0897          2.0860          2.0825          2.0790          2.0762          2.0735          2.0707
          2.0680          2.0653          2.0626          2.0600          2.0577          2.0551          2.0523
          2.0491          2.0460          2.0430          2.0399          2.0369          2.0338          2.0308
          2.0277          2.0247          2.0216          2.0186          2.0155          2.0124          2.0092
          2.0057          2.0022          1.9987          1.9953          1.9918          1.9883          1.9849
          1.9815          1.9782          1.9748          1.9718          1.9692          1.9655          1.9619
          1.9584          1.9548          1.9517          1.9487          1.9457          1.9428          1.9398
          1.9368          1.9339          1.9309          1.9278          1.9245          1.9212          1.9180
          1.9147          1.9115          1.9082          1.9049          1.9016          1.8984          1.8951
          1.8918          1.8886          1.8853          1.8820          1.8788          1.8755          1.8723
          1.8690          1.8658          1.8626          1.8593          1.8561          1.8529          1.8497
          1.8464          1.8432          1.8400          1.8368          1.8335          1.8303          1.8270
          1.8238          1.8205          1.8172          1.8140          1.8107          1.8074          1.8041
          1.8008          1.7975          1.7942          1.7909          1.7875          1.7842          1.7809
          1.7777          1.7745          1.7712          1.7680          1.7647          1.7615          1.7582
          1.7549          1.7516          1.7483          1.7449          1.7415          1.7381          1.7346
          1.7312          1.7277          1.7243          1.7208          1.7172          1.7136          1.7100
          1.7064          1.7028          1.6992          1.6955          1.6918          1.6881          1.6843
          1.6806          1.6768          1.6730          1.6692          1.6653          1.6615          1.6576
          1.6537          1.6497          1.6458          1.6418          1.6377          1.6337          1.6296
          1.6255          1.6214          2.3696          2.3637          2.3580          2.3524          2.3468
          2.3413          2.3357          2.3302          2.3250          2.3198          2.3148          2.3097
          2.3049          2.3001          2.2954          2.2908          2.2863          2.2817          2.2772
          2.2726          2.2681          2.2636          2.2591          2.2545          2.2499          2.2447
          2.2399          2.2350          2.2302          2.2255          2.2207          2.2161          2.2115
          2.2069          2.2022          2.1977          2.1932          2.1887          2.1843          2.1800
          2.1756          2.1711          2.1668          2.1625          2.1582          2.1540          2.1498
          2.1455          2.1412          2.1369          2.1327          2.1284          2.1242          2.1201
          2.1159          2.1118          2.1078          2.1039          2.1000          2.0962          2.0924
          2.0887          2.0852          2.0818          2.0789          2.0762          2.0734          2.0706
          2.0679          2.0652          2.0627          2.0599          2.0568          2.0536          2.0504
          2.0473          2.0442          2.0412          2.0381          2.0350          2.0319          2.0289
          2.0258          2.0225          2.0192          2.0157          2.0122          2.0087          2.0052
          2.0017          1.9982          1.9947          1.9912          1.9878          1.9844          1.9810
          1.9776          1.9743          1.9712          1.9679          1.9643          1.9610          1.9579
          1.9549          1.9519          1.9489          1.9459          1.9429          1.9399          1.9368
          1.9335          1.9303          1.9270          1.9237          1.9205          1.9172          1.9139
          1.9107          1.9074          1.9041          1.9008          1.8976          1.8943          1.8910
          1.8877          1.8845          1.8812          1.8779          1.8747          1.8714          1.8682
          1.8649          1.8617          1.8584          1.8552          1.8520          1.8487          1.8455
          1.8422          1.8390          1.8357          1.8325          1.8292          1.8259          1.8227
          1.8194          1.8161          1.8128          1.8095          1.8062          1.8029          1.7996
          1.7963          1.7929          1.7896          1.7863          1.7829          1.7796          1.7764
          1.7731          1.7699          1.7667          1.7634          1.7601          1.7568          1.7535
          1.7501          1.7467          1.7433          1.7399          1.7364          1.7330          1.7295
          1.7260          1.7225          1.7190          1.7154          1.7118          1.7082          1.7045
          1.7009          1.6972          1.6935          1.6897          1.6860          1.6822          1.6784
          1.6746          1.6708          1.6669          1.6630          1.6591          1.6552          1.6512
          1.6473          1.6433          1.6392          1.6352          1.6311          1.6270          1.6228
          2.3826          2.3759          2.3703          2.3647          2.3591          2.3535          2.3479
          2.3423          2.3370          2.3318          2.3266          2.3216          2.3166          2.3118
          2.3070          2.3023          2.2977          2.2932          2.2886          2.2840          2.2795
          2.2749          2.2704          2.2657          2.2611          2.2565          2.2520          2.2476
          2.2431          2.2387          2.2338          2.2291          2.2245          2.2199          2.2152
          2.2107          2.2061          2.2016          2.1971          2.1927          2.1882          2.1837
          2.1793          2.1750          2.1706          2.1663          2.1620          2.1576          2.1532
          2.1488          2.1444          2.1401          2.1358          2.1315          2.1273          2.1232
          2.1191          2.1151          2.1111          2.1073          2.1034          2.0995          2.0958
          2.0923          2.0888          2.0855          2.0821          2.0793          2.0764          2.0736
          2.0707          2.0680          2.0650          2.0618          2.0586          2.0554          2.0522
          2.0491          2.0460          2.0428          2.0397          2.0364          2.0330          2.0297
          2.0261          2.0226          2.0190          2.0154          2.0119          2.0083          2.0048
          2.0013          1.9978          1.9943          1.9908          1.9874          1.9839          1.9805
          1.9771          1.9737          1.9702          1.9671          1.9640          1.9609          1.9579
          1.9548          1.9518          1.9488          1.9456          1.9423          1.9390          1.9357
          1.9324          1.9291          1.9258          1.9225          1.9192          1.9159          1.9126
          1.9093          1.9059          1.9026          1.8993          1.8960          1.8927          1.8894
          1.8861          1.8828          1.8795          1.8762          1.8729          1.8696          1.8663
          1.8630          1.8598          1.8565          1.8532          1.8499          1.8466          1.8433
          1.8400          1.8367          1.8334          1.8301          1.8268          1.8234          1.8201
          1.8168          1.8134          1.8101          1.8067          1.8034          1.8000          1.7967
          1.7933          1.7899          1.7865          1.7832          1.7798          1.7765          1.7732
          1.7699          1.7666          1.7632          1.7599          1.7565          1.7532          1.7498
          1.7463          1.7428          1.7393          1.7358          1.7323          1.7288          1.7252
          1.7217          1.7180          1.7144          1.7107          1.7070          1.7033          1.6996
          1.6959          1.6921          1.6883          1.6845          1.6806          1.6768          1.6729
          1.6690          1.6650          1.6611          1.6571          1.6531          1.6491          1.6450
          1.6409          1.6368          1.6327          1.6285          1.6243          2.3964          2.3901
          2.3835          2.3776          2.3720          2.3663          2.3606          2.3549          2.3493
          2.3440          2.3388          2.3337          2.3286          2.3236          2.3188          2.3140
          2.3094          2.3048          2.3002          2.2955          2.2909          2.2864          2.2818
          2.2772          2.2726          2.2680          2.2634          2.2590          2.2545          2.2500
          2.2455          2.2411          2.2367          2.2325          2.2282          2.2238          2.2191
          2.2146          2.2100          2.2056          2.2011          2.1966          2.1921          2.1877
          2.1832          2.1788          2.1744          2.1700          2.1655          2.1610          2.1565
          2.1521          2.1478          2.1435          2.1392          2.1349          2.1307          2.1266
          2.1226          2.1187          2.1148          2.1108          2.1069          2.1032          2.0995
          2.0959          2.0924          2.0889          2.0855          2.0822          2.0792          2.0761
          2.0734          2.0703          2.0670          2.0638          2.0606          2.0574          2.0542
          2.0509          2.0474          2.0440          2.0406          2.0370          2.0333          2.0297
          2.0261          2.0225          2.0189          2.0153          2.0118          2.0082          2.0047
          2.0011          1.9976          1.9941          1.9906          1.9871          1.9837          1.9803
          1.9770          1.9737          1.9704          1.9673          1.9642          1.9611          1.9580
          1.9548          1.9515          1.9481          1.9448          1.9415          1.9381          1.9348
          1.9314          1.9281          1.9247          1.9214          1.9180          1.9147          1.9113
          1.9080          1.9046          1.9013          1.8979          1.8946          1.8912          1.8879
          1.8845          1.8812          1.8779          1.8745          1.8712          1.8679          1.8645
          1.8612          1.8579          1.8545          1.8512          1.8479          1.8445          1.8412
          1.8378          1.8345          1.8311          1.8277          1.8244          1.8210          1.8176
          1.8142          1.8108          1.8074          1.8040          1.8006          1.7972          1.7938
          1.7904          1.7869          1.7835          1.7800          1.7766          1.7733          1.7699
          1.7666          1.7632          1.7598          1.7563          1.7529          1.7494          1.7459
          1.7424          1.7388          1.7353          1.7317          1.7281          1.7245          1.7208
          1.7171          1.7134          1.7097          1.7059          1.7022          1.6984          1.6945
          1.6907          1.6868          1.6829          1.6790          1.6751          1.6711          1.6671
          1.6631          1.6591          1.6550          1.6509          1.6468          1.6427          1.6385
          1.6343          1.6301          1.6258          2.4089          2.4030          2.3966          2.3901
          2.3840          2.3783          2.3724          2.3666          2.3609          2.3555          2.3502
          2.3450          2.3398          2.3347          2.3298          2.3250          2.3203          2.3156
          2.3109          2.3063          2.3016          2.2970          2.2925          2.2879          2.2833
          2.2786          2.2741          2.2696          2.2652          2.2606          2.2561          2.2516
          2.2472          2.2428          2.2385          2.2341          2.2297          2.2254          2.2211
          2.2169          2.2126          2.2082          2.2037          2.1992          2.1948          2.1903
          2.1859          2.1814          2.1768          2.1722          2.1678          2.1633          2.1589
          2.1544          2.1501          2.1457          2.1415          2.1374          2.1332          2.1292
          2.1251          2.1210          2.1170          2.1132          2.1094          2.1056          2.1019
          2.0982          2.0946          2.0910          2.0875          2.0840          2.0810          2.0782
          2.0749          2.0716          2.0683          2.0649          2.0614          2.0579          2.0544
          2.0510          2.0473          2.0436          2.0399          2.0363          2.0326          2.0290
          2.0254          2.0218          2.0182          2.0146          2.0110          2.0074          2.0038
          2.0003          1.9969          1.9935          1.9901          1.9867          1.9833          1.9800
          1.9766          1.9733          1.9701          1.9670          1.9637          1.9603          1.9569
          1.9535          1.9502          1.9468          1.9434          1.9400          1.9366          1.9332
          1.9299          1.9265          1.9231          1.9197          1.9163          1.9129          1.9095
          1.9062          1.9028          1.8994          1.8960          1.8926          1.8893          1.8859
          1.8825          1.8791          1.8758          1.8724          1.8690          1.8657          1.8623
          1.8589          1.8555          1.8522          1.8488          1.8454          1.8420          1.8386
          1.8352          1.8318          1.8284          1.8250          1.8215          1.8181          1.8147
          1.8112          1.8078          1.8044          1.8009          1.7975          1.7940          1.7905
          1.7870          1.7835          1.7800          1.7765          1.7731          1.7697          1.7663
          1.7629          1.7594          1.7560          1.7525          1.7489          1.7453          1.7417
          1.7381          1.7345          1.7309          1.7272          1.7235          1.7198          1.7161
          1.7123          1.7085          1.7047          1.7008          1.6970          1.6931          1.6892
          1.6852          1.6813          1.6773          1.6733          1.6692          1.6652          1.6611
          1.6570          1.6529          1.6487          1.6445          1.6403          1.6360          1.6317
          1.6274          2.4173          2.4118          2.4062          2.4006          2.3943          2.3883
          2.3824          2.3765          2.3707          2.3652          2.3599          2.3545          2.3493
          2.3441          2.3391          2.3343          2.3296          2.3249          2.3201          2.3154
          2.3108          2.3061          2.3016          2.2970          2.2923          2.2877          2.2831
          2.2786          2.2742          2.2696          2.2650          2.2605          2.2560          2.2516
          2.2472          2.2427          2.2383          2.2339          2.2296          2.2252          2.2209
          2.2166          2.2123          2.2081          2.2038          2.1996          2.1954          2.1907
          2.1861          2.1816          2.1771          2.1726          2.1681          2.1636          2.1591
          2.1548          2.1506          2.1463          2.1421          2.1379          2.1337          2.1295
          2.1254          2.1214          2.1175          2.1136          2.1098          2.1060          2.1023
          2.0986          2.0949          2.0913          2.0878          2.0848          2.0814          2.0780
          2.0744          2.0708          2.0672          2.0637          2.0600          2.0563          2.0526
          2.0488          2.0452          2.0415          2.0378          2.0342          2.0305          2.0269
          2.0232          2.0196          2.0160          2.0126          2.0091          2.0057          2.0023
          1.9988          1.9954          1.9920          1.9886          1.9852          1.9819          1.9785
          1.9750          1.9716          1.9682          1.9648          1.9614          1.9579          1.9545
          1.9511          1.9477          1.9443          1.9409          1.9375          1.9341          1.9307
          1.9273          1.9239          1.9204          1.9170          1.9136          1.9102          1.9068
          1.9034          1.9000          1.8966          1.8932          1.8898          1.8864          1.8830
          1.8796          1.8762          1.8728          1.8694          1.8660          1.8626          1.8592
          1.8558          1.8524          1.8490          1.8455          1.8421          1.8387          1.8353
          1.8318          1.8284          1.8249          1.8215          1.8180          1.8146          1.8111
          1.8076          1.8041          1.8006          1.7971          1.7936          1.7901          1.7866
          1.7830          1.7795          1.7760          1.7726          1.7691          1.7657          1.7622
          1.7587          1.7552          1.7516          1.7480          1.7444          1.7407          1.7371
          1.7334          1.7297          1.7260          1.7223          1.7185          1.7147          1.7109
          1.7070          1.7031          1.6993          1.6953          1.6914          1.6874          1.6834
          1.6794          1.6754          1.6713          1.6672          1.6631          1.6589          1.6548
          1.6506          1.6464          1.6421          1.6378          1.6335          1.6291          2.4243
          2.4186          2.4129          2.4074          2.4021          2.3966          2.3912          2.3857
          2.3798          2.3743          2.3689          2.3635          2.3582          2.3529          2.3480
          2.3431          2.3383          2.3336          2.3288          2.3241          2.3194          2.3147
          2.3101          2.3055          2.3008          2.2961          2.2916          2.2870          2.2826
          2.2780          2.2734          2.2688          2.2643          2.2598          2.2554          2.2509
          2.2464          2.2419          2.2375          2.2331          2.2287          2.2243          2.2200
          2.2157          2.2114          2.2071          2.2028          2.1985          2.1941          2.1898
          2.1855          2.1812          2.1767          2.1721          2.1678          2.1633          2.1590
          2.1546          2.1503          2.1460          2.1417          2.1374          2.1332          2.1291
          2.1250          2.1210          2.1171          2.1132          2.1094          2.1056          2.1019
          2.0982          2.0945          2.0909          2.0873          2.0836          2.0799          2.0763
          2.0726          2.0688          2.0650          2.0612          2.0575          2.0537          2.0500
          2.0463          2.0426          2.0389          2.0352          2.0316          2.0282          2.0247
          2.0212          2.0177          2.0143          2.0108          2.0073          2.0039          2.0004
          1.9967          1.9931          1.9895          1.9861          1.9827          1.9792          1.9758
          1.9724          1.9689          1.9655          1.9621          1.9586          1.9552          1.9518
          1.9483          1.9449          1.9415          1.9381          1.9346          1.9312          1.9278
          1.9243          1.9209          1.9175          1.9140          1.9106          1.9072          1.9037
          1.9003          1.8969          1.8935          1.8901          1.8866          1.8832          1.8798
          1.8764          1.8730          1.8695          1.8661          1.8627          1.8592          1.8558
          1.8524          1.8489          1.8455          1.8420          1.8386          1.8351          1.8316
          1.8282          1.8247          1.8212          1.8177          1.8142          1.8107          1.8072
          1.8037          1.8002          1.7966          1.7931          1.7895          1.7860          1.7824
          1.7788          1.7753          1.7718          1.7683          1.7648          1.7613          1.7578
          1.7542          1.7506          1.7470          1.7433          1.7396          1.7359          1.7322
          1.7284          1.7247          1.7209          1.7171          1.7132          1.7093          1.7054
          1.7015          1.6976          1.6936          1.6896          1.6856          1.6815          1.6774
          1.6733          1.6692          1.6651          1.6609          1.6567          1.6525          1.6482
          1.6439          1.6396          1.6352          1.6308          2.4313          2.4255          2.4200
          2.4147          2.4091          2.4036          2.3981          2.3929          2.3879          2.3827
          2.3776          2.3724          2.3670          2.3618          2.3569          2.3520          2.3472
          2.3424          2.3376          2.3328          2.3281          2.3234          2.3188          2.3141
          2.3094          2.3047          2.3001          2.2956          2.2911          2.2864          2.2818
          2.2772          2.2727          2.2682          2.2637          2.2591          2.2546          2.2501
          2.2456          2.2411          2.2367          2.2322          2.2278          2.2234          2.2191
          2.2148          2.2104          2.2060          2.2016          2.1972          2.1929          2.1885
          2.1841          2.1799          2.1758          2.1714          2.1670          2.1627          2.1584
          2.1541          2.1496          2.1451          2.1407          2.1364          2.1321          2.1279
          2.1238          2.1198          2.1158          2.1118          2.1080          2.1042          2.1003
          2.0965          2.0929          2.0893          2.0856          2.0816          2.0777          2.0738
          2.0700          2.0662          2.0623          2.0586          2.0548          2.0511          2.0475
          2.0440          2.0404          2.0369          2.0334          2.0299          2.0264          2.0227
          2.0190          2.0153          2.0116          2.0078          2.0042          2.0007          1.9973
          1.9940          1.9905          1.9870          1.9835          1.9801          1.9766          1.9731
          1.9697          1.9662          1.9628          1.9593          1.9559          1.9524          1.9489
          1.9455          1.9420          1.9386          1.9351          1.9317          1.9282          1.9248
          1.9213          1.9179          1.9144          1.9110          1.9075          1.9041          1.9006
          1.8972          1.8937          1.8903          1.8868          1.8834          1.8799          1.8765
          1.8730          1.8696          1.8661          1.8627          1.8592          1.8558          1.8523
          1.8488          1.8454          1.8419          1.8384          1.8349          1.8314          1.8279
          1.8244          1.8209          1.8174          1.8138          1.8103          1.8067          1.8032
          1.7996          1.7961          1.7925          1.7889          1.7853          1.7817          1.7781
          1.7745          1.7710          1.7675          1.7639          1.7604          1.7568          1.7532
          1.7495          1.7458          1.7421          1.7384          1.7346          1.7309          1.7271
          1.7233          1.7194          1.7156          1.7117          1.7077          1.7038          1.6998
          1.6958          1.6918          1.6877          1.6837          1.6796          1.6754          1.6713
          1.6671          1.6629          1.6587          1.6544          1.6501          1.6458          1.6414
          1.6370          1.6326          2.4380          2.4326          2.4272          2.4216          2.4160
          2.4108          2.4056          2.4006          2.3955          2.3903          2.3852          2.3801
          2.3750          2.3703          2.3657          2.3611          2.3562          2.3514          2.3466
          2.3418          2.3370          2.3323          2.3276          2.3229          2.3182          2.3135
          2.3089          2.3043          2.2998          2.2951          2.2904          2.2858          2.2812
          2.2767          2.2721          2.2675          2.2629          2.2584          2.2538          2.2493
          2.2448          2.2403          2.2358          2.2314          2.2270          2.2226          2.2183
          2.2138          2.2094          2.2049          2.2005          2.1961          2.1917          2.1875
          2.1833          2.1791          2.1748          2.1705          2.1661          2.1618          2.1571
          2.1526          2.1480          2.1436          2.1392          2.1349          2.1307          2.1265
          2.1223          2.1181          2.1140          2.1099          2.1060          2.1020          2.0983
          2.0947          2.0907          2.0867          2.0827          2.0788          2.0749          2.0711
          2.0673          2.0637          2.0600          2.0565          2.0528          2.0491          2.0454
          2.0416          2.0379          2.0341          2.0303          2.0265          2.0228          2.0192
          2.0156          2.0121          2.0087          2.0053          2.0018          1.9983          1.9948
          1.9913          1.9878          1.9843          1.9808          1.9773          1.9738          1.9704
          1.9669          1.9634          1.9599          1.9564          1.9529          1.9495          1.9460
          1.9425          1.9390          1.9355          1.9321          1.9286          1.9251          1.9216
          1.9182          1.9147          1.9112          1.9078          1.9043          1.9008          1.8974
          1.8939          1.8904          1.8869          1.8835          1.8800          1.8765          1.8731
          1.8696          1.8661          1.8626          1.8591          1.8557          1.8522          1.8487
          1.8452          1.8416          1.8381          1.8346          1.8311          1.8276          1.8240
          1.8205          1.8169          1.8134          1.8098          1.8062          1.8026          1.7990
          1.7954          1.7918          1.7882          1.7846          1.7809          1.7773          1.7737
          1.7701          1.7666          1.7630          1.7594          1.7558          1.7521          1.7484
          1.7446          1.7409          1.7371          1.7333          1.7295          1.7257          1.7218
          1.7179          1.7140          1.7100          1.7061          1.7021          1.6981          1.6940
          1.6899          1.6858          1.6817          1.6776          1.6734          1.6692          1.6650
          1.6607          1.6564          1.6521          1.6477          1.6433          1.6389          1.6345
          2.4452          2.4398          2.4343          2.4290          2.4238          2.4187          2.4136
          2.4086          2.4034          2.3982          2.3930          2.3879          2.3829          2.3783
          2.3737          2.3691          2.3645          2.3599          2.3554          2.3509          2.3464
          2.3417          2.3370          2.3323          2.3276          2.3229          2.3182          2.3136
          2.3090          2.3043          2.2996          2.2949          2.2903          2.2857          2.2811
          2.2764          2.2718          2.2671          2.2626          2.2580          2.2534          2.2489
          2.2444          2.2399          2.2355          2.2311          2.2266          2.2221          2.2176
          2.2131          2.2087          2.2043          2.1999          2.1956          2.1913          2.1871
          2.1829          2.1787          2.1744          2.1699          2.1651          2.1605          2.1558
          2.1511          2.1464          2.1418          2.1373          2.1329          2.1286          2.1243
          2.1201          2.1160          2.1120          2.1080          2.1040          2.1002          2.0961
          2.0921          2.0882          2.0844          2.0804          2.0765          2.0726          2.0687
          2.0649          2.0610          2.0572          2.0533          2.0495          2.0456          2.0418
          2.0382          2.0346          2.0310          2.0274          2.0239          2.0205          2.0171
          2.0135          2.0100          2.0064          2.0028          1.9993          1.9958          1.9922
          1.9887          1.9852          1.9817          1.9782          1.9746          1.9711          1.9676
          1.9641          1.9606          1.9571          1.9536          1.9501          1.9466          1.9431
          1.9396          1.9361          1.9326          1.9291          1.9256          1.9221          1.9186
          1.9151          1.9116          1.9081          1.9046          1.9011          1.8976          1.8941
          1.8906          1.8871          1.8836          1.8801          1.8766          1.8731          1.8696
          1.8661          1.8626          1.8591          1.8556          1.8521          1.8485          1.8450
          1.8415          1.8379          1.8344          1.8308          1.8272          1.8236          1.8201
          1.8165          1.8129          1.8093          1.8057          1.8021          1.7984          1.7948
          1.7911          1.7875          1.7838          1.7801          1.7765          1.7728          1.7692
          1.7656          1.7620          1.7583          1.7547          1.7510          1.7472          1.7434
          1.7396          1.7358          1.7320          1.7281          1.7242          1.7203          1.7164
          1.7124          1.7084          1.7044          1.7003          1.6963          1.6922          1.6880
          1.6839          1.6797          1.6755          1.6713          1.6670          1.6627          1.6584
          1.6541          1.6497          1.6453          1.6408          1.6363          2.4520          2.4466
          2.4414          2.4362          2.4310          2.4259          2.4209          2.4158          2.4105
          2.4053          2.4002          2.3952          2.3904          2.3857          2.3811          2.3765
          2.3718          2.3672          2.3626          2.3581          2.3536          2.3492          2.3447
          2.3402          2.3358          2.3314          2.3269          2.3222          2.3175          2.3127
          2.3080          2.3033          2.2987          2.2940          2.2893          2.2846          2.2799
          2.2752          2.2706          2.2660          2.2614          2.2568          2.2523          2.2478
          2.2433          2.2388          2.2343          2.2298          2.2252          2.2207          2.2163
          2.2118          2.2074          2.2031          2.1988          2.1945          2.1902          2.1860
          2.1818          2.1770          2.1721          2.1672          2.1623          2.1575          2.1528
          2.1482          2.1436          2.1391          2.1346          2.1301          2.1256          2.1213
          2.1169          2.1127          2.1085          2.1047          2.1006          2.0965          2.0924
          2.0884          2.0843          2.0803          2.0763          2.0723          2.0684          2.0645
          2.0606          2.0569          2.0532          2.0496          2.0459          2.0423          2.0387
          2.0353          2.0319          2.0284          2.0248          2.0212          2.0176          2.0140
          2.0104          2.0068          2.0033          1.9997          1.9961          1.9926          1.9890
          1.9855          1.9820          1.9784          1.9749          1.9714          1.9678          1.9643
          1.9608          1.9572          1.9537          1.9502          1.9467          1.9431          1.9396
          1.9361          1.9326          1.9290          1.9255          1.9220          1.9185          1.9150
          1.9115          1.9079          1.9044          1.9009          1.8974          1.8939          1.8904
          1.8869          1.8834          1.8798          1.8763          1.8728          1.8693          1.8657
          1.8622          1.8587          1.8551          1.8516          1.8480          1.8445          1.8409
          1.8373          1.8337          1.8301          1.8265          1.8229          1.8193          1.8157
          1.8121          1.8085          1.8048          1.8012          1.7975          1.7939          1.7902
          1.7865          1.7828          1.7791          1.7754          1.7717          1.7681          1.7644
          1.7608          1.7571          1.7534          1.7496          1.7458          1.7420          1.7381
          1.7343          1.7304          1.7265          1.7226          1.7186          1.7147          1.7106
          1.7066          1.7025          1.6985          1.6943          1.6902          1.6860          1.6818
          1.6776          1.6734          1.6691          1.6648          1.6604          1.6561          1.6517
          1.6473          1.6428          1.6383          2.4610          2.4562          2.4511          2.4460
          2.4408          2.4357          2.4307          2.4256          2.4203          2.4151          2.4100
          2.4050          2.4001          2.3954          2.3907          2.3861          2.3814          2.3767
          2.3721          2.3675          2.3630          2.3585          2.3539          2.3494          2.3449
          2.3405          2.3361          2.3317          2.3272          2.3226          2.3181          2.3137
          2.3092          2.3046          2.2998          2.2950          2.2903          2.2856          2.2809
          2.2763          2.2716          2.2670          2.2624          2.2578          2.2533          2.2488
          2.2442          2.2396          2.2350          2.2305          2.2260          2.2215          2.2170
          2.2126          2.2082          2.2038          2.1995          2.1952          2.1910          2.1864
          2.1813          2.1763          2.1713          2.1663          2.1612          2.1563          2.1514
          2.1466          2.1419          2.1373          2.1328          2.1283          2.1239          2.1196
          2.1153          2.1111          2.1070          2.1027          2.0985          2.0944          2.0902
          2.0861          2.0821          2.0781          2.0743          2.0705          2.0668          2.0631
          2.0594          2.0557          2.0520          2.0486          2.0452          2.0417          2.0381
          2.0344          2.0308          2.0271          2.0235          2.0199          2.0162          2.0126
          2.0090          2.0054          2.0018          1.9982          1.9946          1.9910          1.9874
          1.9839          1.9803          1.9767          1.9732          1.9696          1.9660          1.9624
          1.9589          1.9553          1.9517          1.9482          1.9446          1.9411          1.9375
          1.9339          1.9304          1.9268          1.9233          1.9197          1.9162          1.9126
          1.9091          1.9055          1.9020          1.8984          1.8949          1.8913          1.8878
          1.8842          1.8807          1.8771          1.8735          1.8700          1.8664          1.8628
          1.8593          1.8557          1.8521          1.8485          1.8449          1.8413          1.8376
          1.8340          1.8304          1.8267          1.8231          1.8195          1.8158          1.8121
          1.8085          1.8048          1.8011          1.7974          1.7937          1.7899          1.7862
          1.7824          1.7787          1.7750          1.7712          1.7675          1.7638          1.7601
          1.7564          1.7526          1.7488          1.7449          1.7410          1.7371          1.7332
          1.7293          1.7254          1.7213          1.7173          1.7133          1.7092          1.7051
          1.7010          1.6968          1.6927          1.6884          1.6842          1.6800          1.6757
          1.6713          1.6670          1.6626          1.6582          1.6538          1.6493          1.6448
          1.6403          2.4727          2.4676          2.4627          2.4575          2.4524          2.4473
          2.4422          2.4371          2.4319          2.4266          2.4214          2.4163          2.4113
          2.4065          2.4018          2.3971          2.3923          2.3876          2.3829          2.3783
          2.3737          2.3692          2.3646          2.3600          2.3554          2.3509          2.3465
          2.3421          2.3376          2.3330          2.3284          2.3239          2.3194          2.3149
          2.3105          2.3059          2.3014          2.2968          2.2923          2.2878          2.2832
          2.2785          2.2739          2.2693          2.2647          2.2601          2.2555          2.2509
          2.2462          2.2416          2.2371          2.2325          2.2279          2.2234          2.2189
          2.2145          2.2101          2.2057          2.2014          2.1972          2.1918          2.1865
          2.1812          2.1760          2.1708          2.1658          2.1608          2.1559          2.1510
          2.1463          2.1416          2.1369          2.1323          2.1278          2.1234          2.1191
          2.1148          2.1105          2.1062          2.1020          2.0978          2.0937          2.0898
          2.0860          2.0821          2.0783          2.0745          2.0708          2.0670          2.0633
          2.0599          2.0564          2.0529          2.0492          2.0455          2.0418          2.0381
          2.0344          2.0307          2.0270          2.0233          2.0197          2.0160          2.0123
          2.0087          2.0050          2.0014          1.9977          1.9941          1.9905          1.9869
          1.9832          1.9796          1.9760          1.9724          1.9688          1.9652          1.9615
          1.9579          1.9543          1.9507          1.9471          1.9435          1.9399          1.9363
          1.9327          1.9291          1.9255          1.9219          1.9183          1.9147          1.9111
          1.9075          1.9039          1.9003          1.8967          1.8931          1.8895          1.8859
          1.8823          1.8787          1.8751          1.8715          1.8678          1.8642          1.8606
          1.8569          1.8533          1.8496          1.8460          1.8423          1.8386          1.8349
          1.8313          1.8276          1.8239          1.8202          1.8164          1.8127          1.8090
          1.8052          1.8015          1.7977          1.7939          1.7901          1.7863          1.7825
          1.7787          1.7749          1.7711          1.7673          1.7636          1.7598          1.7560
          1.7521          1.7482          1.7443          1.7404          1.7364          1.7324          1.7284
          1.7244          1.7203          1.7162          1.7121          1.7079          1.7038          1.6996
          1.6953          1.6911          1.6868          1.6825          1.6781          1.6738          1.6694
          1.6649          1.6605          1.6560          1.6515          1.6469          1.6423          2.4843
          2.4791          2.4738          2.4687          2.4633          2.4581          2.4529          2.4478
          2.4426          2.4372          2.4320          2.4268          2.4217          2.4168          2.4120
          2.4072          2.4024          2.3976          2.3928          2.3881          2.3835          2.3789
          2.3742          2.3696          2.3650          2.3605          2.3560          2.3515          2.3470
          2.3425          2.3379          2.3333          2.3287          2.3242          2.3198          2.3153
          2.3107          2.3061          2.3015          2.2970          2.2925          2.2880          2.2835
          2.2791          2.2746          2.2702          2.2658          2.2612          2.2565          2.2519
          2.2472          2.2426          2.2380          2.2333          2.2288          2.2243          2.2198
          2.2154          2.2109          2.2065          2.2016          2.1961          2.1906          2.1851
          2.1797          2.1744          2.1693          2.1641          2.1591          2.1542          2.1493
          2.1445          2.1397          2.1351          2.1307          2.1263          2.1219          2.1176
          2.1133          2.1092          2.1052          2.1012          2.0972          2.0933          2.0894
          2.0856          2.0817          2.0779          2.0743          2.0708          2.0673          2.0637
          2.0599          2.0562          2.0524          2.0487          2.0449          2.0412          2.0374
          2.0337          2.0300          2.0263          2.0225          2.0188          2.0151          2.0114
          2.0077          2.0040          2.0004          1.9967          1.9930          1.9894          1.9857
          1.9820          1.9784          1.9747          1.9711          1.9674          1.9638          1.9601
          1.9565          1.9528          1.9492          1.9455          1.9419          1.9382          1.9346
          1.9309          1.9273          1.9237          1.9200          1.9164          1.9128          1.9091
          1.9055          1.9018          1.8982          1.8946          1.8909          1.8873          1.8836
          1.8800          1.8763          1.8726          1.8690          1.8653          1.8616          1.8579
          1.8542          1.8505          1.8468          1.8431          1.8394          1.8356          1.8319
          1.8281          1.8244          1.8206          1.8169          1.8131          1.8093          1.8055
          1.8017          1.7979          1.7940          1.7902          1.7863          1.7824          1.7786
          1.7747          1.7708          1.7670          1.7632          1.7593          1.7555          1.7515
          1.7476          1.7436          1.7395          1.7355          1.7315          1.7274          1.7233
          1.7191          1.7150          1.7108          1.7066          1.7023          1.6980          1.6937
          1.6894          1.6850          1.6806          1.6762          1.6718          1.6673          1.6628
          1.6582          1.6536          1.6490          1.6444          2.4958          2.4906          2.4850
          2.4796          2.4741          2.4686          2.4632          2.4579          2.4527          2.4473
          2.4420          2.4368          2.4316          2.4264          2.4216          2.4167          2.4118
          2.4069          2.4021          2.3974          2.3927          2.3880          2.3833          2.3786
          2.3740          2.3694          2.3649          2.3604          2.3558          2.3513          2.3467
          2.3421          2.3375          2.3330          2.3285          2.3240          2.3194          2.3148
          2.3102          2.3057          2.3011          2.2966          2.2921          2.2876          2.2831
          2.2786          2.2741          2.2696          2.2651          2.2606          2.2561          2.2516
          2.2471          2.2426          2.2381          2.2334          2.2288          2.2243          2.2197
          2.2152          2.2108          2.2053          2.1997          2.1941          2.1886          2.1832
          2.1780          2.1728          2.1677          2.1626          2.1576          2.1527          2.1478
          2.1430          2.1383          2.1337          2.1291          2.1247          2.1207          2.1165
          2.1124          2.1084          2.1043          2.1004          2.0964          2.0925          2.0886
          2.0850          2.0815          2.0779          2.0743          2.0705          2.0666          2.0629
          2.0591          2.0553          2.0515          2.0477          2.0439          2.0401          2.0364
          2.0326          2.0288          2.0251          2.0213          2.0176          2.0139          2.0101
          2.0064          2.0027          1.9990          1.9953          1.9916          1.9879          1.9842
          1.9805          1.9768          1.9731          1.9694          1.9657          1.9621          1.9584
          1.9547          1.9510          1.9473          1.9436          1.9400          1.9363          1.9326
          1.9289          1.9252          1.9216          1.9179          1.9142          1.9105          1.9069
          1.9032          1.8995          1.8958          1.8921          1.8884          1.8848          1.8811
          1.8774          1.8736          1.8699          1.8662          1.8625          1.8587          1.8550
          1.8512          1.8475          1.8437          1.8399          1.8362          1.8324          1.8286
          1.8248          1.8210          1.8171          1.8133          1.8095          1.8056          1.8018
          1.7979          1.7940          1.7901          1.7861          1.7822          1.7783          1.7744
          1.7705          1.7665          1.7626          1.7588          1.7548          1.7508          1.7468
          1.7427          1.7386          1.7345          1.7304          1.7263          1.7221          1.7179
          1.7137          1.7094          1.7051          1.7008          1.6964          1.6920          1.6876
          1.6832          1.6787          1.6742          1.6697          1.6651          1.6605          1.6559
          1.6512          1.6465          2.5073          2.5020          2.4962          2.4904          2.4847
          2.4791          2.4734          2.4679          2.4626          2.4572          2.4518          2.4465
          2.4412          2.4360          2.4309          2.4260          2.4210          2.4160          2.4111
          2.4063          2.4016          2.3969          2.3921          2.3874          2.3827          2.3781
          2.3735          2.3690          2.3644          2.3598          2.3552          2.3506          2.3460
          2.3414          2.3369          2.3325          2.3280          2.3233          2.3187          2.3141
          2.3095          2.3050          2.3004          2.2959          2.2913          2.2868          2.2823
          2.2777          2.2731          2.2686          2.2640          2.2595          2.2549          2.2504
          2.2458          2.2414          2.2372          2.2327          2.2281          2.2236          2.2191
          2.2140          2.2082          2.2024          2.1968          2.1912          2.1858          2.1804
          2.1752          2.1700          2.1649          2.1599          2.1550          2.1502          2.1454
          2.1408          2.1362          2.1317          2.1272          2.1237          2.1195          2.1154
          2.1113          2.1073          2.1033          2.0995          2.0958          2.0922          2.0886
          2.0849          2.0810          2.0771          2.0733          2.0694          2.0656          2.0618
          2.0579          2.0541          2.0503          2.0465          2.0427          2.0389          2.0351
          2.0313          2.0275          2.0237          2.0199          2.0162          2.0124          2.0086
          2.0049          2.0012          1.9974          1.9937          1.9899          1.9862          1.9825
          1.9788          1.9751          1.9713          1.9676          1.9639          1.9602          1.9565
          1.9527          1.9490          1.9453          1.9416          1.9379          1.9342          1.9304
          1.9267          1.9230          1.9193          1.9156          1.9119          1.9082          1.9045
          1.9007          1.8970          1.8933          1.8896          1.8858          1.8821          1.8783
          1.8746          1.8708          1.8670          1.8633          1.8595          1.8557          1.8519
          1.8481          1.8443          1.8405          1.8366          1.8328          1.8290          1.8251
          1.8212          1.8174          1.8135          1.8096          1.8057          1.8018          1.7978
          1.7939          1.7899          1.7859          1.7819          1.7780          1.7740          1.7700
          1.7660          1.7621          1.7581          1.7541          1.7500          1.7459          1.7418
          1.7377          1.7335          1.7293          1.7251          1.7209          1.7166          1.7122
          1.7079          1.7035          1.6991          1.6947          1.6902          1.6858          1.6812
          1.6767          1.6721          1.6675          1.6629          1.6582          1.6535          1.6487
          2.5160          2.5106          2.5049          2.4993          2.4935          2.4877          2.4820
          2.4763          2.4707          2.4653          2.4598          2.4544          2.4491          2.4438
          2.4387          2.4336          2.4286          2.4236          2.4186          2.4137          2.4090
          2.4042          2.3993          2.3946          2.3899          2.3853          2.3807          2.3760
          2.3714          2.3668          2.3622          2.3576          2.3530          2.3484          2.3439
          2.3394          2.3349          2.3302          2.3256          2.3210          2.3164          2.3118
          2.3072          2.3026          2.2981          2.2935          2.2890          2.2844          2.2797
          2.2751          2.2705          2.2659          2.2613          2.2567          2.2521          2.2477
          2.2435          2.2392          2.2349          2.2304          2.2258          2.2206          2.2147
          2.2088          2.2031          2.1975          2.1920          2.1867          2.1814          2.1761
          2.1710          2.1660          2.1610          2.1561          2.1513          2.1467          2.1421
          2.1377          2.1332          2.1289          2.1251          2.1210          2.1169          2.1129
          2.1091          2.1054          2.1017          2.0981          2.0941          2.0902          2.0863
          2.0825          2.0786          2.0747          2.0708          2.0670          2.0631          2.0593
          2.0554          2.0516          2.0477          2.0439          2.0401          2.0362          2.0324
          2.0286          2.0248          2.0210          2.0172          2.0135          2.0097          2.0059
          2.0021          1.9984          1.9946          1.9909          1.9871          1.9834          1.9796
          1.9759          1.9722          1.9684          1.9647          1.9609          1.9572          1.9535
          1.9497          1.9460          1.9422          1.9385          1.9348          1.9310          1.9273
          1.9236          1.9198          1.9161          1.9123          1.9086          1.9049          1.9011
          1.8974          1.8936          1.8898          1.8861          1.8823          1.8785          1.8747
          1.8709          1.8671          1.8633          1.8595          1.8557          1.8519          1.8480
          1.8442          1.8403          1.8365          1.8326          1.8287          1.8248          1.8209
          1.8170          1.8131          1.8091          1.8052          1.8012          1.7973          1.7933
          1.7892          1.7852          1.7812          1.7772          1.7732          1.7692          1.7651
          1.7611          1.7571          1.7530          1.7489          1.7447          1.7406          1.7364
          1.7322          1.7279          1.7236          1.7193          1.7150          1.7106          1.7062
          1.7018          1.6973          1.6928          1.6883          1.6837          1.6792          1.6745
          1.6699          1.6652          1.6605          1.6558          1.6510          2.5227          2.5171
          2.5113          2.5054          2.4997          2.4941          2.4885          2.4830          2.4776
          2.4723          2.4667          2.4613          2.4559          2.4506          2.4454          2.4402
          2.4352          2.4301          2.4251          2.4203          2.4154          2.4105          2.4057
          2.4009          2.3962          2.3916          2.3869          2.3822          2.3775          2.3729
          2.3683          2.3637          2.3590          2.3545          2.3499          2.3455          2.3408
          2.3362          2.3315          2.3269          2.3223          2.3177          2.3131          2.3085
          2.3039          2.2993          2.2947          2.2900          2.2854          2.2808          2.2761
          2.2715          2.2669          2.2622          2.2575          2.2531          2.2489          2.2447
          2.2404          2.2361          2.2317          2.2259          2.2199          2.2140          2.2082
          2.2025          2.1970          2.1916          2.1864          2.1812          2.1762          2.1712
          2.1663          2.1615          2.1568          2.1521          2.1475          2.1430          2.1386
          2.1342          2.1298          2.1258          2.1219          2.1181          2.1143          2.1106
          2.1066          2.1026          2.0987          2.0947          2.0908          2.0869          2.0830
          2.0791          2.0752          2.0713          2.0674          2.0636          2.0597          2.0558
          2.0520          2.0481          2.0442          2.0404          2.0366          2.0327          2.0289
          2.0251          2.0213          2.0175          2.0137          2.0099          2.0061          2.0024
          1.9986          1.9948          1.9911          1.9873          1.9835          1.9798          1.9760
          1.9723          1.9685          1.9648          1.9610          1.9573          1.9535          1.9497
          1.9460          1.9422          1.9385          1.9347          1.9310          1.9272          1.9235
          1.9197          1.9160          1.9122          1.9085          1.9047          1.9009          1.8971
          1.8934          1.8896          1.8858          1.8820          1.8782          1.8744          1.8705
          1.8667          1.8629          1.8590          1.8552          1.8513          1.8475          1.8436
          1.8397          1.8358          1.8319          1.8280          1.8241          1.8202          1.8162
          1.8123          1.8083          1.8043          1.8003          1.7963          1.7923          1.7882
          1.7842          1.7802          1.7761          1.7721          1.7680          1.7639          1.7599
          1.7558          1.7517          1.7475          1.7433          1.7391          1.7349          1.7306
          1.7263          1.7220          1.7176          1.7132          1.7088          1.7043          1.6998
          1.6953          1.6908          1.6862          1.6816          1.6770          1.6723          1.6676
          1.6629          1.6581          1.6533          2.5291          2.5232          2.5172          2.5114
          2.5056          2.5001          2.4953          2.4906          2.4859          2.4803          2.4746
          2.4689          2.4634          2.4579          2.4525          2.4472          2.4420          2.4369
          2.4319          2.4270          2.4220          2.4171          2.4123          2.4075          2.4028
          2.3980          2.3933          2.3886          2.3839          2.3793          2.3746          2.3700
          2.3654          2.3608          2.3562          2.3517          2.3470          2.3423          2.3376
          2.3330          2.3283          2.3237          2.3191          2.3145          2.3099          2.3052
          2.3006          2.2959          2.2912          2.2866          2.2819          2.2772          2.2725
          2.2678          2.2631          2.2588          2.2545          2.2502          2.2460          2.2417
          2.2371          2.2311          2.2251          2.2193          2.2136          2.2080          2.2026
          2.1973          2.1920          2.1869          2.1818          2.1768          2.1719          2.1671
          2.1623          2.1576          2.1530          2.1485          2.1440          2.1396          2.1352
          2.1312          2.1273          2.1234          2.1193          2.1153          2.1112          2.1073
          2.1033          2.0993          2.0953          2.0914          2.0875          2.0835          2.0796
          2.0757          2.0718          2.0679          2.0640          2.0601          2.0562          2.0523
          2.0485          2.0446          2.0407          2.0369          2.0331          2.0292          2.0254
          2.0216          2.0178          2.0140          2.0102          2.0064          2.0026          1.9988
          1.9950          1.9912          1.9875          1.9837          1.9799          1.9761          1.9724
          1.9686          1.9648          1.9611          1.9573          1.9535          1.9498          1.9460
          1.9422          1.9384          1.9347          1.9309          1.9271          1.9234          1.9196
          1.9158          1.9121          1.9083          1.9045          1.9007          1.8969          1.8931
          1.8893          1.8854          1.8816          1.8778          1.8740          1.8701          1.8663
          1.8624          1.8585          1.8547          1.8508          1.8469          1.8430          1.8391
          1.8352          1.8313          1.8273          1.8234          1.8194          1.8154          1.8114
          1.8074          1.8034          1.7994          1.7953          1.7913          1.7872          1.7831
          1.7791          1.7750          1.7709          1.7668          1.7627          1.7586          1.7545
          1.7503          1.7461          1.7419          1.7376          1.7333          1.7290          1.7246
          1.7202          1.7158          1.7114          1.7069          1.7024          1.6979          1.6933
          1.6888          1.6841          1.6795          1.6748          1.6701          1.6653          1.6605
          1.6557          2.5345          2.5286          2.5231          2.5179          2.5131          2.5083
          2.5036          2.4989          2.4938          2.4881          2.4824          2.4768          2.4712
          2.4657          2.4603          2.4550          2.4497          2.4445          2.4392          2.4341
          2.4290          2.4240          2.4190          2.4140          2.4092          2.4044          2.3997
          2.3950          2.3903          2.3856          2.3809          2.3763          2.3716          2.3670
          2.3625          2.3578          2.3531          2.3484          2.3437          2.3390          2.3343
          2.3297          2.3250          2.3204          2.3157          2.3110          2.3063          2.3016
          2.2969          2.2922          2.2875          2.2827          2.2780          2.2732          2.2687
          2.2643          2.2600          2.2557          2.2514          2.2472          2.2419          2.2358
          2.2298          2.2240          2.2183          2.2128          2.2074          2.2021          2.1969
          2.1917          2.1867          2.1817          2.1769          2.1721          2.1674          2.1627
          2.1582          2.1537          2.1492          2.1448          2.1404          2.1362          2.1321
          2.1279          2.1238          2.1198          2.1157          2.1117          2.1077          2.1037
          2.0997          2.0957          2.0917          2.0878          2.0838          2.0799          2.0760
          2.0720          2.0681          2.0642          2.0603          2.0564          2.0525          2.0486
          2.0447          2.0409          2.0370          2.0331          2.0293          2.0255          2.0216
          2.0178          2.0140          2.0102          2.0064          2.0026          1.9988          1.9950
          1.9912          1.9874          1.9836          1.9798          1.9761          1.9723          1.9685
          1.9647          1.9609          1.9571          1.9533          1.9496          1.9458          1.9420
          1.9382          1.9344          1.9306          1.9269          1.9231          1.9193          1.9155
          1.9117          1.9079          1.9041          1.9002          1.8964          1.8926          1.8888
          1.8849          1.8811          1.8772          1.8734          1.8695          1.8657          1.8618
          1.8579          1.8540          1.8501          1.8462          1.8423          1.8383          1.8344
          1.8304          1.8265          1.8225          1.8185          1.8145          1.8105          1.8064
          1.8024          1.7983          1.7943          1.7902          1.7860          1.7820          1.7779
          1.7738          1.7696          1.7655          1.7613          1.7572          1.7530          1.7488
          1.7446          1.7403          1.7360          1.7317          1.7273          1.7229          1.7185
          1.7140          1.7096          1.7050          1.7005          1.6959          1.6913          1.6867
          1.6820          1.6773          1.6726          1.6678          1.6630          1.6582          2.5412
          2.5363          2.5315          2.5267          2.5220          2.5172          2.5125          2.5079
          2.5023          2.4967          2.4910          2.4853          2.4797          2.4742          2.4688
          2.4635          2.4582          2.4529          2.4475          2.4423          2.4372          2.4322
          2.4272          2.4222          2.4172          2.4122          2.4073          2.4025          2.3976
          2.3927          2.3879          2.3831          2.3785          2.3739          2.3693          2.3645
          2.3597          2.3550          2.3502          2.3456          2.3409          2.3362          2.3315
          2.3267          2.3220          2.3173          2.3126          2.3078          2.3031          2.2983
          2.2935          2.2887          2.2839          2.2791          2.2747          2.2703          2.2660
          2.2616          2.2573          2.2528          2.2470          2.2409          2.2349          2.2290
          2.2233          2.2177          2.2123          2.2069          2.2017          2.1965          2.1914
          2.1865          2.1816          2.1767          2.1719          2.1673          2.1627          2.1583
          2.1541          2.1500          2.1458          2.1417          2.1375          2.1333          2.1291
          2.1250          2.1209          2.1168          2.1127          2.1086          2.1046          2.1005
          2.0965          2.0925          2.0886          2.0846          2.0806          2.0767          2.0727
          2.0688          2.0648          2.0609          2.0570          2.0531          2.0492          2.0453
          2.0414          2.0375          2.0336          2.0298          2.0259          2.0221          2.0183
          2.0144          2.0106          2.0068          2.0030          1.9991          1.9953          1.9915
          1.9877          1.9839          1.9801          1.9763          1.9725          1.9687          1.9649
          1.9611          1.9573          1.9535          1.9497          1.9459          1.9421          1.9383
          1.9345          1.9307          1.9269          1.9230          1.9192          1.9154          1.9116
          1.9078          1.9039          1.9001          1.8962          1.8924          1.8885          1.8847
          1.8808          1.8769          1.8731          1.8692          1.8653          1.8614          1.8575
          1.8535          1.8496          1.8457          1.8417          1.8377          1.8338          1.8298
          1.8258          1.8218          1.8178          1.8137          1.8097          1.8056          1.8015
          1.7974          1.7933          1.7892          1.7850          1.7809          1.7768          1.7727
          1.7685          1.7643          1.7601          1.7559          1.7517          1.7474          1.7431
          1.7388          1.7345          1.7301          1.7257          1.7213          1.7168          1.7123
          1.7078          1.7032          1.6986          1.6940          1.6894          1.6847          1.6799
          1.6752          1.6704          1.6656          1.6607          2.5535          2.5479          2.5432
          2.5385          2.5338          2.5291          2.5244          2.5197          2.5145          2.5090
          2.5033          2.4976          2.4920          2.4865          2.4810          2.4756          2.4702
          2.4649          2.4596          2.4541          2.4490          2.4438          2.4388          2.4338
          2.4287          2.4237          2.4187          2.4138          2.4089          2.4039          2.3990
          2.3942          2.3894          2.3846          2.3799          2.3750          2.3701          2.3652
          2.3603          2.3555          2.3506          2.3459          2.3411          2.3363          2.3315
          2.3267          2.3219          2.3171          2.3123          2.3075          2.3026          2.2978
          2.2929          2.2880          2.2833          2.2789          2.2745          2.2700          2.2654
          2.2608          2.2556          2.2495          2.2435          2.2375          2.2318          2.2261
          2.2206          2.2152          2.2099          2.2046          2.1995          2.1945          2.1896
          2.1848          2.1802          2.1756          2.1713          2.1671          2.1630          2.1587
          2.1544          2.1502          2.1460          2.1418          2.1376          2.1334          2.1292
          2.1250          2.1209          2.1168          2.1127          2.1086          2.1045          2.1004
          2.0963          2.0923          2.0882          2.0842          2.0801          2.0761          2.0721
          2.0681          2.0641          2.0601          2.0562          2.0522          2.0483          2.0444
          2.0405          2.0366          2.0327          2.0288          2.0249          2.0210          2.0171
          2.0133          2.0094          2.0055          2.0017          1.9978          1.9940          1.9901
          1.9863          1.9825          1.9786          1.9748          1.9709          1.9671          1.9632
          1.9594          1.9555          1.9517          1.9479          1.9440          1.9402          1.9363
          1.9324          1.9286          1.9247          1.9209          1.9170          1.9131          1.9092
          1.9054          1.9015          1.8976          1.8937          1.8898          1.8859          1.8820
          1.8780          1.8741          1.8702          1.8662          1.8623          1.8583          1.8543
          1.8503          1.8463          1.8423          1.8383          1.8343          1.8302          1.8262
          1.8221          1.8180          1.8139          1.8098          1.8057          1.8016          1.7974
          1.7932          1.7890          1.7848          1.7806          1.7765          1.7722          1.7680
          1.7638          1.7595          1.7552          1.7509          1.7466          1.7422          1.7378
          1.7334          1.7290          1.7245          1.7200          1.7154          1.7109          1.7063
          1.7016          1.6970          1.6923          1.6875          1.6828          1.6780          1.6731
          1.6682          1.6633          2.5661          2.5610          2.5555          2.5504          2.5457
          2.5410          2.5363          2.5315          2.5267          2.5211          2.5156          2.5099
          2.5042          2.4986          2.4931          2.4876          2.4822          2.4768          2.4715
          2.4660          2.4606          2.4554          2.4502          2.4452          2.4401          2.4350
          2.4300          2.4250          2.4200          2.4150          2.4100          2.4051          2.4002
          2.3954          2.3906          2.3857          2.3807          2.3758          2.3708          2.3659
          2.3610          2.3562          2.3512          2.3463          2.3414          2.3364          2.3315
          2.3265          2.3216          2.3166          2.3116          2.3067          2.3017          2.2968
          2.2919          2.2874          2.2827          2.2780          2.2732          2.2684          2.2638
          2.2580          2.2519          2.2460          2.2401          2.2344          2.2288          2.2234
          2.2181          2.2130          2.2079          2.2030          2.1982          2.1935          2.1889
          2.1845          2.1803          2.1761          2.1718          2.1674          2.1631          2.1588
          2.1545          2.1503          2.1461          2.1419          2.1376          2.1334          2.1292
          2.1250          2.1208          2.1167          2.1125          2.1084          2.1043          2.1001
          2.0960          2.0919          2.0879          2.0838          2.0797          2.0756          2.0716
          2.0676          2.0635          2.0595          2.0555          2.0515          2.0475          2.0435
          2.0396          2.0356          2.0317          2.0277          2.0238          2.0199          2.0160
          2.0121          2.0082          2.0043          2.0004          1.9965          1.9926          1.9887
          1.9848          1.9809          1.9771          1.9732          1.9693          1.9654          1.9615
          1.9576          1.9537          1.9498          1.9459          1.9420          1.9381          1.9342
          1.9303          1.9264          1.9225          1.9186          1.9147          1.9108          1.9068
          1.9029          1.8990          1.8950          1.8911          1.8871          1.8831          1.8792
          1.8752          1.8712          1.8672          1.8632          1.8591          1.8551          1.8511
          1.8470          1.8430          1.8389          1.8348          1.8307          1.8266          1.8224
          1.8183          1.8141          1.8100          1.8058          1.8016          1.7974          1.7931
          1.7889          1.7846          1.7804          1.7761          1.7718          1.7675          1.7632
          1.7589          1.7545          1.7501          1.7457          1.7413          1.7368          1.7323
          1.7278          1.7232          1.7186          1.7140          1.7094          1.7047          1.7000
          1.6952          1.6905          1.6856          1.6808          1.6759          1.6710          1.6660
          2.5786          2.5736          2.5682          2.5626          2.5572          2.5524          2.5476
          2.5429          2.5381          2.5326          2.5270          2.5215          2.5158          2.5101
          2.5045          2.4989          2.4934          2.4880          2.4826          2.4771          2.4716
          2.4662          2.4610          2.4558          2.4507          2.4456          2.4405          2.4355
          2.4304          2.4253          2.4202          2.4153          2.4103          2.4054          2.4006
          2.3956          2.3907          2.3857          2.3807          2.3757          2.3708          2.3659
          2.3609          2.3559          2.3509          2.3459          2.3409          2.3359          2.3308
          2.3257          2.3206          2.3155          2.3105          2.3054          2.3003          2.2951
          2.2899          2.2849          2.2801          2.2752          2.2705          2.2657          2.2597
          2.2537          2.2480          2.2424          2.2368          2.2315          2.2262          2.2211
          2.2161          2.2112          2.2065          2.2019          2.1974          2.1931          2.1888
          2.1846          2.1801          2.1757          2.1713          2.1670          2.1627          2.1584
          2.1541          2.1498          2.1456          2.1414          2.1371          2.1329          2.1287
          2.1244          2.1202          2.1160          2.1119          2.1077          2.1035          2.0994
          2.0952          2.0911          2.0870          2.0829          2.0788          2.0747          2.0706
          2.0666          2.0625          2.0585          2.0545          2.0504          2.0464          2.0424
          2.0384          2.0344          2.0304          2.0265          2.0225          2.0185          2.0145
          2.0106          2.0066          2.0027          1.9987          1.9948          1.9908          1.9869
          1.9830          1.9791          1.9752          1.9712          1.9673          1.9634          1.9595
          1.9555          1.9516          1.9476          1.9437          1.9398          1.9358          1.9319
          1.9279          1.9240          1.9200          1.9160          1.9121          1.9081          1.9041
          1.9001          1.8962          1.8922          1.8881          1.8841          1.8801          1.8761
          1.8720          1.8680          1.8639          1.8598          1.8558          1.8517          1.8476
          1.8434          1.8393          1.8352          1.8310          1.8268          1.8226          1.8184
          1.8142          1.8100          1.8058          1.8015          1.7972          1.7929          1.7886
          1.7842          1.7800          1.7756          1.7713          1.7669          1.7625          1.7581
          1.7537          1.7492          1.7447          1.7402          1.7357          1.7311          1.7265
          1.7219          1.7172          1.7125          1.7078          1.7031          1.6983          1.6934
          1.6886          1.6837          1.6787          1.6738          1.6687          2.5911          2.5861
          2.5805          2.5749          2.5692          2.5634          2.5586          2.5537          2.5489
          2.5436          2.5380          2.5323          2.5267          2.5209          2.5152          2.5096
          2.5040          2.4985          2.4930          2.4876          2.4820          2.4765          2.4711
          2.4659          2.4607          2.4556          2.4504          2.4453          2.4402          2.4350
          2.4299          2.4248          2.4199          2.4149          2.4100          2.4050          2.4000
          2.3950          2.3899          2.3849          2.3799          2.3750          2.3699          2.3649
          2.3598          2.3548          2.3497          2.3446          2.3395          2.3343          2.3292
          2.3240          2.3189          2.3138          2.3086          2.3035          2.2979          2.2922
          2.2870          2.2820          2.2772          2.2725          2.2672          2.2614          2.2557
          2.2501          2.2446          2.2392          2.2340          2.2290          2.2240          2.2192
          2.2146          2.2101          2.2056          2.2013          2.1970          2.1926          2.1881
          2.1836          2.1792          2.1748          2.1704          2.1661          2.1618          2.1575
          2.1532          2.1489          2.1447          2.1404          2.1362          2.1319          2.1277
          2.1234          2.1192          2.1150          2.1108          2.1066          2.1024          2.0982
          2.0941          2.0899          2.0858          2.0816          2.0775          2.0734          2.0693
          2.0653          2.0612          2.0571          2.0531          2.0490          2.0450          2.0410
          2.0369          2.0329          2.0289          2.0249          2.0209          2.0169          2.0129
          2.0089          2.0049          2.0009          1.9969          1.9929          1.9890          1.9850
          1.9810          1.9770          1.9730          1.9691          1.9651          1.9611          1.9571
          1.9531          1.9492          1.9452          1.9412          1.9372          1.9332          1.9293
          1.9253          1.9213          1.9173          1.9133          1.9092          1.9052          1.9012
          1.8972          1.8931          1.8891          1.8850          1.8809          1.8768          1.8727
          1.8686          1.8645          1.8604          1.8563          1.8521          1.8480          1.8438
          1.8396          1.8354          1.8312          1.8270          1.8227          1.8185          1.8142
          1.8099          1.8056          1.8013          1.7969          1.7926          1.7882          1.7838
          1.7795          1.7751          1.7707          1.7662          1.7618          1.7573          1.7528
          1.7482          1.7437          1.7391          1.7345          1.7298          1.7252          1.7205
          1.7157          1.7110          1.7062          1.7013          1.6965          1.6916          1.6866
          1.6816          1.6766          1.6715          2.6035          2.5984          2.5927          2.5868
          2.5810          2.5752          2.5693          2.5641          2.5592          2.5541          2.5483
          2.5426          2.5369          2.5312          2.5254          2.5197          2.5140          2.5084
          2.5028          2.4974          2.4918          2.4862          2.4807          2.4752          2.4700
          2.4649          2.4597          2.4545          2.4494          2.4441          2.4389          2.4338
          2.4288          2.4238          2.4188          2.4138          2.4087          2.4037          2.3986
          2.3936          2.3885          2.3835          2.3784          2.3733          2.3682          2.3631
          2.3580          2.3529          2.3477          2.3424          2.3372          2.3320          2.3268
          2.3216          2.3164          2.3112          2.3058          2.3001          2.2944          2.2889
          2.2838          2.2789          2.2743          2.2687          2.2630          2.2574          2.2520
          2.2467          2.2415          2.2365          2.2317          2.2270          2.2224          2.2178
          2.2134          2.2091          2.2047          2.2002          2.1956          2.1911          2.1867
          2.1822          2.1778          2.1734          2.1691          2.1648          2.1604          2.1561
          2.1519          2.1476          2.1434          2.1391          2.1348          2.1305          2.1262
          2.1220          2.1177          2.1135          2.1093          2.1051          2.1009          2.0967
          2.0925          2.0883          2.0842          2.0801          2.0759          2.0718          2.0677
          2.0636          2.0595          2.0554          2.0514          2.0473          2.0432          2.0392
          2.0351          2.0311          2.0271          2.0230          2.0190          2.0150          2.0109
          2.0069          2.0029          1.9989          1.9949          1.9909          1.9868          1.9828
          1.9788          1.9748          1.9708          1.9668          1.9627          1.9587          1.9547
          1.9507          1.9467          1.9426          1.9386          1.9346          1.9305          1.9265
          1.9225          1.9184          1.9143          1.9103          1.9062          1.9021          1.8980
          1.8939          1.8898          1.8857          1.8816          1.8775          1.8733          1.8692
          1.8650          1.8608          1.8567          1.8525          1.8483          1.8440          1.8398
          1.8356          1.8313          1.8270          1.8227          1.8184          1.8141          1.8097
          1.8054          1.8010          1.7966          1.7922          1.7877          1.7833          1.7789
          1.7744          1.7700          1.7655          1.7609          1.7564          1.7518          1.7472
          1.7426          1.7379          1.7332          1.7285          1.7238          1.7190          1.7142
          1.7093          1.7044          1.6995          1.6946          1.6896          1.6846          1.6795
          1.6744          2.6155          2.6103          2.6044          2.5984          2.5923          2.5864
          2.5804          2.5744          2.5690          2.5639          2.5582          2.5523          2.5466
          2.5409          2.5350          2.5292          2.5234          2.5177          2.5121          2.5066
          2.5010          2.4954          2.4898          2.4842          2.4788          2.4736          2.4684
          2.4632          2.4580          2.4527          2.4474          2.4422          2.4371          2.4321
          2.4271          2.4220          2.4169          2.4118          2.4068          2.4017          2.3966
          2.3915          2.3864          2.3812          2.3761          2.3710          2.3658          2.3606
          2.3554          2.3501          2.3447          2.3395          2.3342          2.3289          2.3237
          2.3184          2.3131          2.3075          2.3018          2.2962          2.2907          2.2854
          2.2805          2.2756          2.2700          2.2644          2.2591          2.2538          2.2487
          2.2438          2.2390          2.2343          2.2297          2.2252          2.2208          2.2164
          2.2119          2.2073          2.2028          2.1982          2.1937          2.1893          2.1848
          2.1804          2.1760          2.1717          2.1673          2.1630          2.1587          2.1544
          2.1501          2.1459          2.1416          2.1372          2.1329          2.1287          2.1244
          2.1201          2.1159          2.1116          2.1074          2.1032          2.0990          2.0948
          2.0906          2.0864          2.0823          2.0781          2.0740          2.0698          2.0657
          2.0616          2.0575          2.0534          2.0493          2.0452          2.0412          2.0371
          2.0330          2.0290          2.0249          2.0208          2.0168          2.0127          2.0087
          2.0046          2.0006          1.9966          1.9925          1.9885          1.9844          1.9804
          1.9763          1.9723          1.9682          1.9642          1.9601          1.9561          1.9520
          1.9480          1.9439          1.9398          1.9358          1.9317          1.9276          1.9236
          1.9195          1.9154          1.9113          1.9072          1.9030          1.8989          1.8948
          1.8906          1.8865          1.8823          1.8781          1.8739          1.8697          1.8655
          1.8613          1.8570          1.8528          1.8485          1.8442          1.8399          1.8356
          1.8313          1.8270          1.8226          1.8182          1.8138          1.8094          1.8050
          1.8006          1.7961          1.7916          1.7871          1.7827          1.7782          1.7737
          1.7691          1.7646          1.7600          1.7554          1.7507          1.7460          1.7413
          1.7366          1.7319          1.7271          1.7223          1.7174          1.7125          1.7076
          1.7026          1.6976          1.6926          1.6875          1.6824          1.6773          2.6265
          2.6212          2.6153          2.6094          2.6033          2.5971          2.5910          2.5849
          2.5789          2.5734          2.5676          2.5617          2.5558          2.5500          2.5443
          2.5384          2.5325          2.5267          2.5210          2.5154          2.5098          2.5041
          2.4984          2.4928          2.4873          2.4819          2.4767          2.4715          2.4662
          2.4608          2.4555          2.4503          2.4451          2.4401          2.4350          2.4299
          2.4247          2.4196          2.4145          2.4094          2.4043          2.3991          2.3940
          2.3888          2.3836          2.3784          2.3732          2.3679          2.3626          2.3573
          2.3519          2.3465          2.3412          2.3359          2.3306          2.3253          2.3199
          2.3145          2.3088          2.3031          2.2976          2.2921          2.2868          2.2818
          2.2765          2.2711          2.2658          2.2606          2.2556          2.2507          2.2459
          2.2413          2.2367          2.2322          2.2277          2.2233          2.2187          2.2140
          2.2095          2.2049          2.2004          2.1959          2.1914          2.1870          2.1826
          2.1782          2.1738          2.1694          2.1651          2.1608          2.1565          2.1522
          2.1479          2.1436          2.1393          2.1350          2.1307          2.1264          2.1221
          2.1178          2.1136          2.1094          2.1051          2.1009          2.0967          2.0925
          2.0883          2.0841          2.0800          2.0758          2.0717          2.0675          2.0634
          2.0593          2.0552          2.0510          2.0469          2.0428          2.0387          2.0347
          2.0306          2.0265          2.0224          2.0183          2.0142          2.0102          2.0061
          2.0020          1.9980          1.9939          1.9898          1.9857          1.9817          1.9776
          1.9735          1.9694          1.9654          1.9613          1.9572          1.9531          1.9490
          1.9449          1.9409          1.9368          1.9327          1.9285          1.9244          1.9203
          1.9162          1.9120          1.9079          1.9037          1.8996          1.8954          1.8912
          1.8870          1.8828          1.8786          1.8743          1.8701          1.8658          1.8615
          1.8573          1.8530          1.8487          1.8443          1.8400          1.8356          1.8312
          1.8269          1.8224          1.8180          1.8136          1.8091          1.8046          1.8001
          1.7956          1.7911          1.7864          1.7819          1.7773          1.7728          1.7682
          1.7636          1.7589          1.7542          1.7495          1.7448          1.7400          1.7352
          1.7304          1.7255          1.7207          1.7157          1.7108          1.7058          1.7007
          1.6957          1.6906          1.6854          1.6802          2.6334          2.6278          2.6219
          2.6160          2.6102          2.6043          2.5984          2.5926          2.5868          2.5808
          2.5747          2.5687          2.5628          2.5570          2.5512          2.5452          2.5393
          2.5334          2.5277          2.5220          2.5163          2.5106          2.5049          2.4992
          2.4936          2.4882          2.4829          2.4776          2.4722          2.4668          2.4615
          2.4563          2.4511          2.4460          2.4408          2.4356          2.4304          2.4253
          2.4202          2.4150          2.4099          2.4047          2.3995          2.3943          2.3890
          2.3838          2.3785          2.3733          2.3679          2.3625          2.3570          2.3517
          2.3463          2.3410          2.3356          2.3301          2.3247          2.3194          2.3136
          2.3079          2.3023          2.2969          2.2915          2.2863          2.2810          2.2757
          2.2705          2.2654          2.2605          2.2556          2.2509          2.2463          2.2417
          2.2372          2.2327          2.2280          2.2233          2.2187          2.2141          2.2096
          2.2050          2.2005          2.1961          2.1916          2.1872          2.1828          2.1784
          2.1740          2.1697          2.1654          2.1610          2.1567          2.1525          2.1482
          2.1439          2.1396          2.1353          2.1310          2.1267          2.1224          2.1181
          2.1139          2.1096          2.1054          2.1012          2.0970          2.0928          2.0886
          2.0844          2.0803          2.0761          2.0720          2.0678          2.0637          2.0595
          2.0554          2.0513          2.0472          2.0431          2.0390          2.0349          2.0308
          2.0267          2.0226          2.0185          2.0144          2.0104          2.0063          2.0022
          1.9981          1.9940          1.9899          1.9858          1.9818          1.9777          1.9736
          1.9695          1.9654          1.9613          1.9572          1.9531          1.9490          1.9449
          1.9408          1.9367          1.9326          1.9284          1.9243          1.9202          1.9160
          1.9119          1.9077          1.9035          1.8993          1.8951          1.8909          1.8867
          1.8824          1.8782          1.8739          1.8697          1.8654          1.8611          1.8568
          1.8524          1.8481          1.8437          1.8394          1.8350          1.8306          1.8261
          1.8217          1.8172          1.8128          1.8083          1.8037          1.7992          1.7946
          1.7899          1.7852          1.7806          1.7761          1.7715          1.7668          1.7622
          1.7575          1.7528          1.7480          1.7432          1.7384          1.7336          1.7287
          1.7238          1.7188          1.7139          1.7089          1.7038          1.6987          1.6936
          1.6884          1.6832          2.6400          2.6341          2.6281          2.6221          2.6161
          2.6101          2.6041          2.5983          2.5924          2.5864          2.5805          2.5748
          2.5691          2.5635          2.5579          2.5522          2.5462          2.5403          2.5346
          2.5289          2.5231          2.5173          2.5115          2.5059          2.5002          2.4947
          2.4893          2.4838          2.4784          2.4731          2.4677          2.4625          2.4573
          2.4521          2.4468          2.4415          2.4363          2.4312          2.4260          2.4208
          2.4156          2.4104          2.4051          2.3999          2.3946          2.3894          2.3840
          2.3787          2.3732          2.3678          2.3623          2.3569          2.3515          2.3461
          2.3406          2.3351          2.3296          2.3242          2.3185          2.3128          2.3072
          2.3017          2.2963          2.2910          2.2858          2.2805          2.2754          2.2704
          2.2655          2.2607          2.2561          2.2514          2.2468          2.2421          2.2374
          2.2327          2.2280          2.2234          2.2188          2.2142          2.2097          2.2051
          2.2007          2.1962          2.1918          2.1874          2.1830          2.1786          2.1742
          2.1699          2.1656          2.1613          2.1570          2.1527          2.1484          2.1441
          2.1398          2.1355          2.1312          2.1269          2.1227          2.1184          2.1142
          2.1099          2.1057          2.1015          2.0973          2.0931          2.0889          2.0847
          2.0805          2.0764          2.0722          2.0681          2.0639          2.0598          2.0557
          2.0515          2.0474          2.0433          2.0392          2.0351          2.0310          2.0269
          2.0228          2.0187          2.0146          2.0105          2.0064          2.0023          1.9982
          1.9941          1.9900          1.9859          1.9818          1.9777          1.9736          1.9695
          1.9654          1.9613          1.9572          1.9531          1.9490          1.9448          1.9407
          1.9366          1.9324          1.9283          1.9241          1.9200          1.9158          1.9116
          1.9074          1.9032          1.8990          1.8948          1.8906          1.8863          1.8820
          1.8778          1.8735          1.8692          1.8649          1.8605          1.8562          1.8518
          1.8475          1.8431          1.8387          1.8343          1.8298          1.8254          1.8209
          1.8164          1.8119          1.8073          1.8028          1.7981          1.7934          1.7886
          1.7840          1.7794          1.7747          1.7701          1.7654          1.7607          1.7560
          1.7512          1.7464          1.7416          1.7367          1.7318          1.7269          1.7220
          1.7170          1.7120          1.7069          1.7018          1.6967          1.6915          1.6862
          2.6460          2.6400          2.6339          2.6277          2.6216          2.6156          2.6097
          2.6038          2.5977          2.5915          2.5857          2.5799          2.5742          2.5685
          2.5627          2.5570          2.5513          2.5457          2.5401          2.5346          2.5289
          2.5234          2.5179          2.5124          2.5069          2.5013          2.4957          2.4902
          2.4848          2.4794          2.4741          2.4688          2.4635          2.4581          2.4528
          2.4476          2.4423          2.4371          2.4319          2.4267          2.4214          2.4161
          2.4109          2.4056          2.4003          2.3950          2.3896          2.3841          2.3786
          2.3731          2.3676          2.3622          2.3568          2.3512          2.3456          2.3401
          2.3346          2.3291          2.3233          2.3176          2.3120          2.3065          2.3011
          2.2959          2.2908          2.2856          2.2805          2.2755          2.2707          2.2659
          2.2612          2.2564          2.2516          2.2467          2.2420          2.2373          2.2326
          2.2279          2.2233          2.2187          2.2142          2.2097          2.2052          2.2007
          2.1962          2.1918          2.1874          2.1830          2.1787          2.1743          2.1700
          2.1657          2.1614          2.1571          2.1528          2.1486          2.1443          2.1400
          2.1357          2.1314          2.1271          2.1229          2.1186          2.1144          2.1101
          2.1059          2.1017          2.0975          2.0933          2.0891          2.0849          2.0807
          2.0765          2.0724          2.0682          2.0641          2.0599          2.0558          2.0517
          2.0475          2.0434          2.0393          2.0352          2.0311          2.0270          2.0228
          2.0187          2.0146          2.0105          2.0064          2.0023          1.9982          1.9941
          1.9900          1.9858          1.9817          1.9776          1.9735          1.9694          1.9653
          1.9612          1.9570          1.9529          1.9488          1.9447          1.9405          1.9364
          1.9322          1.9280          1.9239          1.9197          1.9155          1.9113          1.9071
          1.9028          1.8986          1.8944          1.8901          1.8858          1.8815          1.8772
          1.8729          1.8686          1.8643          1.8599          1.8555          1.8511          1.8467
          1.8423          1.8379          1.8334          1.8290          1.8245          1.8200          1.8154
          1.8109          1.8063          1.8016          1.7968          1.7921          1.7873          1.7827
          1.7780          1.7733          1.7686          1.7639          1.7592          1.7544          1.7496
          1.7448          1.7399          1.7350          1.7301          1.7251          1.7201          1.7151
          1.7100          1.7049          1.6997          1.6946          1.6893          2.6515          2.6453
          2.6391          2.6330          2.6269          2.6209          2.6150          2.6088          2.6026
          2.5965          2.5907          2.5850          2.5792          2.5733          2.5675          2.5618
          2.5561          2.5505          2.5448          2.5392          2.5335          2.5279          2.5224
          2.5169          2.5115          2.5061          2.5007          2.4954          2.4901          2.4849
          2.4797          2.4745          2.4693          2.4641          2.4589          2.4537          2.4484
          2.4432          2.4379          2.4326          2.4273          2.4220          2.4167          2.4114
          2.4061          2.4006          2.3951          2.3896          2.3841          2.3786          2.3730
          2.3675          2.3620          2.3563          2.3507          2.3451          2.3396          2.3340
          2.3282          2.3225          2.3168          2.3114          2.3062          2.3011          2.2960
          2.2908          2.2858          2.2808          2.2759          2.2711          2.2660          2.2611
          2.2562          2.2513          2.2465          2.2418          2.2371          2.2324          2.2278
          2.2232          2.2186          2.2141          2.2096          2.2051          2.2006          2.1962
          2.1918          2.1874          2.1830          2.1787          2.1744          2.1700          2.1657
          2.1615          2.1572          2.1529          2.1487          2.1444          2.1401          2.1358
          2.1315          2.1272          2.1230          2.1187          2.1145          2.1102          2.1060
          2.1018          2.0976          2.0934          2.0892          2.0850          2.0808          2.0766
          2.0725          2.0683          2.0641          2.0600          2.0558          2.0517          2.0476
          2.0434          2.0393          2.0352          2.0311          2.0269          2.0228          2.0187
          2.0146          2.0104          2.0063          2.0022          1.9981          1.9939          1.9898
          1.9857          1.9816          1.9775          1.9733          1.9692          1.9651          1.9609
          1.9568          1.9527          1.9485          1.9444          1.9402          1.9360          1.9319
          1.9277          1.9235          1.9193          1.9151          1.9108          1.9066          1.9023
          1.8981          1.8938          1.8895          1.8852          1.8809          1.8766          1.8723
          1.8679          1.8636          1.8592          1.8548          1.8504          1.8459          1.8415
          1.8370          1.8325          1.8280          1.8235          1.8190          1.8144          1.8097
          1.8050          1.8003          1.7955          1.7907          1.7860          1.7813          1.7766
          1.7719          1.7671          1.7624          1.7576          1.7528          1.7480          1.7431
          1.7382          1.7332          1.7283          1.7232          1.7182          1.7131          1.7080
          1.7029          1.6977          1.6924          2.6567          2.6502          2.6438          2.6377
          2.6317          2.6258          2.6196          2.6134          2.6073          2.6012          2.5954
          2.5895          2.5836          2.5777          2.5720          2.5662          2.5605          2.5547
          2.5490          2.5434          2.5377          2.5321          2.5266          2.5212          2.5157
          2.5103          2.5049          2.4996          2.4943          2.4891          2.4839          2.4787
          2.4734          2.4682          2.4631          2.4579          2.4528          2.4477          2.4425
          2.4373          2.4321          2.4269          2.4217          2.4165          2.4112          2.4058
          2.4003          2.3948          2.3892          2.3837          2.3781          2.3725          2.3668
          2.3611          2.3555          2.3499          2.3443          2.3386          2.3328          2.3271
          2.3217          2.3164          2.3113          2.3062          2.3010          2.2958          2.2907
          2.2857          2.2805          2.2754          2.2703          2.2654          2.2604          2.2556
          2.2508          2.2460          2.2413          2.2366          2.2319          2.2273          2.2227
          2.2182          2.2136          2.2091          2.2047          2.2002          2.1958          2.1914
          2.1871          2.1827          2.1784          2.1741          2.1698          2.1655          2.1612
          2.1569          2.1527          2.1485          2.1442          2.1399          2.1356          2.1313
          2.1271          2.1228          2.1186          2.1143          2.1101          2.1059          2.1016
          2.0974          2.0932          2.0890          2.0848          2.0806          2.0765          2.0723
          2.0681          2.0639          2.0598          2.0556          2.0515          2.0473          2.0432
          2.0391          2.0349          2.0308          2.0266          2.0225          2.0184          2.0142
          2.0101          2.0060          2.0019          1.9977          1.9936          1.9895          1.9853
          1.9812          1.9771          1.9729          1.9688          1.9647          1.9605          1.9564
          1.9522          1.9480          1.9439          1.9397          1.9355          1.9313          1.9271
          1.9229          1.9187          1.9144          1.9102          1.9060          1.9017          1.8974
          1.8931          1.8888          1.8845          1.8802          1.8758          1.8715          1.8671
          1.8627          1.8583          1.8539          1.8494          1.8450          1.8405          1.8360
          1.8315          1.8270          1.8224          1.8178          1.8131          1.8084          1.8036
          1.7988          1.7941          1.7892          1.7845          1.7798          1.7751          1.7703
          1.7656          1.7608          1.7560          1.7511          1.7463          1.7414          1.7364
          1.7314          1.7264          1.7214          1.7163          1.7111          1.7060          1.7008
          1.6955          2.6676          2.6609          2.6545          2.6481          2.6416          2.6351
          2.6286          2.6221          2.6156          2.6096          2.6036          2.5976          2.5917
          2.5859          2.5801          2.5743          2.5685          2.5627          2.5569          2.5513
          2.5456          2.5400          2.5344          2.5290          2.5235          2.5182          2.5127
          2.5073          2.5020          2.4968          2.4916          2.4864          2.4811          2.4759
          2.4707          2.4656          2.4605          2.4554          2.4502          2.4450          2.4397
          2.4345          2.4293          2.4241          2.4189          2.4134          2.4080          2.4025
          2.3970          2.3915          2.3861          2.3805          2.3748          2.3692          2.3635
          2.3579          2.3523          2.3468          2.3410          2.3355          2.3301          2.3248
          2.3195          2.3144          2.3094          2.3041          2.2990          2.2937          2.2884
          2.2832          2.2781          2.2730          2.2681          2.2631          2.2583          2.2534
          2.2487          2.2439          2.2392          2.2345          2.2299          2.2253          2.2207
          2.2162          2.2117          2.2072          2.2028          2.1983          2.1939          2.1896
          2.1852          2.1809          2.1765          2.1722          2.1679          2.1637          2.1594
          2.1551          2.1509          2.1466          2.1423          2.1380          2.1337          2.1294
          2.1252          2.1209          2.1166          2.1124          2.1081          2.1039          2.0996
          2.0954          2.0912          2.0869          2.0827          2.0785          2.0743          2.0701
          2.0659          2.0617          2.0575          2.0533          2.0492          2.0450          2.0408
          2.0367          2.0325          2.0283          2.0241          2.0200          2.0158          2.0117
          2.0075          2.0033          1.9992          1.9950          1.9909          1.9867          1.9825
          1.9784          1.9742          1.9700          1.9658          1.9616          1.9575          1.9533
          1.9491          1.9448          1.9406          1.9364          1.9322          1.9279          1.9237
          1.9194          1.9151          1.9108          1.9065          1.9022          1.8979          1.8936
          1.8892          1.8849          1.8805          1.8761          1.8717          1.8673          1.8628
          1.8584          1.8539          1.8494          1.8449          1.8404          1.8358          1.8313
          1.8266          1.8219          1.8172          1.8124          1.8077          1.8029          1.7980
          1.7932          1.7883          1.7836          1.7788          1.7740          1.7692          1.7644
          1.7596          1.7547          1.7498          1.7448          1.7399          1.7348          1.7298
          1.7247          1.7196          1.7144          1.7092          1.7040          1.6987          2.6810
          2.6750          2.6685          2.6620          2.6555          2.6490          2.6425          2.6360
          2.6295          2.6231          2.6167          2.6104          2.6041          2.5979          2.5918
          2.5857          2.5795          2.5733          2.5671          2.5613          2.5557          2.5501
          2.5445          2.5390          2.5335          2.5281          2.5228          2.5173          2.5119
          2.5066          2.5014          2.4962          2.4910          2.4858          2.4805          2.4754
          2.4703          2.4651          2.4600          2.4548          2.4495          2.4442          2.4390
          2.4338          2.4286          2.4233          2.4178          2.4122          2.4067          2.4011
          2.3957          2.3904          2.3848          2.3790          2.3733          2.3677          2.3621
          2.3566          2.3513          2.3459          2.3405          2.3351          2.3298          2.3246
          2.3195          2.3145          2.3093          2.3039          2.2985          2.2932          2.2880
          2.2829          2.2779          2.2729          2.2679          2.2630          2.2581          2.2533
          2.2485          2.2438          2.2391          2.2344          2.2298          2.2252          2.2206
          2.2161          2.2116          2.2071          2.2027          2.1983          2.1939          2.1895
          2.1851          2.1808          2.1764          2.1721          2.1678          2.1635          2.1592
          2.1550          2.1507          2.1464          2.1421          2.1377          2.1334          2.1291
          2.1248          2.1205          2.1162          2.1119          2.1076          2.1033          2.0990
          2.0948          2.0905          2.0862          2.0820          2.0777          2.0735          2.0692
          2.0650          2.0608          2.0565          2.0523          2.0481          2.0439          2.0396
          2.0354          2.0312          2.0270          2.0228          2.0186          2.0144          2.0102
          2.0060          2.0018          1.9975          1.9933          1.9891          1.9849          1.9807
          1.9765          1.9722          1.9680          1.9638          1.9595          1.9553          1.9510
          1.9467          1.9425          1.9382          1.9339          1.9296          1.9253          1.9209
          1.9166          1.9123          1.9079          1.9035          1.8991          1.8947          1.8903
          1.8859          1.8815          1.8770          1.8725          1.8680          1.8635          1.8590
          1.8544          1.8499          1.8453          1.8407          1.8361          1.8314          1.8266
          1.8218          1.8170          1.8122          1.8074          1.8025          1.7976          1.7927
          1.7877          1.7829          1.7781          1.7732          1.7683          1.7634          1.7585
          1.7535          1.7485          1.7435          1.7384          1.7333          1.7282          1.7230
          1.7178          1.7125          1.7073          1.7019          2.6939          2.6879          2.6815
          2.6750          2.6684          2.6619          2.6553          2.6487          2.6422          2.6357
          2.6293          2.6229          2.6165          2.6102          2.6040          2.5978          2.5915
          2.5853          2.5791          2.5729          2.5669          2.5610          2.5551          2.5493
          2.5435          2.5378          2.5321          2.5264          2.5207          2.5153          2.5100
          2.5048          2.4996          2.4945          2.4892          2.4841          2.4789          2.4737
          2.4686          2.4635          2.4582          2.4529          2.4476          2.4424          2.4371
          2.4318          2.4265          2.4209          2.4153          2.4098          2.4044          2.3990
          2.3936          2.3879          2.3822          2.3765          2.3708          2.3654          2.3601
          2.3549          2.3495          2.3441          2.3389          2.3337          2.3286          2.3236
          2.3186          2.3133          2.3077          2.3023          2.2970          2.2918          2.2867
          2.2816          2.2766          2.2716          2.2666          2.2617          2.2569          2.2521
          2.2473          2.2426          2.2379          2.2332          2.2286          2.2241          2.2195
          2.2150          2.2105          2.2061          2.2017          2.1972          2.1929          2.1885
          2.1841          2.1798          2.1754          2.1711          2.1668          2.1625          2.1582
          2.1539          2.1496          2.1453          2.1409          2.1366          2.1323          2.1279
          2.1236          2.1193          2.1149          2.1106          2.1063          2.1020          2.0977
          2.0933          2.0890          2.0847          2.0805          2.0762          2.0719          2.0676
          2.0634          2.0591          2.0548          2.0506          2.0463          2.0420          2.0378
          2.0335          2.0293          2.0250          2.0208          2.0165          2.0123          2.0081
          2.0038          1.9995          1.9953          1.9910          1.9868          1.9825          1.9782
          1.9740          1.9697          1.9654          1.9611          1.9568          1.9525          1.9482
          1.9439          1.9395          1.9352          1.9308          1.9265          1.9221          1.9177
          1.9133          1.9089          1.9044          1.9000          1.8955          1.8911          1.8866
          1.8821          1.8776          1.8730          1.8685          1.8639          1.8593          1.8547
          1.8501          1.8455          1.8408          1.8360          1.8312          1.8264          1.8215
          1.8166          1.8117          1.8068          1.8019          1.7969          1.7919          1.7869
          1.7820          1.7771          1.7722          1.7672          1.7623          1.7572          1.7522
          1.7471          1.7420          1.7369          1.7317          1.7265          1.7212          1.7159
          1.7106          1.7052          2.7067          2.7008          2.6944          2.6878          2.6811
          2.6745          2.6678          2.6612          2.6546          2.6480          2.6415          2.6350
          2.6285          2.6221          2.6158          2.6095          2.6032          2.5969          2.5907
          2.5845          2.5784          2.5724          2.5664          2.5605          2.5547          2.5489
          2.5431          2.5373          2.5315          2.5259          2.5203          2.5148          2.5094
          2.5040          2.4986          2.4932          2.4879          2.4825          2.4771          2.4717
          2.4665          2.4613          2.4560          2.4507          2.4454          2.4401          2.4348
          2.4294          2.4238          2.4183          2.4129          2.4074          2.4020          2.3966
          2.3909          2.3851          2.3795          2.3741          2.3688          2.3636          2.3584
          2.3530          2.3476          2.3424          2.3373          2.3322          2.3273          2.3224
          2.3172          2.3117          2.3062          2.3008          2.2954          2.2902          2.2851
          2.2800          2.2750          2.2700          2.2651          2.2602          2.2554          2.2506
          2.2459          2.2412          2.2365          2.2319          2.2273          2.2228          2.2183
          2.2138          2.2093          2.2049          2.2005          2.1961          2.1917          2.1873
          2.1830          2.1786          2.1743          2.1699          2.1656          2.1613          2.1570
          2.1527          2.1484          2.1440          2.1396          2.1353          2.1309          2.1265
          2.1222          2.1178          2.1134          2.1091          2.1047          2.1004          2.0960
          2.0917          2.0874          2.0831          2.0787          2.0744          2.0701          2.0658
          2.0615          2.0572          2.0529          2.0486          2.0443          2.0400          2.0358
          2.0315          2.0272          2.0229          2.0186          2.0143          2.0100          2.0057
          2.0015          1.9972          1.9929          1.9885          1.9842          1.9799          1.9756
          1.9713          1.9669          1.9626          1.9583          1.9539          1.9495          1.9452
          1.9408          1.9364          1.9320          1.9276          1.9231          1.9187          1.9142
          1.9098          1.9053          1.9008          1.8963          1.8917          1.8872          1.8826
          1.8780          1.8735          1.8688          1.8642          1.8596          1.8549          1.8502
          1.8455          1.8406          1.8358          1.8309          1.8260          1.8211          1.8161
          1.8112          1.8062          1.8012          1.7961          1.7911          1.7861          1.7811
          1.7761          1.7711          1.7661          1.7610          1.7559          1.7508          1.7456
          1.7404          1.7352          1.7300          1.7246          1.7193          1.7139          1.7085
          2.7193          2.7135          2.7070          2.7003          2.6935          2.6867          2.6800
          2.6732          2.6665          2.6599          2.6533          2.6467          2.6401          2.6336
          2.6271          2.6207          2.6144          2.6081          2.6018          2.5955          2.5893
          2.5832          2.5772          2.5712          2.5653          2.5594          2.5536          2.5478
          2.5420          2.5362          2.5305          2.5250          2.5195          2.5140          2.5086
          2.5032          2.4977          2.4923          2.4868          2.4814          2.4760          2.4706
          2.4651          2.4597          2.4542          2.4487          2.4432          2.4377          2.4321
          2.4265          2.4210          2.4155          2.4100          2.4046          2.3992          2.3935
          2.3880          2.3826          2.3772          2.3719          2.3667          2.3615          2.3562
          2.3509          2.3457          2.3406          2.3356          2.3308          2.3260          2.3208
          2.3152          2.3097          2.3043          2.2989          2.2936          2.2883          2.2831
          2.2780          2.2730          2.2681          2.2632          2.2583          2.2535          2.2488
          2.2441          2.2394          2.2348          2.2302          2.2257          2.2212          2.2167
          2.2122          2.2078          2.2034          2.1990          2.1946          2.1902          2.1858
          2.1815          2.1771          2.1728          2.1685          2.1641          2.1598          2.1555
          2.1512          2.1468          2.1424          2.1380          2.1336          2.1292          2.1248
          2.1204          2.1160          2.1116          2.1073          2.1029          2.0985          2.0941
          2.0898          2.0854          2.0811          2.0767          2.0724          2.0680          2.0637
          2.0594          2.0551          2.0507          2.0464          2.0421          2.0378          2.0334
          2.0291          2.0248          2.0205          2.0162          2.0118          2.0075          2.0032
          1.9988          1.9945          1.9902          1.9858          1.9814          1.9771          1.9727
          1.9683          1.9640          1.9596          1.9552          1.9507          1.9463          1.9419
          1.9375          1.9330          1.9285          1.9240          1.9195          1.9150          1.9105
          1.9060          1.9014          1.8969          1.8923          1.8877          1.8830          1.8784
          1.8737          1.8691          1.8644          1.8597          1.8550          1.8501          1.8453
          1.8404          1.8354          1.8305          1.8255          1.8205          1.8155          1.8105
          1.8055          1.8004          1.7953          1.7901          1.7851          1.7800          1.7750
          1.7699          1.7648          1.7596          1.7545          1.7493          1.7440          1.7388
          1.7335          1.7281          1.7227          1.7173          1.7118          2.7318          2.7260
          2.7194          2.7125          2.7056          2.6987          2.6918          2.6849          2.6781
          2.6713          2.6646          2.6579          2.6512          2.6446          2.6381          2.6316
          2.6251          2.6188          2.6124          2.6061          2.5998          2.5937          2.5876
          2.5815          2.5755          2.5696          2.5636          2.5578          2.5520          2.5462
          2.5404          2.5347          2.5292          2.5237          2.5182          2.5127          2.5072
          2.5017          2.4962          2.4908          2.4853          2.4799          2.4744          2.4689
          2.4634          2.4578          2.4523          2.4467          2.4411          2.4354          2.4298
          2.4242          2.4186          2.4130          2.4075          2.4019          2.3964          2.3909
          2.3854          2.3801          2.3748          2.3696          2.3645          2.3592          2.3540
          2.3489          2.3439          2.3390          2.3341          2.3293          2.3240          2.3185
          2.3129          2.3075          2.3021          2.2967          2.2914          2.2862          2.2810
          2.2759          2.2708          2.2659          2.2610          2.2562          2.2515          2.2468
          2.2421          2.2375          2.2329          2.2284          2.2239          2.2194          2.2149
          2.2105          2.2061          2.2017          2.1973          2.1929          2.1885          2.1841
          2.1798          2.1754          2.1711          2.1668          2.1624          2.1581          2.1537
          2.1493          2.1449          2.1405          2.1361          2.1317          2.1272          2.1228
          2.1184          2.1140          2.1096          2.1052          2.1008          2.0964          2.0920
          2.0876          2.0832          2.0788          2.0745          2.0701          2.0657          2.0614
          2.0570          2.0527          2.0483          2.0440          2.0396          2.0353          2.0309
          2.0266          2.0222          2.0179          2.0135          2.0091          2.0048          2.0004
          1.9960          1.9916          1.9872          1.9828          1.9784          1.9740          1.9696
          1.9652          1.9607          1.9563          1.9518          1.9474          1.9429          1.9384
          1.9339          1.9294          1.9248          1.9203          1.9157          1.9111          1.9066
          1.9019          1.8973          1.8927          1.8880          1.8833          1.8786          1.8739
          1.8692          1.8645          1.8597          1.8548          1.8499          1.8449          1.8400
          1.8350          1.8300          1.8250          1.8199          1.8148          1.8097          1.8046
          1.7995          1.7943          1.7891          1.7840          1.7789          1.7738          1.7686
          1.7634          1.7582          1.7529          1.7477          1.7423          1.7370          1.7316
          1.7262          1.7207          1.7151          2.7442          2.7382          2.7315          2.7245
          2.7174          2.7104          2.7033          2.6963          2.6893          2.6824          2.6756
          2.6688          2.6620          2.6553          2.6486          2.6420          2.6355          2.6290
          2.6227          2.6163          2.6099          2.6037          2.5975          2.5914          2.5853
          2.5793          2.5733          2.5674          2.5616          2.5557          2.5499          2.5441
          2.5384          2.5329          2.5273          2.5218          2.5163          2.5107          2.5052
          2.4997          2.4943          2.4888          2.4833          2.4777          2.4722          2.4666
          2.4611          2.4555          2.4499          2.4442          2.4385          2.4328          2.4272
          2.4217          2.4161          2.4105          2.4050          2.3994          2.3940          2.3885
          2.3832          2.3779          2.3727          2.3675          2.3622          2.3571          2.3520
          2.3470          2.3420          2.3371          2.3323          2.3270          2.3214          2.3159
          2.3103          2.3049          2.2995          2.2942          2.2889          2.2838          2.2786
          2.2736          2.2686          2.2636          2.2587          2.2539          2.2492          2.2446
          2.2399          2.2354          2.2308          2.2263          2.2218          2.2174          2.2129
          2.2085          2.2041          2.1997          2.1953          2.1910          2.1866          2.1822
          2.1779          2.1735          2.1692          2.1648          2.1604          2.1561          2.1517
          2.1473          2.1428          2.1384          2.1339          2.1295          2.1250          2.1206
          2.1161          2.1117          2.1073          2.1028          2.0984          2.0940          2.0896
          2.0852          2.0808          2.0764          2.0720          2.0676          2.0632          2.0588
          2.0545          2.0501          2.0457          2.0413          2.0369          2.0326          2.0282
          2.0238          2.0194          2.0150          2.0106          2.0062          2.0018          1.9974
          1.9929          1.9885          1.9841          1.9796          1.9752          1.9707          1.9662
          1.9618          1.9573          1.9528          1.9483          1.9437          1.9392          1.9346
          1.9301          1.9255          1.9209          1.9163          1.9117          1.9070          1.9023
          1.8977          1.8930          1.8883          1.8835          1.8788          1.8740          1.8692
          1.8644          1.8594          1.8545          1.8495          1.8445          1.8395          1.8344
          1.8294          1.8243          1.8192          1.8140          1.8089          1.8037          1.7984
          1.7932          1.7880          1.7828          1.7776          1.7724          1.7672          1.7619
          1.7566          1.7513          1.7459          1.7405          1.7351          1.7296          1.7241
          1.7185          2.7565          2.7502          2.7432          2.7361          2.7289          2.7217
          2.7145          2.7073          2.7002          2.6931          2.6862          2.6792          2.6723
          2.6655          2.6587          2.6520          2.6454          2.6388          2.6324          2.6259
          2.6195          2.6132          2.6069          2.6007          2.5946          2.5885          2.5824
          2.5765          2.5706          2.5648          2.5589          2.5530          2.5472          2.5416
          2.5360          2.5305          2.5249          2.5193          2.5138          2.5083          2.5028
          2.4973          2.4917          2.4861          2.4805          2.4750          2.4694          2.4638
          2.4582          2.4526          2.4469          2.4412          2.4355          2.4299          2.4244
          2.4188          2.4133          2.4078          2.4022          2.3968          2.3914          2.3861
          2.3809          2.3757          2.3704          2.3651          2.3600          2.3548          2.3497
          2.3447          2.3398          2.3350          2.3297          2.3240          2.3184          2.3129
          2.3074          2.3020          2.2967          2.2914          2.2862          2.2810          2.2760
          2.2710          2.2660          2.2611          2.2563          2.2515          2.2468          2.2421
          2.2375          2.2330          2.2285          2.2240          2.2196          2.2151          2.2107
          2.2063          2.2019          2.1975          2.1932          2.1888          2.1844          2.1800
          2.1757          2.1713          2.1669          2.1625          2.1582          2.1538          2.1493
          2.1449          2.1404          2.1359          2.1314          2.1270          2.1225          2.1180
          2.1136          2.1091          2.1047          2.1002          2.0958          2.0914          2.0869
          2.0825          2.0781          2.0737          2.0693          2.0649          2.0605          2.0561
          2.0517          2.0472          2.0428          2.0384          2.0340          2.0296          2.0252
          2.0208          2.0163          2.0119          2.0075          2.0030          1.9986          1.9941
          1.9896          1.9852          1.9807          1.9762          1.9717          1.9672          1.9627
          1.9581          1.9536          1.9490          1.9445          1.9399          1.9353          1.9307
          1.9260          1.9214          1.9167          1.9120          1.9073          1.9026          1.8979
          1.8931          1.8884          1.8836          1.8788          1.8740          1.8690          1.8641
          1.8591          1.8541          1.8490          1.8440          1.8389          1.8338          1.8286
          1.8235          1.8183          1.8131          1.8079          1.8026          1.7973          1.7920
          1.7868          1.7816          1.7763          1.7710          1.7657          1.7604          1.7550
          1.7496          1.7441          1.7387          1.7331          1.7276          1.7220          2.7685
          2.7619          2.7546          2.7472          2.7398          2.7325          2.7251          2.7178
          2.7105          2.7033          2.6961          2.6891          2.6820          2.6751          2.6682
          2.6614          2.6546          2.6480          2.6414          2.6350          2.6284          2.6220
          2.6156          2.6094          2.6032          2.5970          2.5909          2.5849          2.5790
          2.5731          2.5672          2.5613          2.5554          2.5496          2.5440          2.5384
          2.5328          2.5272          2.5217          2.5161          2.5106          2.5051          2.4995
          2.4939          2.4883          2.4828          2.4772          2.4716          2.4660          2.4604
          2.4548          2.4491          2.4434          2.4377          2.4322          2.4266          2.4211
          2.4156          2.4101          2.4046          2.3993          2.3939          2.3886          2.3834
          2.3781          2.3729          2.3676          2.3624          2.3573          2.3522          2.3472
          2.3422          2.3373          2.3319          2.3262          2.3205          2.3149          2.3094
          2.3040          2.2987          2.2934          2.2882          2.2831          2.2780          2.2730
          2.2681          2.2632          2.2584          2.2536          2.2489          2.2442          2.2396
          2.2349          2.2304          2.2259          2.2214          2.2170          2.2126          2.2082
          2.2038          2.1994          2.1950          2.1906          2.1863          2.1819          2.1775
          2.1731          2.1687          2.1643          2.1599          2.1555          2.1511          2.1466
          2.1421          2.1376          2.1331          2.1286          2.1241          2.1197          2.1152
          2.1107          2.1062          2.1018          2.0973          2.0929          2.0884          2.0840
          2.0796          2.0751          2.0707          2.0663          2.0619          2.0574          2.0530
          2.0486          2.0441          2.0397          2.0353          2.0308          2.0264          2.0219
          2.0175          2.0130          2.0085          2.0041          1.9996          1.9951          1.9906
          1.9861          1.9816          1.9770          1.9725          1.9680          1.9634          1.9588
          1.9542          1.9496          1.9450          1.9404          1.9357          1.9311          1.9264
          1.9217          1.9170          1.9123          1.9075          1.9028          1.8980          1.8932
          1.8884          1.8835          1.8787          1.8737          1.8687          1.8636          1.8586
          1.8535          1.8484          1.8433          1.8382          1.8330          1.8278          1.8226
          1.8174          1.8121          1.8068          1.8015          1.7961          1.7907          1.7855
          1.7802          1.7748          1.7695          1.7641          1.7587          1.7533          1.7478
          1.7422          1.7367          1.7311          1.7254          2.7804          2.7734          2.7658
          2.7581          2.7504          2.7428          2.7353          2.7278          2.7203          2.7129
          2.7056          2.6984          2.6912          2.6841          2.6771          2.6701          2.6633
          2.6566          2.6499          2.6433          2.6368          2.6303          2.6238          2.6175
          2.6112          2.6050          2.5988          2.5927          2.5867          2.5808          2.5749
          2.5689          2.5630          2.5572          2.5514          2.5458          2.5402          2.5346
          2.5290          2.5234          2.5179          2.5124          2.5068          2.5012          2.4956
          2.4900          2.4844          2.4789          2.4733          2.4677          2.4621          2.4565
          2.4508          2.4452          2.4395          2.4340          2.4285          2.4231          2.4176
          2.4121          2.4067          2.4013          2.3960          2.3907          2.3855          2.3802
          2.3749          2.3697          2.3645          2.3593          2.3542          2.3492          2.3442
          2.3393          2.3337          2.3280          2.3223          2.3167          2.3111          2.3057
          2.3004          2.2951          2.2899          2.2848          2.2797          2.2747          2.2698
          2.2650          2.2601          2.2554          2.2507          2.2460          2.2414          2.2368
          2.2322          2.2276          2.2231          2.2186          2.2142          2.2098          2.2054
          2.2010          2.1966          2.1922          2.1879          2.1835          2.1791          2.1747
          2.1703          2.1659          2.1615          2.1570          2.1526          2.1481          2.1436
          2.1390          2.1345          2.1300          2.1255          2.1211          2.1166          2.1121
          2.1076          2.1031          2.0987          2.0942          2.0897          2.0853          2.0808
          2.0764          2.0720          2.0675          2.0631          2.0586          2.0542          2.0497
          2.0453          2.0408          2.0364          2.0319          2.0274          2.0229          2.0185
          2.0140          2.0095          2.0050          2.0005          1.9959          1.9914          1.9869
          1.9823          1.9777          1.9732          1.9686          1.9640          1.9594          1.9548
          1.9501          1.9455          1.9408          1.9361          1.9314          1.9267          1.9219
          1.9172          1.9124          1.9076          1.9028          1.8980          1.8931          1.8883
          1.8833          1.8783          1.8732          1.8682          1.8631          1.8580          1.8529
          1.8477          1.8426          1.8374          1.8321          1.8269          1.8216          1.8163
          1.8110          1.8056          1.8002          1.7948          1.7894          1.7841          1.7787
          1.7733          1.7679          1.7624          1.7570          1.7514          1.7459          1.7402
          1.7346          1.7289          2.7914          2.7839          2.7759          2.7678          2.7596
          2.7519          2.7442          2.7366          2.7290          2.7214          2.7139          2.7065
          2.6992          2.6919          2.6848          2.6777          2.6708          2.6639          2.6572
          2.6505          2.6439          2.6373          2.6308          2.6243          2.6180          2.6117
          2.6055          2.5994          2.5933          2.5873          2.5814          2.5754          2.5694
          2.5636          2.5577          2.5521          2.5464          2.5408          2.5352          2.5296
          2.5241          2.5185          2.5130          2.5074          2.5018          2.4962          2.4906
          2.4851          2.4795          2.4740          2.4684          2.4629          2.4573          2.4516
          2.4460          2.4405          2.4350          2.4296          2.4241          2.4187          2.4132
          2.4079          2.4025          2.3972          2.3920          2.3867          2.3814          2.3761
          2.3709          2.3657          2.3606          2.3554          2.3504          2.3454          2.3404
          2.3346          2.3288          2.3232          2.3176          2.3121          2.3067          2.3014
          2.2961          2.2909          2.2858          2.2807          2.2758          2.2708          2.2660
          2.2612          2.2565          2.2518          2.2471          2.2425          2.2379          2.2333
          2.2288          2.2243          2.2198          2.2153          2.2108          2.2063          2.2020
          2.1976          2.1932          2.1888          2.1844          2.1800          2.1756          2.1712
          2.1668          2.1624          2.1579          2.1535          2.1490          2.1444          2.1399
          2.1354          2.1309          2.1264          2.1219          2.1174          2.1129          2.1084
          2.1040          2.0995          2.0950          2.0906          2.0861          2.0817          2.0772
          2.0728          2.0683          2.0639          2.0594          2.0549          2.0505          2.0460
          2.0415          2.0371          2.0326          2.0281          2.0236          2.0191          2.0146
          2.0100          2.0055          2.0010          1.9964          1.9919          1.9873          1.9827
          1.9781          1.9735          1.9689          1.9643          1.9596          1.9550          1.9503
          1.9456          1.9409          1.9362          1.9314          1.9267          1.9219          1.9171
          1.9123          1.9075          1.9026          1.8977          1.8928          1.8878          1.8828
          1.8777          1.8726          1.8675          1.8624          1.8572          1.8521          1.8469
          1.8416          1.8364          1.8311          1.8258          1.8205          1.8151          1.8097
          1.8043          1.7989          1.7934          1.7880          1.7826          1.7771          1.7717
          1.7662          1.7607          1.7551          1.7495          1.7439          1.7382          1.7324
          2.8002          2.7917          2.7831          2.7743          2.7658          2.7578          2.7499
          2.7421          2.7345          2.7269          2.7193          2.7119          2.7045          2.6971
          2.6900          2.6829          2.6760          2.6691          2.6622          2.6555          2.6488
          2.6422          2.6356          2.6291          2.6227          2.6163          2.6101          2.6039
          2.5978          2.5917          2.5858          2.5797          2.5738          2.5679          2.5621
          2.5564          2.5507          2.5450          2.5394          2.5338          2.5283          2.5228
          2.5172          2.5116          2.5061          2.5005          2.4950          2.4895          2.4840
          2.4785          2.4730          2.4675          2.4619          2.4564          2.4508          2.4453
          2.4398          2.4344          2.4290          2.4236          2.4182          2.4128          2.4075
          2.4022          2.3969          2.3916          2.3863          2.3810          2.3758          2.3706
          2.3654          2.3602          2.3551          2.3500          2.3449          2.3395          2.3337
          2.3280          2.3224          2.3169          2.3115          2.3061          2.3008          2.2956
          2.2904          2.2853          2.2803          2.2754          2.2705          2.2657          2.2609
          2.2561          2.2515          2.2468          2.2422          2.2376          2.2331          2.2286
          2.2241          2.2196          2.2151          2.2106          2.2062          2.2017          2.1973
          2.1929          2.1885          2.1841          2.1797          2.1753          2.1709          2.1665
          2.1621          2.1577          2.1532          2.1487          2.1442          2.1397          2.1352
          2.1307          2.1262          2.1217          2.1172          2.1127          2.1082          2.1038
          2.0993          2.0949          2.0904          2.0860          2.0815          2.0771          2.0726
          2.0682          2.0637          2.0593          2.0548          2.0503          2.0459          2.0414
          2.0369          2.0324          2.0279          2.0234          2.0189          2.0144          2.0098
          2.0053          2.0008          1.9962          1.9916          1.9870          1.9825          1.9778
          1.9732          1.9686          1.9639          1.9593          1.9546          1.9499          1.9452
          1.9405          1.9357          1.9309          1.9261          1.9213          1.9165          1.9117
          1.9068          1.9019          1.8970          1.8919          1.8869          1.8818          1.8767
          1.8716          1.8664          1.8613          1.8561          1.8509          1.8457          1.8404
          1.8351          1.8298          1.8244          1.8191          1.8137          1.8082          1.8028
          1.7973          1.7917          1.7863          1.7809          1.7754          1.7699          1.7643
          1.7587          1.7531          1.7475          1.7418          1.7360          2.8054          2.7959
          2.7866          2.7776          2.7691          2.7609          2.7528          2.7451          2.7372
          2.7294          2.7218          2.7142          2.7066          2.6992          2.6920          2.6857
          2.6789          2.6719          2.6649          2.6581          2.6513          2.6446          2.6379
          2.6314          2.6249          2.6185          2.6122          2.6060          2.5999          2.5939
          2.5878          2.5818          2.5758          2.5699          2.5641          2.5584          2.5527
          2.5470          2.5415          2.5359          2.5304          2.5249          2.5193          2.5138
          2.5082          2.5027          2.4973          2.4918          2.4863          2.4809          2.4755
          2.4700          2.4646          2.4591          2.4536          2.4481          2.4427          2.4373
          2.4320          2.4266          2.4212          2.4159          2.4106          2.4053          2.4001
          2.3947          2.3894          2.3841          2.3789          2.3736          2.3684          2.3633
          2.3581          2.3529          2.3478          2.3426          2.3368          2.3311          2.3254
          2.3199          2.3144          2.3090          2.3037          2.2984          2.2932          2.2881
          2.2831          2.2782          2.2733          2.2684          2.2636          2.2589          2.2542
          2.2496          2.2449          2.2404          2.2358          2.2313          2.2268          2.2223
          2.2178          2.2134          2.2089          2.2045          2.2001          2.1956          2.1912
          2.1868          2.1823          2.1779          2.1736          2.1692          2.1648          2.1604
          2.1560          2.1515          2.1470          2.1425          2.1380          2.1336          2.1291
          2.1246          2.1201          2.1157          2.1112          2.1068          2.1024          2.0979
          2.0935          2.0891          2.0846          2.0802          2.0758          2.0713          2.0669
          2.0625          2.0580          2.0536          2.0491          2.0447          2.0402          2.0357
          2.0313          2.0268          2.0223          2.0178          2.0133          2.0087          2.0042
          1.9997          1.9951          1.9905          1.9859          1.9814          1.9767          1.9721
          1.9675          1.9628          1.9582          1.9535          1.9488          1.9440          1.9393
          1.9345          1.9298          1.9250          1.9201          1.9153          1.9105          1.9056
          1.9006          1.8955          1.8905          1.8854          1.8803          1.8752          1.8701
          1.8649          1.8597          1.8545          1.8493          1.8441          1.8388          1.8335
          1.8281          1.8228          1.8174          1.8119          1.8065          1.8010          1.7954
          1.7899          1.7845          1.7790          1.7735          1.7679          1.7623          1.7567
          1.7511          1.7454          1.7396          2.8057          2.7957          2.7863          2.7774
          2.7689          2.7605          2.7528          2.7447          2.7367          2.7288          2.7210
          2.7133          2.7058          2.6990          2.6926          2.6859          2.6788          2.6717
          2.6648          2.6580          2.6511          2.6444          2.6377          2.6312          2.6247
          2.6183          2.6120          2.6057          2.5996          2.5935          2.5874          2.5814
          2.5754          2.5695          2.5637          2.5580          2.5523          2.5467          2.5411
          2.5356          2.5301          2.5246          2.5191          2.5136          2.5081          2.5027
          2.4973          2.4919          2.4865          2.4811          2.4758          2.4704          2.4650
          2.4596          2.4542          2.4488          2.4434          2.4382          2.4328          2.4275
          2.4222          2.4169          2.4116          2.4064          2.4011          2.3958          2.3905
          2.3852          2.3800          2.3747          2.3695          2.3644          2.3591          2.3540
          2.3489          2.3436          2.3378          2.3320          2.3264          2.3208          2.3154
          2.3099          2.3046          2.2994          2.2942          2.2891          2.2840          2.2790
          2.2741          2.2693          2.2645          2.2597          2.2551          2.2504          2.2458
          2.2412          2.2367          2.2322          2.2277          2.2233          2.2188          2.2144
          2.2100          2.2056          2.2011          2.1967          2.1923          2.1879          2.1834
          2.1790          2.1746          2.1702          2.1658          2.1615          2.1571          2.1527
          2.1483          2.1438          2.1394          2.1349          2.1305          2.1261          2.1216
          2.1172          2.1128          2.1084          2.1040          2.0996          2.0952          2.0908
          2.0864          2.0820          2.0776          2.0732          2.0688          2.0644          2.0600
          2.0556          2.0512          2.0468          2.0423          2.0379          2.0335          2.0290
          2.0245          2.0201          2.0156          2.0111          2.0066          2.0021          1.9976
          1.9930          1.9885          1.9839          1.9793          1.9747          1.9701          1.9655
          1.9609          1.9562          1.9515          1.9468          1.9421          1.9374          1.9326
          1.9279          1.9231          1.9183          1.9134          1.9085          1.9035          1.8985
          1.8935          1.8884          1.8834          1.8783          1.8732          1.8681          1.8629
          1.8577          1.8525          1.8473          1.8421          1.8368          1.8315          1.8261
          1.8207          1.8153          1.8099          1.8044          1.7989          1.7934          1.7879
          1.7825          1.7770          1.7714          1.7659          1.7603          1.7547          1.7490
          1.7432          2.8028          2.7929          2.7836          2.7749          2.7664          2.7585
          2.7503          2.7421          2.7341          2.7262          2.7184          2.7115          2.7047
          2.6981          2.6915          2.6842          2.6771          2.6701          2.6632          2.6563
          2.6494          2.6427          2.6361          2.6295          2.6231          2.6167          2.6104
          2.6042          2.5981          2.5919          2.5858          2.5798          2.5739          2.5681
          2.5623          2.5566          2.5510          2.5454          2.5398          2.5343          2.5287
          2.5232          2.5177          2.5123          2.5069          2.5015          2.4961          2.4908
          2.4855          2.4802          2.4749          2.4696          2.4642          2.4589          2.4536
          2.4483          2.4430          2.4378          2.4325          2.4273          2.4220          2.4168
          2.4116          2.4064          2.4010          2.3957          2.3905          2.3852          2.3800
          2.3748          2.3696          2.3643          2.3592          2.3541          2.3490          2.3434
          2.3376          2.3319          2.3263          2.3207          2.3152          2.3098          2.3045
          2.2992          2.2941          2.2889          2.2839          2.2789          2.2740          2.2691
          2.2644          2.2596          2.2549          2.2503          2.2457          2.2412          2.2367
          2.2322          2.2277          2.2233          2.2189          2.2145          2.2101          2.2057
          2.2013          2.1969          2.1925          2.1881          2.1837          2.1793          2.1749
          2.1705          2.1661          2.1617          2.1574          2.1530          2.1486          2.1442
          2.1398          2.1354          2.1310          2.1266          2.1223          2.1179          2.1135
          2.1091          2.1048          2.1004          2.0960          2.0917          2.0873          2.0830
          2.0786          2.0743          2.0699          2.0656          2.0612          2.0569          2.0525
          2.0481          2.0437          2.0393          2.0349          2.0305          2.0261          2.0217
          2.0172          2.0128          2.0083          2.0039          1.9994          1.9949          1.9904
          1.9859          1.9813          1.9768          1.9722          1.9676          1.9630          1.9584
          1.9538          1.9491          1.9444          1.9397          1.9350          1.9303          1.9255
          1.9208          1.9159          1.9110          1.9060          1.9011          1.8961          1.8911
          1.8861          1.8810          1.8760          1.8709          1.8658          1.8606          1.8555
          1.8503          1.8451          1.8398          1.8346          1.8293          1.8239          1.8186
          1.8132          1.8077          1.8023          1.7968          1.7913          1.7859          1.7804
          1.7749          1.7694          1.7638          1.7582          1.7526          1.7469          2.7987
          2.7889          2.7800          2.7714          2.7635          2.7551          2.7468          2.7387
          2.7311          2.7240          2.7170          2.7102          2.7035          2.6968          2.6894
          2.6822          2.6752          2.6682          2.6612          2.6544          2.6476          2.6409
          2.6343          2.6278          2.6213          2.6150          2.6088          2.6025          2.5963
          2.5902          2.5842          2.5782          2.5723          2.5665          2.5608          2.5551
          2.5495          2.5440          2.5384          2.5328          2.5273          2.5219          2.5165
          2.5111          2.5057          2.5004          2.4951          2.4898          2.4846          2.4793
          2.4740          2.4687          2.4635          2.4582          2.4529          2.4477          2.4424
          2.4372          2.4320          2.4268          2.4216          2.4164          2.4112          2.4059
          2.4007          2.3954          2.3902          2.3850          2.3798          2.3745          2.3693
          2.3642          2.3591          2.3540          2.3488          2.3430          2.3373          2.3316
          2.3260          2.3205          2.3150          2.3096          2.3043          2.2990          2.2938
          2.2887          2.2836          2.2786          2.2737          2.2688          2.2641          2.2593
          2.2546          2.2500          2.2454          2.2409          2.2364          2.2319          2.2275
          2.2231          2.2187          2.2143          2.2100          2.2056          2.2013          2.1969
          2.1926          2.1882          2.1839          2.1795          2.1751          2.1708          2.1664
          2.1619          2.1575          2.1531          2.1487          2.1443          2.1399          2.1356
          2.1312          2.1269          2.1226          2.1182          2.1139          2.1096          2.1052
          2.1009          2.0966          2.0923          2.0880          2.0837          2.0793          2.0750
          2.0707          2.0664          2.0621          2.0578          2.0535          2.0491          2.0448
          2.0405          2.0361          2.0317          2.0274          2.0230          2.0186          2.0142
          2.0098          2.0054          2.0009          1.9965          1.9920          1.9875          1.9831
          1.9786          1.9740          1.9695          1.9649          1.9604          1.9558          1.9511
          1.9465          1.9419          1.9372          1.9325          1.9278          1.9230          1.9182
          1.9133          1.9084          1.9035          1.8986          1.8936          1.8886          1.8836
          1.8786          1.8736          1.8685          1.8634          1.8583          1.8532          1.8480
          1.8428          1.8376          1.8323          1.8271          1.8217          1.8164          1.8110
          1.8056          1.8001          1.7946          1.7893          1.7838          1.7784          1.7729
          1.7674          1.7618          1.7563          1.7506          2.7938          2.7844          2.7762
          2.7678          2.7593          2.7512          2.7439          2.7366          2.7296          2.7226
          2.7158          2.7091          2.7024          2.6949          2.6877          2.6806          2.6736
          2.6666          2.6597          2.6529          2.6462          2.6396          2.6330          2.6265
          2.6202          2.6139          2.6076          2.6014          2.5952          2.5891          2.5831
          2.5772          2.5713          2.5656          2.5599          2.5543          2.5487          2.5431
          2.5375          2.5320          2.5266          2.5211          2.5158          2.5104          2.5051
          2.4998          2.4946          2.4893          2.4842          2.4789          2.4737          2.4684
          2.4632          2.4580          2.4528          2.4476          2.4424          2.4373          2.4321
          2.4270          2.4218          2.4166          2.4113          2.4060          2.4008          2.3955
          2.3903          2.3851          2.3798          2.3746          2.3693          2.3642          2.3590
          2.3540          2.3488          2.3431          2.3374          2.3318          2.3262          2.3206
          2.3152          2.3098          2.3044          2.2992          2.2939          2.2888          2.2837
          2.2787          2.2738          2.2689          2.2641          2.2593          2.2546          2.2500
          2.2454          2.2409          2.2364          2.2320          2.2275          2.2232          2.2188
          2.2144          2.2101          2.2058          2.2015          2.1972          2.1928          2.1885
          2.1842          2.1798          2.1754          2.1710          2.1665          2.1621          2.1578
          2.1534          2.1490          2.1446          2.1402          2.1358          2.1314          2.1271
          2.1228          2.1185          2.1142          2.1099          2.1056          2.1013          2.0970
          2.0928          2.0885          2.0842          2.0799          2.0757          2.0714          2.0671
          2.0629          2.0586          2.0543          2.0500          2.0457          2.0414          2.0371
          2.0328          2.0285          2.0242          2.0198          2.0155          2.0111          2.0067
          2.0024          1.9980          1.9935          1.9891          1.9847          1.9802          1.9757
          1.9712          1.9667          1.9622          1.9576          1.9531          1.9485          1.9439
          1.9393          1.9346          1.9299          1.9252          1.9204          1.9155          1.9107
          1.9058          1.9009          1.8960          1.8911          1.8862          1.8812          1.8762
          1.8712          1.8662          1.8611          1.8560          1.8509          1.8457          1.8406
          1.8354          1.8301          1.8249          1.8196          1.8143          1.8089          1.8035
          1.7980          1.7926          1.7873          1.7819          1.7764          1.7709          1.7655
          1.7599          1.7543          2.7877          2.7803          2.7719          2.7644          2.7570
          2.7498          2.7428          2.7358          2.7290          2.7223          2.7157          2.7088
          2.7014          2.6943          2.6872          2.6802          2.6732          2.6664          2.6596
          2.6529          2.6462          2.6396          2.6331          2.6267          2.6204          2.6141
          2.6078          2.6016          2.5955          2.5894          2.5834          2.5776          2.5718
          2.5660          2.5604          2.5547          2.5490          2.5435          2.5379          2.5325
          2.5270          2.5216          2.5162          2.5109          2.5056          2.5004          2.4952
          2.4900          2.4848          2.4796          2.4744          2.4692          2.4640          2.4588
          2.4537          2.4485          2.4434          2.4383          2.4332          2.4281          2.4228
          2.4176          2.4123          2.4071          2.4019          2.3967          2.3914          2.3861
          2.3807          2.3755          2.3704          2.3652          2.3602          2.3552          2.3497
          2.3440          2.3384          2.3328          2.3272          2.3217          2.3162          2.3108
          2.3054          2.3001          2.2949          2.2897          2.2846          2.2795          2.2746
          2.2696          2.2648          2.2600          2.2553          2.2507          2.2461          2.2415
          2.2370          2.2326          2.2281          2.2237          2.2194          2.2150          2.2107
          2.2064          2.2021          2.1977          2.1933          2.1889          2.1846          2.1802
          2.1758          2.1713          2.1669          2.1628          2.1584          2.1541          2.1497
          2.1453          2.1410          2.1366          2.1322          2.1278          2.1234          2.1190
          2.1146          2.1103          2.1060          2.1018          2.0975          2.0933          2.0890
          2.0848          2.0806          2.0763          2.0721          2.0679          2.0637          2.0594
          2.0552          2.0510          2.0467          2.0425          2.0382          2.0339          2.0297
          2.0254          2.0211          2.0168          2.0124          2.0081          2.0038          1.9994
          1.9950          1.9907          1.9863          1.9818          1.9774          1.9730          1.9685
          1.9640          1.9595          1.9550          1.9505          1.9459          1.9413          1.9367
          1.9320          1.9273          1.9225          1.9177          1.9129          1.9081          1.9033
          1.8984          1.8936          1.8887          1.8837          1.8788          1.8738          1.8689
          1.8638          1.8588          1.8537          1.8487          1.8435          1.8384          1.8332
          1.8280          1.8228          1.8175          1.8122          1.8068          1.8015          1.7960
          1.7907          1.7854          1.7800          1.7746          1.7691          1.7636          1.7581
          2.7922          2.7841          2.7769          2.7698          2.7628          2.7560          2.7492
          2.7425          2.7359          2.7294          2.7229          2.7159          2.7087          2.7016
          2.6946          2.6877          2.6807          2.6739          2.6671          2.6604          2.6537
          2.6472          2.6407          2.6343          2.6280          2.6216          2.6153          2.6091
          2.6030          2.5969          2.5908          2.5849          2.5791          2.5733          2.5676
          2.5619          2.5562          2.5506          2.5450          2.5395          2.5340          2.5285
          2.5231          2.5177          2.5124          2.5072          2.5019          2.4967          2.4915
          2.4863          2.4811          2.4759          2.4707          2.4655          2.4603          2.4552
          2.4500          2.4449          2.4398          2.4346          2.4293          2.4240          2.4188
          2.4136          2.4083          2.4031          2.3978          2.3924          2.3871          2.3817
          2.3764          2.3712          2.3661          2.3612          2.3561          2.3505          2.3448
          2.3392          2.3336          2.3280          2.3224          2.3169          2.3115          2.3061
          2.3008          2.2956          2.2904          2.2852          2.2802          2.2752          2.2703
          2.2654          2.2606          2.2559          2.2512          2.2466          2.2421          2.2375
          2.2331          2.2286          2.2242          2.2197          2.2153          2.2108          2.2064
          2.2020          2.1976          2.1932          2.1888          2.1844          2.1800          2.1756
          2.1711          2.1668          2.1628          2.1584          2.1541          2.1497          2.1453
          2.1409          2.1365          2.1321          2.1277          2.1233          2.1189          2.1145
          2.1101          2.1057          2.1013          2.0970          2.0926          2.0884          2.0841
          2.0799          2.0757          2.0715          2.0673          2.0630          2.0588          2.0546
          2.0503          2.0461          2.0418          2.0376          2.0333          2.0290          2.0247
          2.0204          2.0161          2.0118          2.0074          2.0031          1.9987          1.9943
          1.9899          1.9855          1.9811          1.9767          1.9722          1.9677          1.9632
          1.9587          1.9542          1.9496          1.9450          1.9404          1.9357          1.9309
          1.9262          1.9214          1.9166          1.9118          1.9070          1.9021          1.8973
          1.8924          1.8875          1.8825          1.8776          1.8726          1.8676          1.8626
          1.8575          1.8524          1.8473          1.8422          1.8370          1.8318          1.8266
          1.8213          1.8160          1.8107          1.8053          1.7999          1.7944          1.7891
          1.7838          1.7784          1.7729          1.7674          1.7619          2.8074          2.7995
          2.7917          2.7847          2.7780          2.7713          2.7647          2.7581          2.7516
          2.7451          2.7387          2.7324          2.7258          2.7186          2.7115          2.7045
          2.6977          2.6908          2.6840          2.6772          2.6705          2.6638          2.6572
          2.6507          2.6443          2.6379          2.6316          2.6253          2.6190          2.6129
          2.6068          2.6007          2.5947          2.5888          2.5830          2.5772          2.5715
          2.5657          2.5600          2.5544          2.5488          2.5433          2.5378          2.5323
          2.5268          2.5214          2.5161          2.5108          2.5056          2.5003          2.4950
          2.4898          2.4845          2.4793          2.4740          2.4687          2.4635          2.4584
          2.4532          2.4480          2.4428          2.4374          2.4320          2.4267          2.4214
          2.4161          2.4109          2.4055          2.4001          2.3947          2.3893          2.3840
          2.3787          2.3734          2.3683          2.3634          2.3582          2.3525          2.3468
          2.3411          2.3354          2.3298          2.3242          2.3187          2.3133          2.3079
          2.3025          2.2973          2.2921          2.2870          2.2819          2.2769          2.2720
          2.2671          2.2623          2.2576          2.2529          2.2483          2.2436          2.2390
          2.2344          2.2299          2.2254          2.2209          2.2164          2.2119          2.2074
          2.2030          2.1985          2.1940          2.1896          2.1851          2.1806          2.1761
          2.1717          2.1678          2.1634          2.1589          2.1545          2.1500          2.1455
          2.1410          2.1366          2.1321          2.1277          2.1232          2.1188          2.1144
          2.1099          2.1055          2.1010          2.0966          2.0922          2.0878          2.0834
          2.0790          2.0748          2.0705          2.0662          2.0620          2.0577          2.0534
          2.0491          2.0447          2.0404          2.0361          2.0317          2.0274          2.0230
          2.0187          2.0143          2.0099          2.0054          2.0010          1.9966          1.9921
          1.9876          1.9831          1.9786          1.9741          1.9695          1.9649          1.9604
          1.9557          1.9511          1.9464          1.9416          1.9368          1.9320          1.9272
          1.9223          1.9175          1.9126          1.9077          1.9028          1.8978          1.8929
          1.8879          1.8829          1.8778          1.8728          1.8677          1.8626          1.8574
          1.8522          1.8470          1.8418          1.8366          1.8313          1.8259          1.8206
          1.8152          1.8097          1.8043          1.7988          1.7933          1.7879          1.7824
          1.7769          1.7713          1.7658          2.8206          2.8136          2.8062          2.7986
          2.7913          2.7847          2.7782          2.7716          2.7651          2.7586          2.7522
          2.7458          2.7394          2.7328          2.7256          2.7185          2.7115          2.7047
          2.6978          2.6909          2.6842          2.6774          2.6707          2.6642          2.6577
          2.6512          2.6448          2.6384          2.6321          2.6258          2.6197          2.6135
          2.6074          2.6014          2.5955          2.5896          2.5838          2.5781          2.5723
          2.5665          2.5609          2.5553          2.5497          2.5442          2.5386          2.5331
          2.5277          2.5223          2.5170          2.5117          2.5065          2.5012          2.4959
          2.4906          2.4853          2.4800          2.4747          2.4695          2.4643          2.4590
          2.4538          2.4485          2.4431          2.4376          2.4323          2.4270          2.4217
          2.4164          2.4110          2.4056          2.4002          2.3948          2.3894          2.3841
          2.3788          2.3736          2.3684          2.3634          2.3580          2.3522          2.3465
          2.3407          2.3351          2.3294          2.3239          2.3183          2.3129          2.3075
          2.3022          2.2970          2.2918          2.2867          2.2817          2.2767          2.2718
          2.2669          2.2620          2.2572          2.2525          2.2478          2.2431          2.2385
          2.2339          2.2294          2.2248          2.2203          2.2158          2.2113          2.2068
          2.2023          2.1978          2.1932          2.1887          2.1842          2.1797          2.1753
          2.1715          2.1670          2.1624          2.1579          2.1534          2.1489          2.1443
          2.1399          2.1354          2.1309          2.1264          2.1220          2.1175          2.1130
          2.1085          2.1041          2.0996          2.0952          2.0907          2.0863          2.0819
          2.0774          2.0730          2.0685          2.0641          2.0598          2.0555          2.0511
          2.0468          2.0424          2.0380          2.0336          2.0292          2.0248          2.0204
          2.0160          2.0115          2.0070          2.0026          1.9981          1.9935          1.9890
          1.9844          1.9799          1.9753          1.9707          1.9660          1.9614          1.9567
          1.9519          1.9471          1.9423          1.9374          1.9326          1.9277          1.9228
          1.9179          1.9129          1.9079          1.9030          1.8979          1.8929          1.8879
          1.8828          1.8777          1.8725          1.8674          1.8622          1.8570          1.8517
          1.8465          1.8412          1.8358          1.8304          1.8250          1.8196          1.8141
          1.8086          1.8030          1.7974          1.7919          1.7864          1.7809          1.7753
          1.7696          2.8341          2.8274          2.8201          2.8126          2.8050          2.7975
          2.7906          2.7841          2.7775          2.7710          2.7645          2.7580          2.7516
          2.7453          2.7384          2.7312          2.7241          2.7171          2.7103          2.7034
          2.6965          2.6897          2.6830          2.6763          2.6697          2.6632          2.6568
          2.6503          2.6439          2.6376          2.6313          2.6251          2.6190          2.6129
          2.6068          2.6009          2.5950          2.5892          2.5835          2.5776          2.5719
          2.5662          2.5606          2.5550          2.5495          2.5439          2.5383          2.5328
          2.5275          2.5222          2.5169          2.5116          2.5063          2.5010          2.4957
          2.4904          2.4850          2.4797          2.4744          2.4692          2.4639          2.4587
          2.4533          2.4479          2.4424          2.4370          2.4317          2.4264          2.4211
          2.4157          2.4103          2.4048          2.3995          2.3941          2.3888          2.3835
          2.3782          2.3730          2.3678          2.3626          2.3568          2.3511          2.3453
          2.3396          2.3339          2.3283          2.3227          2.3172          2.3118          2.3064
          2.3012          2.2959          2.2907          2.2856          2.2805          2.2755          2.2706
          2.2657          2.2609          2.2561          2.2514          2.2467          2.2421          2.2375
          2.2329          2.2283          2.2238          2.2192          2.2147          2.2101          2.2056
          2.2010          2.1964          2.1919          2.1874          2.1829          2.1784          2.1745
          2.1701          2.1655          2.1609          2.1564          2.1518          2.1473          2.1428
          2.1383          2.1338          2.1293          2.1248          2.1203          2.1158          2.1113
          2.1068          2.1023          2.0979          2.0934          2.0889          2.0844          2.0799
          2.0754          2.0709          2.0664          2.0619          2.0574          2.0529          2.0485
          2.0441          2.0397          2.0353          2.0308          2.0264          2.0219          2.0174
          2.0129          2.0084          2.0039          1.9993          1.9947          1.9901          1.9855
          1.9809          1.9763          1.9716          1.9669          1.9622          1.9573          1.9525
          1.9476          1.9428          1.9379          1.9329          1.9280          1.9230          1.9181
          1.9130          1.9080          1.9030          1.8979          1.8928          1.8877          1.8826
          1.8774          1.8722          1.8670          1.8617          1.8564          1.8511          1.8457
          1.8404          1.8349          1.8295          1.8240          1.8185          1.8129          1.8073
          1.8017          1.7960          1.7905          1.7849          1.7792          1.7735          2.8474
          2.8410          2.8339          2.8264          2.8188          2.8111          2.8035          2.7962
          2.7895          2.7829          2.7764          2.7698          2.7634          2.7569          2.7506
          2.7436          2.7364          2.7292          2.7223          2.7154          2.7085          2.7016
          2.6948          2.6881          2.6814          2.6748          2.6683          2.6619          2.6554
          2.6490          2.6427          2.6364          2.6302          2.6241          2.6179          2.6119
          2.6059          2.6001          2.5943          2.5885          2.5826          2.5769          2.5712
          2.5655          2.5599          2.5544          2.5488          2.5433          2.5377          2.5323
          2.5270          2.5217          2.5164          2.5111          2.5058          2.5005          2.4951
          2.4898          2.4844          2.4791          2.4738          2.4686          2.4633          2.4579
          2.4525          2.4470          2.4416          2.4362          2.4309          2.4256          2.4202
          2.4148          2.4094          2.4040          2.3986          2.3933          2.3880          2.3827
          2.3774          2.3722          2.3669          2.3613          2.3555          2.3497          2.3439
          2.3382          2.3325          2.3269          2.3213          2.3159          2.3104          2.3050
          2.2997          2.2944          2.2892          2.2841          2.2791          2.2742          2.2693
          2.2644          2.2597          2.2549          2.2502          2.2456          2.2409          2.2363
          2.2317          2.2271          2.2225          2.2180          2.2134          2.2088          2.2042
          2.1996          2.1951          2.1905          2.1860          2.1814          2.1774          2.1729
          2.1683          2.1637          2.1591          2.1545          2.1500          2.1455          2.1410
          2.1366          2.1321          2.1276          2.1230          2.1185          2.1140          2.1095
          2.1050          2.1005          2.0960          2.0915          2.0869          2.0824          2.0779
          2.0733          2.0688          2.0642          2.0597          2.0551          2.0505          2.0459
          2.0413          2.0368          2.0323          2.0278          2.0233          2.0188          2.0142
          2.0097          2.0051          2.0005          1.9959          1.9912          1.9866          1.9819
          1.9772          1.9725          1.9677          1.9628          1.9579          1.9530          1.9481
          1.9432          1.9382          1.9332          1.9282          1.9232          1.9182          1.9131
          1.9080          1.9029          1.8978          1.8926          1.8875          1.8822          1.8770
          1.8717          1.8664          1.8611          1.8558          1.8504          1.8449          1.8395
          1.8340          1.8285          1.8229          1.8173          1.8116          1.8060          1.8002
          1.7945          1.7889          1.7832          1.7774          2.8606          2.8543          2.8472
          2.8397          2.8321          2.8244          2.8166          2.8089          2.8014          2.7945
          2.7878          2.7812          2.7747          2.7682          2.7617          2.7554          2.7482
          2.7410          2.7338          2.7269          2.7200          2.7131          2.7063          2.6994
          2.6927          2.6860          2.6794          2.6729          2.6665          2.6600          2.6536
          2.6473          2.6411          2.6349          2.6287          2.6226          2.6165          2.6106
          2.6047          2.5989          2.5931          2.5872          2.5815          2.5757          2.5701
          2.5645          2.5590          2.5534          2.5478          2.5423          2.5368          2.5315
          2.5262          2.5209          2.5155          2.5102          2.5049          2.4995          2.4941
          2.4888          2.4835          2.4782          2.4729          2.4677          2.4622          2.4567
          2.4513          2.4458          2.4405          2.4352          2.4299          2.4245          2.4190
          2.4136          2.4082          2.4029          2.3975          2.3922          2.3869          2.3816
          2.3763          2.3709          2.3656          2.3596          2.3537          2.3479          2.3421
          2.3363          2.3306          2.3250          2.3194          2.3139          2.3085          2.3031
          2.2979          2.2927          2.2876          2.2825          2.2776          2.2727          2.2678
          2.2630          2.2583          2.2536          2.2489          2.2442          2.2396          2.2349
          2.2303          2.2257          2.2211          2.2165          2.2119          2.2073          2.2027
          2.1981          2.1935          2.1889          2.1843          2.1803          2.1756          2.1709
          2.1663          2.1617          2.1571          2.1525          2.1480          2.1434          2.1388
          2.1343          2.1298          2.1253          2.1208          2.1163          2.1118          2.1073
          2.1028          2.0983          2.0938          2.0893          2.0847          2.0801          2.0756
          2.0710          2.0664          2.0618          2.0572          2.0525          2.0479          2.0432
          2.0386          2.0339          2.0292          2.0246          2.0200          2.0155          2.0108
          2.0062          2.0016          1.9969          1.9922          1.9875          1.9828          1.9780
          1.9731          1.9682          1.9633          1.9584          1.9534          1.9485          1.9435
          1.9385          1.9334          1.9284          1.9233          1.9182          1.9131          1.9079
          1.9028          1.8976          1.8924          1.8871          1.8818          1.8765          1.8712
          1.8658          1.8604          1.8550          1.8495          1.8440          1.8385          1.8329
          1.8273          1.8217          1.8160          1.8102          1.8045          1.7987          1.7929
          1.7872          1.7814          2.8736          2.8673          2.8601          2.8526          2.8450
          2.8373          2.8295          2.8217          2.8139          2.8063          2.7990          2.7923
          2.7857          2.7792          2.7727          2.7662          2.7597          2.7524          2.7452
          2.7381          2.7312          2.7243          2.7174          2.7105          2.7037          2.6970
          2.6903          2.6837          2.6773          2.6708          2.6643          2.6580          2.6517
          2.6454          2.6392          2.6330          2.6269          2.6209          2.6149          2.6091
          2.6033          2.5974          2.5916          2.5858          2.5801          2.5744          2.5688
          2.5633          2.5577          2.5521          2.5466          2.5411          2.5358          2.5304
          2.5251          2.5198          2.5144          2.5091          2.5037          2.4983          2.4929
          2.4876          2.4823          2.4771          2.4718          2.4663          2.4608          2.4553
          2.4499          2.4446          2.4393          2.4340          2.4285          2.4231          2.4177
          2.4123          2.4070          2.4016          2.3962          2.3909          2.3855          2.3801
          2.3747          2.3693          2.3635          2.3574          2.3515          2.3456          2.3398
          2.3340          2.3283          2.3227          2.3172          2.3118          2.3064          2.3011
          2.2960          2.2908          2.2858          2.2808          2.2759          2.2711          2.2663
          2.2615          2.2568          2.2521          2.2474          2.2427          2.2381          2.2334
          2.2288          2.2241          2.2195          2.2148          2.2102          2.2056          2.2009
          2.1963          2.1917          2.1870          2.1828          2.1782          2.1735          2.1689
          2.1642          2.1596          2.1550          2.1504          2.1458          2.1412          2.1365
          2.1319          2.1274          2.1228          2.1182          2.1137          2.1092          2.1047
          2.1001          2.0956          2.0911          2.0865          2.0820          2.0774          2.0729
          2.0683          2.0637          2.0591          2.0544          2.0497          2.0450          2.0403
          2.0356          2.0309          2.0261          2.0213          2.0165          2.0119          2.0072
          2.0025          1.9978          1.9930          1.9883          1.9834          1.9785          1.9736
          1.9687          1.9637          1.9587          1.9537          1.9487          1.9437          1.9386
          1.9335          1.9284          1.9233          1.9181          1.9129          1.9077          1.9025
          1.8972          1.8920          1.8866          1.8813          1.8759          1.8705          1.8651
          1.8596          1.8541          1.8486          1.8430          1.8374          1.8317          1.8260
          1.8203          1.8145          1.8087          1.8029          1.7970          1.7912          1.7854
          2.8865          2.8802          2.8729          2.8654          2.8577          2.8499          2.8422
          2.8343          2.8265          2.8186          2.8110          2.8034          2.7967          2.7901
          2.7835          2.7770          2.7705          2.7638          2.7565          2.7493          2.7422
          2.7353          2.7284          2.7215          2.7147          2.7079          2.7011          2.6945
          2.6879          2.6815          2.6750          2.6685          2.6622          2.6559          2.6496
          2.6435          2.6373          2.6312          2.6252          2.6192          2.6133          2.6075
          2.6016          2.5958          2.5900          2.5843          2.5787          2.5731          2.5675
          2.5619          2.5563          2.5508          2.5453          2.5399          2.5346          2.5293
          2.5239          2.5186          2.5132          2.5078          2.5024          2.4970          2.4917
          2.4864          2.4811          2.4758          2.4703          2.4648          2.4594          2.4539
          2.4486          2.4433          2.4380          2.4326          2.4271          2.4217          2.4163
          2.4109          2.4056          2.4002          2.3947          2.3893          2.3838          2.3783
          2.3729          2.3671          2.3611          2.3551          2.3492          2.3433          2.3375
          2.3318          2.3262          2.3207          2.3152          2.3099          2.3046          2.2994
          2.2943          2.2893          2.2843          2.2794          2.2745          2.2697          2.2649
          2.2602          2.2554          2.2507          2.2460          2.2413          2.2366          2.2319
          2.2272          2.2225          2.2178          2.2131          2.2084          2.2037          2.1990
          2.1943          2.1895          2.1854          2.1807          2.1760          2.1714          2.1667
          2.1621          2.1574          2.1528          2.1481          2.1435          2.1388          2.1342
          2.1296          2.1250          2.1204          2.1157          2.1111          2.1065          2.1019
          2.0973          2.0928          2.0882          2.0836          2.0790          2.0744          2.0698
          2.0652          2.0605          2.0558          2.0512          2.0465          2.0418          2.0371
          2.0323          2.0276          2.0228          2.0179          2.0131          2.0082          2.0033
          1.9985          1.9938          1.9889          1.9839          1.9790          1.9740          1.9690
          1.9640          1.9590          1.9539          1.9488          1.9437          1.9386          1.9335
          1.9283          1.9231          1.9179          1.9127          1.9074          1.9021          1.8968
          1.8915          1.8861          1.8807          1.8752          1.8698          1.8642          1.8587
          1.8531          1.8475          1.8419          1.8362          1.8304          1.8247          1.8189
          1.8130          1.8071          1.8012          1.7953          1.7894          2.8994          2.8929
          2.8855          2.8780          2.8703          2.8625          2.8546          2.8468          2.8390
          2.8311          2.8232          2.8155          2.8079          2.8009          2.7943          2.7877
          2.7812          2.7748          2.7678          2.7605          2.7534          2.7463          2.7394
          2.7325          2.7256          2.7187          2.7120          2.7052          2.6986          2.6921
          2.6856          2.6791          2.6727          2.6664          2.6601          2.6538          2.6476
          2.6415          2.6354          2.6294          2.6234          2.6176          2.6117          2.6058
          2.6000          2.5942          2.5885          2.5828          2.5773          2.5717          2.5660
          2.5605          2.5549          2.5494          2.5440          2.5387          2.5334          2.5280
          2.5227          2.5172          2.5118          2.5064          2.5011          2.4957          2.4904
          2.4852          2.4797          2.4743          2.4688          2.4634          2.4579          2.4526
          2.4473          2.4420          2.4365          2.4311          2.4257          2.4203          2.4149
          2.4094          2.4039          2.3985          2.3930          2.3874          2.3819          2.3763
          2.3707          2.3647          2.3587          2.3527          2.3468          2.3410          2.3353
          2.3297          2.3241          2.3187          2.3133          2.3080          2.3028          2.2977
          2.2926          2.2876          2.2826          2.2777          2.2728          2.2680          2.2632
          2.2585          2.2537          2.2490          2.2443          2.2395          2.2348          2.2301
          2.2253          2.2206          2.2159          2.2111          2.2064          2.2016          2.1969
          2.1923          2.1879          2.1832          2.1784          2.1737          2.1691          2.1644
          2.1598          2.1551          2.1504          2.1458          2.1411          2.1364          2.1318
          2.1271          2.1225          2.1178          2.1131          2.1085          2.1038          2.0991
          2.0945          2.0898          2.0852          2.0806          2.0759          2.0712          2.0666
          2.0619          2.0572          2.0525          2.0477          2.0430          2.0382          2.0334
          2.0286          2.0238          2.0189          2.0141          2.0092          2.0042          1.9993
          1.9943          1.9893          1.9844          1.9794          1.9743          1.9693          1.9642
          1.9591          1.9540          1.9489          1.9438          1.9386          1.9334          1.9282
          1.9229          1.9177          1.9124          1.9070          1.9017          1.8963          1.8909
          1.8854          1.8800          1.8744          1.8689          1.8633          1.8577          1.8521
          1.8464          1.8406          1.8349          1.8291          1.8232          1.8173          1.8114
          1.8054          1.7994          1.7934          2.9123          2.9057          2.8981          2.8905
          2.8827          2.8749          2.8670          2.8592          2.8513          2.8435          2.8355
          2.8277          2.8200          2.8124          2.8051          2.7985          2.7919          2.7854
          2.7790          2.7717          2.7645          2.7573          2.7503          2.7434          2.7365
          2.7296          2.7228          2.7160          2.7093          2.7027          2.6962          2.6897
          2.6832          2.6768          2.6705          2.6642          2.6580          2.6518          2.6456
          2.6396          2.6335          2.6276          2.6217          2.6159          2.6100          2.6042
          2.5984          2.5927          2.5870          2.5814          2.5758          2.5702          2.5646
          2.5591          2.5536          2.5481          2.5428          2.5374          2.5321          2.5267
          2.5213          2.5158          2.5105          2.5051          2.4997          2.4945          2.4892
          2.4837          2.4783          2.4728          2.4674          2.4619          2.4566          2.4513
          2.4459          2.4405          2.4350          2.4296          2.4241          2.4187          2.4131
          2.4076          2.4021          2.3965          2.3909          2.3853          2.3798          2.3743
          2.3682          2.3621          2.3561          2.3501          2.3442          2.3385          2.3328
          2.3272          2.3217          2.3164          2.3110          2.3058          2.3007          2.2956
          2.2906          2.2856          2.2807          2.2759          2.2711          2.2663          2.2615
          2.2567          2.2519          2.2472          2.2424          2.2377          2.2329          2.2281
          2.2234          2.2186          2.2138          2.2090          2.2043          2.1995          2.1952
          2.1904          2.1856          2.1809          2.1761          2.1714          2.1666          2.1619
          2.1572          2.1525          2.1479          2.1432          2.1386          2.1339          2.1293
          2.1245          2.1199          2.1152          2.1105          2.1058          2.1010          2.0963
          2.0916          2.0869          2.0821          2.0773          2.0726          2.0679          2.0632
          2.0584          2.0537          2.0489          2.0441          2.0393          2.0344          2.0296
          2.0247          2.0198          2.0149          2.0099          2.0049          1.9999          1.9949
          1.9898          1.9846          1.9796          1.9745          1.9694          1.9643          1.9592
          1.9540          1.9488          1.9436          1.9384          1.9331          1.9279          1.9226
          1.9172          1.9119          1.9065          1.9011          1.8956          1.8902          1.8847
          1.8791          1.8735          1.8679          1.8623          1.8566          1.8509          1.8451
          1.8393          1.8335          1.8276          1.8216          1.8157          1.8097          1.8036
          1.7975          2.9250          2.9183          2.9108          2.9029          2.8951          2.8872
          2.8794          2.8714          2.8635          2.8556          2.8478          2.8399          2.8320
          2.8243          2.8167          2.8091          2.8025          2.7960          2.7895          2.7828
          2.7755          2.7683          2.7612          2.7542          2.7473          2.7404          2.7335
          2.7267          2.7199          2.7133          2.7067          2.7002          2.6937          2.6872
          2.6808          2.6745          2.6683          2.6621          2.6559          2.6497          2.6436
          2.6376          2.6317          2.6258          2.6200          2.6141          2.6083          2.6025
          2.5967          2.5911          2.5855          2.5798          2.5742          2.5687          2.5631
          2.5576          2.5522          2.5468          2.5415          2.5361          2.5306          2.5252
          2.5198          2.5144          2.5091          2.5037          2.4985          2.4931          2.4876
          2.4822          2.4767          2.4713          2.4659          2.4606          2.4552          2.4498
          2.4443          2.4389          2.4334          2.4278          2.4223          2.4167          2.4112
          2.4056          2.4000          2.3943          2.3887          2.3831          2.3776          2.3715
          2.3653          2.3593          2.3533          2.3475          2.3417          2.3361          2.3305
          2.3250          2.3196          2.3143          2.3091          2.3039          2.2989          2.2939
          2.2889          2.2840          2.2791          2.2743          2.2694          2.2646          2.2598
          2.2550          2.2502          2.2454          2.2406          2.2358          2.2310          2.2261
          2.2213          2.2165          2.2117          2.2069          2.2020          2.1977          2.1929
          2.1881          2.1833          2.1785          2.1737          2.1689          2.1641          2.1594
          2.1546          2.1498          2.1451          2.1404          2.1357          2.1310          2.1264
          2.1217          2.1170          2.1123          2.1076          2.1029          2.0981          2.0933
          2.0886          2.0838          2.0790          2.0741          2.0693          2.0644          2.0596
          2.0548          2.0500          2.0451          2.0403          2.0354          2.0305          2.0255
          2.0206          2.0156          2.0106          2.0055          2.0004          1.9953          1.9902
          1.9850          1.9798          1.9746          1.9695          1.9643          1.9591          1.9539
          1.9487          1.9434          1.9381          1.9328          1.9275          1.9221          1.9167
          1.9113          1.9059          1.9004          1.8949          1.8893          1.8838          1.8781
          1.8725          1.8668          1.8611          1.8553          1.8495          1.8437          1.8378
          1.8319          1.8259          1.8199          1.8139          1.8078          1.8016          2.9378
          2.9310          2.9233          2.9155          2.9075          2.8994          2.8915          2.8836
          2.8756          2.8677          2.8598          2.8520          2.8441          2.8362          2.8285
          2.8209          2.8134          2.8065          2.7999          2.7934          2.7865          2.7792
          2.7721          2.7650          2.7580          2.7511          2.7442          2.7373          2.7305
          2.7238          2.7172          2.7106          2.7041          2.6976          2.6912          2.6848
          2.6785          2.6723          2.6660          2.6599          2.6537          2.6477          2.6417
          2.6357          2.6299          2.6240          2.6181          2.6123          2.6065          2.6008
          2.5951          2.5895          2.5838          2.5782          2.5726          2.5671          2.5616
          2.5561          2.5508          2.5454          2.5400          2.5346          2.5291          2.5237
          2.5184          2.5130          2.5077          2.5024          2.4970          2.4915          2.4861
          2.4806          2.4752          2.4698          2.4644          2.4590          2.4536          2.4481
          2.4426          2.4370          2.4314          2.4258          2.4202          2.4146          2.4090
          2.4033          2.3976          2.3920          2.3864          2.3808          2.3745          2.3684
          2.3623          2.3563          2.3505          2.3447          2.3390          2.3335          2.3280
          2.3226          2.3173          2.3121          2.3069          2.3019          2.2969          2.2919
          2.2870          2.2821          2.2772          2.2724          2.2675          2.2627          2.2578
          2.2530          2.2482          2.2433          2.2385          2.2336          2.2288          2.2239
          2.2191          2.2142          2.2094          2.2045          2.2001          2.1953          2.1904
          2.1856          2.1808          2.1760          2.1712          2.1663          2.1615          2.1567
          2.1520          2.1472          2.1424          2.1376          2.1328          2.1281          2.1234
          2.1186          2.1139          2.1092          2.1044          2.0996          2.0949          2.0901
          2.0853          2.0805          2.0756          2.0707          2.0658          2.0609          2.0560
          2.0510          2.0461          2.0412          2.0362          2.0313          2.0263          2.0213
          2.0162          2.0112          2.0060          2.0009          1.9957          1.9905          1.9853
          1.9801          1.9748          1.9695          1.9643          1.9590          1.9537          1.9484
          1.9431          1.9378          1.9324          1.9270          1.9216          1.9161          1.9107
          1.9051          1.8996          1.8940          1.8884          1.8828          1.8771          1.8714
          1.8656          1.8598          1.8540          1.8481          1.8422          1.8362          1.8302
          1.8242          1.8181          1.8120          1.8058          2.9505          2.9435          2.9358
          2.9279          2.9199          2.9117          2.9036          2.8956          2.8876          2.8797
          2.8717          2.8638          2.8559          2.8481          2.8402          2.8326          2.8250
          2.8174          2.8103          2.8037          2.7973          2.7901          2.7828          2.7757
          2.7686          2.7617          2.7548          2.7479          2.7411          2.7343          2.7276
          2.7210          2.7144          2.7079          2.7014          2.6950          2.6887          2.6824
          2.6761          2.6699          2.6637          2.6576          2.6516          2.6456          2.6396
          2.6338          2.6279          2.6220          2.6162          2.6104          2.6047          2.5990
          2.5934          2.5877          2.5821          2.5766          2.5710          2.5655          2.5600
          2.5547          2.5493          2.5438          2.5384          2.5330          2.5276          2.5222
          2.5169          2.5115          2.5062          2.5008          2.4953          2.4899          2.4844
          2.4790          2.4736          2.4682          2.4627          2.4572          2.4517          2.4461
          2.4405          2.4348          2.4292          2.4236          2.4179          2.4122          2.4065
          2.4007          2.3950          2.3894          2.3836          2.3775          2.3713          2.3653
          2.3593          2.3535          2.3477          2.3421          2.3365          2.3310          2.3256
          2.3203          2.3151          2.3100          2.3049          2.2999          2.2949          2.2899
          2.2850          2.2801          2.2752          2.2704          2.2655          2.2606          2.2558
          2.2509          2.2460          2.2412          2.2363          2.2314          2.2265          2.2216
          2.2167          2.2118          2.2072          2.2024          2.1975          2.1926          2.1878
          2.1830          2.1782          2.1733          2.1685          2.1637          2.1588          2.1540
          2.1492          2.1443          2.1395          2.1347          2.1299          2.1250          2.1202
          2.1154          2.1106          2.1058          2.1010          2.0962          2.0914          2.0866
          2.0817          2.0768          2.0719          2.0670          2.0621          2.0571          2.0522
          2.0471          2.0421          2.0370          2.0320          2.0269          2.0219          2.0168
          2.0116          2.0064          2.0012          1.9960          1.9908          1.9855          1.9802
          1.9749          1.9696          1.9642          1.9588          1.9535          1.9481          1.9428
          1.9374          1.9319          1.9265          1.9210          1.9155          1.9099          1.9043
          1.8987          1.8931          1.8874          1.8817          1.8759          1.8701          1.8643
          1.8584          1.8525          1.8466          1.8406          1.8345          1.8285          1.8223
          1.8162          1.8099          2.9631          2.9561          2.9482          2.9401          2.9320
          2.9240          2.9157          2.9075          2.8994          2.8914          2.8835          2.8755
          2.8676          2.8597          2.8519          2.8441          2.8364          2.8288          2.8213
          2.8139          2.8074          2.8008          2.7935          2.7863          2.7792          2.7721
          2.7652          2.7583          2.7514          2.7446          2.7379          2.7312          2.7246
          2.7181          2.7116          2.7051          2.6987          2.6924          2.6861          2.6799
          2.6737          2.6675          2.6614          2.6554          2.6494          2.6434          2.6376
          2.6316          2.6258          2.6200          2.6142          2.6085          2.6028          2.5972
          2.5915          2.5859          2.5803          2.5748          2.5693          2.5638          2.5584
          2.5530          2.5476          2.5421          2.5367          2.5314          2.5260          2.5206
          2.5153          2.5099          2.5045          2.4990          2.4936          2.4881          2.4827
          2.4772          2.4718          2.4663          2.4607          2.4551          2.4494          2.4438
          2.4381          2.4325          2.4268          2.4210          2.4152          2.4094          2.4037
          2.3980          2.3924          2.3865          2.3803          2.3741          2.3681          2.3621
          2.3562          2.3504          2.3448          2.3392          2.3337          2.3283          2.3231
          2.3179          2.3128          2.3078          2.3028          2.2978          2.2928          2.2879
          2.2830          2.2781          2.2732          2.2683          2.2634          2.2585          2.2535
          2.2486          2.2437          2.2388          2.2339          2.2289          2.2240          2.2191
          2.2141          2.2094          2.2045          2.1996          2.1947          2.1898          2.1849
          2.1800          2.1752          2.1704          2.1656          2.1608          2.1560          2.1511
          2.1462          2.1414          2.1365          2.1317          2.1268          2.1219          2.1170
          2.1121          2.1072          2.1024          2.0975          2.0926          2.0877          2.0828
          2.0779          2.0730          2.0680          2.0630          2.0580          2.0530          2.0480
          2.0429          2.0378          2.0327          2.0276          2.0224          2.0172          2.0120
          2.0068          2.0015          1.9962          1.9909          1.9856          1.9803          1.9749
          1.9695          1.9641          1.9587          1.9532          1.9478          1.9423          1.9369
          1.9314          1.9259          1.9203          1.9147          1.9091          1.9034          1.8978
          1.8920          1.8863          1.8805          1.8747          1.8688          1.8629          1.8570
          1.8510          1.8449          1.8389          1.8328          1.8266          1.8204          1.8141
          2.9756          2.9684          2.9604          2.9522          2.9440          2.9358          2.9277
          2.9194          2.9112          2.9030          2.8950          2.8870          2.8790          2.8711
          2.8633          2.8555          2.8477          2.8400          2.8325          2.8250          2.8176
          2.8109          2.8040          2.7968          2.7896          2.7825          2.7755          2.7686
          2.7617          2.7548          2.7480          2.7413          2.7347          2.7281          2.7216
          2.7150          2.7086          2.7022          2.6959          2.6897          2.6834          2.6772
          2.6711          2.6650          2.6590          2.6530          2.6471          2.6412          2.6353
          2.6294          2.6236          2.6179          2.6121          2.6065          2.6008          2.5952
          2.5896          2.5840          2.5785          2.5729          2.5675          2.5621          2.5566
          2.5512          2.5458          2.5404          2.5350          2.5296          2.5243          2.5189
          2.5135          2.5080          2.5026          2.4971          2.4917          2.4862          2.4807
          2.4752          2.4696          2.4640          2.4583          2.4526          2.4469          2.4412
          2.4355          2.4297          2.4239          2.4181          2.4124          2.4066          2.4010
          2.3953          2.3890          2.3827          2.3766          2.3707          2.3647          2.3589
          2.3532          2.3476          2.3420          2.3365          2.3312          2.3259          2.3207
          2.3155          2.3104          2.3054          2.3003          2.2954          2.2904          2.2855
          2.2806          2.2757          2.2707          2.2658          2.2609          2.2560          2.2510
          2.2461          2.2412          2.2362          2.2312          2.2263          2.2213          2.2164
          2.2114          2.2065          2.2016          2.1966          2.1917          2.1868          2.1819
          2.1770          2.1721          2.1672          2.1623          2.1575          2.1527          2.1479
          2.1431          2.1382          2.1333          2.1284          2.1235          2.1185          2.1136
          2.1086          2.1037          2.0987          2.0937          2.0888          2.0839          2.0789
          2.0739          2.0689          2.0639          2.0588          2.0537          2.0486          2.0435
          2.0384          2.0332          2.0280          2.0228          2.0175          2.0123          2.0070
          2.0017          1.9964          1.9910          1.9857          1.9803          1.9748          1.9694
          1.9639          1.9584          1.9529          1.9474          1.9418          1.9363          1.9307
          1.9251          1.9195          1.9139          1.9082          1.9025          1.8967          1.8909
          1.8851          1.8792          1.8733          1.8674          1.8614          1.8554          1.8493
          1.8432          1.8371          1.8309          1.8246          1.8183          2.9878          2.9804
          2.9723          2.9640          2.9558          2.9475          2.9392          2.9310          2.9227
          2.9145          2.9063          2.8982          2.8902          2.8822          2.8743          2.8665
          2.8588          2.8510          2.8434          2.8358          2.8284          2.8210          2.8142
          2.8070          2.7997          2.7926          2.7855          2.7786          2.7717          2.7648
          2.7579          2.7512          2.7445          2.7379          2.7313          2.7248          2.7183
          2.7119          2.7055          2.6992          2.6930          2.6868          2.6806          2.6744
          2.6684          2.6624          2.6564          2.6505          2.6445          2.6387          2.6328
          2.6270          2.6213          2.6156          2.6099          2.6042          2.5986          2.5930
          2.5874          2.5819          2.5764          2.5709          2.5655          2.5600          2.5546
          2.5492          2.5438          2.5384          2.5331          2.5277          2.5223          2.5168
          2.5114          2.5059          2.5004          2.4949          2.4894          2.4838          2.4782
          2.4725          2.4668          2.4611          2.4554          2.4497          2.4440          2.4382
          2.4324          2.4266          2.4208          2.4151          2.4094          2.4038          2.3974
          2.3911          2.3848          2.3786          2.3725          2.3667          2.3609          2.3553
          2.3498          2.3443          2.3389          2.3336          2.3284          2.3233          2.3181
          2.3131          2.3080          2.3030          2.2980          2.2930          2.2880          2.2830
          2.2780          2.2730          2.2681          2.2631          2.2581          2.2532          2.2482
          2.2432          2.2382          2.2332          2.2283          2.2233          2.2183          2.2133
          2.2083          2.2034          2.1985          2.1935          2.1885          2.1836          2.1787
          2.1737          2.1688          2.1639          2.1590          2.1541          2.1492          2.1444
          2.1395          2.1346          2.1298          2.1249          2.1200          2.1150          2.1100
          2.1050          2.0999          2.0949          2.0898          2.0848          2.0797          2.0747
          2.0696          2.0646          2.0595          2.0543          2.0492          2.0440          2.0388
          2.0336          2.0284          2.0231          2.0177          2.0124          2.0070          2.0017
          1.9964          1.9910          1.9856          1.9801          1.9747          1.9692          1.9636
          1.9581          1.9525          1.9469          1.9413          1.9356          1.9300          1.9243
          1.9187          1.9129          1.9072          1.9014          1.8956          1.8897          1.8838
          1.8779          1.8719          1.8659          1.8598          1.8537          1.8476          1.8414
          1.8352          1.8289          1.8226          3.0003          2.9925          2.9841          2.9758
          2.9674          2.9591          2.9508          2.9425          2.9342          2.9259          2.9176
          2.9095          2.9014          2.8933          2.8854          2.8775          2.8697          2.8619
          2.8542          2.8466          2.8391          2.8317          2.8244          2.8171          2.8099
          2.8027          2.7956          2.7886          2.7816          2.7747          2.7678          2.7610
          2.7543          2.7476          2.7410          2.7345          2.7279          2.7215          2.7151
          2.7087          2.7025          2.6962          2.6900          2.6838          2.6777          2.6717
          2.6657          2.6597          2.6537          2.6478          2.6419          2.6361          2.6303
          2.6245          2.6188          2.6131          2.6074          2.6018          2.5962          2.5906
          2.5851          2.5796          2.5741          2.5686          2.5631          2.5577          2.5522
          2.5468          2.5415          2.5361          2.5308          2.5252          2.5198          2.5143
          2.5088          2.5033          2.4977          2.4922          2.4866          2.4809          2.4753
          2.4696          2.4638          2.4581          2.4523          2.4466          2.4409          2.4351
          2.4293          2.4235          2.4178          2.4122          2.4059          2.3995          2.3931
          2.3869          2.3807          2.3747          2.3688          2.3629          2.3573          2.3518
          2.3464          2.3411          2.3358          2.3307          2.3256          2.3205          2.3154
          2.3104          2.3054          2.3004          2.2954          2.2904          2.2854          2.2804
          2.2754          2.2704          2.2654          2.2604          2.2553          2.2503          2.2452
          2.2402          2.2352          2.2302          2.2251          2.2201          2.2151          2.2101
          2.2051          2.2001          2.1951          2.1902          2.1853          2.1803          2.1754
          2.1704          2.1655          2.1605          2.1556          2.1506          2.1457          2.1407
          2.1358          2.1309          2.1260          2.1210          2.1161          2.1111          2.1061
          2.1011          2.0960          2.0909          2.0858          2.0806          2.0754          2.0703
          2.0652          2.0601          2.0549          2.0497          2.0445          2.0392          2.0340
          2.0286          2.0233          2.0179          2.0125          2.0071          2.0016          1.9962
          1.9908          1.9854          1.9799          1.9744          1.9689          1.9633          1.9577
          1.9521          1.9464          1.9407          1.9350          1.9292          1.9234          1.9177
          1.9119          1.9061          1.9003          1.8944          1.8884          1.8825          1.8765
          1.8704          1.8643          1.8582          1.8520          1.8458          1.8395          1.8332
          1.8268          3.0125          3.0044          2.9959          2.9872          2.9789          2.9706
          2.9622          2.9538          2.9454          2.9370          2.9286          2.9204          2.9122
          2.9041          2.8960          2.8880          2.8801          2.8723          2.8647          2.8569
          2.8494          2.8419          2.8345          2.8272          2.8198          2.8126          2.8054
          2.7984          2.7914          2.7845          2.7775          2.7707          2.7639          2.7572
          2.7505          2.7439          2.7373          2.7308          2.7244          2.7180          2.7117
          2.7055          2.6992          2.6930          2.6868          2.6807          2.6747          2.6687
          2.6628          2.6567          2.6508          2.6449          2.6391          2.6333          2.6276
          2.6219          2.6161          2.6103          2.6047          2.5991          2.5935          2.5880
          2.5826          2.5771          2.5715          2.5660          2.5606          2.5551          2.5497
          2.5444          2.5390          2.5337          2.5281          2.5226          2.5171          2.5116
          2.5061          2.5005          2.4950          2.4893          2.4836          2.4779          2.4722
          2.4664          2.4607          2.4549          2.4491          2.4434          2.4377          2.4320
          2.4263          2.4206          2.4142          2.4077          2.4013          2.3950          2.3888
          2.3827          2.3767          2.3708          2.3651          2.3594          2.3538          2.3483
          2.3431          2.3378          2.3327          2.3275          2.3225          2.3174          2.3124
          2.3075          2.3025          2.2975          2.2925          2.2875          2.2825          2.2775
          2.2724          2.2674          2.2624          2.2573          2.2522          2.2472          2.2421
          2.2370          2.2319          2.2269          2.2218          2.2168          2.2117          2.2067
          2.2017          2.1966          2.1916          2.1866          2.1817          2.1767          2.1718
          2.1669          2.1619          2.1569          2.1520          2.1470          2.1420          2.1370
          2.1319          2.1270          2.1220          2.1170          2.1119          2.1069          2.1019
          2.0968          2.0917          2.0866          2.0815          2.0763          2.0710          2.0658
          2.0605          2.0553          2.0501          2.0448          2.0395          2.0342          2.0288
          2.0234          2.0179          2.0125          2.0070          2.0015          1.9960          1.9905
          1.9850          1.9795          1.9740          1.9684          1.9628          1.9572          1.9515
          1.9458          1.9400          1.9342          1.9284          1.9225          1.9166          1.9108
          1.9049          1.8990          1.8930          1.8871          1.8810          1.8749          1.8688
          1.8627          1.8564          1.8502          1.8439          1.8375          1.8311          3.0229
          3.0142          3.0045          2.9952          2.9887          2.9817          2.9731          2.9646
          2.9561          2.9477          2.9391          2.9308          2.9226          2.9144          2.9063
          2.8981          2.8902          2.8824          2.8746          2.8669          2.8592          2.8517
          2.8442          2.8369          2.8296          2.8222          2.8150          2.8079          2.8009
          2.7940          2.7870          2.7800          2.7732          2.7665          2.7598          2.7532
          2.7465          2.7399          2.7334          2.7270          2.7207          2.7144          2.7082
          2.7019          2.6957          2.6896          2.6835          2.6775          2.6715          2.6655
          2.6595          2.6535          2.6477          2.6419          2.6361          2.6304          2.6246
          2.6188          2.6130          2.6073          2.6018          2.5962          2.5908          2.5853
          2.5799          2.5742          2.5686          2.5632          2.5578          2.5524          2.5471
          2.5417          2.5363          2.5307          2.5251          2.5196          2.5141          2.5085
          2.5030          2.4974          2.4917          2.4859          2.4802          2.4744          2.4687
          2.4629          2.4572          2.4514          2.4456          2.4399          2.4342          2.4286
          2.4220          2.4155          2.4090          2.4025          2.3964          2.3902          2.3842
          2.3783          2.3725          2.3667          2.3611          2.3555          2.3500          2.3446
          2.3393          2.3342          2.3291          2.3240          2.3190          2.3140          2.3090
          2.3040          2.2991          2.2941          2.2891          2.2841          2.2791          2.2740
          2.2690          2.2639          2.2588          2.2537          2.2486          2.2435          2.2384
          2.2333          2.2282          2.2231          2.2180          2.2130          2.2079          2.2029
          2.1978          2.1928          2.1878          2.1828          2.1777          2.1728          2.1678
          2.1628          2.1579          2.1529          2.1480          2.1429          2.1379          2.1328
          2.1277          2.1226          2.1176          2.1125          2.1074          2.1023          2.0972
          2.0921          2.0870          2.0818          2.0766          2.0714          2.0661          2.0609
          2.0556          2.0502          2.0449          2.0395          2.0341          2.0287          2.0232
          2.0178          2.0123          2.0068          2.0012          1.9956          1.9901          1.9844
          1.9789          1.9733          1.9677          1.9621          1.9564          1.9507          1.9450
          1.9392          1.9333          1.9274          1.9215          1.9156          1.9096          1.9036
          1.8976          1.8916          1.8856          1.8794          1.8733          1.8671          1.8609
          1.8546          1.8483          1.8419          1.8355          3.0308          3.0201          3.0114
          3.0048          2.9983          2.9917          2.9835          2.9748          2.9662          2.9577
          2.9492          2.9407          2.9324          2.9242          2.9161          2.9078          2.8998
          2.8920          2.8842          2.8765          2.8687          2.8611          2.8536          2.8462
          2.8389          2.8315          2.8242          2.8171          2.8100          2.8030          2.7961
          2.7890          2.7822          2.7754          2.7687          2.7620          2.7554          2.7486
          2.7421          2.7357          2.7293          2.7230          2.7168          2.7104          2.7042
          2.6980          2.6919          2.6858          2.6798          2.6738          2.6677          2.6618
          2.6559          2.6501          2.6443          2.6385          2.6328          2.6269          2.6211
          2.6152          2.6096          2.6041          2.5986          2.5931          2.5877          2.5822
          2.5765          2.5708          2.5654          2.5601          2.5547          2.5493          2.5440
          2.5384          2.5328          2.5272          2.5217          2.5161          2.5106          2.5050
          2.4994          2.4936          2.4878          2.4820          2.4762          2.4705          2.4648
          2.4590          2.4532          2.4474          2.4417          2.4357          2.4290          2.4224
          2.4159          2.4094          2.4031          2.3969          2.3908          2.3850          2.3791
          2.3734          2.3677          2.3621          2.3566          2.3511          2.3457          2.3404
          2.3352          2.3301          2.3250          2.3200          2.3150          2.3100          2.3050
          2.3000          2.2950          2.2900          2.2849          2.2799          2.2749          2.2698
          2.2647          2.2597          2.2546          2.2494          2.2443          2.2392          2.2340
          2.2289          2.2238          2.2187          2.2136          2.2086          2.2036          2.1986
          2.1935          2.1885          2.1834          2.1784          2.1733          2.1683          2.1633
          2.1583          2.1534          2.1484          2.1434          2.1383          2.1333          2.1282
          2.1230          2.1179          2.1127          2.1076          2.1025          2.0973          2.0922
          2.0870          2.0818          2.0765          2.0713          2.0660          2.0607          2.0554
          2.0500          2.0447          2.0392          2.0338          2.0283          2.0228          2.0173
          2.0118          2.0062          2.0006          1.9950          1.9894          1.9838          1.9781
          1.9724          1.9668          1.9611          1.9554          1.9497          1.9439          1.9381
          1.9322          1.9263          1.9203          1.9143          1.9082          1.9022          1.8961
          1.8900          1.8839          1.8778          1.8716          1.8653          1.8590          1.8527
          1.8463          1.8398          3.0318          3.0258          3.0193          3.0127          3.0061
          2.9993          2.9913          2.9825          2.9738          2.9652          2.9567          2.9482
          2.9398          2.9316          2.9235          2.9152          2.9071          2.8992          2.8914
          2.8837          2.8759          2.8682          2.8607          2.8533          2.8459          2.8385
          2.8311          2.8239          2.8169          2.8099          2.8030          2.7958          2.7889
          2.7821          2.7754          2.7687          2.7620          2.7552          2.7486          2.7422
          2.7358          2.7295          2.7232          2.7169          2.7106          2.7044          2.6983
          2.6922          2.6862          2.6801          2.6740          2.6680          2.6622          2.6563
          2.6505          2.6447          2.6389          2.6331          2.6272          2.6214          2.6156
          2.6101          2.6046          2.5992          2.5937          2.5882          2.5825          2.5769
          2.5713          2.5660          2.5606          2.5553          2.5499          2.5444          2.5387
          2.5331          2.5276          2.5221          2.5165          2.5110          2.5054          2.4996
          2.4938          2.4880          2.4822          2.4764          2.4708          2.4650          2.4593
          2.4534          2.4477          2.4411          2.4343          2.4277          2.4211          2.4147
          2.4083          2.4021          2.3960          2.3899          2.3840          2.3783          2.3728
          2.3672          2.3617          2.3562          2.3508          2.3455          2.3402          2.3350
          2.3298          2.3247          2.3197          2.3147          2.3097          2.3047          2.2996
          2.2946          2.2896          2.2845          2.2795          2.2744          2.2693          2.2643
          2.2592          2.2541          2.2490          2.2439          2.2388          2.2337          2.2286
          2.2235          2.2184          2.2133          2.2082          2.2031          2.1981          2.1932
          2.1882          2.1831          2.1781          2.1730          2.1680          2.1629          2.1579
          2.1529          2.1479          2.1428          2.1378          2.1327          2.1277          2.1226
          2.1175          2.1123          2.1071          2.1018          2.0967          2.0915          2.0863
          2.0810          2.0758          2.0705          2.0652          2.0599          2.0545          2.0492
          2.0437          2.0383          2.0329          2.0274          2.0219          2.0164          2.0108
          2.0052          1.9996          1.9940          1.9883          1.9826          1.9769          1.9712
          1.9655          1.9598          1.9541          1.9483          1.9425          1.9366          1.9307
          1.9248          1.9188          1.9128          1.9067          1.9006          1.8944          1.8883
          1.8821          1.8759          1.8697          1.8634          1.8570          1.8507          1.8442
          3.0430          3.0356          3.0293          3.0227          3.0159          3.0091          3.0022
          2.9937          2.9849          2.9763          2.9678          2.9593          2.9508          2.9425
          2.9343          2.9262          2.9179          2.9098          2.9020          2.8942          2.8866
          2.8787          2.8710          2.8636          2.8562          2.8489          2.8414          2.8340
          2.8269          2.8199          2.8129          2.8059          2.7989          2.7919          2.7852
          2.7785          2.7718          2.7651          2.7584          2.7518          2.7454          2.7390
          2.7327          2.7264          2.7200          2.7137          2.7076          2.7015          2.6954
          2.6894          2.6833          2.6772          2.6712          2.6654          2.6595          2.6537
          2.6479          2.6421          2.6363          2.6305          2.6247          2.6189          2.6133
          2.6078          2.6023          2.5968          2.5914          2.5857          2.5801          2.5745
          2.5690          2.5637          2.5583          2.5529          2.5473          2.5417          2.5361
          2.5305          2.5249          2.5194          2.5137          2.5081          2.5023          2.4965
          2.4907          2.4849          2.4791          2.4732          2.4675          2.4618          2.4560
          2.4494          2.4426          2.4359          2.4294          2.4229          2.4166          2.4103
          2.4041          2.3981          2.3921          2.3863          2.3805          2.3748          2.3694
          2.3640          2.3587          2.3533          2.3480          2.3427          2.3375          2.3323
          2.3271          2.3219          2.3168          2.3117          2.3067          2.3016          2.2965
          2.2915          2.2864          2.2813          2.2762          2.2710          2.2659          2.2608
          2.2557          2.2506          2.2454          2.2403          2.2353          2.2302          2.2251
          2.2200          2.2148          2.2097          2.2046          2.1996          2.1945          2.1895
          2.1844          2.1794          2.1744          2.1693          2.1642          2.1591          2.1540
          2.1489          2.1438          2.1387          2.1336          2.1285          2.1234          2.1182
          2.1130          2.1078          2.1026          2.0973          2.0920          2.0868          2.0815
          2.0762          2.0708          2.0655          2.0601          2.0547          2.0493          2.0438
          2.0383          2.0328          2.0273          2.0218          2.0162          2.0106          2.0050
          1.9993          1.9936          1.9879          1.9822          1.9764          1.9706          1.9648
          1.9590          1.9532          1.9474          1.9415          1.9356          1.9296          1.9236
          1.9176          1.9116          1.9054          1.8992          1.8930          1.8867          1.8805
          1.8742          1.8679          1.8615          1.8551          1.8486          3.0579          3.0494
          3.0397          3.0332          3.0265          3.0196          3.0127          3.0058          2.9972
          2.9884          2.9799          2.9715          2.9631          2.9545          2.9463          2.9381
          2.9300          2.9218          2.9136          2.9058          2.8981          2.8904          2.8826
          2.8749          2.8674          2.8601          2.8529          2.8455          2.8381          2.8309
          2.8239          2.8169          2.8100          2.8029          2.7960          2.7892          2.7825
          2.7759          2.7693          2.7625          2.7558          2.7494          2.7431          2.7368
          2.7305          2.7241          2.7179          2.7117          2.7056          2.6995          2.6935
          2.6874          2.6814          2.6754          2.6695          2.6636          2.6578          2.6520
          2.6462          2.6404          2.6346          2.6289          2.6231          2.6174          2.6118
          2.6063          2.6008          2.5954          2.5898          2.5842          2.5785          2.5729
          2.5675          2.5621          2.5567          2.5512          2.5455          2.5399          2.5342
          2.5286          2.5229          2.5173          2.5116          2.5058          2.5000          2.4942
          2.4883          2.4825          2.4766          2.4707          2.4650          2.4588          2.4520
          2.4453          2.4386          2.4321          2.4257          2.4194          2.4133          2.4072
          2.4012          2.3953          2.3895          2.3838          2.3782          2.3726          2.3671
          2.3617          2.3565          2.3513          2.3461          2.3408          2.3356          2.3304
          2.3252          2.3199          2.3147          2.3095          2.3043          2.2992          2.2941
          2.2889          2.2838          2.2786          2.2735          2.2683          2.2631          2.2580
          2.2528          2.2477          2.2425          2.2374          2.2323          2.2272          2.2221
          2.2171          2.2119          2.2068          2.2017          2.1965          2.1914          2.1863
          2.1812          2.1762          2.1711          2.1660          2.1609          2.1557          2.1505
          2.1453          2.1402          2.1350          2.1298          2.1246          2.1194          2.1142
          2.1089          2.1036          2.0983          2.0930          2.0877          2.0823          2.0769
          2.0715          2.0661          2.0607          2.0552          2.0497          2.0441          2.0386
          2.0330          2.0274          2.0218          2.0162          2.0106          2.0049          1.9992
          1.9935          1.9877          1.9819          1.9761          1.9702          1.9643          1.9584
          1.9525          1.9466          1.9406          1.9346          1.9286          1.9225          1.9164
          1.9103          1.9041          1.8979          1.8915          1.8852          1.8788          1.8724
          1.8660          1.8595          1.8530          3.0713          3.0630          3.0539          3.0435
          3.0369          3.0301          3.0231          3.0162          3.0092          3.0002          2.9915
          2.9831          2.9748          2.9662          2.9577          2.9495          2.9414          2.9333
          2.9250          2.9168          2.9091          2.9014          2.8937          2.8859          2.8782
          2.8708          2.8635          2.8563          2.8489          2.8415          2.8344          2.8274
          2.8205          2.8135          2.8064          2.7995          2.7928          2.7861          2.7796
          2.7728          2.7661          2.7594          2.7530          2.7467          2.7404          2.7341
          2.7278          2.7215          2.7153          2.7092          2.7032          2.6972          2.6911
          2.6850          2.6790          2.6731          2.6673          2.6615          2.6557          2.6499
          2.6441          2.6383          2.6326          2.6268          2.6211          2.6154          2.6099
          2.6044          2.5990          2.5934          2.5877          2.5821          2.5765          2.5709
          2.5655          2.5601          2.5546          2.5489          2.5432          2.5375          2.5318
          2.5261          2.5205          2.5147          2.5089          2.5031          2.4972          2.4913
          2.4854          2.4796          2.4737          2.4675          2.4608          2.4541          2.4474
          2.4409          2.4344          2.4281          2.4218          2.4156          2.4097          2.4038
          2.3980          2.3923          2.3866          2.3810          2.3755          2.3700          2.3646
          2.3592          2.3539          2.3488          2.3436          2.3384          2.3331          2.3279
          2.3226          2.3173          2.3120          2.3067          2.3015          2.2963          2.2911
          2.2859          2.2807          2.2755          2.2703          2.2651          2.2599          2.2547
          2.2495          2.2443          2.2392          2.2340          2.2289          2.2238          2.2187
          2.2137          2.2086          2.2034          2.1983          2.1931          2.1879          2.1827
          2.1776          2.1725          2.1674          2.1622          2.1571          2.1519          2.1466
          2.1414          2.1361          2.1308          2.1256          2.1203          2.1150          2.1097
          2.1044          2.0990          2.0937          2.0883          2.0829          2.0774          2.0720
          2.0665          2.0610          2.0554          2.0498          2.0443          2.0387          2.0330
          2.0274          2.0217          2.0160          2.0103          2.0046          1.9989          1.9931
          1.9873          1.9814          1.9755          1.9696          1.9636          1.9576          1.9516
          1.9456          1.9396          1.9335          1.9274          1.9213          1.9151          1.9089
          1.9026          1.8963          1.8899          1.8835          1.8770          1.8705          1.8640
          1.8575          3.0841          3.0761          3.0670          3.0582          3.0483          3.0403
          3.0333          3.0264          3.0195          3.0119          3.0030          2.9944          2.9860
          2.9777          2.9691          2.9606          2.9524          2.9443          2.9361          2.9279
          2.9198          2.9120          2.9044          2.8967          2.8889          2.8813          2.8739
          2.8667          2.8594          2.8520          2.8446          2.8376          2.8306          2.8237
          2.8167          2.8097          2.8028          2.7961          2.7895          2.7829          2.7761
          2.7694          2.7627          2.7563          2.7500          2.7438          2.7374          2.7311
          2.7249          2.7187          2.7127          2.7066          2.7006          2.6945          2.6884
          2.6824          2.6766          2.6707          2.6650          2.6591          2.6533          2.6475
          2.6418          2.6360          2.6302          2.6245          2.6188          2.6132          2.6078
          2.6024          2.5967          2.5911          2.5854          2.5798          2.5742          2.5687
          2.5633          2.5577          2.5520          2.5463          2.5406          2.5349          2.5291
          2.5234          2.5176          2.5118          2.5059          2.5000          2.4941          2.4882
          2.4823          2.4761          2.4693          2.4626          2.4560          2.4494          2.4429
          2.4365          2.4302          2.4240          2.4179          2.4119          2.4061          2.4004
          2.3948          2.3892          2.3836          2.3781          2.3726          2.3672          2.3618
          2.3565          2.3512          2.3460          2.3408          2.3356          2.3304          2.3251
          2.3197          2.3144          2.3090          2.3037          2.2983          2.2931          2.2878
          2.2826          2.2773          2.2721          2.2669          2.2616          2.2564          2.2512
          2.2460          2.2408          2.2356          2.2305          2.2253          2.2202          2.2151
          2.2100          2.2049          2.1998          2.1946          2.1894          2.1842          2.1790
          2.1738          2.1686          2.1634          2.1582          2.1530          2.1477          2.1425
          2.1371          2.1318          2.1264          2.1211          2.1158          2.1104          2.1050
          2.0996          2.0942          2.0887          2.0833          2.0778          2.0723          2.0667
          2.0611          2.0555          2.0499          2.0443          2.0386          2.0329          2.0272
          2.0215          2.0157          2.0100          2.0042          1.9984          1.9926          1.9867
          1.9809          1.9749          1.9689          1.9628          1.9568          1.9506          1.9445
          1.9384          1.9323          1.9261          1.9199          1.9136          1.9073          1.9010
          1.8946          1.8882          1.8817          1.8751          1.8685          1.8619          3.0974
          3.0892          3.0803          3.0711          3.0620          3.0523          3.0435          3.0365
          3.0296          3.0227          3.0147          3.0059          2.9973          2.9889          2.9805
          2.9720          2.9635          2.9553          2.9473          2.9391          2.9309          2.9228
          2.9151          2.9075          2.8997          2.8920          2.8844          2.8771          2.8699
          2.8625          2.8552          2.8479          2.8408          2.8339          2.8270          2.8199
          2.8130          2.8061          2.7994          2.7928          2.7862          2.7794          2.7727
          2.7661          2.7597          2.7534          2.7471          2.7408          2.7345          2.7283
          2.7222          2.7161          2.7101          2.7040          2.6979          2.6919          2.6859
          2.6800          2.6742          2.6684          2.6626          2.6568          2.6510          2.6452
          2.6395          2.6337          2.6280          2.6223          2.6167          2.6112          2.6058
          2.6001          2.5945          2.5888          2.5832          2.5775          2.5720          2.5665
          2.5609          2.5552          2.5495          2.5437          2.5379          2.5321          2.5264
          2.5206          2.5147          2.5088          2.5029          2.4968          2.4908          2.4847
          2.4779          2.4712          2.4645          2.4579          2.4514          2.4450          2.4387
          2.4325          2.4263          2.4203          2.4144          2.4085          2.4028          2.3972
          2.3917          2.3862          2.3808          2.3753          2.3699          2.3645          2.3591
          2.3538          2.3484          2.3431          2.3379          2.3326          2.3274          2.3221
          2.3167          2.3114          2.3060          2.3005          2.2951          2.2897          2.2845
          2.2792          2.2739          2.2687          2.2634          2.2581          2.2529          2.2477
          2.2425          2.2373          2.2321          2.2269          2.2217          2.2166          2.2115
          2.2063          2.2012          2.1961          2.1909          2.1856          2.1804          2.1751
          2.1698          2.1646          2.1593          2.1540          2.1487          2.1434          2.1381
          2.1327          2.1273          2.1219          2.1165          2.1111          2.1056          2.1002
          2.0947          2.0892          2.0836          2.0781          2.0725          2.0669          2.0613
          2.0556          2.0500          2.0443          2.0385          2.0328          2.0270          2.0212
          2.0154          2.0096          2.0037          1.9979          1.9920          1.9861          1.9801
          1.9741          1.9681          1.9620          1.9558          1.9496          1.9434          1.9372
          1.9310          1.9247          1.9184          1.9121          1.9057          1.8993          1.8928
          1.8863          1.8797          1.8731          1.8664          3.1105          3.1024          3.0934
          3.0841          3.0749          3.0655          3.0560          3.0465          3.0395          3.0327
          3.0259          3.0175          3.0087          3.0000          2.9916          2.9832          2.9747
          2.9663          2.9581          2.9501          2.9419          2.9337          2.9256          2.9180
          2.9104          2.9027          2.8950          2.8874          2.8801          2.8730          2.8656
          2.8582          2.8510          2.8439          2.8370          2.8301          2.8231          2.8162
          2.8093          2.8027          2.7961          2.7894          2.7826          2.7760          2.7694
          2.7630          2.7567          2.7504          2.7441          2.7378          2.7316          2.7255
          2.7195          2.7134          2.7073          2.7012          2.6952          2.6893          2.6834
          2.6776          2.6718          2.6659          2.6601          2.6544          2.6486          2.6429
          2.6371          2.6314          2.6257          2.6201          2.6145          2.6091          2.6034
          2.5978          2.5921          2.5865          2.5808          2.5751          2.5696          2.5640
          2.5582          2.5525          2.5467          2.5409          2.5351          2.5293          2.5234
          2.5174          2.5114          2.5053          2.4992          2.4932          2.4864          2.4797
          2.4729          2.4663          2.4598          2.4533          2.4470          2.4407          2.4346
          2.4285          2.4226          2.4167          2.4109          2.4052          2.3995          2.3940
          2.3885          2.3832          2.3778          2.3724          2.3670          2.3616          2.3562
          2.3508          2.3454          2.3400          2.3347          2.3295          2.3241          2.3188
          2.3135          2.3081          2.3026          2.2972          2.2917          2.2863          2.2809
          2.2756          2.2703          2.2650          2.2598          2.2545          2.2492          2.2440
          2.2388          2.2336          2.2283          2.2231          2.2179          2.2128          2.2076
          2.2025          2.1973          2.1921          2.1869          2.1817          2.1763          2.1710
          2.1656          2.1603          2.1550          2.1496          2.1443          2.1389          2.1335
          2.1281          2.1226          2.1171          2.1116          2.1061          2.1006          2.0951
          2.0895          2.0839          2.0783          2.0727          2.0670          2.0613          2.0556
          2.0499          2.0442          2.0384          2.0326          2.0267          2.0209          2.0150
          2.0091          2.0032          1.9972          1.9913          1.9853          1.9793          1.9732
          1.9671          1.9610          1.9548          1.9485          1.9422          1.9359          1.9296
          1.9232          1.9169          1.9105          1.9040          1.8975          1.8909          1.8843
          1.8777          1.8710          3.1234          3.1153          3.1064          3.0971          3.0876
          3.0781          3.0687          3.0595          3.0494          3.0426          3.0358          3.0291
          3.0201          3.0113          3.0026          2.9942          2.9858          2.9773          2.9689
          2.9608          2.9528          2.9446          2.9365          2.9284          2.9208          2.9133
          2.9055          2.8979          2.8903          2.8831          2.8759          2.8685          2.8612
          2.8540          2.8469          2.8401          2.8331          2.8262          2.8193          2.8124
          2.8058          2.7992          2.7925          2.7858          2.7791          2.7725          2.7662
          2.7599          2.7536          2.7473          2.7410          2.7348          2.7287          2.7227
          2.7166          2.7105          2.7045          2.6985          2.6925          2.6867          2.6809
          2.6750          2.6692          2.6634          2.6576          2.6519          2.6461          2.6404
          2.6347          2.6290          2.6234          2.6178          2.6123          2.6066          2.6010
          2.5953          2.5896          2.5839          2.5783          2.5726          2.5669          2.5612
          2.5554          2.5495          2.5437          2.5377          2.5317          2.5256          2.5195
          2.5134          2.5073          2.5012          2.4947          2.4879          2.4812          2.4746
          2.4680          2.4615          2.4551          2.4489          2.4427          2.4366          2.4306
          2.4247          2.4189          2.4132          2.4075          2.4019          2.3963          2.3908
          2.3853          2.3800          2.3747          2.3694          2.3639          2.3585          2.3531
          2.3477          2.3422          2.3368          2.3314          2.3260          2.3207          2.3153
          2.3100          2.3046          2.2991          2.2936          2.2882          2.2827          2.2773
          2.2719          2.2666          2.2613          2.2560          2.2507          2.2455          2.2402
          2.2350          2.2297          2.2245          2.2192          2.2140          2.2088          2.2036
          2.1984          2.1932          2.1879          2.1827          2.1774          2.1721          2.1667
          2.1613          2.1558          2.1504          2.1450          2.1396          2.1341          2.1287
          2.1232          2.1177          2.1121          2.1065          2.1009          2.0954          2.0898
          2.0841          2.0784          2.0727          2.0670          2.0612          2.0555          2.0497
          2.0439          2.0381          2.0323          2.0264          2.0205          2.0145          2.0085
          2.0025          1.9965          1.9905          1.9844          1.9783          1.9722          1.9661
          1.9599          1.9536          1.9473          1.9410          1.9346          1.9281          1.9217
          1.9152          1.9087          1.9022          1.8956          1.8890          1.8823          1.8755
          3.1362          3.1280          3.1189          3.1098          3.1003          3.0907          3.0811
          3.0717          3.0626          3.0524          3.0456          3.0388          3.0315          3.0225
          3.0137          3.0050          2.9968          2.9883          2.9798          2.9715          2.9634
          2.9554          2.9472          2.9391          2.9311          2.9236          2.9160          2.9083
          2.9007          2.8932          2.8860          2.8787          2.8714          2.8641          2.8569
          2.8499          2.8431          2.8361          2.8291          2.8223          2.8155          2.8088
          2.8022          2.7955          2.7888          2.7822          2.7756          2.7693          2.7630
          2.7567          2.7504          2.7442          2.7380          2.7319          2.7259          2.7198
          2.7137          2.7077          2.7017          2.6957          2.6899          2.6840          2.6782
          2.6724          2.6666          2.6608          2.6551          2.6494          2.6436          2.6379
          2.6322          2.6266          2.6210          2.6154          2.6097          2.6040          2.5983
          2.5927          2.5870          2.5812          2.5754          2.5695          2.5636          2.5576
          2.5517          2.5457          2.5397          2.5336          2.5275          2.5214          2.5153
          2.5092          2.5028          2.4960          2.4893          2.4827          2.4761          2.4696
          2.4632          2.4569          2.4506          2.4446          2.4386          2.4327          2.4268
          2.4210          2.4153          2.4097          2.4041          2.3985          2.3930          2.3875
          2.3821          2.3767          2.3714          2.3660          2.3607          2.3553          2.3498
          2.3443          2.3388          2.3333          2.3278          2.3224          2.3170          2.3116
          2.3062          2.3008          2.2954          2.2899          2.2844          2.2790          2.2736
          2.2681          2.2627          2.2574          2.2521          2.2468          2.2416          2.2363
          2.2310          2.2257          2.2205          2.2152          2.2099          2.2047          2.1994
          2.1942          2.1889          2.1836          2.1783          2.1729          2.1676          2.1622
          2.1567          2.1512          2.1457          2.1402          2.1347          2.1292          2.1236
          2.1181          2.1125          2.1069          2.1012          2.0956          2.0899          2.0842
          2.0784          2.0727          2.0669          2.0611          2.0553          2.0494          2.0436
          2.0377          2.0318          2.0259          2.0199          2.0139          2.0079          2.0018
          1.9957          1.9896          1.9835          1.9773          1.9711          1.9649          1.9586
          1.9523          1.9460          1.9396          1.9331          1.9266          1.9200          1.9135
          1.9069          1.9003          1.8936          1.8869          1.8801          3.1489          3.1406
          3.1314          3.1220          3.1128          3.1033          3.0936          3.0841          3.0748
          3.0658          3.0567          3.0486          3.0417          3.0338          3.0248          3.0160
          3.0075          2.9992          2.9907          2.9823          2.9740          2.9660          2.9579
          2.9498          2.9417          2.9338          2.9263          2.9186          2.9110          2.9034
          2.8960          2.8888          2.8815          2.8742          2.8670          2.8598          2.8528
          2.8460          2.8390          2.8321          2.8252          2.8184          2.8118          2.8052
          2.7985          2.7918          2.7852          2.7786          2.7723          2.7660          2.7597
          2.7534          2.7472          2.7411          2.7350          2.7290          2.7229          2.7168
          2.7108          2.7048          2.6989          2.6930          2.6871          2.6813          2.6755
          2.6697          2.6640          2.6582          2.6525          2.6468          2.6410          2.6354
          2.6297          2.6240          2.6182          2.6124          2.6066          2.6007          2.5949
          2.5891          2.5832          2.5773          2.5714          2.5655          2.5595          2.5535
          2.5475          2.5415          2.5355          2.5294          2.5233          2.5172          2.5109
          2.5041          2.4974          2.4907          2.4841          2.4776          2.4712          2.4649
          2.4586          2.4525          2.4464          2.4404          2.4346          2.4289          2.4231
          2.4175          2.4118          2.4062          2.4007          2.3952          2.3897          2.3842
          2.3787          2.3733          2.3679          2.3626          2.3572          2.3518          2.3463
          2.3408          2.3352          2.3297          2.3241          2.3187          2.3132          2.3078
          2.3024          2.2969          2.2915          2.2860          2.2805          2.2751          2.2697
          2.2643          2.2588          2.2535          2.2482          2.2428          2.2375          2.2322
          2.2269          2.2216          2.2163          2.2110          2.2057          2.2004          2.1951
          2.1898          2.1844          2.1791          2.1737          2.1683          2.1629          2.1574
          2.1519          2.1463          2.1408          2.1352          2.1296          2.1240          2.1184
          2.1128          2.1071          2.1014          2.0957          2.0899          2.0842          2.0784
          2.0726          2.0667          2.0609          2.0550          2.0491          2.0431          2.0372
          2.0313          2.0253          2.0193          2.0132          2.0071          2.0010          1.9948
          1.9886          1.9824          1.9762          1.9700          1.9637          1.9573          1.9509
          1.9445          1.9380          1.9315          1.9249          1.9183          1.9116          1.9050
          1.8982          1.8915          1.8847          3.1616          3.1532          3.1439          3.1345
          3.1249          3.1156          3.1062          3.0966          3.0871          3.0779          3.0689
          3.0600          3.0513          3.0444          3.0359          3.0271          3.0183          3.0098
          3.0015          2.9931          2.9847          2.9765          2.9685          2.9604          2.9523
          2.9443          2.9364          2.9289          2.9213          2.9137          2.9062          2.8987
          2.8916          2.8843          2.8770          2.8698          2.8626          2.8557          2.8488
          2.8418          2.8349          2.8281          2.8214          2.8148          2.8081          2.8014
          2.7947          2.7881          2.7816          2.7753          2.7690          2.7627          2.7564
          2.7503          2.7441          2.7381          2.7320          2.7259          2.7198          2.7138
          2.7079          2.7019          2.6960          2.6902          2.6843          2.6784          2.6726
          2.6668          2.6610          2.6551          2.6492          2.6434          2.6377          2.6319
          2.6261          2.6203          2.6144          2.6085          2.6027          2.5968          2.5909
          2.5851          2.5791          2.5732          2.5673          2.5613          2.5553          2.5493
          2.5433          2.5372          2.5312          2.5251          2.5189          2.5121          2.5054
          2.4987          2.4921          2.4855          2.4791          2.4728          2.4665          2.4603
          2.4543          2.4483          2.4423          2.4364          2.4307          2.4251          2.4195
          2.4139          2.4083          2.4028          2.3973          2.3918          2.3863          2.3807
          2.3752          2.3698          2.3643          2.3589          2.3535          2.3481          2.3426
          2.3370          2.3315          2.3259          2.3203          2.3147          2.3093          2.3038
          2.2984          2.2929          2.2875          2.2820          2.2765          2.2711          2.2657
          2.2603          2.2549          2.2494          2.2441          2.2387          2.2334          2.2281
          2.2227          2.2174          2.2120          2.2066          2.2013          2.1959          2.1906
          2.1852          2.1798          2.1744          2.1689          2.1634          2.1580          2.1524
          2.1469          2.1412          2.1356          2.1300          2.1243          2.1187          2.1130
          2.1072          2.1015          2.0957          2.0899          2.0841          2.0783          2.0724
          2.0665          2.0606          2.0546          2.0487          2.0427          2.0367          2.0307
          2.0246          2.0186          2.0125          2.0063          2.0001          1.9939          1.9876
          1.9813          1.9750          1.9687          1.9623          1.9559          1.9494          1.9429
          1.9364          1.9298          1.9232          1.9165          1.9097          1.9029          1.8961
          1.8893          3.1741          3.1655          3.1562          3.1468          3.1372          3.1276
          3.1182          3.1089          3.0994          3.0899          3.0807          3.0716          3.0626
          3.0538          3.0470          3.0380          3.0292          3.0206          3.0121          3.0038
          2.9954          2.9871          2.9789          2.9709          2.9628          2.9548          2.9468
          2.9390          2.9315          2.9238          2.9163          2.9088          2.9014          2.8942
          2.8869          2.8797          2.8725          2.8654          2.8585          2.8515          2.8446
          2.8377          2.8310          2.8242          2.8176          2.8109          2.8042          2.7976
          2.7910          2.7845          2.7782          2.7718          2.7656          2.7594          2.7532
          2.7471          2.7409          2.7347          2.7286          2.7225          2.7164          2.7104
          2.7044          2.6983          2.6924          2.6865          2.6806          2.6748          2.6690
          2.6631          2.6571          2.6513          2.6455          2.6397          2.6340          2.6282
          2.6223          2.6163          2.6104          2.6045          2.5986          2.5927          2.5868
          2.5809          2.5749          2.5690          2.5630          2.5570          2.5510          2.5450
          2.5389          2.5329          2.5268          2.5202          2.5134          2.5066          2.5000
          2.4934          2.4869          2.4805          2.4743          2.4681          2.4620          2.4560
          2.4500          2.4442          2.4384          2.4326          2.4269          2.4214          2.4158
          2.4103          2.4048          2.3992          2.3937          2.3882          2.3827          2.3771
          2.3716          2.3660          2.3606          2.3551          2.3496          2.3442          2.3387
          2.3331          2.3275          2.3219          2.3163          2.3107          2.3052          2.2997
          2.2943          2.2888          2.2834          2.2779          2.2724          2.2669          2.2616
          2.2562          2.2508          2.2453          2.2399          2.2345          2.2291          2.2237
          2.2183          2.2129          2.2075          2.2021          2.1967          2.1913          2.1858
          2.1804          2.1749          2.1694          2.1639          2.1584          2.1528          2.1472
          2.1416          2.1359          2.1302          2.1245          2.1188          2.1131          2.1073
          2.1015          2.0956          2.0898          2.0839          2.0780          2.0721          2.0662
          2.0602          2.0542          2.0482          2.0421          2.0360          2.0300          2.0239
          2.0177          2.0116          2.0054          1.9991          1.9928          1.9865          1.9801
          1.9737          1.9673          1.9609          1.9544          1.9478          1.9413          1.9346
          1.9280          1.9213          1.9145          1.9077          1.9008          1.8939          3.1865
          3.1778          3.1684          3.1589          3.1494          3.1397          3.1301          3.1207
          3.1113          3.1020          3.0925          3.0833          3.0741          3.0651          3.0563
          3.0489          3.0401          3.0313          3.0227          3.0143          3.0059          2.9976
          2.9893          2.9812          2.9732          2.9651          2.9571          2.9493          2.9415
          2.9339          2.9263          2.9188          2.9113          2.9040          2.8968          2.8895
          2.8823          2.8751          2.8681          2.8611          2.8542          2.8473          2.8404
          2.8337          2.8270          2.8203          2.8135          2.8068          2.8002          2.7936
          2.7870          2.7805          2.7742          2.7679          2.7616          2.7554          2.7493
          2.7430          2.7368          2.7307          2.7246          2.7185          2.7125          2.7066
          2.7004          2.6944          2.6885          2.6827          2.6768          2.6710          2.6651
          2.6591          2.6533          2.6475          2.6417          2.6359          2.6302          2.6242
          2.6182          2.6122          2.6062          2.6003          2.5944          2.5885          2.5825
          2.5765          2.5705          2.5646          2.5586          2.5526          2.5466          2.5405
          2.5345          2.5281          2.5213          2.5146          2.5079          2.5013          2.4947
          2.4883          2.4820          2.4757          2.4696          2.4636          2.4576          2.4517
          2.4459          2.4401          2.4344          2.4288          2.4231          2.4176          2.4121
          2.4066          2.4011          2.3955          2.3900          2.3844          2.3789          2.3733
          2.3677          2.3621          2.3566          2.3511          2.3456          2.3401          2.3346
          2.3291          2.3234          2.3178          2.3122          2.3066          2.3010          2.2955
          2.2901          2.2846          2.2792          2.2738          2.2682          2.2627          2.2573
          2.2519          2.2465          2.2411          2.2355          2.2301          2.2246          2.2192
          2.2138          2.2083          2.2028          2.1973          2.1919          2.1864          2.1809
          2.1754          2.1699          2.1643          2.1587          2.1531          2.1475          2.1418
          2.1362          2.1305          2.1247          2.1189          2.1131          2.1073          2.1014
          2.0955          2.0896          2.0836          2.0777          2.0717          2.0658          2.0597
          2.0537          2.0476          2.0415          2.0353          2.0292          2.0230          2.0168
          2.0106          2.0043          1.9980          1.9917          1.9853          1.9788          1.9723
          1.9658          1.9593          1.9528          1.9461          1.9395          1.9328          1.9260
          1.9192          1.9124          1.9055          1.8985          3.1987          3.1900          3.1805
          3.1708          3.1612          3.1516          3.1420          3.1324          3.1229          3.1136
          3.1043          3.0948          3.0856          3.0765          3.0675          3.0586          3.0508
          3.0420          3.0333          3.0247          3.0164          3.0080          2.9997          2.9915
          2.9834          2.9753          2.9673          2.9594          2.9515          2.9438          2.9362
          2.9286          2.9212          2.9138          2.9065          2.8992          2.8919          2.8847
          2.8775          2.8704          2.8634          2.8564          2.8495          2.8426          2.8358
          2.8291          2.8223          2.8155          2.8088          2.8022          2.7956          2.7891
          2.7825          2.7762          2.7699          2.7637          2.7575          2.7514          2.7450
          2.7388          2.7326          2.7266          2.7205          2.7145          2.7085          2.7023
          2.6964          2.6905          2.6846          2.6788          2.6730          2.6670          2.6609
          2.6551          2.6493          2.6436          2.6378          2.6320          2.6260          2.6199
          2.6139          2.6079          2.6018          2.5959          2.5900          2.5840          2.5780
          2.5720          2.5660          2.5600          2.5540          2.5480          2.5421          2.5359
          2.5291          2.5223          2.5156          2.5090          2.5025          2.4960          2.4896
          2.4834          2.4772          2.4711          2.4651          2.4591          2.4533          2.4475
          2.4418          2.4361          2.4305          2.4249          2.4192          2.4137          2.4082
          2.4027          2.3972          2.3916          2.3861          2.3805          2.3749          2.3693
          2.3637          2.3580          2.3524          2.3469          2.3414          2.3358          2.3303
          2.3248          2.3191          2.3135          2.3080          2.3024          2.2968          2.2913
          2.2858          2.2803          2.2749          2.2694          2.2639          2.2583          2.2529
          2.2475          2.2420          2.2366          2.2310          2.2255          2.2200          2.2145
          2.2090          2.2035          2.1979          2.1924          2.1869          2.1813          2.1758
          2.1702          2.1646          2.1590          2.1533          2.1476          2.1419          2.1362
          2.1305          2.1247          2.1189          2.1130          2.1071          2.1012          2.0952
          2.0893          2.0833          2.0772          2.0712          2.0652          2.0592          2.0531
          2.0469          2.0407          2.0345          2.0283          2.0221          2.0158          2.0095
          2.0032          1.9968          1.9904          1.9840          1.9774          1.9709          1.9643
          1.9577          1.9510          1.9444          1.9376          1.9308          1.9240          1.9171
          1.9102          1.9032          3.2108          3.2019          3.1924          3.1827          3.1728
          3.1632          3.1536          3.1440          3.1344          3.1250          3.1156          3.1063
          3.0969          3.0877          3.0786          3.0697          3.0609          3.0525          3.0438
          3.0351          3.0266          3.0182          3.0098          3.0016          2.9934          2.9854
          2.9773          2.9693          2.9613          2.9535          2.9457          2.9380          2.9305
          2.9230          2.9156          2.9083          2.9009          2.8936          2.8864          2.8793
          2.8722          2.8651          2.8581          2.8512          2.8444          2.8377          2.8310
          2.8241          2.8173          2.8107          2.8041          2.7975          2.7910          2.7843
          2.7780          2.7718          2.7656          2.7594          2.7533          2.7469          2.7406
          2.7345          2.7284          2.7224          2.7164          2.7104          2.7041          2.6982
          2.6923          2.6864          2.6806          2.6748          2.6688          2.6627          2.6568
          2.6511          2.6453          2.6395          2.6337          2.6276          2.6214          2.6154
          2.6094          2.6033          2.5972          2.5913          2.5853          2.5793          2.5733
          2.5673          2.5613          2.5554          2.5494          2.5435          2.5368          2.5300
          2.5233          2.5167          2.5101          2.5036          2.4972          2.4909          2.4847
          2.4785          2.4725          2.4665          2.4606          2.4548          2.4490          2.4433
          2.4377          2.4321          2.4264          2.4208          2.4152          2.4097          2.4041
          2.3986          2.3931          2.3876          2.3820          2.3764          2.3707          2.3651
          2.3594          2.3538          2.3481          2.3425          2.3370          2.3314          2.3259
          2.3203          2.3147          2.3091          2.3036          2.2981          2.2925          2.2869
          2.2814          2.2759          2.2704          2.2650          2.2594          2.2538          2.2483
          2.2429          2.2374          2.2319          2.2264          2.2207          2.2152          2.2096
          2.2040          2.1984          2.1928          2.1872          2.1817          2.1761          2.1704
          2.1648          2.1591          2.1534          2.1477          2.1420          2.1362          2.1304
          2.1246          2.1187          2.1128          2.1069          2.1009          2.0949          2.0889
          2.0828          2.0768          2.0707          2.0646          2.0585          2.0524          2.0462
          2.0399          2.0337          2.0274          2.0210          2.0147          2.0083          2.0019
          1.9955          1.9890          1.9825          1.9760          1.9693          1.9626          1.9560
          1.9492          1.9425          1.9357          1.9288          1.9219          1.9149          1.9079
          3.2226          3.2136          3.2039          3.1941          3.1842          3.1743          3.1646
          3.1551          3.1455          3.1360          3.1266          3.1172          3.1079          3.0986
          3.0895          3.0805          3.0715          3.0627          3.0538          3.0451          3.0364
          3.0279          3.0193          3.0110          3.0027          2.9946          2.9865          2.9784
          2.9705          2.9626          2.9548          2.9470          2.9393          2.9318          2.9244
          2.9170          2.9097          2.9022          2.8950          2.8879          2.8808          2.8738
          2.8665          2.8596          2.8528          2.8460          2.8392          2.8326          2.8256
          2.8189          2.8123          2.8057          2.7992          2.7927          2.7860          2.7797
          2.7734          2.7673          2.7611          2.7550          2.7485          2.7422          2.7361
          2.7300          2.7241          2.7181          2.7120          2.7057          2.6997          2.6939
          2.6880          2.6822          2.6764          2.6703          2.6642          2.6583          2.6525
          2.6467          2.6410          2.6350          2.6289          2.6228          2.6167          2.6107
          2.6046          2.5985          2.5924          2.5864          2.5805          2.5744          2.5684
          2.5624          2.5565          2.5506          2.5442          2.5374          2.5307          2.5240
          2.5175          2.5110          2.5046          2.4982          2.4920          2.4858          2.4798
          2.4737          2.4678          2.4619          2.4562          2.4504          2.4447          2.4390
          2.4334          2.4278          2.4222          2.4166          2.4110          2.4054          2.3999
          2.3943          2.3888          2.3832          2.3776          2.3719          2.3663          2.3606
          2.3550          2.3493          2.3436          2.3380          2.3324          2.3268          2.3213
          2.3158          2.3102          2.3045          2.2990          2.2935          2.2880          2.2824
          2.2768          2.2713          2.2658          2.2603          2.2547          2.2491          2.2436
          2.2380          2.2325          2.2269          2.2214          2.2158          2.2101          2.2044
          2.1988          2.1932          2.1875          2.1819          2.1762          2.1706          2.1649
          2.1592          2.1534          2.1476          2.1419          2.1360          2.1302          2.1243
          2.1184          2.1125          2.1065          2.1005          2.0945          2.0884          2.0823
          2.0762          2.0700          2.0639          2.0577          2.0515          2.0453          2.0390
          2.0327          2.0263          2.0199          2.0135          2.0071          2.0006          1.9941
          1.9876          1.9810          1.9743          1.9677          1.9609          1.9541          1.9473
          1.9405          1.9336          1.9267          1.9197          1.9126          3.2342          3.2249
          3.2149          3.2049          3.1948          3.1850          3.1752          3.1656          3.1560
          3.1465          3.1370          3.1275          3.1180          3.1087          3.0994          3.0902
          3.0811          3.0721          3.0631          3.0542          3.0455          3.0369          3.0284
          3.0199          3.0116          3.0034          2.9953          2.9872          2.9792          2.9713
          2.9635          2.9557          2.9478          2.9402          2.9328          2.9254          2.9180
          2.9107          2.9033          2.8961          2.8890          2.8819          2.8750          2.8676
          2.8608          2.8539          2.8472          2.8405          2.8337          2.8268          2.8202
          2.8136          2.8070          2.8005          2.7940          2.7873          2.7810          2.7748
          2.7686          2.7625          2.7563          2.7498          2.7435          2.7374          2.7314
          2.7254          2.7195          2.7132          2.7070          2.7010          2.6952          2.6893
          2.6835          2.6776          2.6715          2.6654          2.6596          2.6538          2.6480
          2.6422          2.6361          2.6300          2.6238          2.6178          2.6117          2.6056
          2.5995          2.5934          2.5872          2.5813          2.5753          2.5693          2.5633
          2.5575          2.5513          2.5446          2.5379          2.5312          2.5246          2.5181
          2.5117          2.5054          2.4991          2.4929          2.4868          2.4808          2.4748
          2.4689          2.4631          2.4573          2.4516          2.4459          2.4402          2.4346
          2.4290          2.4234          2.4178          2.4121          2.4065          2.4009          2.3953
          2.3897          2.3842          2.3786          2.3730          2.3673          2.3616          2.3559
          2.3503          2.3446          2.3389          2.3333          2.3277          2.3221          2.3166
          2.3110          2.3054          2.2998          2.2942          2.2887          2.2832          2.2776
          2.2720          2.2665          2.2609          2.2554          2.2498          2.2441          2.2385
          2.2330          2.2274          2.2218          2.2161          2.2105          2.2047          2.1991
          2.1934          2.1876          2.1819          2.1762          2.1705          2.1648          2.1590
          2.1533          2.1475          2.1416          2.1358          2.1299          2.1240          2.1180
          2.1120          2.1061          2.1000          2.0939          2.0878          2.0816          2.0754
          2.0692          2.0630          2.0568          2.0505          2.0443          2.0380          2.0316
          2.0251          2.0187          2.0122          2.0057          1.9992          1.9926          1.9860
          1.9793          1.9726          1.9659          1.9591          1.9522          1.9453          1.9384
          1.9314          1.9244          1.9173          3.2463          3.2366          3.2263          3.2160
          3.2058          3.1957          3.1853          3.1762          3.1666          3.1570          3.1474
          3.1377          3.1282          3.1188          3.1094          3.1001          3.0909          3.0819
          3.0730          3.0638          3.0550          3.0464          3.0378          3.0293          3.0208
          3.0125          3.0044          2.9964          2.9883          2.9803          2.9725          2.9647
          2.9570          2.9491          2.9415          2.9341          2.9267          2.9194          2.9120
          2.9046          2.8975          2.8904          2.8834          2.8765          2.8691          2.8622
          2.8554          2.8487          2.8421          2.8353          2.8284          2.8217          2.8152
          2.8086          2.8022          2.7956          2.7889          2.7826          2.7764          2.7702
          2.7641          2.7579          2.7514          2.7450          2.7390          2.7330          2.7270
          2.7211          2.7148          2.7086          2.7026          2.6967          2.6909          2.6851
          2.6791          2.6730          2.6669          2.6610          2.6552          2.6494          2.6436
          2.6375          2.6313          2.6252          2.6191          2.6130          2.6069          2.6007
          2.5946          2.5884          2.5824          2.5764          2.5705          2.5645          2.5587
          2.5520          2.5453          2.5386          2.5320          2.5255          2.5190          2.5126
          2.5063          2.5002          2.4941          2.4881          2.4821          2.4761          2.4703
          2.4645          2.4587          2.4530          2.4473          2.4416          2.4360          2.4303
          2.4247          2.4191          2.4135          2.4078          2.4022          2.3965          2.3909
          2.3853          2.3797          2.3741          2.3684          2.3628          2.3571          2.3514
          2.3457          2.3400          2.3344          2.3287          2.3231          2.3175          2.3120
          2.3064          2.3008          2.2952          2.2896          2.2841          2.2785          2.2730
          2.2673          2.2617          2.2561          2.2505          2.2448          2.2392          2.2335
          2.2279          2.2223          2.2166          2.2109          2.2052          2.1994          2.1936
          2.1879          2.1821          2.1763          2.1706          2.1648          2.1590          2.1532
          2.1473          2.1415          2.1355          2.1296          2.1236          2.1176          2.1116
          2.1056          2.0995          2.0934          2.0872          2.0810          2.0747          2.0685
          2.0622          2.0559          2.0496          2.0432          2.0369          2.0304          2.0240
          2.0174          2.0109          2.0043          1.9977          1.9910          1.9843          1.9776
          1.9708          1.9640          1.9572          1.9502          1.9432          1.9362          1.9292
          1.9221          3.2569          3.2470          3.2362          3.2243          3.2132          3.2023
          3.1939          3.1859          3.1764          3.1667          3.1570          3.1473          3.1377
          3.1282          3.1188          3.1093          3.1001          3.0911          3.0821          3.0731
          3.0639          3.0552          3.0466          3.0381          3.0295          3.0210          3.0129
          3.0048          2.9969          2.9888          2.9809          2.9731          2.9654          2.9577
          2.9497          2.9422          2.9348          2.9275          2.9203          2.9128          2.9054
          2.8983          2.8913          2.8844          2.8773          2.8700          2.8631          2.8564
          2.8497          2.8431          2.8363          2.8294          2.8227          2.8162          2.8097
          2.8033          2.7967          2.7900          2.7836          2.7774          2.7713          2.7653
          2.7589          2.7524          2.7460          2.7400          2.7340          2.7281          2.7221
          2.7158          2.7096          2.7036          2.6977          2.6919          2.6861          2.6801
          2.6739          2.6678          2.6619          2.6561          2.6503          2.6444          2.6382
          2.6321          2.6259          2.6198          2.6137          2.6076          2.6014          2.5953
          2.5891          2.5830          2.5769          2.5710          2.5652          2.5588          2.5521
          2.5454          2.5388          2.5323          2.5258          2.5194          2.5131          2.5069
          2.5007          2.4947          2.4887          2.4828          2.4769          2.4711          2.4653
          2.4596          2.4538          2.4481          2.4425          2.4368          2.4312          2.4255
          2.4199          2.4142          2.4086          2.4029          2.3973          2.3916          2.3859
          2.3803          2.3747          2.3690          2.3634          2.3577          2.3520          2.3464
          2.3407          2.3351          2.3294          2.3237          2.3181          2.3125          2.3069
          2.3014          2.2958          2.2901          2.2845          2.2790          2.2734          2.2678
          2.2622          2.2565          2.2508          2.2452          2.2395          2.2338          2.2281
          2.2224          2.2167          2.2109          2.2052          2.1994          2.1936          2.1878
          2.1819          2.1761          2.1703          2.1645          2.1587          2.1528          2.1469
          2.1410          2.1350          2.1290          2.1230          2.1170          2.1109          2.1048
          2.0987          2.0926          2.0864          2.0801          2.0738          2.0675          2.0611
          2.0548          2.0484          2.0420          2.0356          2.0291          2.0226          2.0160
          2.0094          2.0027          1.9960          1.9893          1.9826          1.9758          1.9689
          1.9620          1.9551          1.9481          1.9411          1.9340          1.9268          3.2636
          3.2526          3.2402          3.2283          3.2173          3.2091          3.2009          3.1928
          3.1841          3.1743          3.1645          3.1548          3.1449          3.1354          3.1260
          3.1166          3.1072          3.0981          3.0891          3.0802          3.0710          3.0619
          3.0533          3.0448          3.0365          3.0276          3.0194          3.0113          3.0034
          2.9955          2.9874          2.9796          2.9718          2.9642          2.9564          2.9484
          2.9410          2.9337          2.9265          2.9192          2.9117          2.9044          2.8974
          2.8904          2.8835          2.8763          2.8690          2.8622          2.8556          2.8489
          2.8423          2.8354          2.8285          2.8220          2.8155          2.8091          2.8026
          2.7959          2.7892          2.7830          2.7769          2.7708          2.7646          2.7581
          2.7517          2.7454          2.7394          2.7335          2.7276          2.7213          2.7151
          2.7089          2.7030          2.6971          2.6914          2.6854          2.6793          2.6732
          2.6671          2.6613          2.6555          2.6496          2.6435          2.6374          2.6312
          2.6250          2.6189          2.6129          2.6067          2.6006          2.5945          2.5884
          2.5822          2.5761          2.5702          2.5639          2.5572          2.5505          2.5439
          2.5374          2.5309          2.5245          2.5182          2.5120          2.5058          2.4997
          2.4937          2.4878          2.4820          2.4762          2.4704          2.4647          2.4590
          2.4533          2.4476          2.4419          2.4362          2.4306          2.4249          2.4193
          2.4136          2.4080          2.4024          2.3967          2.3910          2.3853          2.3797
          2.3740          2.3684          2.3628          2.3572          2.3515          2.3458          2.3402
          2.3346          2.3290          2.3233          2.3176          2.3120          2.3064          2.3008
          2.2953          2.2897          2.2840          2.2784          2.2728          2.2672          2.2616
          2.2560          2.2503          2.2446          2.2389          2.2331          2.2274          2.2217
          2.2159          2.2102          2.2044          2.1986          2.1928          2.1870          2.1811
          2.1752          2.1694          2.1635          2.1577          2.1518          2.1458          2.1399
          2.1339          2.1279          2.1219          2.1158          2.1097          2.1036          2.0974
          2.0913          2.0851          2.0788          2.0725          2.0661          2.0597          2.0533
          2.0469          2.0404          2.0339          2.0274          2.0209          2.0143          2.0076
          2.0009          1.9941          1.9874          1.9806          1.9737          1.9668          1.9599
          1.9529          1.9459          1.9388          1.9316          3.2665          3.2537          3.2416
          3.2318          3.2235          3.2152          3.2069          3.1987          3.1903          3.1803
          3.1704          3.1607          3.1507          3.1412          3.1317          3.1224          3.1129
          3.1038          3.0948          3.0858          3.0766          3.0673          3.0587          3.0503
          3.0419          3.0332          3.0247          3.0167          3.0087          3.0008          2.9927
          2.9848          2.9771          2.9694          2.9617          2.9537          2.9460          2.9387
          2.9315          2.9243          2.9168          2.9093          2.9023          2.8953          2.8884
          2.8813          2.8740          2.8670          2.8603          2.8537          2.8471          2.8402
          2.8333          2.8266          2.8201          2.8137          2.8072          2.8006          2.7939
          2.7875          2.7814          2.7753          2.7692          2.7626          2.7562          2.7498
          2.7437          2.7378          2.7319          2.7257          2.7194          2.7132          2.7071
          2.7013          2.6956          2.6897          2.6835          2.6774          2.6713          2.6654
          2.6596          2.6538          2.6477          2.6415          2.6354          2.6293          2.6232
          2.6171          2.6110          2.6049          2.5988          2.5927          2.5866          2.5805
          2.5744          2.5677          2.5610          2.5544          2.5478          2.5413          2.5348
          2.5284          2.5221          2.5159          2.5098          2.5037          2.4977          2.4917
          2.4859          2.4800          2.4743          2.4686          2.4630          2.4573          2.4516
          2.4460          2.4403          2.4347          2.4290          2.4234          2.4177          2.4121
          2.4064          2.4008          2.3952          2.3895          2.3838          2.3781          2.3725
          2.3669          2.3613          2.3557          2.3501          2.3445          2.3388          2.3332
          2.3276          2.3221          2.3164          2.3108          2.3051          2.2995          2.2940
          2.2884          2.2828          2.2771          2.2715          2.2659          2.2603          2.2547
          2.2491          2.2433          2.2376          2.2319          2.2260          2.2203          2.2146
          2.2088          2.2030          2.1972          2.1914          2.1856          2.1797          2.1738
          2.1679          2.1621          2.1562          2.1503          2.1443          2.1384          2.1324
          2.1264          2.1203          2.1142          2.1081          2.1020          2.0958          2.0896
          2.0834          2.0771          2.0708          2.0644          2.0580          2.0515          2.0450
          2.0386          2.0321          2.0255          2.0190          2.0123          2.0056          1.9989
          1.9921          1.9853          1.9785          1.9716          1.9646          1.9577          1.9506
          1.9435          1.9364          3.2635          3.2528          3.2446          3.2363          3.2279
          3.2196          3.2112          3.2029          3.1941          3.1841          3.1741          3.1642
          3.1543          3.1447          3.1354          3.1258          3.1164          3.1073          3.0983
          3.0892          3.0800          3.0707          3.0622          3.0537          3.0454          3.0365
          3.0281          3.0200          3.0121          3.0041          2.9961          2.9882          2.9804
          2.9727          2.9649          2.9569          2.9493          2.9420          2.9348          2.9275
          2.9199          2.9125          2.9055          2.8985          2.8916          2.8843          2.8770
          2.8700          2.8634          2.8568          2.8501          2.8431          2.8362          2.8296
          2.8231          2.8167          2.8101          2.8034          2.7968          2.7904          2.7843
          2.7782          2.7719          2.7654          2.7589          2.7525          2.7465          2.7406
          2.7347          2.7284          2.7221          2.7159          2.7098          2.7041          2.6983
          2.6923          2.6861          2.6801          2.6740          2.6680          2.6623          2.6564
          2.6503          2.6442          2.6381          2.6320          2.6259          2.6199          2.6139
          2.6078          2.6017          2.5956          2.5895          2.5832          2.5767          2.5700
          2.5633          2.5567          2.5502          2.5437          2.5373          2.5309          2.5247
          2.5185          2.5123          2.5063          2.5003          2.4944          2.4885          2.4827
          2.4769          2.4712          2.4656          2.4600          2.4544          2.4488          2.4432
          2.4375          2.4319          2.4263          2.4206          2.4150          2.4094          2.4038
          2.3982          2.3925          2.3869          2.3813          2.3756          2.3700          2.3644
          2.3588          2.3533          2.3477          2.3421          2.3365          2.3309          2.3253
          2.3198          2.3143          2.3086          2.3030          2.2974          2.2918          2.2863
          2.2807          2.2750          2.2694          2.2638          2.2582          2.2526          2.2470
          2.2413          2.2356          2.2298          2.2241          2.2183          2.2126          2.2068
          2.2010          2.1952          2.1894          2.1836          2.1777          2.1718          2.1659
          2.1601          2.1542          2.1483          2.1423          2.1364          2.1304          2.1244
          2.1183          2.1122          2.1061          2.0999          2.0938          2.0876          2.0813
          2.0751          2.0688          2.0624          2.0559          2.0494          2.0430          2.0365
          2.0300          2.0234          2.0168          2.0102          2.0035          1.9967          1.9899
          1.9831          1.9762          1.9693          1.9624          1.9554          1.9483          1.9412
          3.2699          3.2608          3.2528          3.2446          3.2363          3.2278          3.2194
          3.2110          3.2026          3.1932          3.1833          3.1734          3.1634          3.1538
          3.1443          3.1350          3.1254          3.1162          3.1072          3.0982          3.0890
          3.0798          3.0707          3.0622          3.0539          3.0454          3.0367          3.0283
          3.0203          3.0124          3.0044          2.9964          2.9885          2.9808          2.9732
          2.9653          2.9574          2.9498          2.9426          2.9354          2.9279          2.9204
          2.9131          2.9061          2.8991          2.8921          2.8848          2.8777          2.8707
          2.8641          2.8575          2.8506          2.8437          2.8369          2.8303          2.8238
          2.8174          2.8107          2.8041          2.7975          2.7911          2.7850          2.7789
          2.7724          2.7659          2.7595          2.7532          2.7471          2.7412          2.7351
          2.7288          2.7226          2.7165          2.7104          2.7046          2.6988          2.6926
          2.6865          2.6805          2.6744          2.6685          2.6627          2.6567          2.6506
          2.6444          2.6383          2.6322          2.6262          2.6201          2.6141          2.6080
          2.6019          2.5956          2.5893          2.5829          2.5762          2.5695          2.5629
          2.5563          2.5498          2.5434          2.5371          2.5308          2.5246          2.5184
          2.5124          2.5064          2.5004          2.4945          2.4887          2.4830          2.4772
          2.4715          2.4659          2.4602          2.4546          2.4491          2.4435          2.4379
          2.4322          2.4266          2.4210          2.4153          2.4097          2.4040          2.3984
          2.3928          2.3871          2.3815          2.3759          2.3702          2.3646          2.3590
          2.3534          2.3478          2.3423          2.3367          2.3311          2.3255          2.3199
          2.3144          2.3088          2.3032          2.2976          2.2919          2.2863          2.2807
          2.2751          2.2694          2.2638          2.2581          2.2525          2.2468          2.2411
          2.2354          2.2296          2.2239          2.2180          2.2123          2.2065          2.2006
          2.1948          2.1890          2.1831          2.1772          2.1713          2.1653          2.1594
          2.1535          2.1475          2.1415          2.1355          2.1295          2.1235          2.1174
          2.1112          2.1051          2.0989          2.0927          2.0864          2.0802          2.0738
          2.0675          2.0611          2.0546          2.0481          2.0415          2.0350          2.0284
          2.0218          2.0152          2.0085          2.0017          1.9949          1.9880          1.9811
          1.9742          1.9673          1.9602          1.9532          1.9460          3.2852          3.2747
          3.2640          3.2552          3.2468          3.2384          3.2299          3.2215          3.2131
          3.2048          3.1957          3.1859          3.1762          3.1663          3.1566          3.1473
          3.1380          3.1284          3.1192          3.1102          3.1013          3.0923          3.0833
          3.0742          3.0655          3.0571          3.0488          3.0402          3.0315          3.0236
          3.0157          3.0078          2.9998          2.9919          2.9842          2.9766          2.9689
          2.9611          2.9532          2.9459          2.9387          2.9315          2.9240          2.9166
          2.9094          2.9025          2.8956          2.8884          2.8813          2.8741          2.8674
          2.8608          2.8540          2.8472          2.8404          2.8336          2.8271          2.8207
          2.8141          2.8075          2.8009          2.7944          2.7881          2.7820          2.7757
          2.7692          2.7628          2.7565          2.7501          2.7442          2.7381          2.7319
          2.7257          2.7196          2.7134          2.7075          2.7017          2.6955          2.6894
          2.6834          2.6773          2.6712          2.6653          2.6593          2.6532          2.6470
          2.6409          2.6348          2.6286          2.6226          2.6165          2.6103          2.6040
          2.5977          2.5913          2.5849          2.5782          2.5715          2.5649          2.5584
          2.5520          2.5456          2.5393          2.5330          2.5269          2.5208          2.5147
          2.5088          2.5029          2.4970          2.4912          2.4854          2.4797          2.4740
          2.4683          2.4626          2.4569          2.4513          2.4457          2.4401          2.4345
          2.4288          2.4232          2.4175          2.4118          2.4061          2.4005          2.3948
          2.3891          2.3835          2.3778          2.3722          2.3665          2.3609          2.3552
          2.3496          2.3440          2.3384          2.3328          2.3271          2.3215          2.3159
          2.3103          2.3047          2.2991          2.2934          2.2877          2.2820          2.2764
          2.2707          2.2649          2.2592          2.2535          2.2478          2.2421          2.2363
          2.2305          2.2247          2.2189          2.2130          2.2071          2.2012          2.1954
          2.1894          2.1835          2.1775          2.1716          2.1656          2.1595          2.1536
          2.1475          2.1415          2.1354          2.1293          2.1232          2.1171          2.1109
          2.1046          2.0984          2.0921          2.0858          2.0794          2.0730          2.0666
          2.0602          2.0536          2.0470          2.0404          2.0338          2.0271          2.0204
          2.0137          2.0069          2.0001          1.9932          1.9862          1.9792          1.9722
          1.9652          1.9580          1.9509          3.2982          3.2884          3.2774          3.2667
          3.2568          3.2484          3.2400          3.2315          3.2231          3.2149          3.2067
          3.1975          3.1878          3.1781          3.1682          3.1587          3.1494          3.1400
          3.1305          3.1214          3.1125          3.1036          3.0947          3.0857          3.0766
          3.0679          3.0596          3.0513          3.0426          3.0341          3.0261          3.0182
          3.0103          3.0024          2.9945          2.9868          2.9793          2.9716          2.9638
          2.9560          2.9486          2.9414          2.9341          2.9267          2.9193          2.9121
          2.9052          2.8983          2.8911          2.8840          2.8768          2.8700          2.8634
          2.8567          2.8498          2.8430          2.8363          2.8297          2.8233          2.8168
          2.8101          2.8036          2.7970          2.7906          2.7845          2.7782          2.7718
          2.7653          2.7589          2.7525          2.7466          2.7405          2.7343          2.7281
          2.7219          2.7158          2.7097          2.7039          2.6978          2.6917          2.6856
          2.6795          2.6734          2.6674          2.6613          2.6552          2.6491          2.6429
          2.6367          2.6306          2.6245          2.6182          2.6118          2.6055          2.5992
          2.5930          2.5863          2.5796          2.5730          2.5664          2.5599          2.5535
          2.5472          2.5410          2.5348          2.5286          2.5226          2.5166          2.5106
          2.5047          2.4989          2.4931          2.4873          2.4816          2.4758          2.4701
          2.4644          2.4587          2.4531          2.4474          2.4418          2.4362          2.4305
          2.4249          2.4192          2.4135          2.4078          2.4021          2.3963          2.3907
          2.3850          2.3793          2.3736          2.3680          2.3623          2.3566          2.3510
          2.3453          2.3397          2.3341          2.3284          2.3227          2.3171          2.3114
          2.3058          2.3002          2.2945          2.2888          2.2830          2.2773          2.2716
          2.2658          2.2600          2.2543          2.2485          2.2427          2.2369          2.2311
          2.2252          2.2194          2.2134          2.2075          2.2015          2.1956          2.1896
          2.1836          2.1776          2.1716          2.1655          2.1595          2.1534          2.1473
          2.1412          2.1351          2.1289          2.1227          2.1165          2.1103          2.1040
          2.0977          2.0913          2.0849          2.0785          2.0721          2.0656          2.0590
          2.0525          2.0458          2.0391          2.0323          2.0256          2.0188          2.0120
          2.0052          1.9983          1.9913          1.9843          1.9772          1.9701          1.9629
          1.9557          3.3102          3.3013          3.2903          3.2789          3.2683          3.2579
          3.2495          3.2412          3.2328          3.2245          3.2163          3.2083          3.1987
          3.1890          3.1792          3.1694          3.1600          3.1508          3.1413          3.1319
          3.1230          3.1142          3.1052          3.0963          3.0872          3.0782          3.0696
          3.0613          3.0530          3.0444          3.0359          3.0279          3.0201          3.0122
          3.0043          2.9964          2.9889          2.9814          2.9736          2.9657          2.9580
          2.9506          2.9435          2.9361          2.9287          2.9213          2.9141          2.9073
          2.9004          2.8932          2.8860          2.8789          2.8721          2.8655          2.8587
          2.8519          2.8451          2.8384          2.8318          2.8254          2.8188          2.8122
          2.8056          2.7990          2.7926          2.7866          2.7802          2.7737          2.7673
          2.7609          2.7546          2.7486          2.7424          2.7362          2.7300          2.7238
          2.7177          2.7116          2.7057          2.6995          2.6934          2.6873          2.6812
          2.6751          2.6690          2.6629          2.6567          2.6506          2.6444          2.6382
          2.6319          2.6256          2.6193          2.6130          2.6067          2.6004          2.5939
          2.5873          2.5806          2.5740          2.5675          2.5610          2.5547          2.5483
          2.5421          2.5360          2.5299          2.5239          2.5179          2.5120          2.5062
          2.5003          2.4945          2.4888          2.4830          2.4773          2.4716          2.4659
          2.4602          2.4545          2.4488          2.4431          2.4375          2.4318          2.4261
          2.4205          2.4148          2.4090          2.4033          2.3975          2.3918          2.3861
          2.3804          2.3748          2.3691          2.3634          2.3577          2.3520          2.3463
          2.3406          2.3350          2.3293          2.3237          2.3180          2.3123          2.3066
          2.3009          2.2952          2.2895          2.2838          2.2780          2.2721          2.2664
          2.2605          2.2547          2.2489          2.2430          2.2372          2.2313          2.2254
          2.2195          2.2136          2.2076          2.2016          2.1956          2.1896          2.1836
          2.1775          2.1714          2.1653          2.1592          2.1530          2.1469          2.1407
          2.1345          2.1283          2.1221          2.1158          2.1095          2.1032          2.0968
          2.0904          2.0839          2.0774          2.0709          2.0644          2.0578          2.0511
          2.0444          2.0376          2.0308          2.0240          2.0171          2.0103          2.0033
          1.9963          1.9893          1.9822          1.9750          1.9678          1.9606          3.3224
          3.3132          3.3034          3.2921          3.2804          3.2700          3.2596          3.2507
          3.2423          3.2340          3.2258          3.2176          3.2093          3.1997          3.1901
          3.1802          3.1706          3.1613          3.1520          3.1425          3.1333          3.1244
          3.1156          3.1067          3.0978          3.0888          3.0798          3.0712          3.0630
          3.0546          3.0461          3.0376          3.0296          3.0219          3.0140          3.0061
          2.9984          2.9908          2.9833          2.9755          2.9677          2.9600          2.9525
          2.9455          2.9381          2.9307          2.9234          2.9162          2.9093          2.9024
          2.8952          2.8881          2.8810          2.8741          2.8676          2.8608          2.8540
          2.8472          2.8405          2.8339          2.8275          2.8208          2.8142          2.8076
          2.8011          2.7946          2.7886          2.7821          2.7757          2.7693          2.7629
          2.7565          2.7505          2.7443          2.7381          2.7318          2.7257          2.7195
          2.7134          2.7074          2.7013          2.6951          2.6890          2.6829          2.6768
          2.6706          2.6644          2.6581          2.6518          2.6456          2.6393          2.6330
          2.6267          2.6204          2.6141          2.6079          2.6016          2.5949          2.5883
          2.5817          2.5751          2.5686          2.5622          2.5559          2.5496          2.5434
          2.5372          2.5312          2.5252          2.5193          2.5134          2.5076          2.5018
          2.4960          2.4902          2.4845          2.4787          2.4730          2.4673          2.4616
          2.4558          2.4501          2.4444          2.4387          2.4330          2.4273          2.4217
          2.4160          2.4103          2.4045          2.3987          2.3930          2.3872          2.3815
          2.3758          2.3702          2.3644          2.3587          2.3530          2.3473          2.3416
          2.3359          2.3302          2.3245          2.3188          2.3130          2.3073          2.3016
          2.2959          2.2901          2.2844          2.2786          2.2727          2.2668          2.2610
          2.2551          2.2492          2.2434          2.2375          2.2315          2.2256          2.2196
          2.2137          2.2077          2.2016          2.1956          2.1895          2.1834          2.1773
          2.1712          2.1650          2.1588          2.1526          2.1464          2.1402          2.1339
          2.1277          2.1214          2.1150          2.1087          2.1023          2.0958          2.0893
          2.0828          2.0763          2.0697          2.0631          2.0564          2.0497          2.0429
          2.0361          2.0292          2.0223          2.0154          2.0084          2.0014          1.9943
          1.9872          1.9800          1.9728          1.9655          3.3349          3.3255          3.3153
          3.3051          3.2938          3.2822          3.2718          3.2614          3.2517          3.2434
          3.2351          3.2269          3.2188          3.2103          3.2007          3.1911          3.1813
          3.1717          3.1625          3.1531          3.1438          3.1347          3.1259          3.1170
          3.1081          3.0993          3.0903          3.0814          3.0728          3.0647          3.0563
          3.0478          3.0394          3.0314          3.0237          3.0158          3.0080          3.0002
          2.9927          2.9853          2.9774          2.9697          2.9620          2.9545          2.9474
          2.9401          2.9327          2.9255          2.9182          2.9114          2.9044          2.8972
          2.8901          2.8831          2.8761          2.8696          2.8628          2.8560          2.8492
          2.8425          2.8359          2.8295          2.8229          2.8162          2.8097          2.8032
          2.7967          2.7906          2.7841          2.7776          2.7712          2.7649          2.7585
          2.7524          2.7461          2.7399          2.7337          2.7275          2.7214          2.7153
          2.7091          2.7030          2.6967          2.6905          2.6843          2.6781          2.6718
          2.6656          2.6593          2.6530          2.6468          2.6405          2.6342          2.6279
          2.6216          2.6153          2.6091          2.6026          2.5960          2.5893          2.5827
          2.5762          2.5698          2.5634          2.5571          2.5508          2.5446          2.5385
          2.5325          2.5265          2.5206          2.5148          2.5090          2.5032          2.4974
          2.4916          2.4859          2.4801          2.4744          2.4687          2.4629          2.4572
          2.4514          2.4457          2.4399          2.4342          2.4285          2.4228          2.4171
          2.4114          2.4057          2.3999          2.3941          2.3883          2.3826          2.3769
          2.3712          2.3654          2.3597          2.3540          2.3483          2.3426          2.3368
          2.3310          2.3253          2.3196          2.3138          2.3080          2.3023          2.2965
          2.2907          2.2849          2.2791          2.2732          2.2674          2.2614          2.2555
          2.2495          2.2436          2.2377          2.2317          2.2257          2.2197          2.2137
          2.2076          2.2016          2.1955          2.1894          2.1832          2.1770          2.1709
          2.1646          2.1584          2.1521          2.1458          2.1395          2.1332          2.1269
          2.1206          2.1142          2.1077          2.1013          2.0948          2.0882          2.0817
          2.0750          2.0684          2.0617          2.0549          2.0482          2.0413          2.0344
          2.0275          2.0205          2.0135          2.0064          1.9993          1.9922          1.9850
          1.9777          1.9704          3.3471          3.3376          3.3273          3.3168          3.3066
          3.2952          3.2838          3.2734          3.2630          3.2527          3.2444          3.2361
          3.2280          3.2199          3.2111          3.2016          3.1919          3.1821          3.1727
          3.1636          3.1541          3.1449          3.1359          3.1271          3.1182          3.1094
          3.1006          3.0917          3.0829          3.0743          3.0662          3.0578          3.0493
          3.0410          3.0330          3.0253          3.0174          3.0097          3.0020          2.9944
          2.9870          2.9792          2.9715          2.9638          2.9563          2.9493          2.9419
          2.9346          2.9274          2.9202          2.9133          2.9063          2.8991          2.8921
          2.8850          2.8781          2.8715          2.8647          2.8579          2.8512          2.8445
          2.8378          2.8314          2.8247          2.8181          2.8116          2.8051          2.7986
          2.7924          2.7859          2.7794          2.7730          2.7667          2.7604          2.7541
          2.7479          2.7416          2.7354          2.7292          2.7229          2.7168          2.7104
          2.7041          2.6979          2.6917          2.6854          2.6792          2.6730          2.6667
          2.6604          2.6541          2.6478          2.6415          2.6353          2.6290          2.6227
          2.6164          2.6102          2.6035          2.5969          2.5903          2.5837          2.5772
          2.5708          2.5645          2.5582          2.5520          2.5458          2.5397          2.5337
          2.5277          2.5218          2.5160          2.5102          2.5044          2.4987          2.4929
          2.4872          2.4814          2.4756          2.4699          2.4641          2.4584          2.4526
          2.4468          2.4411          2.4353          2.4296          2.4238          2.4181          2.4124
          2.4066          2.4009          2.3951          2.3893          2.3835          2.3778          2.3720
          2.3663          2.3606          2.3548          2.3491          2.3433          2.3376          2.3318
          2.3260          2.3202          2.3144          2.3086          2.3028          2.2970          2.2911
          2.2853          2.2794          2.2735          2.2677          2.2617          2.2557          2.2498
          2.2438          2.2378          2.2317          2.2257          2.2197          2.2136          2.2075
          2.2014          2.1952          2.1891          2.1829          2.1767          2.1704          2.1642
          2.1579          2.1515          2.1452          2.1388          2.1325          2.1261          2.1197
          2.1132          2.1067          2.1002          2.0936          2.0870          2.0804          2.0737
          2.0670          2.0602          2.0534          2.0465          2.0396          2.0327          2.0256
          2.0186          2.0115          2.0044          1.9972          1.9899          1.9826          1.9753
          3.3592          3.3497          3.3393          3.3287          3.3182          3.3078          3.2964
          3.2852          3.2748          3.2644          3.2541          3.2453          3.2370          3.2289
          3.2210          3.2118          3.2023          3.1926          3.1829          3.1736          3.1644
          3.1551          3.1459          3.1370          3.1283          3.1194          3.1107          3.1019
          3.0930          3.0843          3.0757          3.0677          3.0592          3.0508          3.0425
          3.0345          3.0269          3.0190          3.0113          3.0036          2.9961          2.9887
          2.9809          2.9732          2.9656          2.9581          2.9511          2.9437          2.9364
          2.9292          2.9220          2.9151          2.9081          2.9010          2.8939          2.8869
          2.8800          2.8734          2.8665          2.8597          2.8530          2.8463          2.8397
          2.8332          2.8266          2.8200          2.8134          2.8069          2.8005          2.7941
          2.7876          2.7812          2.7748          2.7683          2.7620          2.7556          2.7492
          2.7430          2.7367          2.7305          2.7242          2.7180          2.7117          2.7053
          2.6990          2.6928          2.6865          2.6803          2.6740          2.6678          2.6614
          2.6551          2.6488          2.6425          2.6363          2.6300          2.6237          2.6175
          2.6110          2.6044          2.5977          2.5911          2.5846          2.5782          2.5718
          2.5655          2.5593          2.5531          2.5469          2.5409          2.5349          2.5289
          2.5230          2.5171          2.5113          2.5055          2.4998          2.4940          2.4883
          2.4826          2.4768          2.4710          2.4653          2.4595          2.4537          2.4479
          2.4421          2.4363          2.4305          2.4248          2.4190          2.4133          2.4075
          2.4018          2.3960          2.3903          2.3844          2.3786          2.3728          2.3671
          2.3613          2.3556          2.3498          2.3440          2.3382          2.3324          2.3266
          2.3208          2.3149          2.3091          2.3032          2.2974          2.2915          2.2856
          2.2797          2.2738          2.2678          2.2619          2.2559          2.2499          2.2438
          2.2378          2.2317          2.2256          2.2195          2.2134          2.2073          2.2011
          2.1949          2.1887          2.1825          2.1762          2.1699          2.1636          2.1573
          2.1509          2.1445          2.1380          2.1316          2.1251          2.1187          2.1122
          2.1056          2.0990          2.0924          2.0857          2.0790          2.0723          2.0655
          2.0586          2.0517          2.0448          2.0379          2.0308          2.0237          2.0166
          2.0094          2.0022          1.9949          1.9876          1.9802          3.3712          3.3616
          3.3512          3.3405          3.3299          3.3193          3.3089          3.2975          3.2865
          3.2761          3.2657          3.2554          3.2461          3.2379          3.2299          3.2220
          3.2126          3.2030          3.1933          3.1837          3.1746          3.1653          3.1560
          3.1469          3.1382          3.1294          3.1206          3.1119          3.1032          3.0944
          3.0856          3.0771          3.0691          3.0607          3.0523          3.0441          3.0360
          3.0284          3.0206          3.0129          3.0053          2.9978          2.9903          2.9826
          2.9750          2.9674          2.9599          2.9528          2.9455          2.9382          2.9310
          2.9239          2.9169          2.9099          2.9028          2.8958          2.8888          2.8819
          2.8751          2.8683          2.8616          2.8548          2.8482          2.8415          2.8350
          2.8283          2.8218          2.8152          2.8086          2.8021          2.7956          2.7891
          2.7826          2.7761          2.7697          2.7633          2.7570          2.7505          2.7442
          2.7380          2.7317          2.7255          2.7193          2.7130          2.7065          2.7001
          2.6938          2.6875          2.6813          2.6750          2.6688          2.6625          2.6561
          2.6498          2.6435          2.6372          2.6310          2.6247          2.6185          2.6118
          2.6052          2.5985          2.5920          2.5856          2.5791          2.5728          2.5665
          2.5603          2.5542          2.5481          2.5420          2.5360          2.5301          2.5242
          2.5183          2.5124          2.5066          2.5008          2.4951          2.4894          2.4836
          2.4779          2.4721          2.4663          2.4605          2.4547          2.4489          2.4431
          2.4373          2.4315          2.4257          2.4199          2.4141          2.4084          2.4026
          2.3968          2.3911          2.3853          2.3794          2.3736          2.3678          2.3620
          2.3562          2.3504          2.3446          2.3388          2.3330          2.3271          2.3213
          2.3154          2.3095          2.3036          2.2977          2.2918          2.2858          2.2799
          2.2739          2.2680          2.2620          2.2560          2.2499          2.2438          2.2377
          2.2316          2.2255          2.2193          2.2131          2.2070          2.2007          2.1945
          2.1882          2.1820          2.1757          2.1694          2.1630          2.1566          2.1501
          2.1437          2.1371          2.1306          2.1241          2.1176          2.1110          2.1044
          2.0978          2.0911          2.0843          2.0776          2.0707          2.0639          2.0570
          2.0500          2.0430          2.0360          2.0289          2.0217          2.0145          2.0072
          1.9999          1.9926          1.9852          3.3831          3.3734          3.3629          3.3522
          3.3414          3.3308          3.3203          3.3099          3.2984          3.2877          3.2772
          3.2669          3.2567          3.2469          3.2388          3.2309          3.2227          3.2133
          3.2036          3.1939          3.1845          3.1754          3.1662          3.1570          3.1480
          3.1393          3.1305          3.1218          3.1132          3.1044          3.0956          3.0870
          3.0785          3.0704          3.0621          3.0538          3.0456          3.0376          3.0299
          3.0222          3.0145          3.0070          2.9995          2.9920          2.9843          2.9767
          2.9691          2.9617          2.9545          2.9472          2.9400          2.9328          2.9257
          2.9187          2.9116          2.9046          2.8975          2.8906          2.8837          2.8769
          2.8701          2.8633          2.8565          2.8498          2.8431          2.8364          2.8297
          2.8231          2.8165          2.8100          2.8034          2.7969          2.7903          2.7839
          2.7774          2.7710          2.7646          2.7583          2.7518          2.7454          2.7392
          2.7329          2.7267          2.7205          2.7142          2.7078          2.7013          2.6948
          2.6885          2.6823          2.6760          2.6697          2.6634          2.6571          2.6508
          2.6445          2.6382          2.6319          2.6257          2.6193          2.6126          2.6060
          2.5994          2.5928          2.5864          2.5801          2.5738          2.5675          2.5613
          2.5552          2.5491          2.5431          2.5371          2.5312          2.5253          2.5194
          2.5135          2.5077          2.5019          2.4961          2.4903          2.4846          2.4788
          2.4730          2.4673          2.4615          2.4557          2.4499          2.4441          2.4382
          2.4324          2.4266          2.4208          2.4149          2.4091          2.4033          2.3976
          2.3918          2.3860          2.3802          2.3743          2.3684          2.3626          2.3568
          2.3510          2.3451          2.3393          2.3335          2.3276          2.3217          2.3158
          2.3098          2.3039          2.2980          2.2920          2.2860          2.2800          2.2740
          2.2680          2.2620          2.2559          2.2498          2.2437          2.2376          2.2314
          2.2252          2.2190          2.2128          2.2066          2.2003          2.1940          2.1877
          2.1814          2.1751          2.1687          2.1623          2.1558          2.1493          2.1428
          2.1362          2.1296          2.1230          2.1164          2.1098          2.1031          2.0964
          2.0897          2.0829          2.0760          2.0691          2.0622          2.0552          2.0482
          2.0411          2.0340          2.0268          2.0196          2.0123          2.0049          1.9975
          1.9901          3.3949          3.3852          3.3746          3.3638          3.3530          3.3422
          3.3316          3.3211          3.3107          3.2991          3.2887          3.2783          3.2680
          3.2579          3.2480          3.2397          3.2318          3.2233          3.2138          3.2041
          3.1946          3.1854          3.1762          3.1670          3.1579          3.1490          3.1403
          3.1316          3.1229          3.1144          3.1056          3.0969          3.0883          3.0798
          3.0717          3.0634          3.0552          3.0470          3.0390          3.0314          3.0237
          3.0161          3.0086          3.0011          2.9936          2.9860          2.9784          2.9708
          2.9634          2.9561          2.9489          2.9417          2.9345          2.9274          2.9204
          2.9133          2.9062          2.8991          2.8921          2.8851          2.8782          2.8713
          2.8645          2.8577          2.8510          2.8444          2.8376          2.8310          2.8243
          2.8177          2.8112          2.8047          2.7982          2.7916          2.7851          2.7787
          2.7723          2.7659          2.7595          2.7531          2.7466          2.7403          2.7341
          2.7278          2.7216          2.7154          2.7089          2.7024          2.6960          2.6895
          2.6832          2.6769          2.6706          2.6643          2.6580          2.6517          2.6454
          2.6391          2.6329          2.6267          2.6200          2.6133          2.6067          2.6001
          2.5936          2.5872          2.5808          2.5746          2.5684          2.5623          2.5562
          2.5501          2.5441          2.5382          2.5322          2.5263          2.5204          2.5146
          2.5087          2.5029          2.4970          2.4912          2.4854          2.4797          2.4739
          2.4681          2.4623          2.4565          2.4507          2.4449          2.4391          2.4332
          2.4274          2.4215          2.4157          2.4098          2.4040          2.3982          2.3924
          2.3866          2.3808          2.3749          2.3690          2.3631          2.3573          2.3514
          2.3456          2.3397          2.3338          2.3279          2.3220          2.3161          2.3101
          2.3041          2.2981          2.2921          2.2861          2.2801          2.2740          2.2680
          2.2619          2.2558          2.2496          2.2435          2.2373          2.2311          2.2249
          2.2187          2.2124          2.2061          2.1998          2.1935          2.1871          2.1807
          2.1743          2.1679          2.1615          2.1549          2.1484          2.1418          2.1352
          2.1285          2.1218          2.1152          2.1085          2.1017          2.0950          2.0882
          2.0813          2.0744          2.0674          2.0604          2.0533          2.0462          2.0391
          2.0319          2.0246          2.0173          2.0100          2.0025          1.9951          3.4066
          3.3968          3.3862          3.3753          3.3645          3.3537          3.3428          3.3323
          3.3218          3.3114          3.3000          3.2897          3.2794          3.2692          3.2592
          3.2493          3.2405          3.2327          3.2239          3.2143          3.2047          3.1953
          3.1862          3.1770          3.1679          3.1589          3.1501          3.1414          3.1327
          3.1241          3.1155          3.1068          3.0982          3.0896          3.0812          3.0731
          3.0648          3.0566          3.0485          3.0405          3.0329          3.0252          3.0177
          3.0102          3.0028          2.9952          2.9876          2.9800          2.9725          2.9651
[truncated: 3,505,956 more chars]
