# Supplementary material for: Quantifying the dynamic wing morphing of hovering hummingbird
Source: R Soc Open Sci. 2017 Sep 20;4(9):170307. doi: 10.1098/rsos.170307 (PMC5627076; doi:10.1098/rsos.170307)
Supplement: Reconstructed 3D hummingbird wing grid data [file rsos170307supp2.zip › wing_grid/grid02.xyz]

           2
         201         401           1
           1          51           1
          2.2636          2.2578          2.2521          2.2463          2.2406          2.2349          2.2292
          2.2237          2.2183          2.2130          2.2079          2.2029          2.1980          2.1932
          2.1885          2.1838          2.1792          2.1747          2.1703          2.1659          2.1616
          2.1572          2.1528          2.1484          2.1439          2.1394          2.1349          2.1304
          2.1258          2.1213          2.1167          2.1122          2.1078          2.1034          2.0991
          2.0948          2.0906          2.0866          2.0826          2.0787          2.0750          2.0714
          2.0679          2.0645          2.0613          2.0582          2.0551          2.0522          2.0494
          2.0467          2.0441          2.0416          2.0391          2.0368          2.0344          2.0322
          2.0300          2.0278          2.0257          2.0237          2.0217          2.0197          2.0177
          2.0157          2.0138          2.0119          2.0100          2.0081          2.0062          2.0043
          2.0024          2.0006          1.9987          1.9968          1.9949          1.9931          1.9912
          1.9893          1.9874          1.9855          1.9835          1.9816          1.9797          1.9777
          1.9757          1.9737          1.9717          1.9696          1.9676          1.9655          1.9634
          1.9612          1.9591          1.9569          1.9547          1.9524          1.9501          1.9478
          1.9454          1.9431          1.9407          1.9382          1.9357          1.9332          1.9307
          1.9281          1.9255          1.9229          1.9202          1.9175          1.9148          1.9120
          1.9092          1.9064          1.9035          1.9005          1.8976          1.8946          1.8915
          1.8885          1.8854          1.8822          1.8790          1.8758          1.8725          1.8692
          1.8659          1.8625          1.8591          1.8556          1.8521          1.8486          1.8450
          1.8414          1.8378          1.8341          1.8304          1.8267          1.8229          1.8191
          1.8153          1.8114          1.8075          1.8036          1.7997          1.7958          1.7918
          1.7879          1.7839          1.7799          1.7759          1.7719          1.7679          1.7639
          1.7599          1.7559          1.7519          1.7479          1.7439          1.7399          1.7360
          1.7321          1.7281          1.7243          1.7204          1.7166          1.7128          1.7090
          1.7053          1.7016          1.6979          1.6943          1.6908          1.6873          1.6838
          1.6803          1.6768          1.6734          1.6699          1.6665          1.6632          1.6599
          1.6567          1.6535          1.6504          1.6473          1.6443          1.6413          1.6384
          1.6355          1.6326          1.6297          1.6268          1.6240          1.6211          1.6182
          1.6153          1.6124          1.6094          1.6064          1.6033          2.2792          2.2691
          2.2593          2.2506          2.2426          2.2352          2.2281          2.2210          2.2143
          2.2079          2.2019          2.1962          2.1906          2.1853          2.1801          2.1754
          2.1708          2.1658          2.1617          2.1574          2.1532          2.1481          2.1438
          2.1396          2.1361          2.1322          2.1275          2.1235          2.1197          2.1162
          2.1125          2.1087          2.1043          2.1005          2.0969          2.0934          2.0901
          2.0865          2.0829          2.0788          2.0753          2.0718          2.0684          2.0651
          2.0616          2.0577          2.0543          2.0509          2.0476          2.0444          2.0411
          2.0378          2.0344          2.0308          2.0276          2.0246          2.0213          2.0179
          2.0145          2.0103          2.0071          2.0039          2.0009          1.9983          1.9958
          1.9929          1.9899          1.9874          1.9844          1.9813          1.9786          1.9756
          1.9725          1.9694          1.9663          1.9632          1.9601          1.9570          1.9541
          1.9510          1.9480          1.9449          1.9419          1.9389          1.9359          1.9330
          1.9301          1.9272          1.9243          1.9214          1.9186          1.9158          1.9130
          1.9101          1.9073          1.9045          1.9018          1.8990          1.8962          1.8935
          1.8908          1.8881          1.8855          1.8828          1.8804          1.8778          1.8753
          1.8728          1.8703          1.8675          1.8649          1.8622          1.8596          1.8569
          1.8544          1.8517          1.8489          1.8461          1.8433          1.8406          1.8378
          1.8350          1.8322          1.8295          1.8267          1.8240          1.8213          1.8186
          1.8160          1.8130          1.8099          1.8069          1.8056          1.8033          1.8010
          1.7986          1.7960          1.7933          1.7905          1.7877          1.7848          1.7820
          1.7792          1.7764          1.7736          1.7707          1.7679          1.7651          1.7622
          1.7594          1.7565          1.7536          1.7507          1.7478          1.7449          1.7420
          1.7391          1.7362          1.7333          1.7304          1.7274          1.7245          1.7216
          1.7186          1.7157          1.7127          1.7098          1.7068          1.7038          1.7008
          1.6978          1.6949          1.6919          1.6889          1.6859          1.6829          1.6799
          1.6769          1.6738          1.6708          1.6678          1.6647          1.6617          1.6586
          1.6556          1.6525          1.6494          1.6462          1.6431          1.6400          1.6368
          1.6336          1.6303          1.6271          1.6238          1.6205          1.6172          1.6139
          1.6105          1.6071          1.6037          2.2943          2.2852          2.2772          2.2699
          2.2626          2.2563          2.2508          2.2453          2.2406          2.2362          2.2317
          2.2272          2.2226          2.2177          2.2129          2.2079          2.2030          2.1979
          2.1929          2.1878          2.1828          2.1777          2.1726          2.1676          2.1628
          2.1580          2.1532          2.1484          2.1437          2.1391          2.1346          2.1300
          2.1253          2.1208          2.1164          2.1121          2.1079          2.1037          2.0994
          2.0951          2.0908          2.0867          2.0826          2.0786          2.0745          2.0704
          2.0664          2.0625          2.0588          2.0550          2.0512          2.0474          2.0435
          2.0399          2.0363          2.0327          2.0291          2.0253          2.0215          2.0176
          2.0138          2.0103          2.0073          2.0045          2.0018          1.9988          1.9958
          1.9931          1.9901          1.9869          1.9839          1.9808          1.9775          1.9743
          1.9710          1.9677          1.9644          1.9612          1.9580          1.9548          1.9517
          1.9486          1.9456          1.9426          1.9397          1.9367          1.9338          1.9309
          1.9280          1.9252          1.9224          1.9196          1.9169          1.9141          1.9113
          1.9086          1.9059          1.9032          1.9005          1.8978          1.8952          1.8927
          1.8902          1.8877          1.8852          1.8828          1.8803          1.8779          1.8755
          1.8731          1.8706          1.8681          1.8657          1.8630          1.8606          1.8579
          1.8552          1.8524          1.8497          1.8470          1.8442          1.8415          1.8388
          1.8360          1.8333          1.8307          1.8280          1.8254          1.8219          1.8187
          1.8156          1.8129          1.8103          1.8078          1.8052          1.8023          1.7999
          1.7973          1.7945          1.7917          1.7889          1.7861          1.7834          1.7806
          1.7778          1.7750          1.7722          1.7694          1.7665          1.7637          1.7608
          1.7579          1.7550          1.7521          1.7491          1.7462          1.7433          1.7403
          1.7373          1.7344          1.7314          1.7284          1.7254          1.7224          1.7194
          1.7164          1.7134          1.7104          1.7073          1.7043          1.7012          1.6982
          1.6951          1.6921          1.6890          1.6859          1.6828          1.6796          1.6765
          1.6734          1.6703          1.6671          1.6640          1.6608          1.6576          1.6545
          1.6512          1.6480          1.6448          1.6415          1.6382          1.6349          1.6315
          1.6282          1.6248          1.6214          1.6180          1.6146          1.6111          1.6076
          1.6040          2.3057          2.2976          2.2904          2.2843          2.2789          2.2735
          2.2682          2.2629          2.2579          2.2529          2.2480          2.2430          2.2378
          2.2325          2.2272          2.2207          2.2153          2.2100          2.2046          2.1991
          2.1937          2.1886          2.1831          2.1780          2.1729          2.1679          2.1630
          2.1581          2.1532          2.1485          2.1438          2.1391          2.1345          2.1298
          2.1252          2.1209          2.1166          2.1123          2.1080          2.1036          2.0993
          2.0950          2.0909          2.0868          2.0827          2.0787          2.0746          2.0707
          2.0667          2.0629          2.0591          2.0552          2.0515          2.0478          2.0440
          2.0403          2.0366          2.0329          2.0290          2.0252          2.0217          2.0183
          2.0155          2.0127          2.0100          2.0071          2.0041          2.0014          1.9983
          1.9953          1.9923          1.9890          1.9855          1.9820          1.9785          1.9751
          1.9718          1.9685          1.9653          1.9621          1.9589          1.9559          1.9528
          1.9498          1.9468          1.9439          1.9410          1.9380          1.9352          1.9323
          1.9295          1.9267          1.9238          1.9211          1.9183          1.9156          1.9128
          1.9101          1.9074          1.9047          1.9021          1.8994          1.8968          1.8943
          1.8918          1.8893          1.8869          1.8844          1.8819          1.8794          1.8769
          1.8741          1.8713          1.8689          1.8663          1.8637          1.8609          1.8581
          1.8554          1.8527          1.8499          1.8472          1.8444          1.8417          1.8389
          1.8362          1.8332          1.8297          1.8263          1.8230          1.8199          1.8170
          1.8143          1.8117          1.8090          1.8061          1.8031          1.7993          1.7965
          1.7937          1.7908          1.7880          1.7853          1.7825          1.7798          1.7770
          1.7742          1.7714          1.7685          1.7656          1.7628          1.7598          1.7569
          1.7540          1.7510          1.7480          1.7450          1.7420          1.7391          1.7360
          1.7330          1.7300          1.7270          1.7239          1.7209          1.7179          1.7148
          1.7118          1.7087          1.7056          1.7025          1.6994          1.6963          1.6932
          1.6901          1.6870          1.6838          1.6806          1.6775          1.6744          1.6712
          1.6680          1.6649          1.6617          1.6585          1.6552          1.6520          1.6487
          1.6455          1.6422          1.6388          1.6355          1.6321          1.6288          1.6254
          1.6220          1.6185          1.6150          1.6115          1.6080          1.6044          2.3119
          2.3052          2.2998          2.2942          2.2884          2.2827          2.2770          2.2714
          2.2660          2.2607          2.2554          2.2501          2.2447          2.2393          2.2338
          2.2284          2.2230          2.2176          2.2123          2.2059          2.2006          2.1954
          2.1903          2.1852          2.1801          2.1751          2.1701          2.1653          2.1605
          2.1558          2.1511          2.1465          2.1417          2.1371          2.1326          2.1282
          2.1239          2.1197          2.1153          2.1108          2.1065          2.1022          2.0980
          2.0939          2.0899          2.0858          2.0817          2.0776          2.0736          2.0697
          2.0658          2.0620          2.0581          2.0542          2.0504          2.0467          2.0429
          2.0392          2.0354          2.0317          2.0283          2.0254          2.0226          2.0197
          2.0169          2.0139          2.0111          2.0082          2.0048          2.0014          1.9980
          1.9946          1.9911          1.9876          1.9842          1.9807          1.9773          1.9740
          1.9707          1.9675          1.9643          1.9612          1.9581          1.9551          1.9521
          1.9491          1.9461          1.9432          1.9403          1.9374          1.9345          1.9316
          1.9288          1.9260          1.9232          1.9204          1.9176          1.9149          1.9121
          1.9093          1.9065          1.9039          1.9013          1.8987          1.8961          1.8936
          1.8910          1.8885          1.8859          1.8830          1.8801          1.8773          1.8748
          1.8723          1.8697          1.8670          1.8643          1.8615          1.8588          1.8561
          1.8534          1.8506          1.8479          1.8452          1.8421          1.8387          1.8353
          1.8318          1.8284          1.8251          1.8219          1.8188          1.8159          1.8130
          1.8100          1.8070          1.8038          1.8004          1.7968          1.7940          1.7911
          1.7884          1.7856          1.7829          1.7801          1.7774          1.7746          1.7718
          1.7690          1.7661          1.7632          1.7603          1.7574          1.7544          1.7515
          1.7485          1.7455          1.7425          1.7395          1.7365          1.7334          1.7304
          1.7273          1.7243          1.7212          1.7182          1.7151          1.7121          1.7090
          1.7058          1.7028          1.6997          1.6966          1.6935          1.6904          1.6872
          1.6841          1.6809          1.6778          1.6746          1.6715          1.6683          1.6652
          1.6620          1.6588          1.6556          1.6523          1.6491          1.6458          1.6425
          1.6392          1.6358          1.6325          1.6291          1.6257          1.6223          1.6189
          1.6154          1.6119          1.6084          1.6048          2.3230          2.3163          2.3108
          2.3052          2.2995          2.2938          2.2881          2.2825          2.2770          2.2715
          2.2661          2.2606          2.2551          2.2495          2.2440          2.2385          2.2330
          2.2276          2.2221          2.2167          2.2113          2.2061          2.2009          2.1958
          2.1904          2.1854          2.1804          2.1756          2.1708          2.1660          2.1613
          2.1565          2.1519          2.1472          2.1426          2.1382          2.1337          2.1293
          2.1249          2.1204          2.1160          2.1117          2.1074          2.1032          2.0991
          2.0949          2.0907          2.0866          2.0825          2.0784          2.0744          2.0706
          2.0666          2.0627          2.0588          2.0549          2.0511          2.0473          2.0436
          2.0399          2.0362          2.0330          2.0302          2.0273          2.0243          2.0211
          2.0177          2.0144          2.0111          2.0078          2.0046          2.0012          1.9978
          1.9945          1.9910          1.9876          1.9843          1.9809          1.9776          1.9743
          1.9710          1.9678          1.9646          1.9615          1.9584          1.9554          1.9523
          1.9493          1.9464          1.9434          1.9404          1.9375          1.9346          1.9317
          1.9289          1.9261          1.9233          1.9205          1.9176          1.9146          1.9119
          1.9092          1.9066          1.9039          1.9012          1.8986          1.8959          1.8932
          1.8902          1.8873          1.8843          1.8816          1.8790          1.8764          1.8738
          1.8711          1.8684          1.8656          1.8629          1.8602          1.8575          1.8547
          1.8520          1.8487          1.8453          1.8419          1.8385          1.8351          1.8317
          1.8283          1.8250          1.8218          1.8186          1.8155          1.8123          1.8091
          1.8057          1.8022          1.7986          1.7954          1.7926          1.7898          1.7871
          1.7844          1.7816          1.7788          1.7761          1.7732          1.7704          1.7675
          1.7646          1.7617          1.7588          1.7558          1.7528          1.7498          1.7468
          1.7437          1.7407          1.7377          1.7346          1.7315          1.7284          1.7254
          1.7223          1.7192          1.7161          1.7130          1.7099          1.7068          1.7036
          1.7005          1.6974          1.6943          1.6912          1.6880          1.6848          1.6817
          1.6785          1.6754          1.6722          1.6690          1.6658          1.6626          1.6594
          1.6562          1.6529          1.6496          1.6464          1.6431          1.6397          1.6364
          1.6330          1.6296          1.6262          1.6228          1.6193          1.6158          1.6123
          1.6088          1.6052          2.3366          2.3312          2.3258          2.3203          2.3148
          2.3092          2.3035          2.2979          2.2922          2.2867          2.2811          2.2755
          2.2698          2.2642          2.2586          2.2531          2.2476          2.2420          2.2365
          2.2310          2.2256          2.2203          2.2150          2.2098          2.2046          2.1995
          2.1944          2.1895          2.1847          2.1798          2.1750          2.1702          2.1655
          2.1607          2.1560          2.1514          2.1469          2.1424          2.1378          2.1332
          2.1287          2.1243          2.1199          2.1156          2.1113          2.1069          2.1027
          2.0985          2.0943          2.0901          2.0860          2.0820          2.0779          2.0740
          2.0700          2.0660          2.0621          2.0582          2.0544          2.0506          2.0470
          2.0434          2.0395          2.0362          2.0332          2.0299          2.0264          2.0230
          2.0197          2.0163          2.0131          2.0098          2.0066          2.0033          2.0000
          1.9967          1.9934          1.9900          1.9867          1.9834          1.9801          1.9768
          1.9735          1.9702          1.9669          1.9637          1.9606          1.9575          1.9544
          1.9514          1.9484          1.9453          1.9423          1.9394          1.9365          1.9336
          1.9307          1.9278          1.9250          1.9220          1.9191          1.9163          1.9135
          1.9108          1.9081          1.9053          1.9026          1.8998          1.8968          1.8938
          1.8908          1.8878          1.8851          1.8824          1.8796          1.8769          1.8742
          1.8714          1.8687          1.8659          1.8631          1.8604          1.8576          1.8542
          1.8508          1.8473          1.8439          1.8404          1.8370          1.8336          1.8302
          1.8269          1.8235          1.8202          1.8169          1.8135          1.8101          1.8065
          1.8029          1.7993          1.7958          1.7931          1.7904          1.7877          1.7849
          1.7820          1.7792          1.7764          1.7735          1.7706          1.7676          1.7647
          1.7617          1.7587          1.7556          1.7526          1.7495          1.7464          1.7433
          1.7402          1.7371          1.7339          1.7308          1.7277          1.7245          1.7214
          1.7182          1.7151          1.7119          1.7087          1.7055          1.7024          1.6992
          1.6960          1.6928          1.6896          1.6864          1.6832          1.6800          1.6768
          1.6736          1.6703          1.6671          1.6639          1.6606          1.6573          1.6540
          1.6507          1.6474          1.6440          1.6406          1.6372          1.6338          1.6304
          1.6269          1.6234          1.6199          1.6164          1.6129          1.6093          1.6056
          2.3502          2.3461          2.3409          2.3353          2.3296          2.3240          2.3183
          2.3125          2.3068          2.3011          2.2954          2.2897          2.2840          2.2783
          2.2726          2.2670          2.2614          2.2558          2.2503          2.2447          2.2393
          2.2338          2.2285          2.2231          2.2178          2.2126          2.2075          2.2024
          2.1975          2.1925          2.1876          2.1827          2.1779          2.1731          2.1683
          2.1636          2.1589          2.1543          2.1497          2.1451          2.1404          2.1359
          2.1314          2.1270          2.1226          2.1182          2.1138          2.1095          2.1052
          2.1009          2.0967          2.0926          2.0884          2.0843          2.0803          2.0763
          2.0723          2.0683          2.0644          2.0605          2.0567          2.0529          2.0492
          2.0455          2.0413          2.0382          2.0347          2.0313          2.0279          2.0245
          2.0212          2.0179          2.0146          2.0114          2.0081          2.0049          2.0017
          1.9984          1.9952          1.9918          1.9885          1.9852          1.9819          1.9785
          1.9751          1.9718          1.9684          1.9652          1.9621          1.9589          1.9559
          1.9528          1.9497          1.9466          1.9437          1.9407          1.9378          1.9349
          1.9320          1.9291          1.9260          1.9231          1.9203          1.9175          1.9147
          1.9119          1.9091          1.9064          1.9033          1.9002          1.8972          1.8940
          1.8911          1.8883          1.8855          1.8827          1.8799          1.8771          1.8743
          1.8715          1.8687          1.8659          1.8631          1.8597          1.8563          1.8528
          1.8493          1.8458          1.8423          1.8388          1.8354          1.8319          1.8285
          1.8251          1.8217          1.8183          1.8148          1.8113          1.8077          1.8041
          1.8005          1.7971          1.7937          1.7909          1.7882          1.7853          1.7824
          1.7795          1.7766          1.7737          1.7707          1.7677          1.7647          1.7616
          1.7585          1.7554          1.7523          1.7491          1.7459          1.7428          1.7396
          1.7364          1.7332          1.7300          1.7268          1.7236          1.7204          1.7172
          1.7139          1.7107          1.7074          1.7042          1.7010          1.6978          1.6946
          1.6913          1.6880          1.6847          1.6815          1.6782          1.6750          1.6717
          1.6684          1.6651          1.6618          1.6585          1.6551          1.6518          1.6484
          1.6450          1.6416          1.6381          1.6347          1.6312          1.6277          1.6241
          1.6206          1.6170          1.6134          1.6098          1.6061          2.3649          2.3614
          2.3562          2.3506          2.3447          2.3388          2.3328          2.3270          2.3211
          2.3153          2.3095          2.3037          2.2979          2.2921          2.2863          2.2806
          2.2749          2.2693          2.2637          2.2581          2.2525          2.2470          2.2416
          2.2362          2.2308          2.2254          2.2202          2.2150          2.2099          2.2048
          2.1998          2.1948          2.1898          2.1849          2.1801          2.1753          2.1706
          2.1659          2.1612          2.1564          2.1517          2.1471          2.1425          2.1380
          2.1335          2.1290          2.1246          2.1201          2.1157          2.1114          2.1071
          2.1029          2.0986          2.0945          2.0903          2.0863          2.0822          2.0781
          2.0741          2.0702          2.0662          2.0623          2.0584          2.0545          2.0506
          2.0467          2.0431          2.0396          2.0361          2.0327          2.0293          2.0260
          2.0226          2.0194          2.0161          2.0128          2.0096          2.0064          2.0032
          2.0000          1.9968          1.9934          1.9901          1.9867          1.9833          1.9799
          1.9765          1.9730          1.9698          1.9665          1.9634          1.9603          1.9572
          1.9540          1.9509          1.9479          1.9449          1.9420          1.9391          1.9361
          1.9331          1.9300          1.9271          1.9242          1.9214          1.9185          1.9157
          1.9130          1.9099          1.9068          1.9036          1.9004          1.8972          1.8943
          1.8915          1.8886          1.8858          1.8830          1.8801          1.8773          1.8744
          1.8716          1.8687          1.8653          1.8618          1.8582          1.8547          1.8511
          1.8476          1.8441          1.8406          1.8371          1.8336          1.8301          1.8266
          1.8232          1.8197          1.8162          1.8126          1.8090          1.8054          1.8019
          1.7983          1.7948          1.7914          1.7886          1.7857          1.7828          1.7798
          1.7768          1.7738          1.7708          1.7677          1.7646          1.7614          1.7583
          1.7551          1.7519          1.7487          1.7454          1.7422          1.7389          1.7357
          1.7324          1.7292          1.7259          1.7226          1.7193          1.7160          1.7127
          1.7094          1.7062          1.7029          1.6996          1.6963          1.6930          1.6896
          1.6863          1.6830          1.6797          1.6764          1.6731          1.6698          1.6664
          1.6631          1.6597          1.6563          1.6529          1.6495          1.6460          1.6426
          1.6391          1.6355          1.6320          1.6284          1.6249          1.6213          1.6176
          1.6140          1.6103          1.6065          2.3804          2.3772          2.3718          2.3659
          2.3600          2.3538          2.3476          2.3415          2.3355          2.3295          2.3235
          2.3176          2.3117          2.3058          2.2999          2.2940          2.2882          2.2825
          2.2768          2.2711          2.2654          2.2598          2.2543          2.2488          2.2433
          2.2379          2.2325          2.2272          2.2220          2.2168          2.2116          2.2065
          2.2015          2.1965          2.1915          2.1866          2.1818          2.1769          2.1722
          2.1674          2.1627          2.1581          2.1534          2.1487          2.1441          2.1396
          2.1351          2.1306          2.1261          2.1217          2.1173          2.1130          2.1087
          2.1044          2.1002          2.0960          2.0919          2.0878          2.0837          2.0796
          2.0756          2.0717          2.0677          2.0637          2.0596          2.0558          2.0516
          2.0482          2.0446          2.0410          2.0375          2.0341          2.0307          2.0274
          2.0241          2.0208          2.0175          2.0142          2.0110          2.0078          2.0046
          2.0014          1.9982          1.9948          1.9914          1.9880          1.9845          1.9810
          1.9776          1.9742          1.9710          1.9678          1.9647          1.9615          1.9583
          1.9552          1.9522          1.9492          1.9462          1.9432          1.9401          1.9370
          1.9339          1.9310          1.9281          1.9253          1.9224          1.9196          1.9164
          1.9133          1.9101          1.9069          1.9036          1.9005          1.8976          1.8947
          1.8918          1.8889          1.8860          1.8831          1.8802          1.8773          1.8744
          1.8709          1.8673          1.8637          1.8601          1.8565          1.8529          1.8493
          1.8457          1.8422          1.8386          1.8351          1.8316          1.8280          1.8245
          1.8210          1.8174          1.8138          1.8102          1.8066          1.8030          1.7993
          1.7956          1.7917          1.7889          1.7859          1.7830          1.7800          1.7769
          1.7738          1.7707          1.7676          1.7644          1.7612          1.7579          1.7546
          1.7514          1.7481          1.7448          1.7415          1.7382          1.7348          1.7315
          1.7282          1.7249          1.7215          1.7182          1.7148          1.7114          1.7081
          1.7048          1.7014          1.6981          1.6947          1.6913          1.6879          1.6846
          1.6813          1.6779          1.6746          1.6712          1.6678          1.6644          1.6610
          1.6575          1.6541          1.6506          1.6471          1.6436          1.6400          1.6364
          1.6329          1.6292          1.6256          1.6219          1.6183          1.6145          1.6108
          1.6070          2.3966          2.3930          2.3875          2.3814          2.3751          2.3688
          2.3624          2.3560          2.3497          2.3434          2.3373          2.3312          2.3251
          2.3191          2.3131          2.3071          2.3011          2.2952          2.2894          2.2836
          2.2779          2.2721          2.2665          2.2609          2.2553          2.2498          2.2443
          2.2389          2.2336          2.2283          2.2230          2.2178          2.2126          2.2075
          2.2025          2.1975          2.1925          2.1876          2.1827          2.1779          2.1731
          2.1684          2.1637          2.1590          2.1544          2.1498          2.1453          2.1408
          2.1361          2.1317          2.1272          2.1228          2.1184          2.1141          2.1098
          2.1055          2.1013          2.0971          2.0930          2.0888          2.0848          2.0808
          2.0768          2.0729          2.0686          2.0643          2.0601          2.0567          2.0535
          2.0497          2.0461          2.0424          2.0388          2.0352          2.0319          2.0285
          2.0252          2.0219          2.0186          2.0153          2.0121          2.0089          2.0057
          2.0025          1.9992          1.9958          1.9924          1.9889          1.9854          1.9819
          1.9785          1.9752          1.9720          1.9689          1.9657          1.9624          1.9593
          1.9563          1.9532          1.9502          1.9471          1.9439          1.9407          1.9378
          1.9348          1.9319          1.9290          1.9261          1.9229          1.9196          1.9164
          1.9131          1.9098          1.9066          1.9036          1.9007          1.8978          1.8949
          1.8919          1.8890          1.8860          1.8831          1.8799          1.8763          1.8726
          1.8689          1.8653          1.8616          1.8580          1.8543          1.8507          1.8471
          1.8435          1.8399          1.8363          1.8327          1.8292          1.8256          1.8220
          1.8184          1.8148          1.8111          1.8075          1.8037          1.8000          1.7962
          1.7925          1.7889          1.7860          1.7830          1.7799          1.7768          1.7736
          1.7704          1.7672          1.7639          1.7606          1.7573          1.7540          1.7506
          1.7473          1.7439          1.7406          1.7372          1.7338          1.7304          1.7270
          1.7236          1.7202          1.7168          1.7134          1.7100          1.7066          1.7032
          1.6998          1.6963          1.6929          1.6895          1.6861          1.6827          1.6794
          1.6759          1.6725          1.6691          1.6656          1.6622          1.6587          1.6552
          1.6517          1.6481          1.6445          1.6410          1.6373          1.6337          1.6300
          1.6264          1.6227          1.6189          1.6152          1.6113          1.6075          2.4130
          2.4087          2.4029          2.3966          2.3900          2.3835          2.3770          2.3703
          2.3637          2.3572          2.3508          2.3446          2.3383          2.3322          2.3260
          2.3198          2.3137          2.3076          2.3017          2.2958          2.2899          2.2840
          2.2783          2.2725          2.2669          2.2613          2.2557          2.2502          2.2447
          2.2393          2.2340          2.2287          2.2234          2.2182          2.2131          2.2080
          2.2030          2.1980          2.1930          2.1881          2.1832          2.1784          2.1736
          2.1689          2.1642          2.1595          2.1549          2.1503          2.1458          2.1413
          2.1368          2.1324          2.1280          2.1235          2.1192          2.1148          2.1105
          2.1063          2.1020          2.0979          2.0938          2.0895          2.0852          2.0816
          2.0774          2.0732          2.0692          2.0656          2.0616          2.0584          2.0546
          2.0508          2.0471          2.0434          2.0399          2.0364          2.0329          2.0294
          2.0260          2.0227          2.0194          2.0161          2.0128          2.0096          2.0064
          2.0032          1.9999          1.9964          1.9930          1.9894          1.9859          1.9825
          1.9793          1.9761          1.9728          1.9696          1.9663          1.9632          1.9601
          1.9571          1.9539          1.9506          1.9474          1.9444          1.9414          1.9385
          1.9355          1.9323          1.9291          1.9258          1.9225          1.9192          1.9159
          1.9125          1.9096          1.9066          1.9036          1.9007          1.8977          1.8947
          1.8917          1.8887          1.8851          1.8814          1.8777          1.8740          1.8703
          1.8666          1.8629          1.8592          1.8555          1.8519          1.8482          1.8446
          1.8409          1.8373          1.8337          1.8300          1.8264          1.8228          1.8191
          1.8154          1.8117          1.8079          1.8041          1.8003          1.7965          1.7927
          1.7887          1.7858          1.7827          1.7796          1.7764          1.7731          1.7698
          1.7665          1.7632          1.7598          1.7565          1.7531          1.7497          1.7462
          1.7428          1.7394          1.7359          1.7325          1.7291          1.7256          1.7221
          1.7187          1.7152          1.7117          1.7083          1.7049          1.7014          1.6979
          1.6944          1.6910          1.6876          1.6842          1.6807          1.6773          1.6738
          1.6704          1.6669          1.6634          1.6598          1.6563          1.6527          1.6491
          1.6455          1.6419          1.6382          1.6346          1.6308          1.6271          1.6233
          1.6195          1.6157          1.6118          1.6081          2.4293          2.4242          2.4178
          2.4111          2.4044          2.3976          2.3908          2.3840          2.3772          2.3705
          2.3638          2.3573          2.3509          2.3445          2.3382          2.3319          2.3256
          2.3194          2.3133          2.3072          2.3012          2.2953          2.2894          2.2835
          2.2777          2.2720          2.2663          2.2607          2.2552          2.2497          2.2443
          2.2389          2.2335          2.2283          2.2230          2.2179          2.2128          2.2077
          2.2027          2.1977          2.1927          2.1879          2.1830          2.1782          2.1735
          2.1687          2.1640          2.1594          2.1548          2.1503          2.1457          2.1412
          2.1367          2.1323          2.1279          2.1236          2.1193          2.1150          2.1107
          2.1065          2.1023          2.0982          2.0941          2.0898          2.0856          2.0814
          2.0773          2.0736          2.0701          2.0660          2.0626          2.0587          2.0549
          2.0512          2.0476          2.0440          2.0405          2.0370          2.0334          2.0300
          2.0265          2.0230          2.0196          2.0163          2.0131          2.0098          2.0066
          2.0034          2.0001          1.9966          1.9930          1.9895          1.9861          1.9829
          1.9796          1.9763          1.9730          1.9699          1.9667          1.9636          1.9603
          1.9570          1.9537          1.9507          1.9477          1.9447          1.9415          1.9382
          1.9349          1.9316          1.9282          1.9249          1.9215          1.9182          1.9152
          1.9122          1.9092          1.9061          1.9031          1.9001          1.8971          1.8937
          1.8899          1.8862          1.8824          1.8787          1.8749          1.8712          1.8675
          1.8637          1.8600          1.8563          1.8526          1.8489          1.8452          1.8415
          1.8378          1.8342          1.8305          1.8268          1.8231          1.8194          1.8156
          1.8118          1.8080          1.8042          1.8003          1.7964          1.7925          1.7887
          1.7852          1.7821          1.7788          1.7756          1.7722          1.7689          1.7655
          1.7621          1.7587          1.7552          1.7518          1.7483          1.7449          1.7414
          1.7379          1.7344          1.7309          1.7274          1.7239          1.7204          1.7169
          1.7133          1.7099          1.7064          1.7028          1.6993          1.6958          1.6924
          1.6889          1.6855          1.6820          1.6785          1.6750          1.6715          1.6680
          1.6645          1.6609          1.6573          1.6537          1.6501          1.6464          1.6428
          1.6390          1.6353          1.6316          1.6278          1.6240          1.6201          1.6163
          1.6124          1.6086          2.4452          2.4393          2.4324          2.4253          2.4181
          2.4110          2.4040          2.3970          2.3900          2.3831          2.3762          2.3695
          2.3628          2.3563          2.3498          2.3434          2.3369          2.3306          2.3243
          2.3181          2.3120          2.3059          2.2998          2.2939          2.2880          2.2822
          2.2764          2.2707          2.2651          2.2595          2.2540          2.2485          2.2431
          2.2377          2.2324          2.2272          2.2220          2.2169          2.2118          2.2067
          2.2017          2.1968          2.1919          2.1870          2.1822          2.1774          2.1727
          2.1680          2.1633          2.1587          2.1542          2.1496          2.1450          2.1406
          2.1361          2.1318          2.1274          2.1231          2.1188          2.1146          2.1105
          2.1062          2.1020          2.0978          2.0934          2.0891          2.0852          2.0813
          2.0775          2.0738          2.0697          2.0661          2.0623          2.0585          2.0549
          2.0513          2.0477          2.0442          2.0406          2.0371          2.0335          2.0300
          2.0265          2.0231          2.0196          2.0161          2.0128          2.0096          2.0063
          2.0031          1.9997          1.9962          1.9927          1.9894          1.9861          1.9827
          1.9794          1.9762          1.9730          1.9697          1.9663          1.9630          1.9598
          1.9567          1.9536          1.9504          1.9471          1.9437          1.9403          1.9370
          1.9336          1.9302          1.9268          1.9235          1.9205          1.9175          1.9144
          1.9114          1.9083          1.9052          1.9019          1.8982          1.8944          1.8906
          1.8868          1.8830          1.8792          1.8755          1.8717          1.8679          1.8642
          1.8604          1.8567          1.8529          1.8492          1.8455          1.8418          1.8380
          1.8343          1.8305          1.8268          1.8230          1.8192          1.8154          1.8116
          1.8077          1.8038          1.7999          1.7959          1.7920          1.7880          1.7842
          1.7810          1.7778          1.7744          1.7710          1.7676          1.7642          1.7607
          1.7572          1.7537          1.7502          1.7467          1.7432          1.7397          1.7361
          1.7326          1.7291          1.7255          1.7219          1.7184          1.7148          1.7113
          1.7078          1.7042          1.7006          1.6971          1.6937          1.6902          1.6867
          1.6832          1.6797          1.6762          1.6726          1.6691          1.6655          1.6619
          1.6583          1.6546          1.6510          1.6473          1.6435          1.6398          1.6360
          1.6323          1.6284          1.6246          1.6207          1.6169          1.6130          1.6092
          2.4606          2.4539          2.4465          2.4390          2.4314          2.4240          2.4167
          2.4095          2.4024          2.3953          2.3883          2.3813          2.3744          2.3677
          2.3611          2.3545          2.3479          2.3414          2.3350          2.3286          2.3224
          2.3162          2.3100          2.3040          2.2980          2.2920          2.2862          2.2804
          2.2746          2.2690          2.2634          2.2578          2.2523          2.2469          2.2415
          2.2362          2.2310          2.2258          2.2206          2.2155          2.2104          2.2054
          2.2005          2.1956          2.1907          2.1858          2.1810          2.1763          2.1716
          2.1670          2.1623          2.1577          2.1531          2.1486          2.1441          2.1396
          2.1353          2.1309          2.1266          2.1223          2.1182          2.1140          2.1097
          2.1055          2.1012          2.0970          2.0928          2.0888          2.0848          2.0809
          2.0766          2.0732          2.0694          2.0657          2.0620          2.0583          2.0547
          2.0511          2.0475          2.0440          2.0404          2.0368          2.0333          2.0298
          2.0263          2.0228          2.0194          2.0160          2.0125          2.0091          2.0058
          2.0026          1.9991          1.9957          1.9923          1.9889          1.9856          1.9823
          1.9790          1.9756          1.9722          1.9688          1.9656          1.9625          1.9592
          1.9558          1.9524          1.9490          1.9456          1.9422          1.9388          1.9353
          1.9319          1.9287          1.9256          1.9226          1.9195          1.9164          1.9133
          1.9100          1.9063          1.9025          1.8986          1.8948          1.8910          1.8872
          1.8834          1.8796          1.8758          1.8720          1.8682          1.8644          1.8606
          1.8568          1.8530          1.8493          1.8455          1.8417          1.8379          1.8342
          1.8304          1.8265          1.8227          1.8189          1.8150          1.8111          1.8071
          1.8032          1.7992          1.7951          1.7911          1.7870          1.7830          1.7798
          1.7765          1.7730          1.7696          1.7661          1.7626          1.7591          1.7556
          1.7521          1.7485          1.7449          1.7414          1.7378          1.7342          1.7306
          1.7270          1.7234          1.7198          1.7163          1.7127          1.7091          1.7055
          1.7019          1.6984          1.6949          1.6914          1.6879          1.6844          1.6808
          1.6772          1.6737          1.6701          1.6665          1.6628          1.6592          1.6555
          1.6518          1.6481          1.6443          1.6406          1.6368          1.6330          1.6291
          1.6253          1.6214          1.6176          1.6137          1.6099          2.4751          2.4677
          2.4598          2.4518          2.4437          2.4362          2.4287          2.4213          2.4140
          2.4068          2.3996          2.3925          2.3855          2.3786          2.3717          2.3650
          2.3583          2.3516          2.3451          2.3386          2.3322          2.3259          2.3197
          2.3135          2.3074          2.3014          2.2954          2.2895          2.2837          2.2779
          2.2723          2.2666          2.2611          2.2556          2.2501          2.2448          2.2394
          2.2342          2.2290          2.2238          2.2186          2.2136          2.2086          2.2037
          2.1987          2.1938          2.1889          2.1841          2.1794          2.1747          2.1701
          2.1654          2.1607          2.1561          2.1516          2.1471          2.1427          2.1383
          2.1340          2.1297          2.1254          2.1213          2.1170          2.1127          2.1085
          2.1042          2.1000          2.0959          2.0918          2.0877          2.0839          2.0798
          2.0762          2.0724          2.0687          2.0650          2.0614          2.0577          2.0541
          2.0505          2.0469          2.0434          2.0398          2.0362          2.0327          2.0292
          2.0257          2.0222          2.0188          2.0153          2.0119          2.0085          2.0051
          2.0017          1.9983          1.9948          1.9914          1.9881          1.9846          1.9812
          1.9777          1.9744          1.9712          1.9678          1.9643          1.9609          1.9574
          1.9540          1.9505          1.9471          1.9436          1.9402          1.9367          1.9336
          1.9306          1.9274          1.9243          1.9212          1.9179          1.9141          1.9102
          1.9064          1.9026          1.8987          1.8949          1.8910          1.8872          1.8834
          1.8795          1.8757          1.8719          1.8681          1.8642          1.8604          1.8566
          1.8528          1.8490          1.8452          1.8414          1.8375          1.8337          1.8298
          1.8260          1.8221          1.8181          1.8142          1.8102          1.8062          1.8022
          1.7981          1.7940          1.7898          1.7856          1.7816          1.7783          1.7749
          1.7714          1.7679          1.7644          1.7608          1.7573          1.7537          1.7501
          1.7466          1.7430          1.7393          1.7357          1.7321          1.7285          1.7248
          1.7212          1.7176          1.7140          1.7103          1.7067          1.7031          1.6996
          1.6960          1.6925          1.6890          1.6854          1.6818          1.6782          1.6746
          1.6710          1.6674          1.6637          1.6600          1.6563          1.6526          1.6489
          1.6451          1.6414          1.6375          1.6337          1.6299          1.6260          1.6221
          1.6183          1.6144          1.6106          2.4882          2.4802          2.4719          2.4635
          2.4553          2.4475          2.4399          2.4324          2.4249          2.4175          2.4102
          2.4030          2.3959          2.3888          2.3819          2.3750          2.3682          2.3614
          2.3548          2.3482          2.3417          2.3353          2.3290          2.3227          2.3165
          2.3104          2.3043          2.2983          2.2924          2.2866          2.2808          2.2751
          2.2695          2.2639          2.2584          2.2530          2.2476          2.2423          2.2370
          2.2318          2.2266          2.2215          2.2164          2.2114          2.2064          2.2014
          2.1965          2.1917          2.1869          2.1822          2.1775          2.1727          2.1680
          2.1634          2.1588          2.1543          2.1498          2.1454          2.1411          2.1367
          2.1324          2.1282          2.1240          2.1198          2.1155          2.1112          2.1069
          2.1028          2.0986          2.0945          2.0905          2.0862          2.0828          2.0790
          2.0752          2.0714          2.0678          2.0641          2.0605          2.0568          2.0532
          2.0496          2.0460          2.0425          2.0389          2.0354          2.0318          2.0283
          2.0248          2.0213          2.0179          2.0144          2.0108          2.0074          2.0039
          2.0005          1.9970          1.9935          1.9900          1.9865          1.9831          1.9798
          1.9762          1.9727          1.9692          1.9657          1.9622          1.9587          1.9552
          1.9517          1.9483          1.9448          1.9415          1.9384          1.9353          1.9321
          1.9290          1.9255          1.9216          1.9177          1.9139          1.9100          1.9062
          1.9023          1.8984          1.8946          1.8907          1.8869          1.8830          1.8792
          1.8753          1.8715          1.8676          1.8638          1.8599          1.8561          1.8523
          1.8484          1.8446          1.8407          1.8368          1.8329          1.8290          1.8250
          1.8211          1.8171          1.8131          1.8091          1.8050          1.8009          1.7967
          1.7925          1.7882          1.7840          1.7799          1.7766          1.7731          1.7696
          1.7660          1.7624          1.7589          1.7553          1.7517          1.7481          1.7444
          1.7408          1.7371          1.7335          1.7298          1.7262          1.7225          1.7189
          1.7152          1.7116          1.7079          1.7042          1.7006          1.6971          1.6935
          1.6900          1.6864          1.6828          1.6792          1.6756          1.6719          1.6683
          1.6646          1.6609          1.6572          1.6535          1.6497          1.6459          1.6421
          1.6383          1.6345          1.6306          1.6267          1.6229          1.6190          1.6152
          1.6113          2.4991          2.4904          2.4819          2.4731          2.4651          2.4573
          2.4495          2.4419          2.4344          2.4269          2.4195          2.4123          2.4050
          2.3979          2.3908          2.3839          2.3770          2.3702          2.3635          2.3568
          2.3503          2.3438          2.3373          2.3310          2.3247          2.3185          2.3123
          2.3063          2.3003          2.2944          2.2886          2.2828          2.2771          2.2715
          2.2659          2.2604          2.2550          2.2496          2.2442          2.2389          2.2337
          2.2286          2.2235          2.2184          2.2133          2.2083          2.2034          2.1985
          2.1937          2.1889          2.1841          2.1793          2.1746          2.1699          2.1653
          2.1607          2.1562          2.1517          2.1473          2.1431          2.1387          2.1345
          2.1303          2.1260          2.1217          2.1173          2.1131          2.1089          2.1047
          2.1006          2.0965          2.0927          2.0887          2.0849          2.0810          2.0773
          2.0735          2.0699          2.0662          2.0626          2.0589          2.0553          2.0517
          2.0481          2.0445          2.0409          2.0374          2.0338          2.0303          2.0267
          2.0230          2.0195          2.0160          2.0125          2.0090          2.0054          2.0019
          1.9984          1.9948          1.9914          1.9878          1.9841          1.9805          1.9770
          1.9734          1.9698          1.9663          1.9628          1.9593          1.9558          1.9524
          1.9490          1.9458          1.9427          1.9395          1.9364          1.9325          1.9286
          1.9247          1.9208          1.9169          1.9131          1.9092          1.9053          1.9015
          1.8976          1.8937          1.8898          1.8860          1.8821          1.8782          1.8744
          1.8705          1.8666          1.8628          1.8589          1.8550          1.8512          1.8473
          1.8434          1.8395          1.8355          1.8316          1.8276          1.8236          1.8196
          1.8155          1.8115          1.8074          1.8032          1.7990          1.7948          1.7905
          1.7862          1.7819          1.7779          1.7745          1.7709          1.7674          1.7638
          1.7602          1.7566          1.7530          1.7493          1.7457          1.7420          1.7383
          1.7347          1.7310          1.7273          1.7237          1.7200          1.7163          1.7126
          1.7089          1.7053          1.7016          1.6980          1.6944          1.6909          1.6873
          1.6837          1.6800          1.6764          1.6728          1.6691          1.6654          1.6617
          1.6580          1.6543          1.6505          1.6467          1.6429          1.6391          1.6352
          1.6314          1.6275          1.6237          1.6198          1.6160          1.6121          2.5068
          2.4978          2.4892          2.4808          2.4728          2.4649          2.4571          2.4495
          2.4420          2.4345          2.4271          2.4198          2.4125          2.4054          2.3983
          2.3913          2.3844          2.3775          2.3707          2.3641          2.3575          2.3509
          2.3445          2.3380          2.3317          2.3254          2.3192          2.3131          2.3070
          2.3010          2.2951          2.2893          2.2836          2.2779          2.2723          2.2667
          2.2612          2.2558          2.2504          2.2451          2.2398          2.2346          2.2294
          2.2243          2.2192          2.2142          2.2092          2.2043          2.1994          2.1945
          2.1897          2.1849          2.1801          2.1754          2.1708          2.1662          2.1616
          2.1571          2.1527          2.1484          2.1441          2.1399          2.1355          2.1312
          2.1268          2.1225          2.1182          2.1140          2.1098          2.1056          2.1016
          2.0978          2.0938          2.0900          2.0861          2.0823          2.0785          2.0748
          2.0711          2.0675          2.0638          2.0602          2.0565          2.0529          2.0493
          2.0457          2.0421          2.0383          2.0346          2.0310          2.0274          2.0239
          2.0203          2.0167          2.0131          2.0095          2.0059          2.0023          1.9986
          1.9950          1.9914          1.9877          1.9841          1.9804          1.9768          1.9733
          1.9697          1.9662          1.9627          1.9592          1.9559          1.9527          1.9496
          1.9464          1.9426          1.9387          1.9348          1.9309          1.9270          1.9231
          1.9193          1.9154          1.9115          1.9076          1.9037          1.8999          1.8960
          1.8921          1.8882          1.8843          1.8804          1.8766          1.8727          1.8688
          1.8649          1.8611          1.8572          1.8533          1.8494          1.8455          1.8415
          1.8376          1.8336          1.8296          1.8256          1.8215          1.8175          1.8134
          1.8092          1.8051          1.8009          1.7966          1.7923          1.7880          1.7837
          1.7794          1.7755          1.7720          1.7684          1.7648          1.7612          1.7576
          1.7540          1.7503          1.7467          1.7430          1.7394          1.7357          1.7320
          1.7283          1.7246          1.7209          1.7172          1.7135          1.7098          1.7061
          1.7025          1.6988          1.6952          1.6916          1.6880          1.6844          1.6808
          1.6772          1.6735          1.6699          1.6662          1.6625          1.6588          1.6550
          1.6513          1.6475          1.6437          1.6399          1.6360          1.6322          1.6284
          1.6245          1.6207          1.6168          1.6129          2.5116          2.5024          2.4945
          2.4866          2.4786          2.4707          2.4630          2.4554          2.4479          2.4406
          2.4332          2.4259          2.4187          2.4116          2.4046          2.3975          2.3905
          2.3837          2.3769          2.3702          2.3636          2.3570          2.3505          2.3441
          2.3377          2.3314          2.3251          2.3189          2.3128          2.3068          2.3008
          2.2949          2.2891          2.2834          2.2777          2.2721          2.2666          2.2611
          2.2557          2.2504          2.2450          2.2398          2.2345          2.2294          2.2242
          2.2192          2.2143          2.2092          2.2042          2.1993          2.1944          2.1896
          2.1849          2.1802          2.1755          2.1709          2.1663          2.1618          2.1573
          2.1530          2.1486          2.1442          2.1399          2.1355          2.1312          2.1269
          2.1225          2.1182          2.1138          2.1097          2.1057          2.1017          2.0981
          2.0943          2.0904          2.0866          2.0828          2.0791          2.0754          2.0717
          2.0680          2.0644          2.0607          2.0570          2.0532          2.0494          2.0457
          2.0420          2.0384          2.0348          2.0311          2.0274          2.0238          2.0201
          2.0164          2.0127          2.0089          2.0052          2.0015          1.9980          1.9943
          1.9906          1.9869          1.9832          1.9796          1.9760          1.9725          1.9690
          1.9655          1.9623          1.9592          1.9560          1.9521          1.9482          1.9443
          1.9404          1.9365          1.9326          1.9287          1.9248          1.9209          1.9171
          1.9132          1.9093          1.9054          1.9015          1.8976          1.8938          1.8899
          1.8860          1.8821          1.8782          1.8744          1.8705          1.8666          1.8627
          1.8588          1.8549          1.8510          1.8471          1.8431          1.8391          1.8352
          1.8312          1.8271          1.8231          1.8190          1.8148          1.8107          1.8065
          1.8023          1.7981          1.7938          1.7894          1.7850          1.7807          1.7763
          1.7729          1.7693          1.7657          1.7621          1.7585          1.7549          1.7513
          1.7476          1.7439          1.7402          1.7365          1.7328          1.7291          1.7254
          1.7217          1.7180          1.7143          1.7106          1.7069          1.7032          1.6995
          1.6959          1.6923          1.6887          1.6851          1.6815          1.6779          1.6742
          1.6706          1.6669          1.6632          1.6595          1.6558          1.6520          1.6482
          1.6444          1.6406          1.6368          1.6330          1.6292          1.6254          1.6216
          1.6177          1.6138          2.5150          2.5081          2.5006          2.4928          2.4849
          2.4771          2.4694          2.4620          2.4546          2.4473          2.4400          2.4327
          2.4256          2.4185          2.4114          2.4043          2.3974          2.3905          2.3837
          2.3770          2.3702          2.3636          2.3570          2.3506          2.3442          2.3378
          2.3315          2.3253          2.3192          2.3130          2.3070          2.3011          2.2952
          2.2894          2.2837          2.2781          2.2725          2.2670          2.2616          2.2561
          2.2507          2.2454          2.2401          2.2349          2.2298          2.2247          2.2196
          2.2146          2.2095          2.2046          2.1996          2.1948          2.1900          2.1853
          2.1806          2.1759          2.1713          2.1668          2.1622          2.1577          2.1533
          2.1489          2.1445          2.1401          2.1358          2.1315          2.1272          2.1229
          2.1187          2.1144          2.1105          2.1063          2.1026          2.0988          2.0949
          2.0911          2.0873          2.0836          2.0798          2.0761          2.0724          2.0685
          2.0647          2.0608          2.0570          2.0533          2.0497          2.0459          2.0422
          2.0385          2.0347          2.0310          2.0271          2.0233          2.0195          2.0157
          2.0119          2.0082          2.0044          2.0008          1.9974          1.9935          1.9898
          1.9861          1.9825          1.9789          1.9754          1.9719          1.9688          1.9656
          1.9618          1.9579          1.9540          1.9500          1.9461          1.9422          1.9383
          1.9344          1.9306          1.9267          1.9228          1.9189          1.9150          1.9111
          1.9073          1.9034          1.8995          1.8956          1.8917          1.8878          1.8839
          1.8800          1.8762          1.8723          1.8684          1.8645          1.8606          1.8567
          1.8527          1.8488          1.8448          1.8409          1.8369          1.8328          1.8288
          1.8247          1.8206          1.8165          1.8123          1.8081          1.8039          1.7996
          1.7953          1.7910          1.7866          1.7822          1.7778          1.7737          1.7701
          1.7666          1.7631          1.7595          1.7558          1.7521          1.7484          1.7447
          1.7410          1.7373          1.7336          1.7299          1.7262          1.7225          1.7188
          1.7151          1.7114          1.7077          1.7040          1.7003          1.6967          1.6931
          1.6895          1.6858          1.6822          1.6786          1.6750          1.6713          1.6676
          1.6640          1.6603          1.6565          1.6528          1.6490          1.6453          1.6415
          1.6377          1.6339          1.6302          1.6264          1.6225          1.6187          1.6148
          2.5316          2.5255          2.5163          2.5087          2.5008          2.4930          2.4853
          2.4778          2.4705          2.4631          2.4558          2.4485          2.4413          2.4341
          2.4270          2.4198          2.4127          2.4057          2.3988          2.3920          2.3851
          2.3782          2.3716          2.3650          2.3585          2.3520          2.3455          2.3392
          2.3329          2.3268          2.3207          2.3147          2.3088          2.3029          2.2971
          2.2914          2.2857          2.2801          2.2745          2.2690          2.2635          2.2581
          2.2527          2.2474          2.2422          2.2370          2.2318          2.2267          2.2216
          2.2165          2.2115          2.2065          2.2016          2.1968          2.1920          2.1872
          2.1825          2.1778          2.1730          2.1684          2.1638          2.1594          2.1549
          2.1505          2.1461          2.1418          2.1374          2.1332          2.1290          2.1248
          2.1207          2.1166          2.1123          2.1084          2.1045          2.1006          2.0968
          2.0929          2.0891          2.0852          2.0812          2.0773          2.0734          2.0695
          2.0657          2.0619          2.0581          2.0543          2.0505          2.0466          2.0427
          2.0387          2.0348          2.0309          2.0270          2.0232          2.0193          2.0155
          2.0117          2.0079          2.0040          2.0004          1.9969          1.9932          1.9895
          1.9858          1.9822          1.9788          1.9755          1.9717          1.9678          1.9639
          1.9599          1.9559          1.9520          1.9480          1.9441          1.9402          1.9362
          1.9323          1.9284          1.9245          1.9205          1.9166          1.9127          1.9087
          1.9048          1.9009          1.8969          1.8930          1.8891          1.8851          1.8812
          1.8773          1.8733          1.8694          1.8654          1.8614          1.8575          1.8535
          1.8495          1.8454          1.8414          1.8373          1.8332          1.8291          1.8249
          1.8207          1.8165          1.8122          1.8080          1.8036          1.7993          1.7949
          1.7905          1.7860          1.7815          1.7771          1.7727          1.7692          1.7656
          1.7619          1.7582          1.7545          1.7508          1.7470          1.7433          1.7396
          1.7358          1.7321          1.7283          1.7245          1.7208          1.7171          1.7133
          1.7096          1.7058          1.7021          1.6984          1.6947          1.6910          1.6874
          1.6837          1.6801          1.6764          1.6727          1.6690          1.6653          1.6616
          1.6578          1.6541          1.6503          1.6465          1.6427          1.6389          1.6351
          1.6313          1.6275          1.6236          1.6197          1.6158          2.5482          2.5414
          2.5349          2.5260          2.5180          2.5101          2.5024          2.4949          2.4875
          2.4801          2.4727          2.4653          2.4579          2.4507          2.4434          2.4361
          2.4289          2.4217          2.4147          2.4077          2.4007          2.3937          2.3869
          2.3801          2.3735          2.3669          2.3603          2.3538          2.3474          2.3411
          2.3350          2.3289          2.3228          2.3167          2.3108          2.3050          2.2993
          2.2936          2.2880          2.2823          2.2768          2.2713          2.2658          2.2604
          2.2550          2.2498          2.2445          2.2392          2.2340          2.2289          2.2237
          2.2187          2.2136          2.2087          2.2038          2.1990          2.1941          2.1892
          2.1844          2.1796          2.1750          2.1704          2.1659          2.1614          2.1570
          2.1526          2.1482          2.1439          2.1396          2.1354          2.1313          2.1271
          2.1229          2.1184          2.1146          2.1106          2.1067          2.1027          2.0987
          2.0947          2.0907          2.0867          2.0827          2.0788          2.0749          2.0710
          2.0671          2.0632          2.0591          2.0551          2.0511          2.0471          2.0431
          2.0392          2.0352          2.0313          2.0274          2.0235          2.0196          2.0157
          2.0117          2.0078          2.0041          2.0006          1.9970          1.9933          1.9896
          1.9862          1.9824          1.9784          1.9744          1.9704          1.9664          1.9624
          1.9584          1.9544          1.9504          1.9465          1.9425          1.9385          1.9345
          1.9306          1.9266          1.9226          1.9186          1.9146          1.9106          1.9067
          1.9027          1.8987          1.8947          1.8907          1.8867          1.8827          1.8787
          1.8747          1.8707          1.8667          1.8626          1.8586          1.8545          1.8504
          1.8463          1.8422          1.8381          1.8339          1.8296          1.8254          1.8211
          1.8168          1.8125          1.8081          1.8037          1.7992          1.7948          1.7902
          1.7857          1.7811          1.7765          1.7720          1.7684          1.7648          1.7610
          1.7573          1.7535          1.7497          1.7459          1.7422          1.7384          1.7346
          1.7308          1.7269          1.7231          1.7194          1.7156          1.7118          1.7080
          1.7042          1.7004          1.6966          1.6929          1.6892          1.6855          1.6818
          1.6781          1.6744          1.6706          1.6669          1.6631          1.6593          1.6555
          1.6517          1.6478          1.6440          1.6402          1.6364          1.6326          1.6287
          1.6248          1.6208          1.6168          2.5644          2.5580          2.5507          2.5426
          2.5347          2.5266          2.5188          2.5112          2.5037          2.4962          2.4886
          2.4811          2.4736          2.4662          2.4588          2.4514          2.4440          2.4367
          2.4295          2.4224          2.4153          2.4081          2.4011          2.3942          2.3875
          2.3808          2.3741          2.3674          2.3609          2.3545          2.3482          2.3420
          2.3358          2.3296          2.3236          2.3176          2.3118          2.3060          2.3003
          2.2945          2.2889          2.2833          2.2778          2.2723          2.2669          2.2615
          2.2562          2.2508          2.2456          2.2403          2.2351          2.2300          2.2248
          2.2198          2.2148          2.2098          2.2048          2.1999          2.1950          2.1901
          2.1854          2.1807          2.1761          2.1716          2.1671          2.1627          2.1583
          2.1539          2.1496          2.1453          2.1410          2.1368          2.1326          2.1284
          2.1241          2.1201          2.1160          2.1119          2.1078          2.1037          2.0996
          2.0955          2.0915          2.0876          2.0836          2.0796          2.0755          2.0714
          2.0673          2.0632          2.0591          2.0551          2.0511          2.0470          2.0430
          2.0390          2.0350          2.0311          2.0271          2.0231          2.0192          2.0152
          2.0112          2.0075          2.0039          2.0003          1.9968          1.9929          1.9889
          1.9849          1.9808          1.9767          1.9727          1.9686          1.9646          1.9606
          1.9565          1.9525          1.9485          1.9445          1.9404          1.9364          1.9324
          1.9283          1.9243          1.9203          1.9163          1.9122          1.9082          1.9041
          1.9001          1.8961          1.8920          1.8880          1.8840          1.8799          1.8758
          1.8718          1.8677          1.8636          1.8595          1.8553          1.8512          1.8470
          1.8428          1.8386          1.8343          1.8300          1.8257          1.8213          1.8169
          1.8125          1.8080          1.8036          1.7990          1.7945          1.7898          1.7851
          1.7804          1.7757          1.7713          1.7676          1.7639          1.7601          1.7563
          1.7525          1.7486          1.7448          1.7410          1.7371          1.7333          1.7294
          1.7256          1.7217          1.7179          1.7140          1.7102          1.7063          1.7025
          1.6987          1.6949          1.6911          1.6873          1.6836          1.6798          1.6761
          1.6723          1.6685          1.6647          1.6608          1.6570          1.6531          1.6493
          1.6455          1.6416          1.6378          1.6339          1.6300          1.6260          1.6219
          1.6180          2.5796          2.5732          2.5661          2.5582          2.5500          2.5420
          2.5341          2.5263          2.5186          2.5110          2.5033          2.4957          2.4881
          2.4805          2.4730          2.4655          2.4579          2.4505          2.4431          2.4359
          2.4286          2.4214          2.4142          2.4072          2.4003          2.3935          2.3867
          2.3799          2.3732          2.3667          2.3603          2.3540          2.3477          2.3414
          2.3353          2.3292          2.3233          2.3174          2.3116          2.3057          2.2999
          2.2943          2.2886          2.2831          2.2776          2.2722          2.2667          2.2613
          2.2560          2.2507          2.2455          2.2403          2.2351          2.2300          2.2249
          2.2198          2.2147          2.2098          2.2048          2.1999          2.1950          2.1903
          2.1856          2.1810          2.1765          2.1720          2.1675          2.1631          2.1587
          2.1543          2.1500          2.1457          2.1414          2.1371          2.1329          2.1287
          2.1246          2.1205          2.1163          2.1122          2.1080          2.1039          2.0999
          2.0958          2.0916          2.0874          2.0833          2.0791          2.0750          2.0708
          2.0667          2.0626          2.0585          2.0544          2.0504          2.0463          2.0423
          2.0383          2.0343          2.0302          2.0261          2.0221          2.0182          2.0145
          2.0108          2.0072          2.0033          1.9991          1.9950          1.9909          1.9868
          1.9827          1.9786          1.9745          1.9704          1.9663          1.9623          1.9582
          1.9541          1.9501          1.9460          1.9419          1.9379          1.9338          1.9297
          1.9256          1.9216          1.9175          1.9134          1.9094          1.9053          1.9012
          1.8971          1.8930          1.8890          1.8849          1.8808          1.8766          1.8725
          1.8684          1.8642          1.8600          1.8559          1.8516          1.8474          1.8431
          1.8388          1.8345          1.8301          1.8257          1.8213          1.8168          1.8123
          1.8078          1.8032          1.7986          1.7939          1.7891          1.7844          1.7796
          1.7749          1.7704          1.7668          1.7630          1.7591          1.7552          1.7513
          1.7475          1.7436          1.7397          1.7358          1.7319          1.7280          1.7241
          1.7202          1.7163          1.7124          1.7085          1.7046          1.7008          1.6969
          1.6930          1.6892          1.6854          1.6816          1.6778          1.6740          1.6701
          1.6663          1.6624          1.6585          1.6546          1.6508          1.6470          1.6431
          1.6392          1.6352          1.6312          1.6272          1.6232          1.6191          2.5914
          2.5845          2.5772          2.5698          2.5625          2.5538          2.5459          2.5381
          2.5304          2.5226          2.5149          2.5071          2.4994          2.4917          2.4841
          2.4764          2.4688          2.4612          2.4538          2.4464          2.4390          2.4317
          2.4244          2.4173          2.4103          2.4034          2.3965          2.3896          2.3828
          2.3763          2.3698          2.3634          2.3570          2.3506          2.3444          2.3383
          2.3322          2.3263          2.3203          2.3144          2.3085          2.3028          2.2971
          2.2915          2.2860          2.2804          2.2749          2.2694          2.2640          2.2587
          2.2534          2.2482          2.2430          2.2377          2.2326          2.2275          2.2225
          2.2174          2.2124          2.2075          2.2026          2.1978          2.1931          2.1885
          2.1839          2.1794          2.1749          2.1704          2.1660          2.1616          2.1572
          2.1528          2.1485          2.1442          2.1399          2.1356          2.1315          2.1273
          2.1231          2.1189          2.1148          2.1107          2.1064          2.1021          2.0979
          2.0937          2.0895          2.0853          2.0811          2.0770          2.0728          2.0687
          2.0646          2.0605          2.0564          2.0523          2.0481          2.0440          2.0399
          2.0358          2.0317          2.0278          2.0240          2.0203          2.0166          2.0124
          2.0082          2.0040          1.9998          1.9956          1.9914          1.9873          1.9832
          1.9791          1.9750          1.9709          1.9668          1.9627          1.9586          1.9545
          1.9504          1.9463          1.9422          1.9381          1.9340          1.9299          1.9258
          1.9217          1.9176          1.9135          1.9094          1.9053          1.9012          1.8971
          1.8930          1.8889          1.8847          1.8806          1.8765          1.8723          1.8681
          1.8639          1.8597          1.8554          1.8512          1.8469          1.8426          1.8382
          1.8338          1.8294          1.8249          1.8204          1.8159          1.8113          1.8067
          1.8020          1.7973          1.7926          1.7878          1.7830          1.7782          1.7735
          1.7692          1.7654          1.7616          1.7576          1.7537          1.7498          1.7459
          1.7420          1.7381          1.7342          1.7303          1.7263          1.7223          1.7184
          1.7145          1.7105          1.7066          1.7027          1.6988          1.6949          1.6910
          1.6871          1.6833          1.6794          1.6756          1.6717          1.6678          1.6639
          1.6600          1.6561          1.6523          1.6484          1.6445          1.6406          1.6366
          1.6325          1.6285          1.6244          1.6203          2.6009          2.5933          2.5856
          2.5778          2.5702          2.5626          2.5551          2.5477          2.5404          2.5324
          2.5245          2.5167          2.5089          2.5012          2.4934          2.4857          2.4780
          2.4704          2.4629          2.4554          2.4479          2.4405          2.4332          2.4260
          2.4190          2.4119          2.4049          2.3979          2.3911          2.3845          2.3780
          2.3714          2.3649          2.3585          2.3522          2.3461          2.3400          2.3339
          2.3279          2.3219          2.3160          2.3102          2.3044          2.2988          2.2931
          2.2875          2.2819          2.2764          2.2709          2.2656          2.2602          2.2550
          2.2496          2.2444          2.2392          2.2341          2.2291          2.2240          2.2190
          2.2141          2.2092          2.2044          2.1997          2.1950          2.1904          2.1858
          2.1813          2.1768          2.1723          2.1678          2.1634          2.1590          2.1547
          2.1503          2.1460          2.1416          2.1373          2.1334          2.1291          2.1248
          2.1205          2.1162          2.1119          2.1076          2.1034          2.0992          2.0949
          2.0907          2.0865          2.0824          2.0782          2.0740          2.0698          2.0656
          2.0614          2.0572          2.0530          2.0489          2.0448          2.0407          2.0367
          2.0329          2.0291          2.0252          2.0209          2.0166          2.0124          2.0081
          2.0039          1.9996          1.9954          1.9912          1.9871          1.9830          1.9788
          1.9747          1.9706          1.9665          1.9624          1.9583          1.9542          1.9500
          1.9459          1.9418          1.9377          1.9336          1.9295          1.9254          1.9213
          1.9171          1.9130          1.9089          1.9048          1.9006          1.8965          1.8924
          1.8882          1.8841          1.8799          1.8757          1.8715          1.8673          1.8630
          1.8588          1.8545          1.8502          1.8459          1.8415          1.8371          1.8326
          1.8282          1.8236          1.8191          1.8145          1.8098          1.8051          1.8004
          1.7957          1.7909          1.7861          1.7813          1.7764          1.7717          1.7676
          1.7638          1.7599          1.7559          1.7520          1.7481          1.7442          1.7402
          1.7363          1.7323          1.7283          1.7244          1.7204          1.7164          1.7124
          1.7085          1.7045          1.7006          1.6966          1.6927          1.6887          1.6849
          1.6810          1.6771          1.6732          1.6693          1.6654          1.6615          1.6576
          1.6538          1.6499          1.6459          1.6419          1.6379          1.6339          1.6298
          1.6257          1.6216          2.6098          2.6019          2.5938          2.5860          2.5782
          2.5705          2.5627          2.5558          2.5488          2.5411          2.5334          2.5258
          2.5183          2.5107          2.5028          2.4951          2.4873          2.4797          2.4721
          2.4645          2.4570          2.4496          2.4422          2.4349          2.4277          2.4206
          2.4135          2.4065          2.3996          2.3929          2.3862          2.3796          2.3731
          2.3666          2.3603          2.3540          2.3479          2.3417          2.3356          2.3295
          2.3236          2.3177          2.3119          2.3062          2.3004          2.2947          2.2891
          2.2835          2.2780          2.2726          2.2672          2.2619          2.2565          2.2512
          2.2460          2.2408          2.2357          2.2307          2.2257          2.2207          2.2158
          2.2110          2.2063          2.2016          2.1969          2.1923          2.1877          2.1832
          2.1787          2.1742          2.1697          2.1652          2.1608          2.1563          2.1519
          2.1476          2.1432          2.1391          2.1350          2.1306          2.1263          2.1219
          2.1176          2.1133          2.1090          2.1047          2.1005          2.0962          2.0919
          2.0876          2.0833          2.0790          2.0748          2.0705          2.0663          2.0622
          2.0580          2.0539          2.0497          2.0458          2.0419          2.0381          2.0339
          2.0295          2.0252          2.0209          2.0166          2.0123          2.0080          2.0037
          1.9995          1.9952          1.9910          1.9869          1.9827          1.9786          1.9744
          1.9703          1.9662          1.9620          1.9579          1.9538          1.9497          1.9455
          1.9414          1.9373          1.9331          1.9290          1.9249          1.9207          1.9166
          1.9125          1.9083          1.9042          1.9000          1.8958          1.8917          1.8875
          1.8833          1.8791          1.8749          1.8706          1.8664          1.8621          1.8578
          1.8535          1.8491          1.8448          1.8403          1.8359          1.8314          1.8269
          1.8223          1.8176          1.8130          1.8083          1.8035          1.7988          1.7940
          1.7892          1.7844          1.7795          1.7746          1.7697          1.7660          1.7622
          1.7582          1.7542          1.7503          1.7463          1.7424          1.7384          1.7344
          1.7304          1.7264          1.7224          1.7184          1.7144          1.7104          1.7064
          1.7024          1.6984          1.6944          1.6905          1.6865          1.6826          1.6787
          1.6748          1.6709          1.6669          1.6630          1.6592          1.6553          1.6513
          1.6473          1.6433          1.6393          1.6352          1.6312          1.6270          1.6229
          2.6181          2.6099          2.6019          2.5939          2.5859          2.5787          2.5717
          2.5647          2.5574          2.5496          2.5418          2.5341          2.5266          2.5190
          2.5114          2.5038          2.4963          2.4889          2.4813          2.4737          2.4662
          2.4587          2.4513          2.4439          2.4366          2.4294          2.4223          2.4152
          2.4083          2.4015          2.3947          2.3880          2.3814          2.3749          2.3685
          2.3622          2.3559          2.3496          2.3434          2.3373          2.3313          2.3254
          2.3196          2.3137          2.3079          2.3021          2.2964          2.2908          2.2853
          2.2798          2.2743          2.2688          2.2634          2.2581          2.2529          2.2477
          2.2425          2.2375          2.2324          2.2274          2.2225          2.2177          2.2129
          2.2082          2.2034          2.1987          2.1941          2.1895          2.1849          2.1803
          2.1758          2.1713          2.1668          2.1624          2.1579          2.1536          2.1492
          2.1449          2.1409          2.1365          2.1321          2.1277          2.1233          2.1189
          2.1145          2.1101          2.1057          2.1014          2.0970          2.0927          2.0884
          2.0841          2.0798          2.0756          2.0714          2.0672          2.0630          2.0588
          2.0549          2.0511          2.0469          2.0425          2.0381          2.0337          2.0294
          2.0250          2.0207          2.0163          2.0120          2.0078          2.0035          1.9992
          1.9950          1.9907          1.9865          1.9824          1.9782          1.9741          1.9699
          1.9658          1.9616          1.9575          1.9533          1.9492          1.9450          1.9409
          1.9367          1.9326          1.9284          1.9243          1.9201          1.9159          1.9118
          1.9076          1.9034          1.8992          1.8951          1.8909          1.8866          1.8824
          1.8782          1.8739          1.8697          1.8654          1.8611          1.8567          1.8524
          1.8480          1.8436          1.8391          1.8346          1.8300          1.8254          1.8207
          1.8161          1.8114          1.8066          1.8019          1.7971          1.7923          1.7874
          1.7825          1.7776          1.7728          1.7681          1.7644          1.7605          1.7564
          1.7524          1.7484          1.7445          1.7405          1.7365          1.7325          1.7284
          1.7244          1.7203          1.7163          1.7123          1.7082          1.7042          1.7002
          1.6962          1.6922          1.6882          1.6842          1.6803          1.6763          1.6724
          1.6685          1.6646          1.6607          1.6567          1.6528          1.6488          1.6447
          1.6407          1.6366          1.6325          1.6284          1.6243          2.6258          2.6177
          2.6097          2.6022          2.5951          2.5880          2.5809          2.5739          2.5662
          2.5583          2.5505          2.5428          2.5353          2.5275          2.5199          2.5123
          2.5047          2.4973          2.4898          2.4824          2.4750          2.4678          2.4605
          2.4531          2.4457          2.4385          2.4313          2.4242          2.4172          2.4102
          2.4034          2.3966          2.3900          2.3834          2.3770          2.3705          2.3641
          2.3578          2.3515          2.3454          2.3394          2.3333          2.3273          2.3214
          2.3155          2.3097          2.3040          2.2983          2.2927          2.2871          2.2815
          2.2760          2.2706          2.2652          2.2599          2.2547          2.2495          2.2444
          2.2393          2.2343          2.2293          2.2244          2.2196          2.2148          2.2100
          2.2053          2.2006          2.1959          2.1913          2.1867          2.1822          2.1776
          2.1731          2.1686          2.1640          2.1596          2.1551          2.1507          2.1469
          2.1423          2.1377          2.1332          2.1287          2.1242          2.1198          2.1154
          2.1109          2.1066          2.1022          2.0979          2.0936          2.0893          2.0850
          2.0808          2.0765          2.0723          2.0682          2.0643          2.0603          2.0558
          2.0513          2.0468          2.0424          2.0379          2.0335          2.0291          2.0248
          2.0204          2.0161          2.0118          2.0075          2.0032          1.9989          1.9946
          1.9904          1.9862          1.9820          1.9778          1.9737          1.9695          1.9653
          1.9612          1.9570          1.9528          1.9487          1.9445          1.9403          1.9362
          1.9320          1.9278          1.9236          1.9194          1.9152          1.9111          1.9069
          1.9026          1.8984          1.8942          1.8900          1.8857          1.8815          1.8772
          1.8729          1.8686          1.8643          1.8600          1.8556          1.8512          1.8467
          1.8422          1.8377          1.8331          1.8285          1.8238          1.8192          1.8145
          1.8097          1.8049          1.8001          1.7953          1.7905          1.7856          1.7807
          1.7757          1.7709          1.7665          1.7627          1.7587          1.7546          1.7506
          1.7466          1.7426          1.7386          1.7346          1.7305          1.7264          1.7224
          1.7183          1.7142          1.7101          1.7061          1.7020          1.6980          1.6940
          1.6899          1.6859          1.6819          1.6780          1.6740          1.6701          1.6662
          1.6622          1.6582          1.6543          1.6502          1.6462          1.6422          1.6381
          1.6340          1.6298          1.6256          2.6334          2.6258          2.6186          2.6115
          2.6044          2.5973          2.5902          2.5830          2.5751          2.5671          2.5593
          2.5517          2.5440          2.5363          2.5286          2.5209          2.5135          2.5059
          2.4983          2.4908          2.4834          2.4762          2.4688          2.4616          2.4544
          2.4473          2.4402          2.4332          2.4261          2.4191          2.4122          2.4054
          2.3987          2.3921          2.3855          2.3789          2.3725          2.3661          2.3598
          2.3536          2.3475          2.3413          2.3352          2.3292          2.3233          2.3174
          2.3117          2.3059          2.3002          2.2945          2.2889          2.2833          2.2778
          2.2724          2.2671          2.2618          2.2566          2.2514          2.2462          2.2411
          2.2362          2.2312          2.2263          2.2215          2.2167          2.2119          2.2072
          2.2025          2.1978          2.1931          2.1884          2.1837          2.1791          2.1745
          2.1699          2.1654          2.1609          2.1564          2.1524          2.1478          2.1432
          2.1386          2.1341          2.1296          2.1251          2.1207          2.1162          2.1119
          2.1075          2.1032          2.0988          2.0945          2.0902          2.0859          2.0817
          2.0776          2.0737          2.0692          2.0647          2.0602          2.0556          2.0511
          2.0466          2.0422          2.0377          2.0333          2.0289          2.0246          2.0202
          2.0159          2.0115          2.0072          2.0029          1.9986          1.9943          1.9901
          1.9858          1.9816          1.9774          1.9733          1.9691          1.9649          1.9607
          1.9565          1.9523          1.9481          1.9439          1.9397          1.9356          1.9314
          1.9271          1.9229          1.9187          1.9145          1.9103          1.9061          1.9018
          1.8976          1.8933          1.8891          1.8848          1.8805          1.8762          1.8719
          1.8676          1.8632          1.8588          1.8544          1.8499          1.8454          1.8408
          1.8363          1.8316          1.8270          1.8223          1.8176          1.8128          1.8080
          1.8032          1.7984          1.7936          1.7887          1.7837          1.7788          1.7738
          1.7690          1.7648          1.7609          1.7569          1.7528          1.7488          1.7448
          1.7407          1.7367          1.7326          1.7285          1.7244          1.7203          1.7162
          1.7121          1.7080          1.7039          1.6998          1.6958          1.6917          1.6877
          1.6836          1.6796          1.6756          1.6717          1.6677          1.6638          1.6598
          1.6558          1.6518          1.6477          1.6436          1.6395          1.6354          1.6312
          1.6271          2.6463          2.6383          2.6312          2.6241          2.6170          2.6099
          2.6027          2.5956          2.5877          2.5797          2.5719          2.5642          2.5565
          2.5487          2.5409          2.5332          2.5257          2.5181          2.5105          2.5029
          2.4954          2.4881          2.4808          2.4735          2.4662          2.4590          2.4519
          2.4449          2.4378          2.4309          2.4241          2.4174          2.4108          2.4042
          2.3976          2.3908          2.3843          2.3778          2.3714          2.3652          2.3589
          2.3526          2.3465          2.3404          2.3344          2.3284          2.3226          2.3167
          2.3108          2.3051          2.2993          2.2937          2.2881          2.2827          2.2773
          2.2719          2.2666          2.2613          2.2560          2.2508          2.2457          2.2407
          2.2358          2.2309          2.2259          2.2210          2.2161          2.2113          2.2065
          2.2017          2.1970          2.1923          2.1876          2.1829          2.1783          2.1737
          2.1691          2.1646          2.1600          2.1557          2.1511          2.1465          2.1419
          2.1373          2.1328          2.1284          2.1239          2.1195          2.1151          2.1107
          2.1063          2.1020          2.0976          2.0933          2.0891          2.0851          2.0806
          2.0759          2.0713          2.0667          2.0621          2.0576          2.0531          2.0486
          2.0441          2.0396          2.0352          2.0308          2.0264          2.0220          2.0176
          2.0132          2.0089          2.0045          2.0002          1.9959          1.9916          1.9873
          1.9830          1.9788          1.9746          1.9703          1.9661          1.9619          1.9577
          1.9534          1.9492          1.9450          1.9407          1.9365          1.9322          1.9280
          1.9237          1.9195          1.9152          1.9110          1.9067          1.9024          1.8981
          1.8938          1.8895          1.8852          1.8809          1.8765          1.8721          1.8677
          1.8633          1.8588          1.8543          1.8498          1.8452          1.8406          1.8359
          1.8313          1.8265          1.8218          1.8170          1.8122          1.8074          1.8025
          1.7976          1.7927          1.7878          1.7828          1.7777          1.7727          1.7675
          1.7637          1.7597          1.7557          1.7516          1.7475          1.7434          1.7393
          1.7352          1.7311          1.7270          1.7228          1.7186          1.7145          1.7103
          1.7062          1.7021          1.6980          1.6939          1.6897          1.6856          1.6815
          1.6775          1.6735          1.6695          1.6655          1.6615          1.6575          1.6534
          1.6493          1.6452          1.6411          1.6369          1.6327          1.6285          2.6616
          2.6539          2.6459          2.6382          2.6310          2.6238          2.6166          2.6094
          2.6018          2.5938          2.5859          2.5781          2.5704          2.5625          2.5547
          2.5469          2.5393          2.5317          2.5240          2.5164          2.5089          2.5015
          2.4942          2.4868          2.4794          2.4722          2.4650          2.4579          2.4508
          2.4438          2.4370          2.4302          2.4234          2.4167          2.4101          2.4035
          2.3969          2.3905          2.3842          2.3779          2.3716          2.3652          2.3590
          2.3528          2.3467          2.3407          2.3347          2.3287          2.3228          2.3169
          2.3111          2.3054          2.2997          2.2941          2.2886          2.2832          2.2777
          2.2723          2.2669          2.2616          2.2564          2.2512          2.2461          2.2411
          2.2360          2.2311          2.2261          2.2212          2.2164          2.2115          2.2067
          2.2019          2.1972          2.1924          2.1877          2.1831          2.1784          2.1738
          2.1691          2.1645          2.1600          2.1553          2.1507          2.1462          2.1416
          2.1371          2.1326          2.1281          2.1236          2.1192          2.1147          2.1103
          2.1059          2.1015          2.0974          2.0930          2.0883          2.0836          2.0789
          2.0743          2.0696          2.0650          2.0605          2.0559          2.0514          2.0469
          2.0424          2.0379          2.0334          2.0290          2.0246          2.0201          2.0157
          2.0113          2.0070          2.0026          1.9982          1.9939          1.9895          1.9852
          1.9809          1.9766          1.9724          1.9681          1.9638          1.9595          1.9552
          1.9510          1.9467          1.9424          1.9381          1.9338          1.9295          1.9252
          1.9209          1.9165          1.9122          1.9079          1.9036          1.8992          1.8949
          1.8905          1.8861          1.8817          1.8773          1.8728          1.8683          1.8638
          1.8593          1.8547          1.8501          1.8455          1.8408          1.8361          1.8313
          1.8265          1.8217          1.8169          1.8120          1.8071          1.8022          1.7972
          1.7922          1.7872          1.7821          1.7770          1.7719          1.7666          1.7628
          1.7588          1.7547          1.7506          1.7464          1.7423          1.7381          1.7340
          1.7298          1.7256          1.7213          1.7171          1.7129          1.7087          1.7045
          1.7003          1.6962          1.6920          1.6879          1.6837          1.6796          1.6755
          1.6715          1.6674          1.6633          1.6592          1.6551          1.6510          1.6469
          1.6427          1.6385          1.6343          1.6300          2.6766          2.6690          2.6610
          2.6529          2.6449          2.6373          2.6300          2.6227          2.6153          2.6072
          2.5992          2.5913          2.5835          2.5757          2.5677          2.5599          2.5522
          2.5446          2.5369          2.5291          2.5215          2.5141          2.5067          2.4993
          2.4919          2.4846          2.4774          2.4702          2.4631          2.4561          2.4491
          2.4422          2.4354          2.4287          2.4219          2.4153          2.4087          2.4022
          2.3957          2.3894          2.3830          2.3767          2.3704          2.3643          2.3582
          2.3521          2.3462          2.3401          2.3341          2.3281          2.3222          2.3164
          2.3107          2.3050          2.2994          2.2938          2.2883          2.2827          2.2773
          2.2719          2.2666          2.2613          2.2561          2.2510          2.2459          2.2409
          2.2358          2.2309          2.2259          2.2210          2.2161          2.2113          2.2065
          2.2017          2.1969          2.1921          2.1874          2.1827          2.1779          2.1732
          2.1685          2.1639          2.1592          2.1546          2.1500          2.1455          2.1409
          2.1363          2.1318          2.1273          2.1228          2.1183          2.1139          2.1096
          2.1052          2.1005          2.0957          2.0909          2.0862          2.0815          2.0769
          2.0722          2.0676          2.0630          2.0584          2.0538          2.0493          2.0448
          2.0403          2.0358          2.0313          2.0268          2.0224          2.0179          2.0135
          2.0091          2.0047          2.0003          1.9959          1.9915          1.9871          1.9827
          1.9784          1.9741          1.9698          1.9655          1.9611          1.9568          1.9525
          1.9481          1.9438          1.9394          1.9351          1.9307          1.9264          1.9220
          1.9176          1.9133          1.9089          1.9045          1.9001          1.8957          1.8913
          1.8868          1.8823          1.8778          1.8733          1.8687          1.8642          1.8596
          1.8549          1.8502          1.8455          1.8408          1.8360          1.8312          1.8264
          1.8215          1.8166          1.8116          1.8067          1.8017          1.7967          1.7916
          1.7865          1.7813          1.7761          1.7709          1.7658          1.7619          1.7578
          1.7537          1.7495          1.7452          1.7410          1.7368          1.7326          1.7283
          1.7241          1.7198          1.7155          1.7112          1.7070          1.7027          1.6985
          1.6943          1.6901          1.6860          1.6818          1.6777          1.6735          1.6694
          1.6652          1.6611          1.6569          1.6528          1.6486          1.6444          1.6401
          1.6359          1.6316          2.6912          2.6835          2.6754          2.6671          2.6589
          2.6506          2.6426          2.6352          2.6278          2.6198          2.6117          2.6038
          2.5959          2.5880          2.5800          2.5720          2.5642          2.5565          2.5488
          2.5410          2.5333          2.5258          2.5184          2.5110          2.5036          2.4962
          2.4889          2.4817          2.4746          2.4675          2.4605          2.4535          2.4467
          2.4398          2.4330          2.4263          2.4197          2.4131          2.4066          2.4002
          2.3937          2.3873          2.3810          2.3748          2.3686          2.3625          2.3564
          2.3504          2.3443          2.3384          2.3325          2.3267          2.3209          2.3152
          2.3095          2.3038          2.2981          2.2925          2.2870          2.2815          2.2761
          2.2708          2.2655          2.2603          2.2552          2.2501          2.2450          2.2399
          2.2350          2.2300          2.2250          2.2201          2.2152          2.2103          2.2054
          2.2006          2.1958          2.1909          2.1861          2.1814          2.1766          2.1718
          2.1674          2.1627          2.1580          2.1534          2.1488          2.1442          2.1396
          2.1350          2.1305          2.1260          2.1215          2.1173          2.1124          2.1076
          2.1027          2.0980          2.0932          2.0885          2.0838          2.0791          2.0744
          2.0698          2.0651          2.0605          2.0559          2.0514          2.0468          2.0423
          2.0377          2.0332          2.0287          2.0242          2.0198          2.0153          2.0109
          2.0064          2.0020          1.9975          1.9931          1.9887          1.9842          1.9799
          1.9755          1.9712          1.9668          1.9624          1.9580          1.9537          1.9493
          1.9449          1.9405          1.9361          1.9317          1.9273          1.9229          1.9185
          1.9140          1.9096          1.9052          1.9007          1.8962          1.8917          1.8872
          1.8827          1.8781          1.8735          1.8689          1.8643          1.8596          1.8549
          1.8502          1.8454          1.8406          1.8358          1.8309          1.8260          1.8211
          1.8161          1.8111          1.8061          1.8010          1.7959          1.7908          1.7855
          1.7803          1.7751          1.7699          1.7649          1.7609          1.7567          1.7525
          1.7482          1.7439          1.7396          1.7354          1.7311          1.7268          1.7225
          1.7181          1.7138          1.7095          1.7052          1.7009          1.6966          1.6924
          1.6883          1.6841          1.6799          1.6757          1.6714          1.6672          1.6630
          1.6587          1.6545          1.6503          1.6461          1.6418          1.6375          1.6332
          2.7050          2.6971          2.6886          2.6801          2.6717          2.6633          2.6549
          2.6465          2.6391          2.6312          2.6231          2.6150          2.6070          2.5990
          2.5909          2.5830          2.5751          2.5673          2.5596          2.5517          2.5440
          2.5364          2.5289          2.5215          2.5140          2.5066          2.4993          2.4920
          2.4848          2.4777          2.4707          2.4637          2.4567          2.4498          2.4430
          2.4363          2.4296          2.4229          2.4164          2.4099          2.4034          2.3969
          2.3906          2.3843          2.3781          2.3719          2.3658          2.3597          2.3536
          2.3476          2.3416          2.3357          2.3299          2.3242          2.3184          2.3126
          2.3069          2.3013          2.2957          2.2902          2.2847          2.2793          2.2740
          2.2688          2.2635          2.2584          2.2532          2.2481          2.2430          2.2380
          2.2330          2.2280          2.2230          2.2181          2.2131          2.2082          2.2033
          2.1985          2.1936          2.1888          2.1840          2.1792          2.1744          2.1701
          2.1654          2.1607          2.1560          2.1514          2.1468          2.1422          2.1376
          2.1330          2.1287          2.1239          2.1190          2.1141          2.1092          2.1044
          2.0996          2.0949          2.0901          2.0854          2.0807          2.0760          2.0714
          2.0667          2.0621          2.0575          2.0529          2.0483          2.0437          2.0392
          2.0346          2.0301          2.0256          2.0211          2.0166          2.0121          2.0076
          2.0032          1.9987          1.9942          1.9898          1.9853          1.9809          1.9765
          1.9721          1.9677          1.9632          1.9588          1.9544          1.9500          1.9455
          1.9411          1.9367          1.9322          1.9278          1.9233          1.9189          1.9144
          1.9099          1.9054          1.9009          1.8964          1.8918          1.8872          1.8826
          1.8780          1.8734          1.8687          1.8640          1.8593          1.8546          1.8498
          1.8450          1.8401          1.8352          1.8303          1.8253          1.8203          1.8153
          1.8103          1.8052          1.8000          1.7949          1.7897          1.7844          1.7791
          1.7739          1.7687          1.7637          1.7597          1.7554          1.7511          1.7467
          1.7424          1.7380          1.7337          1.7294          1.7250          1.7207          1.7163
          1.7119          1.7075          1.7032          1.6990          1.6947          1.6905          1.6863
          1.6820          1.6778          1.6735          1.6693          1.6650          1.6607          1.6564
          1.6521          1.6478          1.6435          1.6392          1.6348          2.7179          2.7095
          2.7008          2.6921          2.6833          2.6746          2.6660          2.6574          2.6490
          2.6410          2.6328          2.6246          2.6165          2.6085          2.6004          2.5924
          2.5844          2.5766          2.5688          2.5609          2.5532          2.5456          2.5380
          2.5306          2.5231          2.5156          2.5083          2.5010          2.4938          2.4866
          2.4795          2.4725          2.4655          2.4586          2.4517          2.4449          2.4382
          2.4315          2.4249          2.4183          2.4118          2.4054          2.3989          2.3926
          2.3863          2.3801          2.3739          2.3678          2.3617          2.3556          2.3496
          2.3437          2.3378          2.3320          2.3262          2.3204          2.3146          2.3089
          2.3033          2.2978          2.2923          2.2868          2.2814          2.2761          2.2708
          2.2655          2.2603          2.2552          2.2500          2.2449          2.2399          2.2348
          2.2298          2.2249          2.2199          2.2150          2.2100          2.2051          2.2002
          2.1954          2.1905          2.1857          2.1808          2.1762          2.1718          2.1671
          2.1624          2.1578          2.1531          2.1485          2.1439          2.1395          2.1346
          2.1296          2.1247          2.1198          2.1150          2.1101          2.1053          2.1005
          2.0958          2.0910          2.0863          2.0816          2.0769          2.0722          2.0675
          2.0629          2.0583          2.0536          2.0490          2.0445          2.0399          2.0353
          2.0308          2.0263          2.0217          2.0172          2.0127          2.0082          2.0037
          1.9992          1.9947          1.9902          1.9857          1.9812          1.9768          1.9723
          1.9679          1.9634          1.9590          1.9545          1.9501          1.9456          1.9411
          1.9367          1.9322          1.9277          1.9232          1.9187          1.9142          1.9097
          1.9051          1.9005          1.8960          1.8914          1.8868          1.8821          1.8775
          1.8728          1.8681          1.8633          1.8586          1.8538          1.8490          1.8441
          1.8392          1.8343          1.8293          1.8243          1.8192          1.8141          1.8090
          1.8039          1.7987          1.7935          1.7882          1.7830          1.7776          1.7724
          1.7671          1.7623          1.7581          1.7537          1.7493          1.7449          1.7405
          1.7362          1.7318          1.7274          1.7230          1.7186          1.7142          1.7098
          1.7054          1.7012          1.6969          1.6927          1.6884          1.6841          1.6799
          1.6756          1.6713          1.6670          1.6627          1.6584          1.6540          1.6496
          1.6453          1.6409          1.6366          2.7298          2.7211          2.7123          2.7034
          2.6945          2.6856          2.6768          2.6680          2.6590          2.6503          2.6420
          2.6337          2.6255          2.6174          2.6093          2.6012          2.5932          2.5853
          2.5775          2.5696          2.5619          2.5542          2.5467          2.5392          2.5317
          2.5242          2.5168          2.5095          2.5022          2.4951          2.4879          2.4808
          2.4738          2.4668          2.4600          2.4531          2.4464          2.4397          2.4330
          2.4264          2.4198          2.4133          2.4069          2.4005          2.3942          2.3879
          2.3816          2.3755          2.3693          2.3632          2.3572          2.3512          2.3453
          2.3394          2.3335          2.3277          2.3219          2.3162          2.3105          2.3049
          2.2994          2.2939          2.2884          2.2831          2.2777          2.2724          2.2672
          2.2620          2.2568          2.2517          2.2465          2.2415          2.2364          2.2314
          2.2264          2.2214          2.2164          2.2115          2.2065          2.2016          2.1967
          2.1918          2.1869          2.1820          2.1777          2.1733          2.1685          2.1638
          2.1591          2.1545          2.1499          2.1449          2.1400          2.1351          2.1301
          2.1252          2.1203          2.1155          2.1107          2.1058          2.1010          2.0963
          2.0915          2.0868          2.0820          2.0773          2.0727          2.0680          2.0633
          2.0587          2.0541          2.0495          2.0449          2.0403          2.0357          2.0312
          2.0266          2.0221          2.0175          2.0130          2.0085          2.0039          1.9994
          1.9949          1.9903          1.9858          1.9813          1.9768          1.9723          1.9678
          1.9633          1.9588          1.9543          1.9498          1.9454          1.9409          1.9364
          1.9319          1.9273          1.9228          1.9183          1.9137          1.9091          1.9045
          1.8999          1.8953          1.8907          1.8860          1.8813          1.8767          1.8719
          1.8672          1.8624          1.8576          1.8528          1.8479          1.8430          1.8380
          1.8331          1.8280          1.8230          1.8179          1.8128          1.8076          1.8024
          1.7972          1.7919          1.7866          1.7813          1.7759          1.7706          1.7653
          1.7607          1.7563          1.7519          1.7474          1.7430          1.7386          1.7342
          1.7298          1.7254          1.7210          1.7165          1.7121          1.7077          1.7033
          1.6990          1.6947          1.6904          1.6861          1.6819          1.6776          1.6733
          1.6690          1.6647          1.6603          1.6560          1.6516          1.6472          1.6428
          1.6383          2.7406          2.7318          2.7229          2.7138          2.7049          2.6957
          2.6864          2.6771          2.6680          2.6593          2.6509          2.6426          2.6343
          2.6260          2.6178          2.6097          2.6017          2.5937          2.5858          2.5780
          2.5702          2.5626          2.5550          2.5475          2.5399          2.5324          2.5250
          2.5176          2.5104          2.5032          2.4960          2.4889          2.4818          2.4748
          2.4679          2.4611          2.4543          2.4475          2.4408          2.4341          2.4275
          2.4210          2.4145          2.4081          2.4017          2.3953          2.3891          2.3829
          2.3767          2.3706          2.3645          2.3585          2.3525          2.3465          2.3406
          2.3347          2.3289          2.3231          2.3174          2.3118          2.3062          2.3007
          2.2952          2.2898          2.2844          2.2790          2.2737          2.2685          2.2633
          2.2581          2.2529          2.2478          2.2427          2.2376          2.2326          2.2276
          2.2226          2.2176          2.2126          2.2076          2.2027          2.1979          2.1930
          2.1882          2.1834          2.1789          2.1743          2.1696          2.1650          2.1600
          2.1551          2.1501          2.1451          2.1402          2.1353          2.1303          2.1254
          2.1206          2.1157          2.1109          2.1061          2.1013          2.0965          2.0917
          2.0870          2.0822          2.0775          2.0728          2.0682          2.0635          2.0589
          2.0542          2.0496          2.0450          2.0404          2.0358          2.0312          2.0267
          2.0221          2.0175          2.0130          2.0084          2.0039          1.9993          1.9947
          1.9902          1.9856          1.9811          1.9765          1.9720          1.9675          1.9629
          1.9584          1.9539          1.9494          1.9449          1.9403          1.9358          1.9313
          1.9267          1.9221          1.9175          1.9129          1.9083          1.9037          1.8990
          1.8944          1.8897          1.8851          1.8803          1.8756          1.8709          1.8661
          1.8613          1.8564          1.8516          1.8466          1.8417          1.8367          1.8317
          1.8266          1.8215          1.8164          1.8112          1.8060          1.8007          1.7955
          1.7902          1.7848          1.7794          1.7740          1.7686          1.7630          1.7588
          1.7544          1.7499          1.7454          1.7410          1.7365          1.7321          1.7277
          1.7232          1.7188          1.7144          1.7100          1.7056          1.7012          1.6967
          1.6924          1.6881          1.6838          1.6795          1.6752          1.6709          1.6665
          1.6622          1.6578          1.6534          1.6490          1.6446          1.6401          2.7498
          2.7409          2.7318          2.7224          2.7130          2.7036          2.6943          2.6850
          2.6759          2.6672          2.6588          2.6504          2.6422          2.6337          2.6254
          2.6173          2.6093          2.6013          2.5934          2.5855          2.5777          2.5701
          2.5625          2.5548          2.5472          2.5397          2.5323          2.5250          2.5177
          2.5104          2.5032          2.4960          2.4890          2.4819          2.4750          2.4681
          2.4613          2.4544          2.4477          2.4410          2.4343          2.4278          2.4213
          2.4148          2.4083          2.4020          2.3957          2.3894          2.3832          2.3771
          2.3710          2.3648          2.3588          2.3528          2.3469          2.3410          2.3351
          2.3293          2.3235          2.3178          2.3122          2.3066          2.3011          2.2956
          2.2902          2.2848          2.2795          2.2742          2.2690          2.2637          2.2586
          2.2534          2.2483          2.2432          2.2381          2.2331          2.2281          2.2231
          2.2181          2.2132          2.2083          2.2033          2.1984          2.1935          2.1888
          2.1841          2.1794          2.1746          2.1696          2.1646          2.1596          2.1546
          2.1496          2.1447          2.1397          2.1348          2.1299          2.1250          2.1201
          2.1153          2.1104          2.1056          2.1008          2.0961          2.0913          2.0865
          2.0818          2.0771          2.0724          2.0677          2.0631          2.0584          2.0538
          2.0492          2.0445          2.0399          2.0353          2.0307          2.0261          2.0215
          2.0170          2.0124          2.0078          2.0032          1.9986          1.9941          1.9895
          1.9849          1.9803          1.9757          1.9711          1.9666          1.9620          1.9575
          1.9530          1.9484          1.9439          1.9393          1.9347          1.9301          1.9255
          1.9209          1.9163          1.9117          1.9071          1.9024          1.8978          1.8931
          1.8884          1.8837          1.8790          1.8742          1.8694          1.8646          1.8598
          1.8549          1.8500          1.8450          1.8400          1.8350          1.8299          1.8248
          1.8197          1.8145          1.8093          1.8040          1.7988          1.7934          1.7881
          1.7827          1.7772          1.7717          1.7663          1.7611          1.7567          1.7523
          1.7478          1.7433          1.7388          1.7343          1.7299          1.7255          1.7210
          1.7166          1.7122          1.7078          1.7033          1.6989          1.6945          1.6901
          1.6858          1.6814          1.6771          1.6728          1.6684          1.6641          1.6597
          1.6553          1.6509          1.6465          1.6420          2.7603          2.7509          2.7414
          2.7320          2.7226          2.7132          2.7039          2.6946          2.6856          2.6768
          2.6683          2.6600          2.6516          2.6430          2.6347          2.6266          2.6185
          2.6105          2.6025          2.5946          2.5868          2.5791          2.5714          2.5637
          2.5561          2.5485          2.5411          2.5337          2.5264          2.5191          2.5118
          2.5046          2.4975          2.4904          2.4835          2.4765          2.4696          2.4627
          2.4559          2.4491          2.4425          2.4359          2.4293          2.4227          2.4162
          2.4098          2.4035          2.3972          2.3909          2.3847          2.3785          2.3723
          2.3662          2.3602          2.3542          2.3483          2.3423          2.3365          2.3307
          2.3249          2.3192          2.3136          2.3080          2.3025          2.2970          2.2916
          2.2862          2.2809          2.2756          2.2703          2.2651          2.2600          2.2548
          2.2497          2.2447          2.2396          2.2345          2.2294          2.2243          2.2193
          2.2142          2.2094          2.2046          2.1998          2.1950          2.1901          2.1850
          2.1800          2.1749          2.1699          2.1649          2.1599          2.1549          2.1499
          2.1449          2.1400          2.1351          2.1302          2.1253          2.1204          2.1155
          2.1107          2.1059          2.1011          2.0963          2.0915          2.0868          2.0821
          2.0773          2.0726          2.0679          2.0633          2.0586          2.0539          2.0493
          2.0447          2.0400          2.0354          2.0308          2.0262          2.0216          2.0169
          2.0123          2.0077          2.0031          1.9985          1.9939          1.9893          1.9846
          1.9800          1.9753          1.9708          1.9662          1.9616          1.9571          1.9525
          1.9479          1.9433          1.9387          1.9341          1.9295          1.9248          1.9202
          1.9156          1.9109          1.9062          1.9016          1.8969          1.8922          1.8874
          1.8827          1.8779          1.8731          1.8683          1.8635          1.8586          1.8537
          1.8487          1.8437          1.8387          1.8336          1.8285          1.8233          1.8182
          1.8129          1.8077          1.8024          1.7970          1.7917          1.7862          1.7808
          1.7752          1.7697          1.7643          1.7593          1.7549          1.7504          1.7458
          1.7413          1.7368          1.7323          1.7279          1.7235          1.7190          1.7146
          1.7102          1.7057          1.7013          1.6968          1.6924          1.6879          1.6835
          1.6792          1.6748          1.6705          1.6661          1.6617          1.6573          1.6529
          1.6484          1.6439          2.7758          2.7666          2.7571          2.7477          2.7383
          2.7289          2.7195          2.7101          2.7010          2.6921          2.6833          2.6749
          2.6666          2.6580          2.6494          2.6411          2.6330          2.6249          2.6169
          2.6090          2.6011          2.5933          2.5855          2.5777          2.5700          2.5623
          2.5548          2.5474          2.5400          2.5326          2.5252          2.5179          2.5108
          2.5036          2.4966          2.4896          2.4825          2.4756          2.4687          2.4619
          2.4551          2.4485          2.4418          2.4351          2.4286          2.4221          2.4156
          2.4092          2.4029          2.3966          2.3903          2.3840          2.3779          2.3717
          2.3657          2.3596          2.3536          2.3477          2.3418          2.3360          2.3302
          2.3245          2.3188          2.3132          2.3077          2.3022          2.2967          2.2913
          2.2859          2.2807          2.2754          2.2701          2.2649          2.2597          2.2544
          2.2492          2.2441          2.2389          2.2338          2.2288          2.2239          2.2190
          2.2140          2.2090          2.2040          2.1988          2.1937          2.1886          2.1835
          2.1784          2.1733          2.1682          2.1632          2.1582          2.1532          2.1482
          2.1432          2.1382          2.1333          2.1284          2.1235          2.1186          2.1137
          2.1089          2.1040          2.0992          2.0944          2.0896          2.0849          2.0801
          2.0754          2.0707          2.0659          2.0612          2.0565          2.0518          2.0472
          2.0425          2.0378          2.0331          2.0285          2.0238          2.0192          2.0145
          2.0098          2.0052          2.0005          1.9958          1.9911          1.9864          1.9817
          1.9771          1.9724          1.9678          1.9632          1.9585          1.9539          1.9492
          1.9446          1.9399          1.9352          1.9306          1.9259          1.9212          1.9165
          1.9118          1.9071          1.9023          1.8976          1.8928          1.8880          1.8832
          1.8784          1.8735          1.8686          1.8637          1.8588          1.8538          1.8487
          1.8437          1.8386          1.8334          1.8282          1.8230          1.8177          1.8124
          1.8071          1.8017          1.7963          1.7908          1.7853          1.7798          1.7742
          1.7686          1.7631          1.7582          1.7537          1.7491          1.7446          1.7400
          1.7355          1.7309          1.7265          1.7220          1.7176          1.7131          1.7086
          1.7041          1.6996          1.6951          1.6906          1.6861          1.6816          1.6771
          1.6727          1.6683          1.6639          1.6594          1.6550          1.6505          1.6459
          2.7909          2.7819          2.7728          2.7634          2.7539          2.7445          2.7350
          2.7256          2.7162          2.7073          2.6983          2.6897          2.6812          2.6728
          2.6642          2.6556          2.6472          2.6391          2.6311          2.6230          2.6151
          2.6072          2.5993          2.5914          2.5836          2.5759          2.5683          2.5607
          2.5533          2.5458          2.5383          2.5310          2.5237          2.5165          2.5094
          2.5023          2.4952          2.4881          2.4812          2.4743          2.4674          2.4607
          2.4539          2.4472          2.4406          2.4340          2.4275          2.4210          2.4146
          2.4082          2.4018          2.3955          2.3892          2.3830          2.3768          2.3707
          2.3647          2.3586          2.3526          2.3467          2.3409          2.3351          2.3293
          2.3237          2.3180          2.3125          2.3070          2.3015          2.2960          2.2906
          2.2852          2.2798          2.2745          2.2692          2.2639          2.2586          2.2534
          2.2483          2.2433          2.2383          2.2332          2.2281          2.2230          2.2179
          2.2127          2.2075          2.2023          2.1971          2.1919          2.1868          2.1816
          2.1765          2.1714          2.1663          2.1613          2.1562          2.1512          2.1462
          2.1412          2.1363          2.1313          2.1264          2.1215          2.1166          2.1117
          2.1068          2.1020          2.0971          2.0923          2.0875          2.0827          2.0779
          2.0732          2.0684          2.0637          2.0589          2.0542          2.0495          2.0447
          2.0400          2.0353          2.0306          2.0259          2.0212          2.0165          2.0117
          2.0070          2.0023          1.9976          1.9929          1.9881          1.9834          1.9787
          1.9739          1.9692          1.9645          1.9598          1.9551          1.9504          1.9457
          1.9410          1.9363          1.9316          1.9268          1.9221          1.9173          1.9125
          1.9078          1.9030          1.8982          1.8933          1.8885          1.8836          1.8787
          1.8738          1.8688          1.8638          1.8588          1.8538          1.8487          1.8435
          1.8384          1.8331          1.8279          1.8226          1.8172          1.8118          1.8064
          1.8009          1.7954          1.7899          1.7843          1.7787          1.7731          1.7674
          1.7618          1.7570          1.7524          1.7478          1.7433          1.7387          1.7341
          1.7295          1.7250          1.7205          1.7160          1.7115          1.7070          1.7024
          1.6979          1.6933          1.6888          1.6842          1.6796          1.6751          1.6706
          1.6661          1.6616          1.6571          1.6525          1.6479          2.8057          2.7969
          2.7876          2.7786          2.7691          2.7595          2.7500          2.7405          2.7310
          2.7218          2.7128          2.7039          2.6953          2.6868          2.6782          2.6695
          2.6609          2.6526          2.6445          2.6364          2.6284          2.6204          2.6125
          2.6045          2.5965          2.5887          2.5811          2.5734          2.5659          2.5583
          2.5508          2.5433          2.5360          2.5287          2.5215          2.5143          2.5071
          2.5000          2.4930          2.4860          2.4791          2.4722          2.4654          2.4586
          2.4519          2.4452          2.4386          2.4321          2.4256          2.4192          2.4127
          2.4063          2.4000          2.3937          2.3874          2.3812          2.3751          2.3690
          2.3630          2.3570          2.3510          2.3451          2.3393          2.3335          2.3278
          2.3222          2.3166          2.3110          2.3054          2.2999          2.2945          2.2890
          2.2836          2.2783          2.2729          2.2676          2.2626          2.2575          2.2523
          2.2471          2.2419          2.2367          2.2316          2.2263          2.2210          2.2157
          2.2105          2.2052          2.2000          2.1948          2.1896          2.1844          2.1793
          2.1742          2.1691          2.1640          2.1589          2.1539          2.1488          2.1438
          2.1388          2.1339          2.1289          2.1240          2.1190          2.1141          2.1093
          2.1044          2.0995          2.0947          2.0898          2.0850          2.0802          2.0754
          2.0706          2.0658          2.0610          2.0562          2.0515          2.0467          2.0419
          2.0372          2.0324          2.0276          2.0229          2.0181          2.0134          2.0086
          2.0038          1.9991          1.9943          1.9895          1.9848          1.9800          1.9752
          1.9704          1.9657          1.9609          1.9562          1.9514          1.9466          1.9419
          1.9371          1.9323          1.9275          1.9227          1.9179          1.9131          1.9083
          1.9034          1.8986          1.8937          1.8888          1.8838          1.8789          1.8739
          1.8689          1.8638          1.8587          1.8536          1.8484          1.8432          1.8380
          1.8327          1.8273          1.8219          1.8165          1.8110          1.8055          1.8000
          1.7945          1.7889          1.7832          1.7775          1.7718          1.7661          1.7602
          1.7557          1.7511          1.7465          1.7419          1.7373          1.7327          1.7281
          1.7234          1.7189          1.7143          1.7098          1.7052          1.7007          1.6961
          1.6915          1.6869          1.6823          1.6776          1.6730          1.6684          1.6638
          1.6593          1.6547          1.6500          2.8201          2.8114          2.8020          2.7925
          2.7833          2.7740          2.7643          2.7547          2.7451          2.7357          2.7266
          2.7176          2.7086          2.7000          2.6915          2.6827          2.6740          2.6654
          2.6572          2.6490          2.6409          2.6329          2.6249          2.6168          2.6088
          2.6008          2.5931          2.5854          2.5778          2.5701          2.5625          2.5550
          2.5475          2.5402          2.5329          2.5256          2.5184          2.5112          2.5041
          2.4970          2.4900          2.4831          2.4762          2.4694          2.4626          2.4558
          2.4491          2.4425          2.4360          2.4295          2.4229          2.4165          2.4100
          2.4037          2.3974          2.3911          2.3849          2.3787          2.3726          2.3665
          2.3605          2.3545          2.3486          2.3428          2.3370          2.3312          2.3256
          2.3199          2.3143          2.3088          2.3032          2.2978          2.2923          2.2869
          2.2816          2.2765          2.2712          2.2659          2.2606          2.2554          2.2502
          2.2449          2.2396          2.2343          2.2289          2.2236          2.2182          2.2129
          2.2077          2.2024          2.1972          2.1920          2.1868          2.1817          2.1765
          2.1714          2.1663          2.1612          2.1561          2.1511          2.1461          2.1411
          2.1361          2.1311          2.1261          2.1212          2.1162          2.1113          2.1064
          2.1015          2.0967          2.0918          2.0869          2.0821          2.0772          2.0724
          2.0676          2.0628          2.0580          2.0531          2.0483          2.0435          2.0387
          2.0339          2.0291          2.0243          2.0195          2.0147          2.0099          2.0051
          2.0003          1.9955          1.9906          1.9858          1.9810          1.9761          1.9713
          1.9665          1.9617          1.9569          1.9521          1.9473          1.9425          1.9377
          1.9329          1.9280          1.9232          1.9183          1.9135          1.9086          1.9037
          1.8987          1.8938          1.8888          1.8838          1.8788          1.8738          1.8687
          1.8636          1.8584          1.8532          1.8480          1.8427          1.8374          1.8320
          1.8266          1.8211          1.8157          1.8101          1.8045          1.7989          1.7933
          1.7876          1.7819          1.7761          1.7703          1.7646          1.7589          1.7544
          1.7498          1.7452          1.7405          1.7358          1.7312          1.7265          1.7218
          1.7171          1.7126          1.7080          1.7034          1.6988          1.6941          1.6895
          1.6849          1.6802          1.6755          1.6708          1.6661          1.6615          1.6568
          1.6521          2.8340          2.8253          2.8159          2.8062          2.7966          2.7873
          2.7780          2.7683          2.7586          2.7489          2.7396          2.7305          2.7214
          2.7124          2.7039          2.6951          2.6863          2.6776          2.6690          2.6608
          2.6526          2.6445          2.6364          2.6282          2.6202          2.6122          2.6043
          2.5965          2.5888          2.5811          2.5734          2.5658          2.5583          2.5509
          2.5435          2.5362          2.5289          2.5216          2.5144          2.5073          2.5003
          2.4933          2.4863          2.4794          2.4725          2.4657          2.4590          2.4523
          2.4457          2.4391          2.4325          2.4260          2.4195          2.4131          2.4067
          2.4004          2.3941          2.3879          2.3816          2.3754          2.3693          2.3632
          2.3573          2.3514          2.3455          2.3398          2.3340          2.3283          2.3227
          2.3171          2.3115          2.3060          2.3005          2.2953          2.2899          2.2845
          2.2792          2.2739          2.2686          2.2633          2.2580          2.2527          2.2472
          2.2418          2.2364          2.2310          2.2256          2.2203          2.2150          2.2097
          2.2044          2.1992          2.1940          2.1888          2.1836          2.1785          2.1733
          2.1682          2.1631          2.1580          2.1530          2.1479          2.1429          2.1379
          2.1329          2.1279          2.1229          2.1180          2.1131          2.1081          2.1032
          2.0983          2.0934          2.0885          2.0837          2.0788          2.0739          2.0691
          2.0642          2.0594          2.0545          2.0497          2.0448          2.0400          2.0351
          2.0303          2.0254          2.0206          2.0158          2.0109          2.0061          2.0012
          1.9963          1.9915          1.9866          1.9817          1.9768          1.9720          1.9671
          1.9623          1.9575          1.9527          1.9478          1.9430          1.9381          1.9332
          1.9283          1.9234          1.9185          1.9136          1.9087          1.9037          1.8987
          1.8937          1.8887          1.8836          1.8786          1.8735          1.8683          1.8631
          1.8579          1.8527          1.8474          1.8420          1.8366          1.8312          1.8257
          1.8202          1.8146          1.8090          1.8034          1.7977          1.7920          1.7863
          1.7805          1.7747          1.7688          1.7631          1.7576          1.7530          1.7484
          1.7437          1.7390          1.7343          1.7296          1.7249          1.7201          1.7154
          1.7107          1.7061          1.7014          1.6968          1.6921          1.6874          1.6828
          1.6781          1.6733          1.6686          1.6638          1.6590          1.6543          2.8473
          2.8383          2.8288          2.8192          2.8093          2.7998          2.7903          2.7809
          2.7712          2.7614          2.7519          2.7426          2.7334          2.7243          2.7154
          2.7066          2.6978          2.6890          2.6803          2.6718          2.6636          2.6554
          2.6472          2.6389          2.6308          2.6227          2.6147          2.6069          2.5991
          2.5913          2.5836          2.5759          2.5683          2.5608          2.5534          2.5460
          2.5386          2.5313          2.5241          2.5169          2.5098          2.5027          2.4957
          2.4887          2.4818          2.4749          2.4681          2.4614          2.4547          2.4481
          2.4415          2.4348          2.4283          2.4218          2.4154          2.4090          2.4027
          2.3964          2.3901          2.3838          2.3776          2.3715          2.3654          2.3594
          2.3535          2.3477          2.3419          2.3362          2.3305          2.3249          2.3193
          2.3138          2.3084          2.3029          2.2975          2.2921          2.2867          2.2813
          2.2760          2.2706          2.2653          2.2598          2.2543          2.2488          2.2434
          2.2379          2.2326          2.2272          2.2219          2.2165          2.2112          2.2060
          2.2007          2.1955          2.1903          2.1851          2.1800          2.1748          2.1697
          2.1646          2.1595          2.1544          2.1494          2.1443          2.1393          2.1343
          2.1293          2.1243          2.1194          2.1144          2.1095          2.1045          2.0996
          2.0947          2.0898          2.0849          2.0800          2.0751          2.0702          2.0653
          2.0604          2.0555          2.0507          2.0458          2.0409          2.0360          2.0312
          2.0263          2.0214          2.0165          2.0116          2.0067          2.0018          1.9969
          1.9920          1.9871          1.9822          1.9773          1.9724          1.9675          1.9627
          1.9578          1.9529          1.9480          1.9431          1.9382          1.9333          1.9284
          1.9234          1.9185          1.9135          1.9085          1.9035          1.8985          1.8934
          1.8883          1.8832          1.8781          1.8729          1.8677          1.8625          1.8572
          1.8519          1.8466          1.8411          1.8357          1.8302          1.8246          1.8191
          1.8134          1.8078          1.8021          1.7964          1.7906          1.7848          1.7789
          1.7731          1.7673          1.7615          1.7562          1.7516          1.7469          1.7421
          1.7374          1.7327          1.7279          1.7231          1.7184          1.7136          1.7088
          1.7041          1.6994          1.6947          1.6900          1.6853          1.6805          1.6758
          1.6710          1.6662          1.6613          1.6565          2.8589          2.8496          2.8399
          2.8302          2.8204          2.8106          2.8010          2.7914          2.7819          2.7721
          2.7625          2.7531          2.7438          2.7346          2.7255          2.7166          2.7077
          2.6988          2.6900          2.6813          2.6730          2.6647          2.6564          2.6481
          2.6399          2.6318          2.6237          2.6158          2.6080          2.6001          2.5923
          2.5845          2.5769          2.5693          2.5619          2.5544          2.5470          2.5396
          2.5323          2.5251          2.5179          2.5108          2.5038          2.4967          2.4897
          2.4828          2.4760          2.4692          2.4625          2.4558          2.4491          2.4424
          2.4358          2.4293          2.4228          2.4164          2.4101          2.4037          2.3974
          2.3911          2.3848          2.3786          2.3725          2.3665          2.3605          2.3546
          2.3487          2.3430          2.3373          2.3317          2.3261          2.3205          2.3150
          2.3095          2.3041          2.2986          2.2932          2.2878          2.2824          2.2770
          2.2714          2.2659          2.2603          2.2548          2.2494          2.2439          2.2385
          2.2332          2.2278          2.2225          2.2171          2.2119          2.2066          2.2013
          2.1961          2.1909          2.1857          2.1806          2.1754          2.1703          2.1652
          2.1601          2.1550          2.1500          2.1450          2.1399          2.1349          2.1299
          2.1249          2.1199          2.1150          2.1100          2.1051          2.1001          2.0952
          2.0903          2.0853          2.0804          2.0755          2.0706          2.0657          2.0608
          2.0559          2.0510          2.0461          2.0412          2.0363          2.0314          2.0265
          2.0215          2.0166          2.0117          2.0068          2.0018          1.9969          1.9920
          1.9870          1.9821          1.9772          1.9722          1.9673          1.9625          1.9576
          1.9526          1.9477          1.9428          1.9378          1.9329          1.9279          1.9229
          1.9179          1.9129          1.9079          1.9028          1.8978          1.8927          1.8876
          1.8824          1.8772          1.8720          1.8668          1.8615          1.8561          1.8508
          1.8454          1.8399          1.8344          1.8288          1.8232          1.8176          1.8119
          1.8062          1.8005          1.7947          1.7889          1.7830          1.7772          1.7713
          1.7654          1.7597          1.7546          1.7499          1.7452          1.7404          1.7356
          1.7309          1.7261          1.7213          1.7165          1.7116          1.7068          1.7020
          1.6973          1.6925          1.6878          1.6830          1.6782          1.6734          1.6685
          1.6636          1.6587          2.8677          2.8579          2.8479          2.8380          2.8279
          2.8182          2.8086          2.7990          2.7896          2.7802          2.7705          2.7610
          2.7516          2.7424          2.7332          2.7242          2.7151          2.7062          2.6974
          2.6887          2.6802          2.6719          2.6634          2.6551          2.6468          2.6386
          2.6305          2.6226          2.6146          2.6067          2.5988          2.5910          2.5833
          2.5758          2.5682          2.5607          2.5532          2.5458          2.5385          2.5312
          2.5240          2.5169          2.5098          2.5027          2.4957          2.4887          2.4818
          2.4750          2.4683          2.4616          2.4548          2.4481          2.4415          2.4349
          2.4284          2.4220          2.4156          2.4092          2.4028          2.3965          2.3902
          2.3840          2.3778          2.3718          2.3657          2.3598          2.3539          2.3481
          2.3424          2.3367          2.3311          2.3255          2.3200          2.3145          2.3090
          2.3035          2.2981          2.2926          2.2871          2.2815          2.2759          2.2704
          2.2648          2.2593          2.2539          2.2484          2.2430          2.2376          2.2323
          2.2269          2.2216          2.2163          2.2110          2.2058          2.2005          2.1953
          2.1902          2.1850          2.1798          2.1747          2.1696          2.1645          2.1594
          2.1544          2.1493          2.1443          2.1393          2.1343          2.1293          2.1243
          2.1193          2.1143          2.1094          2.1044          2.0995          2.0945          2.0896
          2.0847          2.0797          2.0748          2.0699          2.0650          2.0601          2.0551
          2.0502          2.0453          2.0404          2.0355          2.0305          2.0256          2.0207
          2.0157          2.0108          2.0058          2.0009          1.9960          1.9910          1.9861
          1.9811          1.9762          1.9712          1.9663          1.9614          1.9565          1.9515
          1.9466          1.9416          1.9367          1.9317          1.9267          1.9217          1.9167
          1.9116          1.9066          1.9015          1.8964          1.8913          1.8861          1.8809
          1.8757          1.8705          1.8652          1.8598          1.8545          1.8491          1.8436
          1.8381          1.8325          1.8269          1.8213          1.8156          1.8099          1.8042
          1.7984          1.7926          1.7868          1.7809          1.7750          1.7691          1.7632
          1.7574          1.7526          1.7479          1.7431          1.7384          1.7336          1.7288
          1.7240          1.7192          1.7143          1.7095          1.7046          1.6998          1.6950
          1.6902          1.6854          1.6806          1.6757          1.6708          1.6660          1.6610
          2.8745          2.8643          2.8540          2.8434          2.8334          2.8238          2.8141
          2.8044          2.7949          2.7855          2.7760          2.7667          2.7575          2.7485
          2.7395          2.7305          2.7214          2.7125          2.7036          2.6949          2.6864
          2.6778          2.6693          2.6609          2.6526          2.6444          2.6363          2.6283
          2.6202          2.6122          2.6043          2.5965          2.5888          2.5812          2.5736
          2.5660          2.5585          2.5510          2.5436          2.5363          2.5291          2.5219
          2.5147          2.5076          2.5006          2.4936          2.4867          2.4799          2.4731
          2.4663          2.4595          2.4528          2.4462          2.4396          2.4331          2.4266
          2.4202          2.4137          2.4073          2.4009          2.3946          2.3884          2.3822
          2.3761          2.3701          2.3641          2.3582          2.3523          2.3466          2.3409
          2.3353          2.3297          2.3241          2.3186          2.3131          2.3076          2.3021
          2.2964          2.2908          2.2852          2.2796          2.2740          2.2685          2.2630
          2.2575          2.2521          2.2467          2.2413          2.2359          2.2306          2.2252
          2.2200          2.2147          2.2094          2.2042          2.1990          2.1938          2.1887
          2.1835          2.1784          2.1733          2.1682          2.1631          2.1580          2.1530
          2.1480          2.1429          2.1379          2.1329          2.1279          2.1230          2.1180
          2.1130          2.1081          2.1031          2.0982          2.0932          2.0883          2.0834
          2.0784          2.0735          2.0686          2.0636          2.0587          2.0538          2.0489
          2.0439          2.0390          2.0341          2.0291          2.0242          2.0192          2.0143
          2.0093          2.0044          1.9994          1.9945          1.9895          1.9846          1.9796
          1.9747          1.9697          1.9648          1.9599          1.9549          1.9500          1.9450
          1.9400          1.9350          1.9300          1.9250          1.9200          1.9150          1.9099
          1.9048          1.8997          1.8946          1.8894          1.8842          1.8790          1.8738
          1.8685          1.8632          1.8578          1.8524          1.8470          1.8415          1.8359
          1.8304          1.8247          1.8191          1.8134          1.8076          1.8018          1.7960
          1.7902          1.7844          1.7785          1.7726          1.7667          1.7608          1.7553
          1.7505          1.7457          1.7410          1.7362          1.7314          1.7266          1.7218
          1.7170          1.7121          1.7072          1.7023          1.6974          1.6926          1.6878
          1.6829          1.6781          1.6732          1.6683          1.6633          2.8784          2.8675
          2.8567          2.8464          2.8368          2.8272          2.8174          2.8078          2.7982
          2.7887          2.7793          2.7700          2.7608          2.7518          2.7427          2.7337
          2.7249          2.7161          2.7075          2.6989          2.6904          2.6820          2.6736
          2.6652          2.6569          2.6487          2.6406          2.6324          2.6243          2.6163
          2.6084          2.6005          2.5928          2.5851          2.5774          2.5698          2.5623
          2.5548          2.5473          2.5400          2.5327          2.5255          2.5183          2.5112
          2.5041          2.4971          2.4902          2.4834          2.4765          2.4696          2.4628
          2.4561          2.4495          2.4429          2.4363          2.4298          2.4233          2.4168
          2.4104          2.4040          2.3977          2.3915          2.3853          2.3792          2.3731
          2.3671          2.3612          2.3553          2.3495          2.3438          2.3382          2.3325
          2.3270          2.3214          2.3159          2.3102          2.3045          2.2988          2.2932
          2.2876          2.2820          2.2764          2.2709          2.2654          2.2600          2.2545
          2.2491          2.2437          2.2384          2.2330          2.2277          2.2224          2.2172
          2.2119          2.2067          2.2015          2.1964          2.1912          2.1861          2.1809
          2.1758          2.1708          2.1657          2.1606          2.1556          2.1506          2.1456
          2.1406          2.1356          2.1306          2.1256          2.1207          2.1157          2.1108
          2.1058          2.1009          2.0959          2.0910          2.0861          2.0811          2.0762
          2.0713          2.0664          2.0614          2.0565          2.0516          2.0466          2.0417
          2.0367          2.0318          2.0269          2.0219          2.0170          2.0120          2.0071
          2.0022          1.9972          1.9923          1.9873          1.9823          1.9774          1.9724
          1.9675          1.9626          1.9576          1.9527          1.9477          1.9427          1.9378
          1.9328          1.9278          1.9227          1.9177          1.9126          1.9076          1.9025
          1.8973          1.8922          1.8870          1.8818          1.8766          1.8713          1.8660
          1.8607          1.8553          1.8499          1.8444          1.8389          1.8334          1.8278
          1.8221          1.8164          1.8107          1.8049          1.7992          1.7934          1.7875
          1.7817          1.7758          1.7699          1.7640          1.7581          1.7530          1.7482
          1.7434          1.7386          1.7338          1.7291          1.7243          1.7195          1.7147
          1.7098          1.7049          1.7000          1.6950          1.6902          1.6853          1.6804
          1.6756          1.6706          1.6656          2.8777          2.8668          2.8567          2.8470
          2.8374          2.8278          2.8181          2.8084          2.7989          2.7894          2.7801
          2.7709          2.7617          2.7526          2.7436          2.7347          2.7259          2.7172
          2.7085          2.7000          2.6915          2.6831          2.6748          2.6666          2.6584
          2.6503          2.6423          2.6343          2.6264          2.6183          2.6104          2.6025
          2.5947          2.5870          2.5793          2.5717          2.5641          2.5566          2.5491
          2.5417          2.5344          2.5271          2.5199          2.5128          2.5058          2.4988
          2.4918          2.4848          2.4779          2.4711          2.4643          2.4576          2.4509
          2.4444          2.4377          2.4311          2.4246          2.4181          2.4117          2.4054
          2.3991          2.3928          2.3866          2.3805          2.3744          2.3684          2.3624
          2.3565          2.3508          2.3451          2.3394          2.3338          2.3281          2.3223
          2.3166          2.3109          2.3052          2.2995          2.2939          2.2883          2.2827
          2.2772          2.2717          2.2663          2.2608          2.2554          2.2500          2.2446
          2.2393          2.2340          2.2287          2.2234          2.2182          2.2130          2.2078
          2.2026          2.1975          2.1923          2.1872          2.1821          2.1770          2.1720
          2.1669          2.1619          2.1569          2.1519          2.1469          2.1419          2.1369
          2.1320          2.1270          2.1221          2.1171          2.1122          2.1073          2.1023
          2.0974          2.0925          2.0876          2.0827          2.0778          2.0728          2.0679
          2.0630          2.0581          2.0531          2.0482          2.0433          2.0384          2.0334
          2.0285          2.0236          2.0187          2.0137          2.0088          2.0039          1.9990
          1.9940          1.9891          1.9841          1.9792          1.9742          1.9693          1.9644
          1.9595          1.9545          1.9496          1.9446          1.9397          1.9347          1.9297
          1.9247          1.9197          1.9146          1.9096          1.9045          1.8994          1.8943
          1.8891          1.8840          1.8788          1.8735          1.8683          1.8630          1.8576
          1.8522          1.8468          1.8413          1.8358          1.8303          1.8246          1.8190
          1.8133          1.8076          1.8018          1.7961          1.7902          1.7844          1.7786
          1.7727          1.7668          1.7609          1.7553          1.7505          1.7457          1.7409
          1.7361          1.7314          1.7266          1.7218          1.7170          1.7122          1.7073
          1.7024          1.6975          1.6926          1.6877          1.6828          1.6779          1.6730
          1.6679          2.8759          2.8663          2.8568          2.8473          2.8379          2.8282
          2.8185          2.8089          2.7994          2.7901          2.7808          2.7716          2.7625
          2.7535          2.7446          2.7358          2.7270          2.7183          2.7096          2.7011
          2.6926          2.6842          2.6759          2.6676          2.6594          2.6513          2.6433
          2.6354          2.6274          2.6195          2.6117          2.6039          2.5962          2.5886
          2.5811          2.5736          2.5662          2.5585          2.5509          2.5435          2.5362
          2.5289          2.5218          2.5147          2.5076          2.5005          2.4934          2.4864
          2.4795          2.4727          2.4660          2.4593          2.4526          2.4459          2.4392
          2.4327          2.4261          2.4197          2.4133          2.4069          2.4006          2.3944
          2.3881          2.3820          2.3758          2.3698          2.3638          2.3579          2.3522
          2.3464          2.3406          2.3347          2.3289          2.3231          2.3174          2.3117
          2.3060          2.3004          2.2947          2.2892          2.2836          2.2781          2.2726
          2.2672          2.2617          2.2563          2.2510          2.2456          2.2403          2.2350
          2.2297          2.2245          2.2193          2.2141          2.2089          2.2037          2.1986
          2.1935          2.1884          2.1833          2.1782          2.1732          2.1682          2.1632
          2.1582          2.1532          2.1482          2.1432          2.1383          2.1334          2.1284
          2.1235          2.1186          2.1136          2.1087          2.1038          2.0989          2.0940
          2.0891          2.0842          2.0793          2.0744          2.0694          2.0645          2.0596
          2.0547          2.0498          2.0449          2.0400          2.0351          2.0302          2.0252
          2.0203          2.0154          2.0105          2.0056          2.0007          1.9958          1.9909
          1.9859          1.9810          1.9761          1.9711          1.9662          1.9613          1.9564
          1.9514          1.9465          1.9415          1.9366          1.9316          1.9266          1.9216
          1.9166          1.9116          1.9065          1.9014          1.8963          1.8912          1.8861
          1.8809          1.8757          1.8705          1.8652          1.8599          1.8545          1.8491
          1.8437          1.8382          1.8327          1.8271          1.8215          1.8159          1.8102
          1.8045          1.7987          1.7930          1.7872          1.7813          1.7755          1.7696
          1.7638          1.7579          1.7528          1.7480          1.7432          1.7384          1.7336
          1.7289          1.7241          1.7193          1.7145          1.7097          1.7049          1.7000
          1.6951          1.6901          1.6851          1.6803          1.6754          1.6703          2.8845
          2.8744          2.8645          2.8547          2.8450          2.8349          2.8253          2.8158
          2.8063          2.7970          2.7878          2.7786          2.7695          2.7605          2.7517
          2.7428          2.7340          2.7253          2.7166          2.7080          2.6995          2.6911
          2.6827          2.6744          2.6662          2.6581          2.6501          2.6421          2.6340
          2.6261          2.6182          2.6104          2.6027          2.5951          2.5876          2.5800
          2.5725          2.5650          2.5575          2.5502          2.5429          2.5358          2.5287
          2.5217          2.5145          2.5075          2.5004          2.4934          2.4864          2.4796
          2.4728          2.4661          2.4593          2.4526          2.4459          2.4393          2.4328
          2.4263          2.4198          2.4134          2.4071          2.4008          2.3945          2.3883
          2.3821          2.3760          2.3699          2.3640          2.3580          2.3520          2.3461
          2.3402          2.3344          2.3286          2.3228          2.3171          2.3114          2.3057
          2.3000          2.2944          2.2888          2.2833          2.2778          2.2723          2.2669
          2.2614          2.2560          2.2507          2.2453          2.2400          2.2347          2.2295
          2.2242          2.2190          2.2138          2.2086          2.2035          2.1983          2.1932
          2.1881          2.1831          2.1780          2.1730          2.1679          2.1629          2.1579
          2.1529          2.1480          2.1430          2.1380          2.1331          2.1281          2.1232
          2.1183          2.1133          2.1084          2.1035          2.0985          2.0936          2.0887
          2.0837          2.0788          2.0738          2.0689          2.0640          2.0590          2.0541
          2.0492          2.0442          2.0393          2.0344          2.0295          2.0245          2.0196
          2.0147          2.0098          2.0048          1.9999          1.9950          1.9900          1.9851
          1.9801          1.9751          1.9702          1.9652          1.9603          1.9553          1.9503
          1.9454          1.9404          1.9354          1.9304          1.9254          1.9203          1.9153
          1.9102          1.9051          1.9000          1.8949          1.8897          1.8846          1.8794
          1.8741          1.8689          1.8635          1.8582          1.8528          1.8474          1.8419
          1.8364          1.8308          1.8252          1.8196          1.8139          1.8082          1.8024
          1.7966          1.7908          1.7850          1.7792          1.7733          1.7674          1.7615
          1.7556          1.7508          1.7460          1.7412          1.7364          1.7315          1.7268
          1.7220          1.7172          1.7123          1.7075          1.7026          1.6977          1.6927
          1.6878          1.6827          1.6778          1.6728          2.9018          2.8919          2.8820
          2.8719          2.8618          2.8517          2.8419          2.8322          2.8227          2.8132
          2.8038          2.7944          2.7851          2.7760          2.7669          2.7577          2.7487
          2.7397          2.7308          2.7219          2.7130          2.7045          2.6960          2.6877
          2.6794          2.6713          2.6632          2.6551          2.6470          2.6389          2.6310
          2.6232          2.6155          2.6078          2.6002          2.5925          2.5849          2.5774
          2.5699          2.5625          2.5553          2.5480          2.5409          2.5337          2.5266
          2.5196          2.5125          2.5055          2.4986          2.4918          2.4850          2.4782
          2.4716          2.4648          2.4581          2.4515          2.4449          2.4383          2.4318
          2.4254          2.4190          2.4126          2.4062          2.3999          2.3936          2.3874
          2.3812          2.3752          2.3691          2.3631          2.3571          2.3511          2.3452
          2.3393          2.3334          2.3275          2.3217          2.3159          2.3102          2.3045
          2.2988          2.2932          2.2877          2.2821          2.2766          2.2711          2.2656
          2.2602          2.2548          2.2494          2.2441          2.2388          2.2335          2.2282
          2.2229          2.2177          2.2125          2.2073          2.2021          2.1970          2.1919
          2.1868          2.1817          2.1766          2.1715          2.1665          2.1614          2.1564
          2.1514          2.1463          2.1413          2.1363          2.1314          2.1264          2.1214
          2.1164          2.1114          2.1064          2.1014          2.0964          2.0914          2.0864
          2.0814          2.0764          2.0715          2.0665          2.0615          2.0565          2.0515
          2.0465          2.0415          2.0366          2.0316          2.0266          2.0216          2.0166
          2.0116          2.0067          2.0017          1.9967          1.9916          1.9866          1.9816
          1.9766          1.9715          1.9665          1.9615          1.9564          1.9514          1.9464
          1.9413          1.9363          1.9312          1.9261          1.9210          1.9159          1.9108
          1.9056          1.9004          1.8952          1.8900          1.8847          1.8795          1.8741
          1.8688          1.8634          1.8580          1.8525          1.8470          1.8414          1.8358
          1.8302          1.8245          1.8188          1.8130          1.8072          1.8014          1.7956
          1.7897          1.7838          1.7779          1.7719          1.7659          1.7600          1.7542
          1.7494          1.7445          1.7396          1.7347          1.7298          1.7250          1.7201
          1.7152          1.7103          1.7054          1.7005          1.6955          1.6905          1.6854
          1.6803          1.6752          2.9183          2.9082          2.8981          2.8879          2.8777
          2.8675          2.8576          2.8478          2.8382          2.8286          2.8191          2.8096
          2.8003          2.7910          2.7818          2.7726          2.7634          2.7543          2.7453
          2.7363          2.7274          2.7186          2.7099          2.7013          2.6928          2.6844
          2.6760          2.6676          2.6592          2.6510          2.6430          2.6351          2.6274
          2.6197          2.6120          2.6043          2.5966          2.5890          2.5815          2.5742
          2.5668          2.5595          2.5523          2.5451          2.5379          2.5308          2.5238
          2.5168          2.5098          2.5029          2.4961          2.4893          2.4826          2.4759
          2.4692          2.4625          2.4558          2.4492          2.4427          2.4362          2.4297
          2.4234          2.4170          2.4107          2.4043          2.3980          2.3918          2.3856
          2.3795          2.3734          2.3674          2.3614          2.3554          2.3494          2.3435
          2.3375          2.3316          2.3258          2.3199          2.3141          2.3084          2.3027
          2.2971          2.2915          2.2858          2.2802          2.2746          2.2692          2.2637
          2.2583          2.2529          2.2476          2.2422          2.2369          2.2315          2.2262
          2.2210          2.2158          2.2105          2.2054          2.2002          2.1950          2.1899
          2.1848          2.1796          2.1745          2.1694          2.1644          2.1593          2.1543
          2.1492          2.1442          2.1391          2.1341          2.1290          2.1240          2.1190
          2.1139          2.1089          2.1038          2.0988          2.0937          2.0887          2.0837
          2.0786          2.0736          2.0685          2.0635          2.0585          2.0534          2.0484
          2.0434          2.0383          2.0333          2.0283          2.0232          2.0182          2.0132
          2.0081          2.0031          1.9980          1.9929          1.9879          1.9828          1.9777
          1.9726          1.9674          1.9624          1.9573          1.9522          1.9471          1.9420
          1.9369          1.9317          1.9266          1.9214          1.9162          1.9110          1.9058
          1.9005          1.8953          1.8900          1.8846          1.8793          1.8739          1.8685
          1.8630          1.8575          1.8520          1.8464          1.8408          1.8351          1.8294
          1.8236          1.8178          1.8120          1.8061          1.8002          1.7943          1.7883
          1.7824          1.7764          1.7703          1.7643          1.7583          1.7527          1.7478
          1.7428          1.7379          1.7330          1.7280          1.7231          1.7182          1.7132
          1.7083          1.7033          1.6982          1.6932          1.6881          1.6829          1.6777
          2.9344          2.9245          2.9140          2.9037          2.8934          2.8831          2.8730
          2.8631          2.8533          2.8437          2.8341          2.8245          2.8150          2.8056
          2.7963          2.7870          2.7777          2.7685          2.7593          2.7503          2.7413
          2.7325          2.7237          2.7150          2.7064          2.6978          2.6894          2.6809
          2.6724          2.6641          2.6558          2.6477          2.6397          2.6318          2.6238
          2.6159          2.6079          2.6003          2.5928          2.5854          2.5781          2.5707
          2.5634          2.5561          2.5489          2.5418          2.5347          2.5277          2.5207
          2.5138          2.5069          2.5000          2.4932          2.4865          2.4799          2.4731
          2.4664          2.4597          2.4531          2.4466          2.4401          2.4337          2.4274
          2.4210          2.4146          2.4083          2.4020          2.3958          2.3896          2.3834
          2.3774          2.3713          2.3652          2.3591          2.3531          2.3470          2.3410
          2.3350          2.3291          2.3234          2.3177          2.3120          2.3064          2.3006
          2.2949          2.2893          2.2836          2.2781          2.2725          2.2671          2.2616
          2.2562          2.2507          2.2453          2.2399          2.2346          2.2293          2.2240
          2.2187          2.2135          2.2083          2.2031          2.1979          2.1928          2.1876
          2.1824          2.1773          2.1722          2.1671          2.1620          2.1569          2.1518
          2.1467          2.1416          2.1366          2.1315          2.1264          2.1213          2.1162
          2.1111          2.1060          2.1009          2.0958          2.0907          2.0856          2.0805
          2.0755          2.0704          2.0653          2.0602          2.0551          2.0501          2.0450
          2.0399          2.0348          2.0297          2.0247          2.0196          2.0145          2.0094
          2.0043          1.9992          1.9940          1.9889          1.9837          1.9786          1.9734
          1.9682          1.9631          1.9580          1.9528          1.9476          1.9425          1.9373
          1.9321          1.9269          1.9216          1.9164          1.9111          1.9058          1.9005
          1.8952          1.8898          1.8844          1.8790          1.8735          1.8680          1.8625
          1.8569          1.8513          1.8457          1.8399          1.8342          1.8284          1.8226
          1.8167          1.8108          1.8048          1.7989          1.7929          1.7869          1.7808
          1.7748          1.7686          1.7625          1.7565          1.7511          1.7461          1.7411
          1.7361          1.7311          1.7261          1.7211          1.7161          1.7111          1.7061
          1.7010          1.6959          1.6907          1.6855          1.6803          2.9499          2.9402
          2.9297          2.9190          2.9085          2.8981          2.8878          2.8777          2.8678
          2.8580          2.8483          2.8386          2.8289          2.8194          2.8100          2.8006
          2.7913          2.7820          2.7727          2.7635          2.7545          2.7456          2.7368
          2.7279          2.7192          2.7106          2.7020          2.6935          2.6850          2.6766
          2.6683          2.6601          2.6520          2.6440          2.6360          2.6279          2.6200
          2.6121          2.6044          2.5967          2.5892          2.5817          2.5742          2.5667
          2.5593          2.5521          2.5450          2.5380          2.5310          2.5240          2.5171
          2.5102          2.5033          2.4965          2.4898          2.4832          2.4764          2.4697
          2.4630          2.4564          2.4499          2.4435          2.4371          2.4307          2.4243
          2.4179          2.4115          2.4052          2.3990          2.3928          2.3867          2.3807
          2.3745          2.3684          2.3623          2.3562          2.3501          2.3441          2.3381
          2.3322          2.3263          2.3205          2.3147          2.3089          2.3031          2.2973
          2.2917          2.2862          2.2807          2.2753          2.2698          2.2644          2.2590
          2.2536          2.2481          2.2427          2.2373          2.2319          2.2266          2.2213
          2.2160          2.2108          2.2056          2.2004          2.1952          2.1900          2.1848
          2.1796          2.1745          2.1694          2.1643          2.1591          2.1540          2.1489
          2.1437          2.1386          2.1335          2.1283          2.1232          2.1181          2.1129
          2.1078          2.1026          2.0975          2.0924          2.0872          2.0821          2.0770
          2.0719          2.0667          2.0616          2.0565          2.0514          2.0463          2.0411
          2.0360          2.0309          2.0258          2.0206          2.0155          2.0103          2.0052
          2.0000          1.9948          1.9896          1.9844          1.9792          1.9740          1.9688
          1.9636          1.9584          1.9532          1.9480          1.9427          1.9375          1.9322
          1.9270          1.9217          1.9163          1.9110          1.9057          1.9003          1.8949
          1.8894          1.8840          1.8785          1.8730          1.8674          1.8618          1.8561
          1.8505          1.8447          1.8389          1.8331          1.8273          1.8213          1.8154
          1.8094          1.8034          1.7974          1.7913          1.7853          1.7791          1.7730
          1.7668          1.7606          1.7544          1.7494          1.7443          1.7393          1.7342
          1.7292          1.7241          1.7190          1.7140          1.7089          1.7038          1.6986
          1.6934          1.6882          1.6828          2.9648          2.9551          2.9448          2.9341
          2.9231          2.9126          2.9020          2.8918          2.8817          2.8717          2.8619
          2.8521          2.8423          2.8326          2.8231          2.8136          2.8042          2.7948
          2.7854          2.7762          2.7670          2.7580          2.7492          2.7403          2.7315
          2.7227          2.7141          2.7055          2.6971          2.6886          2.6801          2.6719
          2.6637          2.6556          2.6476          2.6395          2.6315          2.6235          2.6157
          2.6080          2.6004          2.5929          2.5852          2.5777          2.5702          2.5628
          2.5556          2.5484          2.5413          2.5341          2.5271          2.5200          2.5131
          2.5062          2.4993          2.4926          2.4859          2.4792          2.4725          2.4659
          2.4593          2.4528          2.4463          2.4399          2.4335          2.4270          2.4206
          2.4142          2.4079          2.4017          2.3956          2.3895          2.3834          2.3772
          2.3711          2.3649          2.3588          2.3527          2.3467          2.3407          2.3348
          2.3289          2.3231          2.3172          2.3114          2.3056          2.2999          2.2942
          2.2886          2.2830          2.2774          2.2718          2.2662          2.2607          2.2553
          2.2500          2.2446          2.2393          2.2340          2.2287          2.2235          2.2183
          2.2130          2.2078          2.2026          2.1973          2.1920          2.1868          2.1817
          2.1765          2.1714          2.1662          2.1610          2.1558          2.1507          2.1455
          2.1403          2.1351          2.1300          2.1248          2.1196          2.1144          2.1093
          2.1041          2.0989          2.0937          2.0886          2.0834          2.0783          2.0731
          2.0679          2.0628          2.0576          2.0525          2.0473          2.0421          2.0370
          2.0318          2.0266          2.0214          2.0162          2.0111          2.0058          2.0006
          1.9954          1.9902          1.9849          1.9797          1.9744          1.9691          1.9638
          1.9586          1.9533          1.9481          1.9428          1.9375          1.9322          1.9268
          1.9215          1.9161          1.9107          1.9053          1.8999          1.8944          1.8889
          1.8834          1.8778          1.8722          1.8666          1.8609          1.8552          1.8494
          1.8436          1.8378          1.8319          1.8259          1.8200          1.8140          1.8079
          1.8019          1.7958          1.7896          1.7835          1.7773          1.7711          1.7648
          1.7586          1.7527          1.7476          1.7425          1.7374          1.7323          1.7272
          1.7220          1.7169          1.7117          1.7066          1.7014          1.6961          1.6908
          1.6854          2.9794          2.9697          2.9591          2.9486          2.9378          2.9267
          2.9160          2.9055          2.8953          2.8851          2.8751          2.8652          2.8553
          2.8455          2.8358          2.8262          2.8167          2.8072          2.7978          2.7884
          2.7792          2.7700          2.7611          2.7522          2.7433          2.7345          2.7257
          2.7171          2.7086          2.7001          2.6916          2.6832          2.6750          2.6668
          2.6588          2.6507          2.6426          2.6346          2.6268          2.6190          2.6113
          2.6037          2.5960          2.5884          2.5809          2.5735          2.5661          2.5589
          2.5517          2.5445          2.5373          2.5301          2.5231          2.5161          2.5092
          2.5024          2.4956          2.4888          2.4820          2.4753          2.4687          2.4620
          2.4555          2.4490          2.4425          2.4360          2.4296          2.4232          2.4168
          2.4105          2.4043          2.3981          2.3920          2.3859          2.3797          2.3735
          2.3673          2.3612          2.3551          2.3491          2.3431          2.3372          2.3313
          2.3254          2.3195          2.3137          2.3079          2.3022          2.2965          2.2909
          2.2852          2.2796          2.2740          2.2684          2.2629          2.2574          2.2519
          2.2464          2.2409          2.2356          2.2303          2.2250          2.2198          2.2146
          2.2093          2.2041          2.1989          2.1937          2.1885          2.1834          2.1782
          2.1730          2.1679          2.1627          2.1575          2.1523          2.1471          2.1419
          2.1367          2.1314          2.1262          2.1210          2.1158          2.1106          2.1054
          2.1002          2.0950          2.0898          2.0846          2.0794          2.0742          2.0690
          2.0638          2.0586          2.0534          2.0482          2.0430          2.0378          2.0326
          2.0273          2.0221          2.0169          2.0116          2.0064          2.0011          1.9958
          1.9906          1.9853          1.9799          1.9746          1.9693          1.9640          1.9587
          1.9534          1.9481          1.9427          1.9374          1.9320          1.9266          1.9212
          1.9158          1.9103          1.9048          1.8993          1.8938          1.8882          1.8827
          1.8770          1.8714          1.8657          1.8599          1.8541          1.8483          1.8424
          1.8365          1.8305          1.8245          1.8185          1.8124          1.8063          1.8002
          1.7940          1.7878          1.7816          1.7753          1.7690          1.7628          1.7566
          1.7509          1.7458          1.7405          1.7354          1.7302          1.7250          1.7198
          1.7146          1.7094          1.7041          1.6988          1.6935          1.6881          2.9934
          2.9835          2.9728          2.9620          2.9513          2.9405          2.9294          2.9186
          2.9081          2.8978          2.8876          2.8776          2.8675          2.8576          2.8477
          2.8380          2.8284          2.8188          2.8093          2.7999          2.7906          2.7814
          2.7722          2.7633          2.7544          2.7455          2.7366          2.7279          2.7193
          2.7109          2.7023          2.6939          2.6855          2.6773          2.6691          2.6611
          2.6530          2.6449          2.6370          2.6292          2.6214          2.6138          2.6061
          2.5984          2.5909          2.5834          2.5760          2.5687          2.5615          2.5542
          2.5470          2.5397          2.5325          2.5255          2.5186          2.5117          2.5049
          2.4981          2.4912          2.4844          2.4777          2.4710          2.4644          2.4578
          2.4513          2.4448          2.4382          2.4317          2.4253          2.4189          2.4126
          2.4064          2.4002          2.3940          2.3879          2.3817          2.3754          2.3693
          2.3631          2.3571          2.3510          2.3450          2.3391          2.3332          2.3273
          2.3214          2.3156          2.3099          2.3041          2.2984          2.2928          2.2871
          2.2815          2.2759          2.2703          2.2647          2.2592          2.2537          2.2482
          2.2428          2.2373          2.2320          2.2266          2.2212          2.2159          2.2105
          2.2052          2.2000          2.1948          2.1897          2.1845          2.1793          2.1741
          2.1688          2.1636          2.1589          2.1537          2.1484          2.1431          2.1378
          2.1326          2.1273          2.1221          2.1168          2.1116          2.1063          2.1011
          2.0959          2.0907          2.0854          2.0802          2.0750          2.0697          2.0645
          2.0593          2.0541          2.0488          2.0436          2.0383          2.0331          2.0278
          2.0225          2.0173          2.0120          2.0067          2.0014          1.9961          1.9907
          1.9854          1.9800          1.9746          1.9693          1.9639          1.9586          1.9532
          1.9478          1.9425          1.9370          1.9316          1.9262          1.9207          1.9152
          1.9097          1.9042          1.8986          1.8930          1.8874          1.8818          1.8761
          1.8703          1.8646          1.8588          1.8529          1.8470          1.8411          1.8351
          1.8290          1.8230          1.8169          1.8107          1.8045          1.7983          1.7921
          1.7859          1.7796          1.7733          1.7669          1.7606          1.7544          1.7490
          1.7438          1.7385          1.7333          1.7280          1.7228          1.7175          1.7122
          1.7069          1.7016          1.6962          1.6907          3.0067          2.9964          2.9855
          2.9745          2.9634          2.9526          2.9418          2.9306          2.9199          2.9094
          2.8990          2.8888          2.8787          2.8686          2.8586          2.8488          2.8390
          2.8293          2.8197          2.8103          2.8009          2.7915          2.7823          2.7732
          2.7643          2.7553          2.7464          2.7376          2.7290          2.7204          2.7119
          2.7034          2.6950          2.6866          2.6785          2.6704          2.6623          2.6542
          2.6462          2.6383          2.6305          2.6228          2.6151          2.6074          2.5998
          2.5923          2.5849          2.5776          2.5703          2.5630          2.5557          2.5485
          2.5412          2.5340          2.5270          2.5201          2.5133          2.5064          2.4996
          2.4928          2.4859          2.4792          2.4726          2.4659          2.4594          2.4528
          2.4462          2.4397          2.4332          2.4268          2.4204          2.4141          2.4078
          2.4016          2.3954          2.3892          2.3829          2.3767          2.3705          2.3644
          2.3584          2.3523          2.3463          2.3404          2.3345          2.3286          2.3228
          2.3170          2.3112          2.3055          2.2998          2.2941          2.2884          2.2828
          2.2772          2.2716          2.2661          2.2605          2.2550          2.2495          2.2440
          2.2386          2.2332          2.2278          2.2224          2.2170          2.2117          2.2063
          2.2010          2.1957          2.1904          2.1850          2.1798          2.1745          2.1693
          2.1648          2.1598          2.1546          2.1493          2.1440          2.1387          2.1333
          2.1280          2.1228          2.1175          2.1122          2.1069          2.1016          2.0964
          2.0911          2.0859          2.0806          2.0754          2.0701          2.0649          2.0596
          2.0544          2.0491          2.0438          2.0385          2.0332          2.0279          2.0226
          2.0173          2.0120          2.0066          2.0013          1.9959          1.9906          1.9852
          1.9798          1.9744          1.9689          1.9635          1.9582          1.9528          1.9473
          1.9419          1.9365          1.9310          1.9255          1.9200          1.9144          1.9089
          1.9033          1.8977          1.8920          1.8863          1.8806          1.8749          1.8691
          1.8632          1.8574          1.8515          1.8455          1.8395          1.8334          1.8273
          1.8212          1.8150          1.8088          1.8026          1.7963          1.7900          1.7837
          1.7774          1.7710          1.7647          1.7583          1.7521          1.7469          1.7416
          1.7363          1.7310          1.7257          1.7204          1.7151          1.7097          1.7043
          1.6989          1.6934          3.0188          3.0079          2.9966          2.9853          2.9740
          2.9629          2.9519          2.9410          2.9301          2.9194          2.9089          2.8985
          2.8882          2.8780          2.8679          2.8579          2.8481          2.8383          2.8286
          2.8190          2.8096          2.8002          2.7909          2.7817          2.7727          2.7637
          2.7548          2.7459          2.7372          2.7285          2.7200          2.7114          2.7030
          2.6946          2.6864          2.6782          2.6701          2.6620          2.6540          2.6461
          2.6382          2.6305          2.6228          2.6151          2.6075          2.5999          2.5925
          2.5851          2.5778          2.5705          2.5632          2.5559          2.5487          2.5415
          2.5343          2.5274          2.5205          2.5137          2.5069          2.5000          2.4931
          2.4863          2.4796          2.4730          2.4664          2.4598          2.4532          2.4466
          2.4401          2.4336          2.4272          2.4209          2.4145          2.4083          2.4020
          2.3958          2.3895          2.3833          2.3771          2.3709          2.3648          2.3588
          2.3528          2.3468          2.3409          2.3350          2.3291          2.3233          2.3175
          2.3117          2.3060          2.3003          2.2946          2.2890          2.2833          2.2777
          2.2722          2.2666          2.2611          2.2555          2.2501          2.2446          2.2392
          2.2337          2.2283          2.2229          2.2175          2.2122          2.2068          2.2015
          2.1962          2.1908          2.1854          2.1801          2.1748          2.1690          2.1657
          2.1601          2.1548          2.1495          2.1442          2.1389          2.1335          2.1282
          2.1229          2.1176          2.1123          2.1070          2.1017          2.0964          2.0911
          2.0858          2.0805          2.0753          2.0700          2.0647          2.0594          2.0541
          2.0488          2.0435          2.0382          2.0329          2.0276          2.0222          2.0169
          2.0115          2.0062          2.0008          1.9954          1.9900          1.9846          1.9791
          1.9737          1.9682          1.9628          1.9574          1.9519          1.9465          1.9410
          1.9355          1.9300          1.9244          1.9189          1.9133          1.9077          1.9021
          1.8964          1.8907          1.8850          1.8792          1.8734          1.8675          1.8616
          1.8557          1.8497          1.8437          1.8377          1.8316          1.8254          1.8192
          1.8130          1.8067          1.8004          1.7941          1.7878          1.7814          1.7750
          1.7686          1.7622          1.7559          1.7500          1.7447          1.7394          1.7340
          1.7287          1.7233          1.7180          1.7126          1.7071          1.7016          1.6961
          3.0284          3.0167          3.0050          2.9932          2.9815          2.9701          2.9589
          2.9478          2.9369          2.9261          2.9155          2.9051          2.8947          2.8845
          2.8744          2.8644          2.8544          2.8446          2.8348          2.8252          2.8157
          2.8063          2.7969          2.7877          2.7786          2.7696          2.7606          2.7518
          2.7430          2.7343          2.7257          2.7172          2.7087          2.7003          2.6920
          2.6838          2.6757          2.6676          2.6595          2.6516          2.6438          2.6360
          2.6283          2.6205          2.6129          2.6054          2.5979          2.5905          2.5832
          2.5758          2.5685          2.5613          2.5541          2.5469          2.5397          2.5326
          2.5258          2.5189          2.5121          2.5053          2.4984          2.4916          2.4849
          2.4782          2.4716          2.4650          2.4584          2.4518          2.4452          2.4387
          2.4323          2.4260          2.4196          2.4133          2.4071          2.4008          2.3945
          2.3883          2.3820          2.3759          2.3697          2.3637          2.3577          2.3517
          2.3457          2.3398          2.3340          2.3281          2.3223          2.3166          2.3108
          2.3051          2.2994          2.2938          2.2881          2.2825          2.2769          2.2714
          2.2658          2.2603          2.2548          2.2494          2.2439          2.2385          2.2331
          2.2276          2.2223          2.2169          2.2115          2.2062          2.2008          2.1955
          2.1901          2.1847          2.1794          2.1741          2.1691          2.1645          2.1592
          2.1540          2.1486          2.1433          2.1380          2.1327          2.1274          2.1220
          2.1167          2.1114          2.1061          2.1008          2.0955          2.0902          2.0849
          2.0795          2.0742          2.0689          2.0637          2.0584          2.0531          2.0478
          2.0424          2.0371          2.0318          2.0264          2.0211          2.0157          2.0103
          2.0049          1.9995          1.9941          1.9887          1.9832          1.9778          1.9723
          1.9668          1.9614          1.9559          1.9505          1.9450          1.9395          1.9339
          1.9284          1.9228          1.9172          1.9116          1.9060          1.9003          1.8946
          1.8889          1.8831          1.8773          1.8714          1.8655          1.8596          1.8536
          1.8476          1.8416          1.8355          1.8293          1.8231          1.8169          1.8106
          1.8043          1.7980          1.7916          1.7852          1.7788          1.7724          1.7660
          1.7596          1.7532          1.7477          1.7423          1.7369          1.7315          1.7261
          1.7208          1.7154          1.7099          1.7044          1.6989          3.0328          3.0204
          3.0082          2.9959          2.9841          2.9725          2.9611          2.9498          2.9388
          2.9280          2.9173          2.9068          2.8964          2.8861          2.8760          2.8658
          2.8559          2.8461          2.8365          2.8270          2.8176          2.8082          2.7989
          2.7897          2.7806          2.7716          2.7626          2.7537          2.7450          2.7363
          2.7277          2.7191          2.7107          2.7023          2.6940          2.6859          2.6777
          2.6696          2.6616          2.6536          2.6458          2.6381          2.6303          2.6226
          2.6150          2.6075          2.6000          2.5927          2.5853          2.5779          2.5706
          2.5634          2.5562          2.5490          2.5419          2.5349          2.5280          2.5212
          2.5144          2.5075          2.5006          2.4939          2.4871          2.4805          2.4739
          2.4673          2.4607          2.4541          2.4476          2.4411          2.4347          2.4283
          2.4220          2.4157          2.4095          2.4032          2.3969          2.3907          2.3845
          2.3783          2.3722          2.3662          2.3601          2.3542          2.3482          2.3424
          2.3365          2.3307          2.3249          2.3191          2.3134          2.3077          2.3020
          2.2963          2.2907          2.2851          2.2795          2.2740          2.2685          2.2629
          2.2575          2.2520          2.2466          2.2411          2.2357          2.2303          2.2249
          2.2196          2.2142          2.2089          2.2036          2.1982          2.1929          2.1875
          2.1822          2.1769          2.1713          2.1671          2.1619          2.1566          2.1513
          2.1460          2.1407          2.1354          2.1301          2.1248          2.1195          2.1142
          2.1089          2.1036          2.0983          2.0930          2.0877          2.0824          2.0771
          2.0718          2.0665          2.0612          2.0559          2.0506          2.0453          2.0400
          2.0346          2.0293          2.0239          2.0186          2.0132          2.0078          2.0024
          1.9970          1.9916          1.9862          1.9807          1.9753          1.9698          1.9643
          1.9589          1.9534          1.9480          1.9425          1.9370          1.9314          1.9259
          1.9203          1.9147          1.9090          1.9034          1.8977          1.8920          1.8862
          1.8804          1.8746          1.8688          1.8628          1.8569          1.8509          1.8449
          1.8388          1.8326          1.8265          1.8203          1.8140          1.8077          1.8014
          1.7950          1.7887          1.7823          1.7759          1.7695          1.7630          1.7566
          1.7504          1.7451          1.7397          1.7343          1.7289          1.7235          1.7181
          1.7127          1.7072          1.7017          3.0316          3.0186          3.0060          2.9937
          2.9819          2.9702          2.9586          2.9474          2.9364          2.9255          2.9148
          2.9042          2.8938          2.8835          2.8732          2.8631          2.8532          2.8435
          2.8339          2.8244          2.8150          2.8057          2.7965          2.7875          2.7785
          2.7696          2.7608          2.7520          2.7433          2.7347          2.7261          2.7176
          2.7092          2.7009          2.6926          2.6844          2.6763          2.6682          2.6603
          2.6524          2.6446          2.6368          2.6291          2.6215          2.6139          2.6064
          2.5990          2.5916          2.5842          2.5769          2.5697          2.5625          2.5553
          2.5482          2.5411          2.5341          2.5273          2.5205          2.5136          2.5068
          2.5000          2.4933          2.4866          2.4800          2.4734          2.4668          2.4602
          2.4537          2.4472          2.4407          2.4344          2.4280          2.4218          2.4155
          2.4092          2.4030          2.3968          2.3906          2.3844          2.3783          2.3722
          2.3662          2.3602          2.3543          2.3484          2.3425          2.3367          2.3309
          2.3251          2.3193          2.3136          2.3080          2.3023          2.2967          2.2911
          2.2855          2.2799          2.2744          2.2689          2.2634          2.2580          2.2525
          2.2471          2.2417          2.2363          2.2310          2.2256          2.2203          2.2150
          2.2097          2.2044          2.1991          2.1938          2.1884          2.1832          2.1779
          2.1725          2.1680          2.1628          2.1576          2.1523          2.1470          2.1418
          2.1365          2.1312          2.1259          2.1207          2.1154          2.1101          2.1049
          2.0996          2.0943          2.0891          2.0838          2.0785          2.0733          2.0680
          2.0627          2.0574          2.0521          2.0468          2.0415          2.0362          2.0309
          2.0256          2.0202          2.0149          2.0096          2.0042          1.9988          1.9934
          1.9880          1.9826          1.9772          1.9717          1.9663          1.9609          1.9554
          1.9500          1.9445          1.9390          1.9335          1.9280          1.9225          1.9169
          1.9113          1.9057          1.9000          1.8943          1.8886          1.8829          1.8771
          1.8713          1.8654          1.8595          1.8536          1.8476          1.8415          1.8355
          1.8293          1.8232          1.8169          1.8107          1.8044          1.7981          1.7918
          1.7854          1.7790          1.7726          1.7662          1.7598          1.7534          1.7477
          1.7424          1.7370          1.7315          1.7262          1.7209          1.7155          1.7100
          1.7045          3.0261          3.0130          3.0004          2.9883          2.9763          2.9646
          2.9532          2.9420          2.9310          2.9201          2.9094          2.8988          2.8883
          2.8779          2.8677          2.8578          2.8480          2.8384          2.8288          2.8193
          2.8100          2.8008          2.7917          2.7826          2.7737          2.7649          2.7561
          2.7475          2.7389          2.7303          2.7219          2.7136          2.7054          2.6972
          2.6890          2.6808          2.6728          2.6648          2.6569          2.6491          2.6413
          2.6336          2.6259          2.6183          2.6108          2.6033          2.5959          2.5885
          2.5812          2.5740          2.5668          2.5596          2.5525          2.5454          2.5384
          2.5315          2.5247          2.5179          2.5111          2.5043          2.4976          2.4909
          2.4843          2.4777          2.4711          2.4646          2.4580          2.4515          2.4451
          2.4387          2.4324          2.4261          2.4198          2.4136          2.4074          2.4012
          2.3951          2.3889          2.3828          2.3767          2.3707          2.3647          2.3587
          2.3528          2.3470          2.3411          2.3353          2.3296          2.3238          2.3181
          2.3124          2.3068          2.3012          2.2956          2.2900          2.2845          2.2789
          2.2734          2.2680          2.2625          2.2571          2.2517          2.2463          2.2409
          2.2356          2.2303          2.2250          2.2197          2.2144          2.2091          2.2039
          2.1986          2.1934          2.1882          2.1830          2.1777          2.1730          2.1678
          2.1626          2.1573          2.1521          2.1469          2.1417          2.1364          2.1312
          2.1260          2.1208          2.1155          2.1103          2.1051          2.0999          2.0946
          2.0894          2.0842          2.0790          2.0737          2.0685          2.0633          2.0580
          2.0528          2.0475          2.0422          2.0370          2.0317          2.0264          2.0211
          2.0158          2.0105          2.0051          1.9998          1.9945          1.9891          1.9837
          1.9784          1.9730          1.9675          1.9621          1.9568          1.9514          1.9459
          1.9405          1.9350          1.9296          1.9241          1.9185          1.9130          1.9074
          1.9018          1.8962          1.8905          1.8848          1.8791          1.8734          1.8676
          1.8617          1.8558          1.8499          1.8439          1.8379          1.8318          1.8257
          1.8196          1.8134          1.8071          1.8009          1.7946          1.7883          1.7820
          1.7756          1.7693          1.7629          1.7565          1.7502          1.7450          1.7396
          1.7342          1.7288          1.7235          1.7182          1.7128          1.7073          3.0184
          3.0054          2.9930          2.9808          2.9690          2.9574          2.9461          2.9350
          2.9240          2.9131          2.9023          2.8917          2.8813          2.8711          2.8611
          2.8513          2.8416          2.8319          2.8224          2.8130          2.8038          2.7947
          2.7856          2.7766          2.7678          2.7590          2.7504          2.7417          2.7332
          2.7248          2.7164          2.7082          2.7000          2.6918          2.6837          2.6757
          2.6678          2.6600          2.6522          2.6445          2.6369          2.6293          2.6218
          2.6142          2.6067          2.5993          2.5919          2.5846          2.5774          2.5701
          2.5629          2.5558          2.5487          2.5417          2.5348          2.5280          2.5212
          2.5144          2.5077          2.5010          2.4943          2.4877          2.4811          2.4745
          2.4679          2.4614          2.4550          2.4485          2.4422          2.4359          2.4296
          2.4233          2.4171          2.4110          2.4048          2.3987          2.3925          2.3864
          2.3804          2.3743          2.3684          2.3624          2.3565          2.3507          2.3449
          2.3391          2.3333          2.3276          2.3219          2.3162          2.3106          2.3049
          2.2993          2.2938          2.2882          2.2827          2.2772          2.2718          2.2664
          2.2609          2.2555          2.2502          2.2448          2.2395          2.2342          2.2289
          2.2237          2.2184          2.2132          2.2080          2.2027          2.1975          2.1924
          2.1872          2.1821          2.1769          2.1721          2.1669          2.1617          2.1565
          2.1513          2.1462          2.1410          2.1358          2.1306          2.1254          2.1203
          2.1151          2.1099          2.1047          2.0996          2.0944          2.0892          2.0841
          2.0789          2.0737          2.0685          2.0633          2.0581          2.0529          2.0477
          2.0425          2.0373          2.0320          2.0268          2.0215          2.0163          2.0110
          2.0057          2.0004          1.9951          1.9898          1.9845          1.9791          1.9738
          1.9684          1.9630          1.9577          1.9524          1.9470          1.9416          1.9362
          1.9308          1.9253          1.9199          1.9144          1.9089          1.9033          1.8978
          1.8922          1.8865          1.8809          1.8752          1.8694          1.8637          1.8578
          1.8520          1.8461          1.8401          1.8341          1.8281          1.8220          1.8159
          1.8097          1.8035          1.7973          1.7911          1.7848          1.7785          1.7722
          1.7659          1.7595          1.7532          1.7475          1.7422          1.7369          1.7315
          1.7262          1.7210          1.7157          1.7102          3.0091          2.9963          2.9840
          2.9721          2.9605          2.9490          2.9377          2.9266          2.9156          2.9048
          2.8942          2.8837          2.8735          2.8635          2.8537          2.8440          2.8342
          2.8246          2.8153          2.8061          2.7970          2.7877          2.7788          2.7700
          2.7612          2.7526          2.7438          2.7353          2.7269          2.7186          2.7104
          2.7021          2.6939          2.6859          2.6779          2.6700          2.6622          2.6544
          2.6467          2.6391          2.6315          2.6240          2.6165          2.6090          2.6016
          2.5943          2.5871          2.5799          2.5727          2.5655          2.5584          2.5514
          2.5444          2.5376          2.5307          2.5239          2.5172          2.5105          2.5038
          2.4972          2.4906          2.4839          2.4774          2.4708          2.4643          2.4579
          2.4515          2.4451          2.4388          2.4325          2.4263          2.4201          2.4140
          2.4079          2.4019          2.3957          2.3897          2.3836          2.3776          2.3717
          2.3657          2.3598          2.3540          2.3482          2.3424          2.3366          2.3309
          2.3252          2.3195          2.3139          2.3083          2.3027          2.2971          2.2916
          2.2861          2.2806          2.2752          2.2697          2.2643          2.2590          2.2536
          2.2483          2.2430          2.2377          2.2324          2.2272          2.2220          2.2168
          2.2116          2.2064          2.2012          2.1961          2.1910          2.1859          2.1808
          2.1761          2.1708          2.1656          2.1604          2.1553          2.1501          2.1450
          2.1399          2.1348          2.1296          2.1245          2.1194          2.1143          2.1092
          2.1040          2.0989          2.0938          2.0887          2.0836          2.0784          2.0733
          2.0682          2.0631          2.0579          2.0528          2.0476          2.0424          2.0373
          2.0321          2.0269          2.0217          2.0165          2.0112          2.0060          2.0007
          1.9955          1.9902          1.9849          1.9796          1.9743          1.9690          1.9637
          1.9584          1.9531          1.9478          1.9424          1.9371          1.9317          1.9264
          1.9210          1.9155          1.9101          1.9046          1.8991          1.8936          1.8880
          1.8824          1.8768          1.8711          1.8654          1.8597          1.8539          1.8481
          1.8422          1.8363          1.8303          1.8243          1.8183          1.8122          1.8060
          1.7999          1.7937          1.7876          1.7814          1.7751          1.7688          1.7625
          1.7562          1.7499          1.7448          1.7395          1.7343          1.7290          1.7237
          1.7185          1.7131          2.9992          2.9869          2.9750          2.9632          2.9516
          2.9403          2.9291          2.9182          2.9074          2.8968          2.8864          2.8762
          2.8662          2.8564          2.8467          2.8369          2.8273          2.8180          2.8088
          2.7996          2.7904          2.7814          2.7726          2.7639          2.7552          2.7464
          2.7379          2.7295          2.7212          2.7130          2.7047          2.6965          2.6885
          2.6806          2.6727          2.6649          2.6571          2.6494          2.6418          2.6343
          2.6268          2.6192          2.6118          2.6044          2.5971          2.5899          2.5827
          2.5755          2.5684          2.5612          2.5542          2.5472          2.5404          2.5335
          2.5267          2.5200          2.5133          2.5067          2.5001          2.4935          2.4870
          2.4804          2.4739          2.4675          2.4610          2.4547          2.4483          2.4421
          2.4358          2.4296          2.4235          2.4173          2.4113          2.4053          2.3993
          2.3933          2.3873          2.3813          2.3753          2.3694          2.3635          2.3577
          2.3518          2.3461          2.3403          2.3346          2.3289          2.3232          2.3176
          2.3120          2.3064          2.3008          2.2953          2.2898          2.2843          2.2788
          2.2734          2.2680          2.2626          2.2573          2.2519          2.2466          2.2414
          2.2361          2.2309          2.2257          2.2205          2.2153          2.2102          2.2050
          2.1999          2.1948          2.1897          2.1846          2.1796          2.1746          2.1695
          2.1644          2.1593          2.1541          2.1490          2.1440          2.1389          2.1338
          2.1287          2.1237          2.1186          2.1135          2.1085          2.1034          2.0983
          2.0933          2.0882          2.0831          2.0781          2.0730          2.0679          2.0628
          2.0577          2.0526          2.0475          2.0424          2.0373          2.0321          2.0270
          2.0218          2.0167          2.0115          2.0063          2.0011          1.9959          1.9906
          1.9854          1.9801          1.9749          1.9696          1.9643          1.9591          1.9538
          1.9485          1.9433          1.9380          1.9327          1.9273          1.9220          1.9166
          1.9113          1.9059          1.9004          1.8950          1.8895          1.8839          1.8784
          1.8728          1.8672          1.8615          1.8558          1.8500          1.8442          1.8384
          1.8325          1.8266          1.8206          1.8146          1.8086          1.8025          1.7964
          1.7903          1.7842          1.7780          1.7718          1.7656          1.7593          1.7531
          1.7473          1.7422          1.7370          1.7318          1.7265          1.7213          1.7161
          2.9901          2.9790          2.9673          2.9558          2.9446          2.9336          2.9227
          2.9120          2.9015          2.8911          2.8810          2.8711          2.8613          2.8515
          2.8417          2.8322          2.8229          2.8137          2.8044          2.7951          2.7862
          2.7774          2.7687          2.7599          2.7511          2.7426          2.7342          2.7259
          2.7176          2.7093          2.7011          2.6931          2.6851          2.6772          2.6694
          2.6616          2.6539          2.6463          2.6388          2.6312          2.6236          2.6162
          2.6088          2.6015          2.5943          2.5871          2.5799          2.5727          2.5656
          2.5586          2.5516          2.5447          2.5378          2.5310          2.5243          2.5176
          2.5109          2.5043          2.4978          2.4913          2.4847          2.4783          2.4718
          2.4654          2.4590          2.4527          2.4464          2.4402          2.4340          2.4279
          2.4218          2.4158          2.4098          2.4038          2.3979          2.3920          2.3860
          2.3801          2.3742          2.3683          2.3624          2.3566          2.3508          2.3450
          2.3393          2.3336          2.3279          2.3222          2.3166          2.3110          2.3054
          2.2999          2.2943          2.2888          2.2834          2.2779          2.2725          2.2671
          2.2618          2.2564          2.2511          2.2459          2.2406          2.2354          2.2302
          2.2250          2.2198          2.2147          2.2095          2.2044          2.1993          2.1942
          2.1892          2.1841          2.1790          2.1740          2.1689          2.1639          2.1588
          2.1537          2.1487          2.1436          2.1386          2.1336          2.1285          2.1235
          2.1185          2.1135          2.1084          2.1034          2.0984          2.0934          2.0883
          2.0833          2.0783          2.0732          2.0682          2.0632          2.0581          2.0531
          2.0480          2.0429          2.0378          2.0328          2.0276          2.0225          2.0174
          2.0123          2.0071          2.0020          1.9968          1.9916          1.9864          1.9812
          1.9759          1.9707          1.9654          1.9601          1.9548          1.9496          1.9444
          1.9392          1.9339          1.9287          1.9234          1.9181          1.9128          1.9074
          1.9020          1.8966          1.8912          1.8857          1.8802          1.8747          1.8691
          1.8635          1.8579          1.8522          1.8465          1.8407          1.8349          1.8290
          1.8231          1.8172          1.8112          1.8052          1.7992          1.7931          1.7871
          1.7810          1.7749          1.7687          1.7625          1.7563          1.7500          1.7449
          1.7398          1.7346          1.7294          1.7242          1.7190          3.0048          2.9930
          2.9815          2.9702          2.9591          2.9482          2.9375          2.9269          2.9164
          2.9061          2.8959          2.8859          2.8761          2.8665          2.8567          2.8470
          2.8375          2.8283          2.8192          2.8099          2.8007          2.7917          2.7830
          2.7743          2.7655          2.7567          2.7481          2.7397          2.7315          2.7232
          2.7149          2.7066          2.6986          2.6907          2.6828          2.6750          2.6672
          2.6596          2.6519          2.6444          2.6367          2.6291          2.6217          2.6143
          2.6070          2.5998          2.5926          2.5853          2.5781          2.5710          2.5640
          2.5570          2.5500          2.5431          2.5363          2.5295          2.5228          2.5161
          2.5095          2.5030          2.4964          2.4899          2.4833          2.4769          2.4704
          2.4640          2.4577          2.4514          2.4452          2.4390          2.4328          2.4267
          2.4207          2.4147          2.4088          2.4029          2.3969          2.3909          2.3849
          2.3790          2.3730          2.3671          2.3612          2.3554          2.3495          2.3437
          2.3380          2.3322          2.3265          2.3208          2.3152          2.3095          2.3039
          2.2983          2.2928          2.2873          2.2818          2.2763          2.2709          2.2654
          2.2601          2.2547          2.2494          2.2441          2.2388          2.2336          2.2283
          2.2231          2.2179          2.2127          2.2076          2.2024          2.1973          2.1922
          2.1870          2.1819          2.1768          2.1717          2.1666          2.1615          2.1564
          2.1513          2.1462          2.1411          2.1360          2.1309          2.1259          2.1208
          2.1157          2.1106          2.1056          2.1005          2.0954          2.0903          2.0853
          2.0802          2.0751          2.0700          2.0649          2.0598          2.0547          2.0496
          2.0444          2.0393          2.0341          2.0290          2.0238          2.0186          2.0134
          2.0082          2.0030          1.9977          1.9924          1.9871          1.9818          1.9765
          1.9711          1.9657          1.9603          1.9549          1.9494          1.9442          1.9391
          1.9339          1.9287          1.9233          1.9179          1.9125          1.9071          1.9017
          1.8962          1.8907          1.8852          1.8796          1.8740          1.8684          1.8627
          1.8569          1.8512          1.8454          1.8395          1.8336          1.8277          1.8217
          1.8157          1.8097          1.8036          1.7975          1.7914          1.7853          1.7791
          1.7730          1.7667          1.7604          1.7542          1.7482          1.7430          1.7378
          1.7326          1.7273          1.7220          3.0199          3.0088          2.9976          2.9864
          2.9754          2.9646          2.9538          2.9432          2.9328          2.9224          2.9122
          2.9021          2.8921          2.8824          2.8728          2.8630          2.8533          2.8438
          2.8346          2.8255          2.8162          2.8070          2.7980          2.7893          2.7806
          2.7718          2.7630          2.7543          2.7460          2.7377          2.7294          2.7211
          2.7129          2.7048          2.6968          2.6890          2.6812          2.6734          2.6657
          2.6581          2.6504          2.6428          2.6352          2.6277          2.6203          2.6130
          2.6058          2.5985          2.5912          2.5840          2.5769          2.5698          2.5628
          2.5558          2.5489          2.5420          2.5352          2.5285          2.5218          2.5152
          2.5086          2.5020          2.4954          2.4889          2.4824          2.4759          2.4695
          2.4631          2.4568          2.4505          2.4443          2.4382          2.4321          2.4260
          2.4200          2.4140          2.4081          2.4022          2.3961          2.3901          2.3841
          2.3781          2.3721          2.3662          2.3603          2.3544          2.3485          2.3427
          2.3369          2.3311          2.3254          2.3197          2.3140          2.3083          2.3027
          2.2971          2.2915          2.2860          2.2804          2.2749          2.2695          2.2641
          2.2587          2.2533          2.2479          2.2426          2.2373          2.2320          2.2268
          2.2215          2.2163          2.2111          2.2059          2.2007          2.1955          2.1903
          2.1851          2.1799          2.1748          2.1696          2.1645          2.1594          2.1542
          2.1491          2.1439          2.1388          2.1337          2.1285          2.1234          2.1183
          2.1132          2.1080          2.1029          2.0978          2.0927          2.0875          2.0824
          2.0772          2.0721          2.0669          2.0618          2.0566          2.0514          2.0462
          2.0410          2.0358          2.0306          2.0253          2.0201          2.0148          2.0094
          2.0041          1.9987          1.9934          1.9880          1.9826          1.9772          1.9718
          1.9663          1.9608          1.9553          1.9497          1.9441          1.9389          1.9336
          1.9283          1.9230          1.9177          1.9123          1.9069          1.9015          1.8959
          1.8904          1.8847          1.8791          1.8734          1.8677          1.8619          1.8561
          1.8503          1.8444          1.8384          1.8325          1.8264          1.8204          1.8143
          1.8082          1.8020          1.7959          1.7897          1.7835          1.7773          1.7710
          1.7647          1.7584          1.7521          1.7463          1.7411          1.7358          1.7305
          1.7251          3.0345          3.0237          3.0127          3.0016          2.9906          2.9795
          2.9688          2.9581          2.9475          2.9371          2.9268          2.9166          2.9065
          2.8966          2.8869          2.8773          2.8675          2.8578          2.8484          2.8392
          2.8301          2.8208          2.8116          2.8026          2.7938          2.7852          2.7763
          2.7676          2.7589          2.7505          2.7422          2.7340          2.7257          2.7174
          2.7093          2.7014          2.6935          2.6857          2.6780          2.6703          2.6626
          2.6549          2.6473          2.6397          2.6322          2.6248          2.6175          2.6103
          2.6029          2.5956          2.5884          2.5813          2.5742          2.5672          2.5602
          2.5533          2.5464          2.5396          2.5328          2.5261          2.5195          2.5129
          2.5063          2.4997          2.4931          2.4866          2.4802          2.4737          2.4674
          2.4610          2.4548          2.4485          2.4424          2.4362          2.4301          2.4241
          2.4180          2.4121          2.4061          2.4002          2.3942          2.3881          2.3821
          2.3761          2.3701          2.3642          2.3582          2.3523          2.3465          2.3406
          2.3348          2.3290          2.3232          2.3175          2.3118          2.3061          2.3004
          2.2948          2.2892          2.2836          2.2781          2.2726          2.2671          2.2617
          2.2563          2.2509          2.2456          2.2402          2.2349          2.2296          2.2244
          2.2191          2.2139          2.2086          2.2034          2.1981          2.1929          2.1877
          2.1825          2.1773          2.1721          2.1669          2.1617          2.1565          2.1513
          2.1462          2.1410          2.1358          2.1307          2.1255          2.1203          2.1151
          2.1100          2.1048          2.0996          2.0945          2.0893          2.0841          2.0789
          2.0737          2.0685          2.0633          2.0580          2.0528          2.0475          2.0422
          2.0369          2.0316          2.0263          2.0209          2.0155          2.0102          2.0048
          1.9993          1.9939          1.9885          1.9830          1.9775          1.9720          1.9665
          1.9609          1.9553          1.9498          1.9442          1.9386          1.9330          1.9277
          1.9223          1.9169          1.9115          1.9060          1.9005          1.8950          1.8895
          1.8839          1.8783          1.8725          1.8667          1.8609          1.8550          1.8491
          1.8431          1.8371          1.8311          1.8250          1.8188          1.8127          1.8065
          1.8003          1.7941          1.7878          1.7816          1.7753          1.7689          1.7626
          1.7562          1.7499          1.7443          1.7390          1.7336          1.7281          3.0491
          3.0385          3.0274          3.0164          3.0053          2.9943          2.9833          2.9724
          2.9618          2.9513          2.9408          2.9306          2.9204          2.9104          2.9005
          2.8908          2.8812          2.8714          2.8617          2.8523          2.8431          2.8340
          2.8247          2.8155          2.8065          2.7978          2.7891          2.7803          2.7715
          2.7629          2.7544          2.7462          2.7380          2.7297          2.7214          2.7133
          2.7054          2.6975          2.6898          2.6820          2.6743          2.6667          2.6590
          2.6513          2.6437          2.6362          2.6288          2.6215          2.6142          2.6069
          2.5996          2.5924          2.5853          2.5782          2.5712          2.5642          2.5573
          2.5504          2.5435          2.5368          2.5301          2.5234          2.5168          2.5102
          2.5036          2.4970          2.4905          2.4841          2.4776          2.4712          2.4649
          2.4586          2.4524          2.4462          2.4400          2.4339          2.4278          2.4218
          2.4157          2.4097          2.4038          2.3979          2.3919          2.3858          2.3798
          2.3737          2.3677          2.3618          2.3558          2.3499          2.3440          2.3381
          2.3323          2.3264          2.3207          2.3149          2.3092          2.3035          2.2978
          2.2922          2.2866          2.2810          2.2755          2.2700          2.2645          2.2591
          2.2537          2.2483          2.2430          2.2376          2.2323          2.2270          2.2217
          2.2164          2.2111          2.2058          2.2006          2.1953          2.1900          2.1848
          2.1795          2.1743          2.1691          2.1639          2.1587          2.1534          2.1482
          2.1430          2.1378          2.1326          2.1274          2.1222          2.1170          2.1117
          2.1065          2.1013          2.0961          2.0908          2.0856          2.0804          2.0751
          2.0698          2.0645          2.0592          2.0539          2.0485          2.0432          2.0378
          2.0324          2.0270          2.0216          2.0162          2.0107          2.0053          1.9998
          1.9943          1.9888          1.9833          1.9777          1.9722          1.9666          1.9609
          1.9553          1.9497          1.9440          1.9383          1.9326          1.9269          1.9215
          1.9160          1.9105          1.9050          1.8994          1.8938          1.8882          1.8826
          1.8769          1.8712          1.8655          1.8597          1.8538          1.8478          1.8418
          1.8357          1.8296          1.8234          1.8172          1.8110          1.8047          1.7984
          1.7922          1.7859          1.7795          1.7732          1.7668          1.7603          1.7539
          1.7475          1.7422          1.7368          1.7312          3.0637          3.0533          3.0422
          3.0310          3.0198          3.0087          2.9977          2.9867          2.9758          2.9652
          2.9547          2.9443          2.9340          2.9239          2.9139          2.9040          2.8944
          2.8847          2.8749          2.8653          2.8558          2.8467          2.8375          2.8283
          2.8191          2.8101          2.8014          2.7928          2.7840          2.7752          2.7666
          2.7581          2.7499          2.7417          2.7334          2.7252          2.7171          2.7091
          2.7013          2.6935          2.6858          2.6781          2.6705          2.6628          2.6551
          2.6475          2.6400          2.6326          2.6253          2.6180          2.6107          2.6034
          2.5962          2.5891          2.5820          2.5750          2.5680          2.5611          2.5542
          2.5473          2.5405          2.5338          2.5272          2.5206          2.5139          2.5073
          2.5008          2.4943          2.4878          2.4814          2.4750          2.4686          2.4623
          2.4561          2.4499          2.4437          2.4376          2.4314          2.4254          2.4193
          2.4133          2.4074          2.4014          2.3955          2.3894          2.3832          2.3772
          2.3711          2.3651          2.3591          2.3531          2.3472          2.3412          2.3353
          2.3295          2.3237          2.3179          2.3121          2.3064          2.3007          2.2950
          2.2894          2.2838          2.2782          2.2727          2.2672          2.2618          2.2564
          2.2510          2.2456          2.2402          2.2348          2.2295          2.2242          2.2188
          2.2135          2.2082          2.2029          2.1976          2.1923          2.1870          2.1817
          2.1765          2.1712          2.1660          2.1607          2.1554          2.1502          2.1449
          2.1397          2.1344          2.1292          2.1239          2.1187          2.1134          2.1081
          2.1029          2.0976          2.0923          2.0870          2.0817          2.0763          2.0709
          2.0656          2.0602          2.0548          2.0494          2.0440          2.0386          2.0331
          2.0277          2.0222          2.0167          2.0112          2.0057          2.0002          1.9946
          1.9891          1.9835          1.9779          1.9722          1.9666          1.9609          1.9552
          1.9495          1.9437          1.9380          1.9322          1.9264          1.9205          1.9150
          1.9095          1.9039          1.8982          1.8926          1.8869          1.8812          1.8754
          1.8697          1.8638          1.8580          1.8521          1.8461          1.8401          1.8341
          1.8279          1.8217          1.8154          1.8092          1.8028          1.7965          1.7902
          1.7838          1.7774          1.7709          1.7644          1.7579          1.7514          1.7454
          1.7399          1.7343          3.0781          3.0676          3.0564          3.0451          3.0338
          3.0226          3.0115          3.0005          2.9895          2.9786          2.9679          2.9575
          2.9471          2.9369          2.9268          2.9168          2.9070          2.8974          2.8876
          2.8779          2.8683          2.8589          2.8498          2.8406          2.8314          2.8223
          2.8132          2.8046          2.7960          2.7872          2.7784          2.7698          2.7613
          2.7531          2.7450          2.7367          2.7285          2.7204          2.7124          2.7046
          2.6969          2.6891          2.6815          2.6738          2.6661          2.6584          2.6509
          2.6434          2.6360          2.6287          2.6214          2.6141          2.6068          2.5996
          2.5924          2.5854          2.5784          2.5714          2.5644          2.5576          2.5507
          2.5439          2.5372          2.5306          2.5239          2.5173          2.5107          2.5041
          2.4976          2.4912          2.4847          2.4783          2.4720          2.4657          2.4594
          2.4532          2.4470          2.4409          2.4347          2.4286          2.4226          2.4166
          2.4106          2.4046          2.3986          2.3925          2.3864          2.3803          2.3742
          2.3681          2.3620          2.3560          2.3500          2.3440          2.3381          2.3322
          2.3263          2.3205          2.3147          2.3089          2.3032          2.2975          2.2919
          2.2863          2.2807          2.2752          2.2697          2.2642          2.2588          2.2533
          2.2479          2.2425          2.2371          2.2318          2.2264          2.2210          2.2157
          2.2103          2.2050          2.1997          2.1943          2.1890          2.1837          2.1784
          2.1731          2.1678          2.1625          2.1572          2.1519          2.1466          2.1414
          2.1361          2.1308          2.1255          2.1202          2.1149          2.1095          2.1041
          2.0988          2.0934          2.0880          2.0826          2.0773          2.0718          2.0664
          2.0610          2.0555          2.0501          2.0446          2.0391          2.0336          2.0281
          2.0226          2.0171          2.0115          2.0059          2.0003          1.9947          1.9891
          1.9835          1.9778          1.9721          1.9664          1.9607          1.9549          1.9491
          1.9433          1.9374          1.9316          1.9257          1.9198          1.9139          1.9083
          1.9026          1.8969          1.8912          1.8854          1.8796          1.8738          1.8680
          1.8621          1.8561          1.8502          1.8441          1.8381          1.8320          1.8259
          1.8197          1.8135          1.8072          1.8008          1.7944          1.7880          1.7816
          1.7751          1.7685          1.7620          1.7554          1.7488          1.7431          1.7374
          3.0925          3.0818          3.0705          3.0591          3.0477          3.0364          3.0251
          3.0140          3.0030          2.9921          2.9812          2.9705          2.9601          2.9497
          2.9396          2.9295          2.9195          2.9098          2.9002          2.8904          2.8807
          2.8711          2.8618          2.8527          2.8435          2.8343          2.8252          2.8162
          2.8075          2.7989          2.7901          2.7814          2.7728          2.7644          2.7562
          2.7481          2.7398          2.7317          2.7236          2.7156          2.7078          2.7000
          2.6923          2.6846          2.6770          2.6693          2.6616          2.6541          2.6466
          2.6392          2.6319          2.6246          2.6173          2.6100          2.6028          2.5957
          2.5886          2.5816          2.5746          2.5677          2.5608          2.5540          2.5472
          2.5404          2.5338          2.5272          2.5206          2.5139          2.5074          2.5009
          2.4944          2.4880          2.4816          2.4752          2.4689          2.4626          2.4564
          2.4502          2.4440          2.4379          2.4318          2.4257          2.4197          2.4136
          2.4075          2.4014          2.3954          2.3893          2.3832          2.3770          2.3709
          2.3648          2.3587          2.3527          2.3467          2.3407          2.3347          2.3289
          2.3230          2.3172          2.3114          2.3057          2.3000          2.2943          2.2887
          2.2831          2.2775          2.2720          2.2665          2.2611          2.2556          2.2502
          2.2447          2.2393          2.2339          2.2285          2.2231          2.2178          2.2124
          2.2070          2.2016          2.1963          2.1909          2.1856          2.1803          2.1749
          2.1696          2.1642          2.1589          2.1536          2.1482          2.1429          2.1375
          2.1322          2.1268          2.1214          2.1160          2.1106          2.1052          2.0998
          2.0944          2.0890          2.0835          2.0781          2.0726          2.0672          2.0617
          2.0562          2.0507          2.0452          2.0396          2.0341          2.0285          2.0229
          2.0173          2.0117          2.0061          2.0004          1.9948          1.9891          1.9834
          1.9777          1.9719          1.9661          1.9603          1.9545          1.9486          1.9427
          1.9368          1.9309          1.9249          1.9190          1.9130          1.9070          1.9013
          1.8955          1.8897          1.8839          1.8780          1.8721          1.8662          1.8602
          1.8542          1.8481          1.8421          1.8359          1.8298          1.8236          1.8173
          1.8111          1.8048          1.7985          1.7922          1.7857          1.7792          1.7726
          1.7660          1.7594          1.7527          1.7462          1.7406          3.1067          3.0959
          3.0844          3.0729          3.0614          3.0500          3.0386          3.0274          3.0163
          3.0053          2.9944          2.9836          2.9729          2.9624          2.9522          2.9420
          2.9320          2.9221          2.9124          2.9027          2.8930          2.8833          2.8737
          2.8644          2.8554          2.8461          2.8370          2.8279          2.8190          2.8103
          2.8017          2.7929          2.7843          2.7757          2.7673          2.7591          2.7510
          2.7427          2.7346          2.7265          2.7186          2.7107          2.7030          2.6953
          2.6877          2.6800          2.6723          2.6647          2.6571          2.6496          2.6423
          2.6350          2.6276          2.6203          2.6131          2.6059          2.5987          2.5917
          2.5847          2.5777          2.5708          2.5639          2.5570          2.5502          2.5435
          2.5369          2.5303          2.5236          2.5170          2.5105          2.5039          2.4975
          2.4910          2.4846          2.4783          2.4720          2.4657          2.4594          2.4532
          2.4470          2.4409          2.4347          2.4287          2.4225          2.4164          2.4103
          2.4041          2.3981          2.3921          2.3859          2.3797          2.3735          2.3674
          2.3612          2.3552          2.3491          2.3431          2.3372          2.3312          2.3254
          2.3195          2.3137          2.3080          2.3022          2.2966          2.2909          2.2853
          2.2798          2.2742          2.2687          2.2632          2.2577          2.2523          2.2468
          2.2414          2.2360          2.2305          2.2251          2.2197          2.2143          2.2089
          2.2035          2.1980          2.1926          2.1873          2.1820          2.1766          2.1712
          2.1658          2.1604          2.1550          2.1496          2.1442          2.1388          2.1334
          2.1280          2.1225          2.1171          2.1117          2.1062          2.1008          2.0953
          2.0898          2.0843          2.0788          2.0733          2.0678          2.0623          2.0567
          2.0512          2.0456          2.0400          2.0344          2.0288          2.0231          2.0175
          2.0118          2.0061          2.0004          1.9947          1.9889          1.9832          1.9774
          1.9716          1.9657          1.9599          1.9540          1.9481          1.9421          1.9361
          1.9301          1.9241          1.9181          1.9120          1.9059          1.8998          1.8940
          1.8881          1.8822          1.8763          1.8703          1.8643          1.8582          1.8521
          1.8460          1.8399          1.8337          1.8274          1.8212          1.8149          1.8086
          1.8022          1.7958          1.7894          1.7830          1.7766          1.7701          1.7634
          1.7566          1.7499          1.7438          3.1206          3.1097          3.0980          3.0864
          3.0747          3.0632          3.0518          3.0405          3.0292          3.0181          3.0072
          2.9964          2.9856          2.9750          2.9645          2.9542          2.9441          2.9341
          2.9242          2.9146          2.9049          2.8952          2.8855          2.8760          2.8668
          2.8577          2.8485          2.8393          2.8303          2.8214          2.8128          2.8041
          2.7954          2.7868          2.7783          2.7698          2.7617          2.7535          2.7454
          2.7372          2.7292          2.7212          2.7134          2.7057          2.6980          2.6904
          2.6826          2.6750          2.6674          2.6598          2.6524          2.6450          2.6377
          2.6304          2.6231          2.6158          2.6086          2.6015          2.5945          2.5875
          2.5805          2.5735          2.5667          2.5598          2.5530          2.5463          2.5397
          2.5330          2.5264          2.5198          2.5132          2.5067          2.5002          2.4938
          2.4874          2.4810          2.4747          2.4684          2.4622          2.4559          2.4497
          2.4435          2.4374          2.4312          2.4251          2.4189          2.4127          2.4065
          2.4004          2.3944          2.3884          2.3821          2.3759          2.3697          2.3635
          2.3574          2.3513          2.3453          2.3393          2.3333          2.3274          2.3216
          2.3158          2.3100          2.3043          2.2986          2.2929          2.2873          2.2817
          2.2762          2.2706          2.2651          2.2596          2.2542          2.2487          2.2432
          2.2377          2.2322          2.2267          2.2212          2.2158          2.2103          2.2048
          2.1994          2.1939          2.1884          2.1833          2.1779          2.1725          2.1671
          2.1616          2.1562          2.1507          2.1453          2.1399          2.1344          2.1289
          2.1235          2.1180          2.1125          2.1070          2.1015          2.0960          2.0905
          2.0850          2.0794          2.0739          2.0683          2.0627          2.0571          2.0515
          2.0459          2.0402          2.0346          2.0289          2.0232          2.0175          2.0117
          2.0060          2.0002          1.9945          1.9886          1.9828          1.9770          1.9711
          1.9652          1.9593          1.9533          1.9473          1.9413          1.9353          1.9292
          1.9231          1.9170          1.9109          1.9047          1.8985          1.8923          1.8864
          1.8805          1.8744          1.8684          1.8622          1.8561          1.8499          1.8438
          1.8375          1.8313          1.8250          1.8187          1.8123          1.8059          1.7995
          1.7931          1.7866          1.7801          1.7735          1.7669          1.7603          1.7537
          1.7470          3.1341          3.1229          3.1112          3.0994          3.0876          3.0760
          3.0645          3.0531          3.0418          3.0306          3.0195          3.0086          2.9979
          2.9871          2.9765          2.9661          2.9558          2.9458          2.9358          2.9260
          2.9164          2.9066          2.8969          2.8873          2.8779          2.8687          2.8596
          2.8504          2.8413          2.8323          2.8234          2.8149          2.8062          2.7975
          2.7889          2.7804          2.7720          2.7639          2.7557          2.7476          2.7395
          2.7315          2.7235          2.7157          2.7080          2.7003          2.6926          2.6849
          2.6773          2.6697          2.6622          2.6547          2.6474          2.6401          2.6327
          2.6254          2.6182          2.6110          2.6039          2.5969          2.5899          2.5829
          2.5760          2.5691          2.5623          2.5555          2.5488          2.5421          2.5355
          2.5289          2.5222          2.5157          2.5092          2.5027          2.4963          2.4898
          2.4835          2.4771          2.4708          2.4645          2.4583          2.4521          2.4459
          2.4397          2.4335          2.4272          2.4209          2.4147          2.4085          2.4024
          2.3963          2.3902          2.3840          2.3778          2.3716          2.3654          2.3592
          2.3531          2.3471          2.3411          2.3351          2.3292          2.3233          2.3175
          2.3117          2.3060          2.3003          2.2946          2.2890          2.2834          2.2778
          2.2722          2.2667          2.2611          2.2556          2.2500          2.2445          2.2390
          2.2335          2.2280          2.2225          2.2170          2.2115          2.2060          2.2005
          2.1949          2.1894          2.1843          2.1788          2.1734          2.1679          2.1624
          2.1570          2.1515          2.1461          2.1407          2.1352          2.1297          2.1242
          2.1187          2.1132          2.1076          2.1021          2.0966          2.0910          2.0854
          2.0798          2.0742          2.0686          2.0629          2.0573          2.0516          2.0460
          2.0403          2.0345          2.0288          2.0231          2.0173          2.0115          2.0057
          1.9999          1.9940          1.9882          1.9823          1.9764          1.9704          1.9645
          1.9585          1.9525          1.9464          1.9404          1.9343          1.9282          1.9220
          1.9158          1.9096          1.9034          1.8971          1.8908          1.8845          1.8785
          1.8724          1.8663          1.8601          1.8539          1.8476          1.8414          1.8351
          1.8288          1.8224          1.8160          1.8096          1.8032          1.7967          1.7901
          1.7836          1.7770          1.7704          1.7637          1.7570          1.7502          3.1472
          3.1358          3.1239          3.1120          3.1001          3.0884          3.0768          3.0653
          3.0539          3.0427          3.0315          3.0205          3.0096          2.9989          2.9883
          2.9777          2.9673          2.9570          2.9470          2.9371          2.9274          2.9177
          2.9079          2.8983          2.8888          2.8794          2.8703          2.8611          2.8519
          2.8429          2.8340          2.8251          2.8166          2.8079          2.7992          2.7907
          2.7822          2.7739          2.7657          2.7576          2.7494          2.7414          2.7334
          2.7255          2.7176          2.7100          2.7023          2.6946          2.6869          2.6793
          2.6717          2.6642          2.6568          2.6495          2.6421          2.6348          2.6275
          2.6203          2.6131          2.6060          2.5990          2.5920          2.5850          2.5781
          2.5712          2.5644          2.5576          2.5509          2.5442          2.5376          2.5310
          2.5244          2.5178          2.5113          2.5048          2.4984          2.4920          2.4856
          2.4792          2.4729          2.4666          2.4603          2.4541          2.4479          2.4416
          2.4353          2.4289          2.4226          2.4164          2.4102          2.4041          2.3979
          2.3918          2.3857          2.3794          2.3731          2.3669          2.3607          2.3546
          2.3485          2.3425          2.3365          2.3306          2.3248          2.3189          2.3131
          2.3073          2.3016          2.2959          2.2902          2.2846          2.2790          2.2734
          2.2678          2.2623          2.2567          2.2512          2.2456          2.2401          2.2346
          2.2290          2.2235          2.2180          2.2124          2.2069          2.2013          2.1958
          2.1904          2.1852          2.1797          2.1742          2.1687          2.1631          2.1576
          2.1521          2.1465          2.1410          2.1355          2.1300          2.1245          2.1190
          2.1135          2.1080          2.1025          2.0969          2.0913          2.0856          2.0800
          2.0743          2.0687          2.0630          2.0573          2.0516          2.0459          2.0401
          2.0344          2.0286          2.0228          2.0170          2.0111          2.0053          1.9994
          1.9935          1.9876          1.9816          1.9756          1.9696          1.9636          1.9576
          1.9515          1.9454          1.9393          1.9331          1.9269          1.9207          1.9145
          1.9082          1.9019          1.8955          1.8891          1.8827          1.8764          1.8702
          1.8640          1.8578          1.8515          1.8452          1.8389          1.8325          1.8261
          1.8197          1.8132          1.8068          1.8002          1.7937          1.7871          1.7805
          1.7738          1.7671          1.7603          1.7535          3.1600          3.1485          3.1364
          3.1243          3.1124          3.1005          3.0888          3.0772          3.0658          3.0545
          3.0433          3.0322          3.0212          3.0104          2.9998          2.9891          2.9787
          2.9683          2.9580          2.9480          2.9382          2.9285          2.9188          2.9091
          2.8995          2.8900          2.8806          2.8716          2.8624          2.8533          2.8443
          2.8354          2.8266          2.8180          2.8093          2.8008          2.7922          2.7838
          2.7755          2.7674          2.7592          2.7511          2.7431          2.7351          2.7272
          2.7194          2.7117          2.7040          2.6963          2.6886          2.6810          2.6735
          2.6660          2.6586          2.6513          2.6439          2.6366          2.6293          2.6221
          2.6150          2.6079          2.6009          2.5939          2.5869          2.5800          2.5731
          2.5663          2.5596          2.5528          2.5462          2.5396          2.5329          2.5263
          2.5198          2.5133          2.5068          2.5003          2.4939          2.4875          2.4811
          2.4748          2.4685          2.4622          2.4559          2.4495          2.4432          2.4368
          2.4305          2.4241          2.4178          2.4116          2.4054          2.3993          2.3931
          2.3869          2.3807          2.3744          2.3682          2.3620          2.3558          2.3497
          2.3436          2.3376          2.3317          2.3258          2.3199          2.3141          2.3084
          2.3026          2.2970          2.2913          2.2857          2.2801          2.2745          2.2689
          2.2633          2.2577          2.2522          2.2466          2.2411          2.2355          2.2300
          2.2244          2.2188          2.2133          2.2077          2.2021          2.1966          2.1913
          2.1859          2.1804          2.1748          2.1693          2.1637          2.1581          2.1526
          2.1470          2.1414          2.1358          2.1302          2.1246          2.1190          2.1135
          2.1079          2.1023          2.0967          2.0911          2.0855          2.0799          2.0743
          2.0686          2.0630          2.0572          2.0514          2.0456          2.0399          2.0340
          2.0282          2.0224          2.0165          2.0106          2.0047          1.9988          1.9928
          1.9868          1.9808          1.9748          1.9687          1.9626          1.9565          1.9504
          1.9442          1.9380          1.9318          1.9256          1.9193          1.9130          1.9066
          1.9003          1.8938          1.8873          1.8808          1.8741          1.8679          1.8617
          1.8554          1.8491          1.8427          1.8363          1.8298          1.8234          1.8169
          1.8104          1.8038          1.7972          1.7906          1.7839          1.7772          1.7704
          1.7636          1.7567          3.1725          3.1607          3.1487          3.1365          3.1244
          3.1124          3.1006          3.0890          3.0774          3.0660          3.0548          3.0436
          3.0326          3.0217          3.0109          3.0003          2.9898          2.9793          2.9690
          2.9588          2.9488          2.9390          2.9294          2.9196          2.9100          2.9004
          2.8910          2.8817          2.8726          2.8634          2.8544          2.8454          2.8366
          2.8279          2.8193          2.8106          2.8021          2.7936          2.7852          2.7769
          2.7688          2.7606          2.7525          2.7445          2.7366          2.7287          2.7209
          2.7133          2.7055          2.6978          2.6902          2.6826          2.6751          2.6676
          2.6602          2.6529          2.6455          2.6382          2.6310          2.6238          2.6167
          2.6096          2.6025          2.5956          2.5886          2.5817          2.5749          2.5680
          2.5613          2.5546          2.5479          2.5413          2.5346          2.5281          2.5215
          2.5150          2.5085          2.5020          2.4956          2.4892          2.4828          2.4764
          2.4701          2.4637          2.4573          2.4509          2.4445          2.4381          2.4317
          2.4253          2.4191          2.4128          2.4066          2.4004          2.3942          2.3879
          2.3817          2.3753          2.3691          2.3628          2.3567          2.3506          2.3445
          2.3385          2.3326          2.3267          2.3208          2.3150          2.3093          2.3036
          2.2979          2.2922          2.2866          2.2810          2.2754          2.2698          2.2642
          2.2586          2.2530          2.2474          2.2419          2.2363          2.2307          2.2251
          2.2195          2.2139          2.2084          2.2028          2.1972          2.1920          2.1865
          2.1809          2.1753          2.1697          2.1641          2.1585          2.1529          2.1473
          2.1417          2.1360          2.1304          2.1248          2.1191          2.1134          2.1078
          2.1021          2.0965          2.0908          2.0852          2.0795          2.0738          2.0681
          2.0624          2.0567          2.0509          2.0452          2.0394          2.0336          2.0277
          2.0218          2.0159          2.0100          2.0040          1.9980          1.9920          1.9860
          1.9799          1.9738          1.9677          1.9615          1.9553          1.9491          1.9429
          1.9367          1.9304          1.9241          1.9177          1.9114          1.9050          1.8985
          1.8920          1.8854          1.8788          1.8722          1.8656          1.8593          1.8529
          1.8465          1.8400          1.8336          1.8271          1.8205          1.8139          1.8074
          1.8007          1.7941          1.7874          1.7806          1.7738          1.7670          1.7600
          3.1847          3.1728          3.1604          3.1482          3.1361          3.1240          3.1121
          3.1003          3.0887          3.0773          3.0660          3.0548          3.0437          3.0327
          3.0219          3.0111          3.0006          2.9901          2.9797          2.9694          2.9593
          2.9493          2.9396          2.9298          2.9201          2.9105          2.9011          2.8917
          2.8825          2.8733          2.8642          2.8552          2.8463          2.8375          2.8289
          2.8202          2.8116          2.8031          2.7946          2.7863          2.7780          2.7698
          2.7617          2.7537          2.7457          2.7378          2.7299          2.7222          2.7145
          2.7067          2.6991          2.6914          2.6839          2.6764          2.6689          2.6616
          2.6542          2.6468          2.6396          2.6323          2.6252          2.6180          2.6110
          2.6039          2.5970          2.5900          2.5831          2.5763          2.5695          2.5627
          2.5560          2.5494          2.5427          2.5361          2.5295          2.5229          2.5164
          2.5099          2.5035          2.4970          2.4906          2.4842          2.4778          2.4713
          2.4649          2.4584          2.4520          2.4455          2.4391          2.4327          2.4263
          2.4200          2.4137          2.4074          2.4010          2.3947          2.3884          2.3822
          2.3759          2.3696          2.3634          2.3573          2.3511          2.3451          2.3391
          2.3332          2.3273          2.3215          2.3157          2.3100          2.3043          2.2986
          2.2929          2.2873          2.2817          2.2760          2.2704          2.2648          2.2592
          2.2536          2.2481          2.2425          2.2369          2.2313          2.2256          2.2200
          2.2144          2.2089          2.2033          2.1977          2.1925          2.1867          2.1811
          2.1754          2.1698          2.1642          2.1587          2.1531          2.1474          2.1418
          2.1361          2.1304          2.1247          2.1190          2.1133          2.1076          2.1019
          2.0961          2.0903          2.0846          2.0789          2.0732          2.0675          2.0617
          2.0559          2.0501          2.0443          2.0385          2.0327          2.0268          2.0209
          2.0150          2.0091          2.0031          1.9971          1.9910          1.9849          1.9788
          1.9726          1.9665          1.9602          1.9540          1.9478          1.9415          1.9352
          1.9288          1.9225          1.9160          1.9096          1.9031          1.8966          1.8900
          1.8834          1.8767          1.8700          1.8633          1.8567          1.8503          1.8438
          1.8373          1.8308          1.8242          1.8176          1.8109          1.8043          1.7975
          1.7908          1.7840          1.7772          1.7703          1.7633          3.1963          3.1843
          3.1719          3.1594          3.1471          3.1350          3.1230          3.1112          3.0995
          3.0880          3.0767          3.0654          3.0543          3.0433          3.0323          3.0216
          3.0109          3.0004          2.9899          2.9796          2.9694          2.9594          2.9494
          2.9397          2.9299          2.9202          2.9107          2.9013          2.8920          2.8828
          2.8736          2.8646          2.8557          2.8468          2.8381          2.8294          2.8207
          2.8122          2.8037          2.7953          2.7870          2.7787          2.7706          2.7625
          2.7544          2.7465          2.7386          2.7308          2.7231          2.7153          2.7076
          2.6999          2.6923          2.6848          2.6773          2.6699          2.6625          2.6551
          2.6478          2.6406          2.6333          2.6262          2.6191          2.6120          2.6050
          2.5980          2.5911          2.5842          2.5774          2.5706          2.5639          2.5572
          2.5505          2.5438          2.5372          2.5306          2.5241          2.5175          2.5110
          2.5046          2.4981          2.4917          2.4852          2.4787          2.4722          2.4657
          2.4592          2.4527          2.4462          2.4398          2.4333          2.4270          2.4205
          2.4141          2.4077          2.4013          2.3949          2.3886          2.3824          2.3761
          2.3699          2.3637          2.3576          2.3515          2.3454          2.3394          2.3335
          2.3277          2.3219          2.3161          2.3104          2.3047          2.2990          2.2934
          2.2878          2.2821          2.2765          2.2709          2.2653          2.2597          2.2541
          2.2484          2.2428          2.2372          2.2316          2.2260          2.2204          2.2147
          2.2091          2.2035          2.1978          2.1925          2.1868          2.1811          2.1755
          2.1698          2.1642          2.1585          2.1528          2.1472          2.1415          2.1359
          2.1302          2.1245          2.1188          2.1130          2.1073          2.1015          2.0957
          2.0899          2.0841          2.0783          2.0725          2.0667          2.0609          2.0550
          2.0492          2.0434          2.0375          2.0316          2.0257          2.0197          2.0138
          2.0078          2.0018          1.9958          1.9898          1.9836          1.9776          1.9713
          1.9651          1.9588          1.9525          1.9462          1.9399          1.9335          1.9271
          1.9207          1.9142          1.9077          1.9011          1.8945          1.8879          1.8812
          1.8745          1.8677          1.8609          1.8540          1.8476          1.8410          1.8345
          1.8278          1.8212          1.8145          1.8078          1.8011          1.7943          1.7874
          1.7806          1.7737          1.7667          3.2082          3.1959          3.1832          3.1706
          3.1582          3.1459          3.1338          3.1219          3.1103          3.0988          3.0874
          3.0761          3.0649          3.0538          3.0428          3.0319          3.0211          3.0105
          3.0000          2.9896          2.9794          2.9692          2.9592          2.9493          2.9395
          2.9298          2.9202          2.9107          2.9014          2.8921          2.8829          2.8738
          2.8649          2.8560          2.8472          2.8385          2.8298          2.8212          2.8127
          2.8042          2.7958          2.7875          2.7793          2.7712          2.7631          2.7551
          2.7472          2.7394          2.7316          2.7238          2.7161          2.7084          2.7007
          2.6932          2.6857          2.6782          2.6708          2.6634          2.6561          2.6488
          2.6415          2.6343          2.6272          2.6201          2.6130          2.6060          2.5990
          2.5921          2.5853          2.5784          2.5717          2.5649          2.5582          2.5515
          2.5449          2.5383          2.5317          2.5251          2.5186          2.5121          2.5056
          2.4991          2.4926          2.4861          2.4796          2.4730          2.4665          2.4600
          2.4534          2.4469          2.4404          2.4338          2.4273          2.4208          2.4143
          2.4079          2.4015          2.3952          2.3889          2.3827          2.3763          2.3701
          2.3639          2.3578          2.3517          2.3457          2.3397          2.3338          2.3280
          2.3222          2.3165          2.3108          2.3051          2.2994          2.2938          2.2882
          2.2825          2.2769          2.2713          2.2657          2.2600          2.2544          2.2488
          2.2431          2.2375          2.2319          2.2262          2.2206          2.2149          2.2093
          2.2036          2.1978          2.1925          2.1869          2.1812          2.1755          2.1699
          2.1642          2.1584          2.1527          2.1470          2.1412          2.1355          2.1298
          2.1241          2.1183          2.1126          2.1069          2.1011          2.0953          2.0894
          2.0836          2.0777          2.0718          2.0659          2.0600          2.0541          2.0482
          2.0423          2.0364          2.0305          2.0245          2.0185          2.0125          2.0065
          2.0005          1.9944          1.9883          1.9821          1.9759          1.9697          1.9635
          1.9573          1.9510          1.9446          1.9382          1.9318          1.9253          1.9188
          1.9123          1.9057          1.8991          1.8925          1.8857          1.8790          1.8722
          1.8653          1.8584          1.8515          1.8447          1.8382          1.8315          1.8248
          1.8181          1.8114          1.8046          1.7978          1.7909          1.7840          1.7770
          1.7700          3.2193          3.2068          3.1939          3.1811          3.1682          3.1555
          3.1432          3.1310          3.1200          3.1088          3.0974          3.0860          3.0747
          3.0635          3.0525          3.0415          3.0307          3.0201          3.0095          2.9991
          2.9888          2.9786          2.9685          2.9586          2.9488          2.9390          2.9294
          2.9198          2.9104          2.9011          2.8919          2.8828          2.8737          2.8648
          2.8560          2.8472          2.8385          2.8299          2.8213          2.8129          2.8045
          2.7961          2.7879          2.7797          2.7716          2.7635          2.7556          2.7477
          2.7399          2.7321          2.7243          2.7166          2.7089          2.7013          2.6938
          2.6863          2.6788          2.6715          2.6640          2.6567          2.6494          2.6422
          2.6350          2.6279          2.6208          2.6138          2.6067          2.5998          2.5929
          2.5860          2.5792          2.5724          2.5657          2.5590          2.5523          2.5457
          2.5390          2.5324          2.5259          2.5193          2.5128          2.5063          2.4998
          2.4933          2.4867          2.4801          2.4736          2.4670          2.4604          2.4538
          2.4473          2.4407          2.4341          2.4275          2.4210          2.4145          2.4080
          2.4016          2.3953          2.3890          2.3826          2.3762          2.3699          2.3635
          2.3574          2.3514          2.3455          2.3396          2.3337          2.3279          2.3222
          2.3165          2.3108          2.3051          2.2995          2.2938          2.2882          2.2826
          2.2769          2.2713          2.2657          2.2600          2.2544          2.2487          2.2431
          2.2374          2.2318          2.2261          2.2204          2.2147          2.2090          2.2033
          2.1980          2.1924          2.1868          2.1811          2.1754          2.1696          2.1639
          2.1582          2.1524          2.1466          2.1408          2.1350          2.1292          2.1234
          2.1176          2.1119          2.1061          2.1003          2.0945          2.0886          2.0828
          2.0770          2.0710          2.0651          2.0591          2.0531          2.0471          2.0411
          2.0352          2.0292          2.0232          2.0172          2.0111          2.0050          1.9990
          1.9928          1.9866          1.9804          1.9742          1.9679          1.9616          1.9553
          1.9490          1.9427          1.9364          1.9299          1.9234          1.9169          1.9103
          1.9036          1.8970          1.8902          1.8835          1.8766          1.8697          1.8628
          1.8558          1.8489          1.8418          1.8352          1.8285          1.8218          1.8150
          1.8082          1.8013          1.7944          1.7874          1.7804          1.7734          3.2268
          3.2139          3.2007          3.1874          3.1745          3.1619          3.1494          3.1385
          3.1277          3.1169          3.1053          3.0939          3.0825          3.0713          3.0602
          3.0493          3.0384          3.0277          3.0171          3.0067          2.9964          2.9861
          2.9760          2.9660          2.9562          2.9464          2.9367          2.9272          2.9177
          2.9084          2.8991          2.8900          2.8809          2.8720          2.8631          2.8543
          2.8456          2.8370          2.8284          2.8199          2.8114          2.8031          2.7948
          2.7866          2.7784          2.7703          2.7624          2.7544          2.7466          2.7388
          2.7310          2.7233          2.7155          2.7079          2.7003          2.6928          2.6854
          2.6780          2.6706          2.6632          2.6558          2.6486          2.6414          2.6342
          2.6271          2.6201          2.6130          2.6060          2.5991          2.5922          2.5854
          2.5786          2.5718          2.5651          2.5584          2.5517          2.5450          2.5384
          2.5318          2.5253          2.5187          2.5122          2.5057          2.4991          2.4926
          2.4860          2.4794          2.4727          2.4661          2.4595          2.4529          2.4463
          2.4397          2.4331          2.4265          2.4199          2.4134          2.4069          2.4005
          2.3941          2.3876          2.3812          2.3748          2.3685          2.3622          2.3561
          2.3499          2.3440          2.3381          2.3324          2.3267          2.3210          2.3153
          2.3097          2.3041          2.2984          2.2928          2.2872          2.2815          2.2759
          2.2703          2.2646          2.2590          2.2534          2.2477          2.2420          2.2364
          2.2307          2.2250          2.2193          2.2136          2.2079          2.2023          2.1969
          2.1912          2.1856          2.1799          2.1743          2.1686          2.1628          2.1570
          2.1513          2.1455          2.1397          2.1339          2.1280          2.1222          2.1163
          2.1104          2.1046          2.0988          2.0929          2.0871          2.0812          2.0753
          2.0694          2.0635          2.0576          2.0516          2.0456          2.0395          2.0334
          2.0274          2.0213          2.0153          2.0092          2.0031          1.9970          1.9908
          1.9845          1.9783          1.9720          1.9657          1.9593          1.9530          1.9466
          1.9402          1.9338          1.9274          1.9210          1.9145          1.9079          1.9012
          1.8945          1.8877          1.8808          1.8740          1.8670          1.8600          1.8530
          1.8460          1.8389          1.8320          1.8253          1.8185          1.8117          1.8048
          1.7978          1.7909          1.7839          1.7768          3.2322          3.2190          3.2056
          3.1924          3.1796          3.1676          3.1564          3.1454          3.1345          3.1238
          3.1122          3.1006          3.0892          3.0780          3.0669          3.0559          3.0450
          3.0343          3.0237          3.0132          3.0028          2.9926          2.9825          2.9725
          2.9626          2.9528          2.9430          2.9335          2.9240          2.9146          2.9054
          2.8962          2.8871          2.8782          2.8693          2.8604          2.8517          2.8431
          2.8345          2.8259          2.8175          2.8091          2.8008          2.7926          2.7843
          2.7763          2.7683          2.7603          2.7525          2.7447          2.7369          2.7291
          2.7213          2.7136          2.7060          2.6985          2.6910          2.6836          2.6763
          2.6688          2.6614          2.6541          2.6469          2.6397          2.6326          2.6255
          2.6185          2.6115          2.6044          2.5976          2.5907          2.5839          2.5771
          2.5704          2.5637          2.5570          2.5502          2.5436          2.5370          2.5304
          2.5239          2.5173          2.5108          2.5042          2.4976          2.4910          2.4844
          2.4778          2.4711          2.4645          2.4578          2.4512          2.4445          2.4379
          2.4312          2.4246          2.4180          2.4115          2.4051          2.3984          2.3918
          2.3854          2.3790          2.3726          2.3664          2.3602          2.3540          2.3480
          2.3421          2.3361          2.3304          2.3247          2.3191          2.3135          2.3079
          2.3023          2.2967          2.2911          2.2855          2.2799          2.2743          2.2687
          2.2630          2.2574          2.2517          2.2461          2.2404          2.2348          2.2291
          2.2234          2.2177          2.2120          2.2063          2.2009          2.1952          2.1895
          2.1838          2.1781          2.1724          2.1667          2.1610          2.1553          2.1496
          2.1439          2.1380          2.1322          2.1264          2.1205          2.1146          2.1087
          2.1028          2.0968          2.0910          2.0851          2.0792          2.0733          2.0674
          2.0615          2.0555          2.0495          2.0435          2.0375          2.0314          2.0254
          2.0192          2.0131          2.0070          2.0008          1.9946          1.9884          1.9821
          1.9758          1.9695          1.9632          1.9568          1.9504          1.9439          1.9375
          1.9310          1.9246          1.9181          1.9116          1.9050          1.8984          1.8918
          1.8849          1.8780          1.8711          1.8641          1.8571          1.8501          1.8430
          1.8359          1.8287          1.8219          1.8151          1.8082          1.8013          1.7943
          1.7873          1.7802          3.2349          3.2214          3.2081          3.1956          3.1842
          3.1729          3.1617          3.1506          3.1396          3.1288          3.1171          3.1055
          3.0940          3.0828          3.0716          3.0607          3.0498          3.0391          3.0284
          3.0180          3.0076          2.9974          2.9872          2.9772          2.9673          2.9575
          2.9478          2.9382          2.9287          2.9193          2.9101          2.9009          2.8918
          2.8828          2.8739          2.8651          2.8564          2.8477          2.8391          2.8305
          2.8220          2.8137          2.8053          2.7971          2.7889          2.7808          2.7728
          2.7648          2.7569          2.7491          2.7413          2.7335          2.7258          2.7180
          2.7104          2.7029          2.6954          2.6880          2.6806          2.6732          2.6657
          2.6584          2.6511          2.6440          2.6368          2.6297          2.6227          2.6156
          2.6086          2.6017          2.5948          2.5880          2.5812          2.5745          2.5678
          2.5610          2.5543          2.5476          2.5410          2.5344          2.5279          2.5213
          2.5148          2.5082          2.5016          2.4949          2.4883          2.4817          2.4750
          2.4683          2.4616          2.4549          2.4483          2.4416          2.4349          2.4282
          2.4216          2.4151          2.4083          2.4016          2.3950          2.3885          2.3820
          2.3757          2.3695          2.3632          2.3571          2.3511          2.3451          2.3392
          2.3334          2.3276          2.3219          2.3163          2.3107          2.3051          2.2996
          2.2940          2.2884          2.2828          2.2773          2.2717          2.2661          2.2605
          2.2549          2.2493          2.2436          2.2380          2.2323          2.2267          2.2210
          2.2153          2.2097          2.2041          2.1984          2.1927          2.1871          2.1814
          2.1757          2.1699          2.1642          2.1585          2.1528          2.1470          2.1413
          2.1356          2.1298          2.1241          2.1182          2.1123          2.1064          2.1005
          2.0945          2.0886          2.0826          2.0767          2.0708          2.0649          2.0589
          2.0529          2.0469          2.0409          2.0349          2.0288          2.0227          2.0166
          2.0105          2.0043          1.9981          1.9919          1.9856          1.9793          1.9730
          1.9667          1.9603          1.9539          1.9475          1.9410          1.9345          1.9280
          1.9215          1.9150          1.9084          1.9018          1.8952          1.8885          1.8818
          1.8750          1.8681          1.8611          1.8540          1.8469          1.8398          1.8327
          1.8255          1.8185          1.8116          1.8047          1.7977          1.7907          1.7836
          3.2306          3.2184          3.2069          3.1955          3.1841          3.1728          3.1617
          3.1506          3.1396          3.1281          3.1163          3.1047          3.0933          3.0820
          3.0710          3.0600          3.0492          3.0385          3.0279          3.0175          3.0072
          2.9970          2.9869          2.9769          2.9670          2.9572          2.9475          2.9379
          2.9285          2.9191          2.9099          2.9008          2.8917          2.8827          2.8739
          2.8651          2.8563          2.8477          2.8391          2.8306          2.8221          2.8138
          2.8055          2.7972          2.7890          2.7810          2.7730          2.7651          2.7572
          2.7494          2.7416          2.7338          2.7260          2.7183          2.7107          2.7032
          2.6958          2.6883          2.6810          2.6735          2.6661          2.6588          2.6516
          2.6444          2.6373          2.6302          2.6232          2.6161          2.6091          2.6022
          2.5954          2.5886          2.5818          2.5751          2.5684          2.5616          2.5549
          2.5483          2.5417          2.5351          2.5286          2.5220          2.5155          2.5089
          2.5023          2.4957          2.4891          2.4825          2.4758          2.4691          2.4624
          2.4557          2.4491          2.4424          2.4357          2.4290          2.4223          2.4155
          2.4088          2.4021          2.3954          2.3889          2.3825          2.3762          2.3699
          2.3637          2.3576          2.3516          2.3457          2.3398          2.3340          2.3283
          2.3226          2.3169          2.3113          2.3056          2.3001          2.2945          2.2890
          2.2835          2.2780          2.2724          2.2669          2.2613          2.2558          2.2502
          2.2446          2.2391          2.2335          2.2279          2.2223          2.2166          2.2110
          2.2054          2.1997          2.1941          2.1884          2.1828          2.1771          2.1714
          2.1657          2.1600          2.1543          2.1486          2.1429          2.1372          2.1314
          2.1257          2.1199          2.1142          2.1084          2.1026          2.0967          2.0908
          2.0849          2.0790          2.0730          2.0670          2.0611          2.0552          2.0492
          2.0432          2.0372          2.0311          2.0251          2.0190          2.0129          2.0068
          2.0006          1.9944          1.9882          1.9820          1.9757          1.9694          1.9630
          1.9567          1.9503          1.9438          1.9374          1.9309          1.9243          1.9177
          1.9112          1.9047          1.8981          1.8914          1.8847          1.8780          1.8713
          1.8645          1.8576          1.8506          1.8435          1.8364          1.8292          1.8220
          1.8148          1.8080          1.8011          1.7941          1.7871          3.2397          3.2273
          3.2158          3.2044          3.1930          3.1817          3.1705          3.1594          3.1484
          3.1374          3.1256          3.1140          3.1025          3.0912          3.0801          3.0691
          3.0583          3.0476          3.0370          3.0265          3.0161          3.0059          2.9958
          2.9858          2.9759          2.9661          2.9563          2.9467          2.9372          2.9278
          2.9185          2.9094          2.9003          2.8913          2.8824          2.8735          2.8648
          2.8561          2.8475          2.8389          2.8304          2.8220          2.8137          2.8055
          2.7972          2.7891          2.7811          2.7731          2.7652          2.7574          2.7495
          2.7417          2.7340          2.7263          2.7186          2.7110          2.7035          2.6960
          2.6886          2.6813          2.6738          2.6665          2.6591          2.6519          2.6448
          2.6377          2.6306          2.6236          2.6165          2.6095          2.6026          2.5958
          2.5890          2.5822          2.5755          2.5688          2.5620          2.5553          2.5487
          2.5420          2.5355          2.5289          2.5223          2.5157          2.5091          2.5024
          2.4958          2.4891          2.4824          2.4757          2.4690          2.4623          2.4555
          2.4487          2.4420          2.4353          2.4285          2.4216          2.4148          2.4080
          2.4013          2.3948          2.3883          2.3819          2.3756          2.3694          2.3632
          2.3572          2.3511          2.3453          2.3395          2.3338          2.3281          2.3224
          2.3167          2.3110          2.3053          2.2996          2.2940          2.2885          2.2830
          2.2775          2.2719          2.2664          2.2608          2.2552          2.2497          2.2441
          2.2385          2.2329          2.2273          2.2216          2.2160          2.2103          2.2047
          2.1991          2.1934          2.1877          2.1820          2.1763          2.1706          2.1649
          2.1592          2.1534          2.1477          2.1419          2.1361          2.1304          2.1246
          2.1188          2.1130          2.1072          2.1014          2.0955          2.0897          2.0838
          2.0778          2.0718          2.0658          2.0598          2.0537          2.0477          2.0417
          2.0356          2.0296          2.0235          2.0173          2.0112          2.0050          1.9987
          1.9925          1.9862          1.9799          1.9736          1.9673          1.9609          1.9545
          1.9480          1.9415          1.9350          1.9285          1.9219          1.9152          1.9086
          1.9020          1.8953          1.8886          1.8818          1.8751          1.8682          1.8614
          1.8545          1.8476          1.8406          1.8333          1.8261          1.8188          1.8114
          1.8045          1.7976          1.7905          3.2542          3.2418          3.2294          3.2175
          3.2061          3.1948          3.1836          3.1724          3.1614          3.1505          3.1395
          3.1279          3.1164          3.1050          3.0938          3.0828          3.0719          3.0611
          3.0504          3.0399          3.0294          3.0191          3.0090          2.9989          2.9889
          2.9791          2.9693          2.9596          2.9501          2.9406          2.9312          2.9220
          2.9128          2.9038          2.8948          2.8859          2.8771          2.8684          2.8597
          2.8511          2.8426          2.8341          2.8257          2.8174          2.8092          2.8009
          2.7928          2.7847          2.7768          2.7689          2.7610          2.7532          2.7454
          2.7376          2.7299          2.7223          2.7146          2.7071          2.6996          2.6922
          2.6848          2.6775          2.6701          2.6628          2.6555          2.6483          2.6412
          2.6341          2.6271          2.6200          2.6130          2.6061          2.5992          2.5924
          2.5856          2.5789          2.5721          2.5654          2.5586          2.5519          2.5452
          2.5386          2.5320          2.5253          2.5187          2.5119          2.5052          2.4985
          2.4917          2.4850          2.4782          2.4714          2.4646          2.4578          2.4509
          2.4441          2.4372          2.4303          2.4233          2.4165          2.4097          2.4031
          2.3965          2.3901          2.3837          2.3774          2.3712          2.3651          2.3591
          2.3531          2.3473          2.3414          2.3356          2.3300          2.3243          2.3185
          2.3128          2.3072          2.3015          2.2958          2.2902          2.2845          2.2789
          2.2733          2.2678          2.2622          2.2566          2.2509          2.2453          2.2397
          2.2340          2.2284          2.2227          2.2170          2.2113          2.2056          2.1999
          2.1942          2.1885          2.1828          2.1770          2.1713          2.1655          2.1597
          2.1539          2.1481          2.1423          2.1365          2.1306          2.1248          2.1189
          2.1131          2.1072          2.1013          2.0954          2.0895          2.0835          2.0776
          2.0716          2.0656          2.0595          2.0534          2.0472          2.0411          2.0350
          2.0289          2.0227          2.0165          2.0103          2.0040          1.9977          1.9913
          1.9849          1.9785          1.9721          1.9657          1.9593          1.9529          1.9463
          1.9398          1.9332          1.9265          1.9199          1.9131          1.9064          1.8996
          1.8928          1.8861          1.8792          1.8724          1.8655          1.8585          1.8515
          1.8445          1.8374          1.8303          1.8230          1.8156          1.8081          1.8011
          1.7940          3.2666          3.2544          3.2419          3.2294          3.2173          3.2060
          3.1947          3.1835          3.1725          3.1615          3.1507          3.1395          3.1280
          3.1166          3.1053          3.0942          3.0832          3.0724          3.0617          3.0511
          3.0406          3.0303          3.0200          3.0099          2.9999          2.9900          2.9802
          2.9706          2.9609          2.9514          2.9420          2.9326          2.9234          2.9143
          2.9053          2.8964          2.8875          2.8788          2.8701          2.8614          2.8528
          2.8443          2.8359          2.8275          2.8192          2.8110          2.8028          2.7947
          2.7866          2.7786          2.7708          2.7629          2.7551          2.7473          2.7396
          2.7319          2.7242          2.7166          2.7090          2.7015          2.6941          2.6868
          2.6794          2.6721          2.6647          2.6575          2.6503          2.6431          2.6361
          2.6291          2.6220          2.6150          2.6081          2.6011          2.5943          2.5875
          2.5808          2.5740          2.5673          2.5605          2.5538          2.5470          2.5403
          2.5336          2.5269          2.5202          2.5134          2.5066          2.4998          2.4930
          2.4861          2.4793          2.4724          2.4656          2.4587          2.4518          2.4448
          2.4378          2.4308          2.4239          2.4171          2.4104          2.4037          2.3972
          2.3907          2.3844          2.3781          2.3720          2.3660          2.3600          2.3540
          2.3482          2.3423          2.3365          2.3307          2.3250          2.3194          2.3137
          2.3081          2.3023          2.2966          2.2909          2.2852          2.2794          2.2738
          2.2682          2.2626          2.2570          2.2513          2.2456          2.2400          2.2343
          2.2286          2.2229          2.2171          2.2114          2.2057          2.1999          2.1942
          2.1884          2.1827          2.1770          2.1712          2.1654          2.1595          2.1537
          2.1478          2.1420          2.1361          2.1302          2.1243          2.1184          2.1125
          2.1066          2.1006          2.0947          2.0887          2.0827          2.0767          2.0707
          2.0646          2.0585          2.0524          2.0463          2.0401          2.0338          2.0276
          2.0214          2.0152          2.0088          2.0025          1.9961          1.9897          1.9833
          1.9768          1.9703          1.9638          1.9573          1.9508          1.9442          1.9376
          1.9310          1.9243          1.9175          1.9107          1.9039          1.8970          1.8901
          1.8833          1.8764          1.8694          1.8624          1.8554          1.8483          1.8412
          1.8340          1.8268          1.8195          1.8122          1.8048          1.7975          3.2790
          3.2670          3.2545          3.2419          3.2294          3.2172          3.2058          3.1945
          3.1834          3.1725          3.1616          3.1510          3.1394          3.1280          3.1167
          3.1055          3.0945          3.0836          3.0728          3.0622          3.0517          3.0413
          3.0310          3.0208          3.0108          3.0009          2.9910          2.9813          2.9717
          2.9621          2.9526          2.9432          2.9340          2.9248          2.9157          2.9067
          2.8979          2.8890          2.8803          2.8716          2.8630          2.8545          2.8460
          2.8376          2.8292          2.8210          2.8127          2.8045          2.7964          2.7884
          2.7804          2.7726          2.7647          2.7569          2.7491          2.7414          2.7337
          2.7261          2.7185          2.7109          2.7034          2.6960          2.6887          2.6813
          2.6740          2.6666          2.6594          2.6521          2.6450          2.6380          2.6309
          2.6239          2.6169          2.6099          2.6030          2.5962          2.5894          2.5826
          2.5759          2.5690          2.5623          2.5555          2.5487          2.5419          2.5352
          2.5284          2.5216          2.5147          2.5079          2.5010          2.4941          2.4872
          2.4803          2.4733          2.4664          2.4595          2.4524          2.4454          2.4383
          2.4313          2.4244          2.4176          2.4109          2.4043          2.3978          2.3914
          2.3851          2.3789          2.3727          2.3667          2.3608          2.3549          2.3490
          2.3432          2.3374          2.3316          2.3259          2.3201          2.3144          2.3088
          2.3031          2.2974          2.2916          2.2859          2.2801          2.2744          2.2686
          2.2629          2.2573          2.2516          2.2459          2.2402          2.2345          2.2287
          2.2230          2.2172          2.2115          2.2057          2.1999          2.1941          2.1883
          2.1825          2.1767          2.1709          2.1651          2.1593          2.1534          2.1475
          2.1416          2.1357          2.1297          2.1238          2.1178          2.1119          2.1059
          2.0999          2.0939          2.0878          2.0818          2.0757          2.0696          2.0635
          2.0574          2.0512          2.0451          2.0389          2.0326          2.0263          2.0200
          2.0137          2.0073          2.0009          1.9945          1.9880          1.9815          1.9750
          1.9684          1.9618          1.9552          1.9486          1.9420          1.9353          1.9286
          1.9219          1.9150          1.9082          1.9013          1.8943          1.8873          1.8803
          1.8734          1.8663          1.8593          1.8522          1.8450          1.8378          1.8305
          1.8232          1.8159          1.8085          1.8010          3.2917          3.2796          3.2671
          3.2546          3.2420          3.2295          3.2172          3.2056          3.1945          3.1834
          3.1726          3.1618          3.1509          3.1395          3.1281          3.1169          3.1058
          3.0948          3.0840          3.0733          3.0627          3.0523          3.0420          3.0318
          3.0217          3.0117          3.0018          2.9921          2.9824          2.9728          2.9633
          2.9538          2.9445          2.9353          2.9262          2.9171          2.9082          2.8994
          2.8906          2.8819          2.8732          2.8646          2.8561          2.8476          2.8393
          2.8309          2.8227          2.8145          2.8063          2.7982          2.7902          2.7822
          2.7744          2.7665          2.7587          2.7510          2.7433          2.7356          2.7279
          2.7203          2.7128          2.7053          2.6979          2.6906          2.6832          2.6759
          2.6685          2.6613          2.6541          2.6469          2.6399          2.6328          2.6258
          2.6188          2.6118          2.6049          2.5980          2.5912          2.5845          2.5777
          2.5708          2.5640          2.5572          2.5503          2.5435          2.5366          2.5298
          2.5229          2.5160          2.5091          2.5021          2.4951          2.4882          2.4812
          2.4742          2.4673          2.4601          2.4530          2.4459          2.4388          2.4318
          2.4250          2.4182          2.4115          2.4049          2.3985          2.3921          2.3858
          2.3796          2.3735          2.3675          2.3616          2.3557          2.3499          2.3441
          2.3383          2.3325          2.3267          2.3210          2.3152          2.3094          2.3037
          2.2980          2.2923          2.2866          2.2808          2.2750          2.2692          2.2634
          2.2576          2.2518          2.2461          2.2404          2.2346          2.2289          2.2231
          2.2173          2.2115          2.2057          2.1998          2.1940          2.1882          2.1823
          2.1765          2.1707          2.1648          2.1589          2.1531          2.1471          2.1412
          2.1352          2.1293          2.1232          2.1172          2.1112          2.1052          2.0991
          2.0930          2.0869          2.0808          2.0747          2.0685          2.0624          2.0562
          2.0500          2.0437          2.0375          2.0312          2.0249          2.0185          2.0122
          2.0057          1.9992          1.9927          1.9862          1.9796          1.9730          1.9664
          1.9597          1.9530          1.9463          1.9396          1.9329          1.9261          1.9193
          1.9125          1.9056          1.8986          1.8915          1.8845          1.8774          1.8703
          1.8632          1.8560          1.8488          1.8415          1.8342          1.8269          1.8195
          1.8121          1.8046          3.3039          3.2918          3.2792          3.2666          3.2542
          3.2415          3.2291          3.2168          3.2050          3.1940          3.1830          3.1722
          3.1616          3.1503          3.1390          3.1277          3.1166          3.1056          3.0947
          3.0839          3.0733          3.0628          3.0525          3.0422          3.0321          3.0221
          3.0122          3.0024          2.9927          2.9831          2.9735          2.9640          2.9547
          2.9454          2.9362          2.9271          2.9181          2.9092          2.9004          2.8917
          2.8830          2.8744          2.8658          2.8573          2.8489          2.8405          2.8323
          2.8240          2.8158          2.8077          2.7996          2.7915          2.7836          2.7758
          2.7679          2.7601          2.7524          2.7447          2.7371          2.7294          2.7218
          2.7143          2.7068          2.6994          2.6921          2.6848          2.6774          2.6701
          2.6628          2.6556          2.6485          2.6414          2.6344          2.6273          2.6203
          2.6134          2.6065          2.5996          2.5927          2.5859          2.5791          2.5722
          2.5654          2.5585          2.5516          2.5447          2.5378          2.5309          2.5239
          2.5169          2.5099          2.5029          2.4958          2.4888          2.4818          2.4748
          2.4676          2.4604          2.4532          2.4460          2.4390          2.4321          2.4252
          2.4185          2.4119          2.4053          2.3989          2.3926          2.3863          2.3802
          2.3741          2.3681          2.3622          2.3563          2.3504          2.3446          2.3389
          2.3332          2.3273          2.3216          2.3158          2.3100          2.3041          2.2984
          2.2927          2.2869          2.2812          2.2754          2.2695          2.2637          2.2578
          2.2519          2.2461          2.2404          2.2346          2.2288          2.2229          2.2171
          2.2113          2.2054          2.1996          2.1937          2.1878          2.1819          2.1760
          2.1702          2.1643          2.1584          2.1525          2.1465          2.1406          2.1346
          2.1286          2.1225          2.1164          2.1104          2.1043          2.0982          2.0920
          2.0859          2.0797          2.0735          2.0673          2.0611          2.0548          2.0486
          2.0423          2.0359          2.0296          2.0232          2.0168          2.0104          2.0039
          1.9974          1.9909          1.9843          1.9776          1.9710          1.9643          1.9575
          1.9508          1.9439          1.9371          1.9303          1.9235          1.9166          1.9097
          1.9027          1.8957          1.8886          1.8815          1.8743          1.8670          1.8598
          1.8526          1.8453          1.8380          1.8306          1.8232          1.8157          1.8081
          3.3160          3.3038          3.2912          3.2786          3.2660          3.2535          3.2410
          3.2285          3.2163          3.2043          3.1933          3.1825          3.1718          3.1611
          3.1497          3.1384          3.1272          3.1162          3.1052          3.0944          3.0838
          3.0732          3.0628          3.0525          3.0424          3.0323          3.0224          3.0125
          3.0028          2.9932          2.9836          2.9741          2.9647          2.9554          2.9461
          2.9370          2.9280          2.9190          2.9101          2.9014          2.8927          2.8840
          2.8754          2.8669          2.8584          2.8500          2.8417          2.8334          2.8252
          2.8170          2.8089          2.8008          2.7928          2.7849          2.7771          2.7692
          2.7615          2.7537          2.7460          2.7384          2.7308          2.7232          2.7157
          2.7082          2.7008          2.6935          2.6862          2.6788          2.6715          2.6643
          2.6571          2.6499          2.6428          2.6358          2.6288          2.6218          2.6148
          2.6079          2.6010          2.5941          2.5873          2.5804          2.5735          2.5666
          2.5596          2.5527          2.5457          2.5387          2.5317          2.5247          2.5176
          2.5105          2.5034          2.4964          2.4893          2.4823          2.4750          2.4677
          2.4605          2.4533          2.4462          2.4392          2.4322          2.4254          2.4188
          2.4122          2.4057          2.3993          2.3930          2.3868          2.3807          2.3747
          2.3687          2.3627          2.3568          2.3510          2.3451          2.3393          2.3336
          2.3278          2.3221          2.3162          2.3104          2.3046          2.2988          2.2929
          2.2871          2.2813          2.2755          2.2697          2.2639          2.2580          2.2521
          2.2462          2.2402          2.2344          2.2286          2.2227          2.2169          2.2110
          2.2051          2.1992          2.1933          2.1874          2.1814          2.1755          2.1696
          2.1637          2.1577          2.1518          2.1458          2.1398          2.1338          2.1278
          2.1217          2.1156          2.1094          2.1033          2.0971          2.0909          2.0847
          2.0785          2.0722          2.0660          2.0597          2.0534          2.0470          2.0407
          2.0343          2.0279          2.0215          2.0150          2.0085          2.0020          1.9954
          1.9889          1.9822          1.9755          1.9688          1.9620          1.9552          1.9484
          1.9415          1.9345          1.9277          1.9207          1.9138          1.9068          1.8997
          1.8927          1.8855          1.8784          1.8711          1.8638          1.8564          1.8491
          1.8417          1.8343          1.8268          1.8193          1.8117          3.3281          3.3158
          3.3031          3.2904          3.2778          3.2652          3.2527          3.2403          3.2279
          3.2158          3.2038          3.1927          3.1819          3.1713          3.1603          3.1490
          3.1378          3.1267          3.1157          3.1049          3.0942          3.0836          3.0731
          3.0628          3.0526          3.0425          3.0325          3.0226          3.0129          3.0032
          2.9936          2.9841          2.9747          2.9653          2.9560          2.9468          2.9377
          2.9287          2.9198          2.9110          2.9023          2.8936          2.8850          2.8765
          2.8679          2.8595          2.8511          2.8428          2.8346          2.8263          2.8182
          2.8101          2.8020          2.7940          2.7862          2.7783          2.7705          2.7627
          2.7550          2.7473          2.7397          2.7321          2.7245          2.7170          2.7096
          2.7022          2.6948          2.6875          2.6802          2.6729          2.6656          2.6585
          2.6513          2.6442          2.6372          2.6302          2.6232          2.6162          2.6092
          2.6023          2.5954          2.5885          2.5816          2.5746          2.5677          2.5607
          2.5537          2.5466          2.5395          2.5324          2.5253          2.5182          2.5111
          2.5039          2.4968          2.4898          2.4824          2.4751          2.4678          2.4605
          2.4533          2.4463          2.4393          2.4324          2.4256          2.4190          2.4124
          2.4061          2.3997          2.3935          2.3873          2.3812          2.3752          2.3692
          2.3633          2.3574          2.3515          2.3457          2.3398          2.3339          2.3282
          2.3224          2.3166          2.3109          2.3050          2.2991          2.2932          2.2873
          2.2814          2.2756          2.2698          2.2639          2.2580          2.2522          2.2462
          2.2402          2.2343          2.2283          2.2224          2.2165          2.2106          2.2047
          2.1988          2.1928          2.1869          2.1809          2.1749          2.1690          2.1630
          2.1570          2.1510          2.1450          2.1390          2.1329          2.1268          2.1207
          2.1146          2.1084          2.1022          2.0960          2.0897          2.0835          2.0772
          2.0709          2.0646          2.0582          2.0518          2.0454          2.0390          2.0326
          2.0261          2.0196          2.0131          2.0065          2.0000          1.9933          1.9867
          1.9800          1.9733          1.9665          1.9597          1.9528          1.9459          1.9389
          1.9319          1.9249          1.9179          1.9109          1.9038          1.8967          1.8895
          1.8823          1.8750          1.8677          1.8603          1.8529          1.8454          1.8380
          1.8305          1.8229          1.8152          3.3401          3.3278          3.3149          3.3021
          3.2894          3.2768          3.2642          3.2518          3.2395          3.2272          3.2151
          3.2032          3.1920          3.1813          3.1708          3.1595          3.1482          3.1371
          3.1261          3.1152          3.1045          3.0938          3.0833          3.0730          3.0627
          3.0526          3.0426          3.0326          3.0228          3.0131          3.0035          2.9940
          2.9846          2.9752          2.9658          2.9566          2.9474          2.9384          2.9294
          2.9206          2.9118          2.9031          2.8945          2.8859          2.8774          2.8689
          2.8605          2.8521          2.8438          2.8356          2.8274          2.8192          2.8112
          2.8031          2.7952          2.7873          2.7794          2.7716          2.7639          2.7562
          2.7485          2.7409          2.7333          2.7258          2.7183          2.7108          2.7034
          2.6961          2.6888          2.6814          2.6742          2.6669          2.6597          2.6526
          2.6455          2.6385          2.6314          2.6244          2.6174          2.6105          2.6035
          2.5966          2.5897          2.5827          2.5757          2.5686          2.5616          2.5545
          2.5473          2.5402          2.5331          2.5259          2.5187          2.5115          2.5044
          2.4973          2.4898          2.4824          2.4750          2.4677          2.4605          2.4534
          2.4463          2.4394          2.4325          2.4258          2.4192          2.4127          2.4063
          2.4001          2.3939          2.3878          2.3817          2.3757          2.3697          2.3638
          2.3579          2.3520          2.3461          2.3402          2.3344          2.3284          2.3227
          2.3169          2.3111          2.3052          2.2994          2.2934          2.2875          2.2816
          2.2756          2.2697          2.2638          2.2579          2.2520          2.2461          2.2402
          2.2342          2.2281          2.2221          2.2161          2.2102          2.2042          2.1983
          2.1923          2.1863          2.1803          2.1743          2.1683          2.1622          2.1562
          2.1501          2.1441          2.1380          2.1319          2.1258          2.1197          2.1135
          2.1073          2.1010          2.0948          2.0885          2.0822          2.0758          2.0695
          2.0631          2.0567          2.0502          2.0438          2.0373          2.0307          2.0242
          2.0177          2.0111          2.0045          1.9978          1.9911          1.9844          1.9777
          1.9709          1.9641          1.9572          1.9502          1.9433          1.9362          1.9292
          1.9221          1.9150          1.9078          1.9007          1.8935          1.8862          1.8790
          1.8716          1.8642          1.8568          1.8493          1.8417          1.8341          1.8265
          1.8188          3.3520          3.3395          3.3266          3.3136          3.3008          3.2881
          3.2755          3.2630          3.2507          3.2385          3.2263          3.2143          3.2025
          3.1911          3.1806          3.1697          3.1585          3.1473          3.1363          3.1254
          3.1146          3.1039          3.0933          3.0829          3.0726          3.0625          3.0524
          3.0425          3.0326          3.0229          3.0132          3.0037          2.9942          2.9848
          2.9755          2.9662          2.9570          2.9479          2.9389          2.9300          2.9212
          2.9124          2.9038          2.8952          2.8866          2.8781          2.8696          2.8613
          2.8529          2.8447          2.8365          2.8283          2.8201          2.8121          2.8041
          2.7961          2.7883          2.7804          2.7726          2.7649          2.7572          2.7495
          2.7419          2.7344          2.7268          2.7193          2.7119          2.7045          2.6971
          2.6897          2.6824          2.6751          2.6679          2.6607          2.6535          2.6464
          2.6394          2.6324          2.6253          2.6183          2.6113          2.6044          2.5974
          2.5904          2.5834          2.5764          2.5693          2.5622          2.5550          2.5478
          2.5406          2.5334          2.5262          2.5190          2.5118          2.5046          2.4972
          2.4897          2.4823          2.4749          2.4676          2.4604          2.4533          2.4463
          2.4394          2.4326          2.4260          2.4194          2.4130          2.4066          2.4004
          2.3942          2.3881          2.3821          2.3761          2.3701          2.3642          2.3583
          2.3523          2.3464          2.3405          2.3347          2.3288          2.3229          2.3170
          2.3111          2.3053          2.2994          2.2935          2.2875          2.2816          2.2756
          2.2696          2.2637          2.2577          2.2518          2.2458          2.2398          2.2338
          2.2279          2.2218          2.2157          2.2096          2.2036          2.1976          2.1916
          2.1856          2.1796          2.1735          2.1675          2.1614          2.1553          2.1492
          2.1431          2.1370          2.1308          2.1246          2.1185          2.1122          2.1060
          2.0997          2.0934          2.0871          2.0807          2.0743          2.0679          2.0615
          2.0550          2.0485          2.0420          2.0354          2.0288          2.0222          2.0156
          2.0090          2.0023          1.9956          1.9888          1.9820          1.9752          1.9684
          1.9615          1.9546          1.9476          1.9405          1.9334          1.9263          1.9191
          1.9119          1.9047          1.8975          1.8902          1.8829          1.8755          1.8681
          1.8606          1.8531          1.8455          1.8378          1.8301          1.8224          3.3637
          3.3511          3.3381          3.3250          3.3121          3.2993          3.2866          3.2741
          3.2617          3.2495          3.2374          3.2253          3.2134          3.2017          3.1902
          3.1797          3.1686          3.1574          3.1463          3.1354          3.1245          3.1138
          3.1032          3.0928          3.0824          3.0722          3.0621          3.0522          3.0423
          3.0325          3.0228          3.0132          3.0038          2.9944          2.9850          2.9757
          2.9664          2.9573          2.9483          2.9393          2.9304          2.9217          2.9130
          2.9043          2.8958          2.8872          2.8787          2.8702          2.8618          2.8535
          2.8453          2.8370          2.8289          2.8207          2.8127          2.8047          2.7967
          2.7888          2.7810          2.7732          2.7654          2.7577          2.7501          2.7425
          2.7349          2.7273          2.7198          2.7124          2.7050          2.6977          2.6903
          2.6830          2.6757          2.6685          2.6613          2.6542          2.6471          2.6400
          2.6330          2.6260          2.6190          2.6120          2.6050          2.5980          2.5909
          2.5838          2.5769          2.5698          2.5626          2.5554          2.5481          2.5408
          2.5335          2.5263          2.5191          2.5119          2.5044          2.4969          2.4894
          2.4820          2.4746          2.4674          2.4602          2.4532          2.4462          2.4394
          2.4327          2.4261          2.4196          2.4132          2.4069          2.4006          2.3945
          2.3884          2.3824          2.3764          2.3705          2.3645          2.3586          2.3526
          2.3467          2.3408          2.3349          2.3290          2.3230          2.3171          2.3111
          2.3052          2.2993          2.2934          2.2875          2.2815          2.2755          2.2695
          2.2634          2.2574          2.2514          2.2454          2.2394          2.2334          2.2274
          2.2214          2.2153          2.2092          2.2031          2.1969          2.1909          2.1849
          2.1788          2.1727          2.1666          2.1604          2.1543          2.1481          2.1420
          2.1358          2.1296          2.1234          2.1172          2.1109          2.1046          2.0983
          2.0920          2.0856          2.0792          2.0727          2.0662          2.0597          2.0532
          2.0467          2.0401          2.0334          2.0268          2.0201          2.0134          2.0067
          2.0000          1.9932          1.9864          1.9796          1.9727          1.9658          1.9588
          1.9518          1.9448          1.9377          1.9305          1.9233          1.9161          1.9088
          1.9014          1.8941          1.8868          1.8794          1.8719          1.8644          1.8568
          1.8492          1.8416          1.8338          1.8260          3.3754          3.3626          3.3495
          3.3364          3.3233          3.3104          3.2976          3.2851          3.2726          3.2603
          3.2482          3.2362          3.2242          3.2124          3.2008          3.1892          3.1786
          3.1674          3.1562          3.1453          3.1344          3.1236          3.1130          3.1025
          3.0921          3.0819          3.0717          3.0617          3.0518          3.0420          3.0323
          3.0226          3.0130          3.0036          2.9942          2.9848          2.9756          2.9664
          2.9572          2.9482          2.9392          2.9304          2.9216          2.9129          2.9043
          2.8957          2.8872          2.8787          2.8703          2.8619          2.8536          2.8454
          2.8372          2.8291          2.8210          2.8129          2.8050          2.7971          2.7891
          2.7813          2.7735          2.7657          2.7581          2.7504          2.7429          2.7353
          2.7278          2.7203          2.7129          2.7055          2.6982          2.6909          2.6835
          2.6762          2.6690          2.6618          2.6547          2.6476          2.6405          2.6335
          2.6265          2.6196          2.6125          2.6055          2.5984          2.5913          2.5842
          2.5770          2.5700          2.5628          2.5557          2.5483          2.5410          2.5336
          2.5263          2.5191          2.5117          2.5041          2.4966          2.4891          2.4816
          2.4743          2.4671          2.4600          2.4530          2.4461          2.4394          2.4327
          2.4262          2.4197          2.4134          2.4071          2.4009          2.3947          2.3887
          2.3826          2.3766          2.3707          2.3648          2.3588          2.3528          2.3469
          2.3410          2.3350          2.3291          2.3231          2.3171          2.3111          2.3051
          2.2991          2.2932          2.2872          2.2813          2.2753          2.2693          2.2631
          2.2571          2.2509          2.2449          2.2389          2.2328          2.2268          2.2207
          2.2147          2.2086          2.2026          2.1964          2.1902          2.1840          2.1779
          2.1717          2.1656          2.1594          2.1532          2.1470          2.1408          2.1346
          2.1283          2.1221          2.1158          2.1095          2.1031          2.0968          2.0904
          2.0840          2.0775          2.0710          2.0645          2.0579          2.0514          2.0447
          2.0381          2.0314          2.0247          2.0179          2.0112          2.0044          1.9976
          1.9908          1.9839          1.9770          1.9700          1.9630          1.9560          1.9490
          1.9418          1.9347          1.9275          1.9202          1.9129          1.9055          1.8981
          1.8907          1.8832          1.8758          1.8682          1.8606          1.8530          1.8453
          1.8375          1.8297          3.3868          3.3740          3.3607          3.3475          3.3343
          3.3214          3.3085          3.2958          3.2833          3.2709          3.2587          3.2466
          3.2347          3.2229          3.2112          3.1996          3.1882          3.1771          3.1659
          3.1549          3.1439          3.1331          3.1224          3.1118          3.1013          3.0910
          3.0808          3.0707          3.0607          3.0508          3.0410          3.0314          3.0218
          3.0123          3.0029          2.9936          2.9843          2.9750          2.9659          2.9568
          2.9479          2.9389          2.9300          2.9213          2.9126          2.9041          2.8955
          2.8870          2.8786          2.8702          2.8619          2.8536          2.8454          2.8372
          2.8291          2.8210          2.8130          2.8051          2.7972          2.7892          2.7814
          2.7736          2.7659          2.7583          2.7507          2.7431          2.7355          2.7280
          2.7206          2.7132          2.7059          2.6986          2.6912          2.6839          2.6766
          2.6694          2.6622          2.6551          2.6480          2.6409          2.6339          2.6268
          2.6198          2.6128          2.6058          2.5987          2.5915          2.5843          2.5771
          2.5699          2.5628          2.5555          2.5483          2.5409          2.5335          2.5261
          2.5190          2.5112          2.5036          2.4960          2.4886          2.4812          2.4739
          2.4668          2.4597          2.4528          2.4460          2.4393          2.4327          2.4262
          2.4198          2.4135          2.4072          2.4010          2.3949          2.3888          2.3828
          2.3768          2.3708          2.3648          2.3589          2.3530          2.3470          2.3410
          2.3350          2.3290          2.3230          2.3170          2.3110          2.3049          2.2989
          2.2928          2.2869          2.2808          2.2748          2.2688          2.2627          2.2566
          2.2505          2.2444          2.2383          2.2322          2.2261          2.2200          2.2139
          2.2078          2.2017          2.1956          2.1895          2.1832          2.1769          2.1707
          2.1645          2.1583          2.1520          2.1458          2.1395          2.1332          2.1269
          2.1206          2.1143          2.1079          2.1016          2.0951          2.0887          2.0822
          2.0757          2.0692          2.0626          2.0560          2.0494          2.0427          2.0360
          2.0292          2.0224          2.0156          2.0088          2.0020          1.9951          1.9882
          1.9813          1.9743          1.9673          1.9602          1.9531          1.9460          1.9388
          1.9316          1.9243          1.9170          1.9096          1.9022          1.8946          1.8871
          1.8796          1.8720          1.8644          1.8567          1.8490          1.8412          1.8333
          3.3978          3.3848          3.3714          3.3581          3.3448          3.3317          3.3188
          3.3060          3.2934          3.2810          3.2687          3.2566          3.2445          3.2325
          3.2206          3.2089          3.1974          3.1860          3.1747          3.1636          3.1526
          3.1417          3.1310          3.1203          3.1099          3.0995          3.0892          3.0790
          3.0690          3.0591          3.0493          3.0396          3.0300          3.0205          3.0111
          3.0017          2.9925          2.9832          2.9741          2.9650          2.9560          2.9471
          2.9381          2.9293          2.9206          2.9120          2.9034          2.8950          2.8864
          2.8780          2.8697          2.8614          2.8532          2.8450          2.8368          2.8287
          2.8207          2.8128          2.8048          2.7970          2.7890          2.7811          2.7734
          2.7657          2.7581          2.7505          2.7430          2.7354          2.7280          2.7205
          2.7132          2.7059          2.6986          2.6912          2.6839          2.6766          2.6694
          2.6622          2.6551          2.6480          2.6409          2.6339          2.6268          2.6197
          2.6126          2.6056          2.5986          2.5914          2.5841          2.5768          2.5695
          2.5623          2.5551          2.5478          2.5404          2.5331          2.5257          2.5181
          2.5104          2.5028          2.4952          2.4878          2.4805          2.4733          2.4662
          2.4593          2.4524          2.4457          2.4390          2.4325          2.4260          2.4197
          2.4134          2.4071          2.4010          2.3949          2.3888          2.3827          2.3767
          2.3707          2.3646          2.3587          2.3527          2.3468          2.3408          2.3348
          2.3288          2.3227          2.3167          2.3106          2.3045          2.2984          2.2923
          2.2862          2.2802          2.2741          2.2681          2.2620          2.2559          2.2499
          2.2437          2.2376          2.2314          2.2253          2.2191          2.2130          2.2068
          2.2007          2.1945          2.1883          2.1821          2.1758          2.1695          2.1632
          2.1570          2.1507          2.1444          2.1380          2.1317          2.1254          2.1190
          2.1126          2.1062          2.0998          2.0933          2.0868          2.0803          2.0738
          2.0672          2.0606          2.0539          2.0472          2.0405          2.0337          2.0269
          2.0200          2.0132          2.0063          1.9994          1.9924          1.9855          1.9785
          1.9714          1.9644          1.9572          1.9501          1.9429          1.9356          1.9283
          1.9210          1.9136          1.9062          1.8987          1.8911          1.8834          1.8758
          1.8682          1.8605          1.8527          1.8449          1.8370          3.4088          3.3956
          3.3821          3.3686          3.3552          3.3420          3.3290          3.3160          3.3031
          3.2904          3.2779          3.2655          3.2534          3.2414          3.2295          3.2177
          3.2061          3.1947          3.1833          3.1722          3.1611          3.1503          3.1395
          3.1288          3.1183          3.1079          3.0976          3.0874          3.0773          3.0673
          3.0575          3.0478          3.0382          3.0287          3.0192          3.0099          3.0006
          2.9914          2.9822          2.9731          2.9640          2.9551          2.9462          2.9372
          2.9284          2.9198          2.9112          2.9027          2.8943          2.8858          2.8774
          2.8691          2.8609          2.8527          2.8446          2.8364          2.8283          2.8203
          2.8124          2.8045          2.7967          2.7887          2.7808          2.7731          2.7655
          2.7579          2.7503          2.7428          2.7353          2.7278          2.7204          2.7131
          2.7058          2.6985          2.6911          2.6838          2.6765          2.6693          2.6621
          2.6550          2.6479          2.6409          2.6338          2.6267          2.6196          2.6124
          2.6053          2.5982          2.5911          2.5838          2.5764          2.5691          2.5618
          2.5545          2.5472          2.5398          2.5325          2.5249          2.5172          2.5094
          2.5018          2.4943          2.4870          2.4798          2.4727          2.4657          2.4588
          2.4520          2.4453          2.4387          2.4322          2.4258          2.4195          2.4132
          2.4070          2.4009          2.3948          2.3887          2.3826          2.3765          2.3705
          2.3645          2.3584          2.3525          2.3465          2.3405          2.3345          2.3284
          2.3223          2.3162          2.3101          2.3040          2.2979          2.2917          2.2856
          2.2795          2.2734          2.2673          2.2612          2.2551          2.2490          2.2429
          2.2368          2.2306          2.2244          2.2182          2.2120          2.2058          2.1996
          2.1934          2.1872          2.1809          2.1747          2.1684          2.1620          2.1556
          2.1492          2.1429          2.1365          2.1301          2.1237          2.1173          2.1109
          2.1044          2.0980          2.0914          2.0849          2.0783          2.0717          2.0651
          2.0584          2.0517          2.0450          2.0382          2.0313          2.0245          2.0176
          2.0106          2.0037          1.9967          1.9897          1.9827          1.9756          1.9685
          1.9614          1.9542          1.9470          1.9397          1.9324          1.9250          1.9176
          1.9101          1.9026          1.8950          1.8874          1.8797          1.8720          1.8642
          1.8564          1.8486          1.8406          3.4199          3.4066          3.3929          3.3792
          3.3656          3.3523          3.3390          3.3253          3.3124          3.2996          3.2871
          3.2746          3.2623          3.2503          3.2384          3.2266          3.2150          3.2035
          3.1921          3.1809          3.1698          3.1589          3.1481          3.1375          3.1268
          3.1164          3.1061          3.0959          3.0858          3.0757          3.0658          3.0561
          3.0464          3.0369          3.0275          3.0181          3.0088          2.9995          2.9904
          2.9813          2.9722          2.9632          2.9543          2.9455          2.9365          2.9277
          2.9192          2.9106          2.9022          2.8938          2.8853          2.8770          2.8687
          2.8605          2.8523          2.8442          2.8361          2.8281          2.8201          2.8122
          2.8043          2.7964          2.7885          2.7806          2.7730          2.7654          2.7578
          2.7503          2.7427          2.7352          2.7278          2.7204          2.7131          2.7058
          2.6985          2.6912          2.6838          2.6766          2.6693          2.6622          2.6551
          2.6480          2.6408          2.6337          2.6266          2.6194          2.6123          2.6050
          2.5979          2.5907          2.5835          2.5761          2.5687          2.5613          2.5540
          2.5466          2.5393          2.5320          2.5240          2.5163          2.5086          2.5011
          2.4937          2.4864          2.4793          2.4723          2.4653          2.4585          2.4518
          2.4452          2.4386          2.4322          2.4258          2.4195          2.4133          2.4071
          2.4009          2.3948          2.3887          2.3826          2.3765          2.3705          2.3644
          2.3584          2.3523          2.3463          2.3402          2.3342          2.3281          2.3221
          2.3159          2.3097          2.3036          2.2974          2.2912          2.2851          2.2789
          2.2727          2.2666          2.2605          2.2544          2.2482          2.2421          2.2360
          2.2298          2.2235          2.2173          2.2110          2.2048          2.1985          2.1923
          2.1860          2.1797          2.1734          2.1671          2.1607          2.1543          2.1478
          2.1414          2.1350          2.1285          2.1221          2.1156          2.1091          2.1026
          2.0961          2.0895          2.0829          2.0763          2.0696          2.0629          2.0562
          2.0495          2.0427          2.0358          2.0289          2.0220          2.0151          2.0081
          2.0010          1.9940          1.9869          1.9798          1.9727          1.9655          1.9583
          1.9511          1.9438          1.9364          1.9290          1.9216          1.9141          1.9065
          1.8989          1.8913          1.8836          1.8758          1.8680          1.8601          1.8523
          1.8443          3.4280          3.4143          3.4002          3.3861          3.3725          3.3591
          3.3453          3.3316          3.3182          3.3054          3.2928          3.2804          3.2679
          3.2559          3.2440          3.2322          3.2205          3.2090          3.1977          3.1865
          3.1753          3.1644          3.1536          3.1429          3.1324          3.1219          3.1115
          3.1013          3.0913          3.0812          3.0712          3.0615          3.0518          3.0423
          3.0329          3.0235          3.0142          3.0050          2.9958          2.9867          2.9777
          2.9687          2.9598          2.9509          2.9421          2.9332          2.9245          2.9160
          2.9075          2.8991          2.8907          2.8823          2.8740          2.8658          2.8577
          2.8496          2.8415          2.8334          2.8254          2.8175          2.8096          2.8018
          2.7939          2.7860          2.7782          2.7706          2.7630          2.7555          2.7480
          2.7405          2.7330          2.7257          2.7183          2.7110          2.7037          2.6965
          2.6891          2.6819          2.6746          2.6674          2.6602          2.6531          2.6460
          2.6389          2.6317          2.6246          2.6174          2.6102          2.6029          2.5956
          2.5884          2.5812          2.5739          2.5665          2.5591          2.5517          2.5444
          2.5371          2.5293          2.5215          2.5138          2.5063          2.4989          2.4916
          2.4845          2.4774          2.4704          2.4636          2.4569          2.4502          2.4437
          2.4372          2.4309          2.4245          2.4183          2.4120          2.4058          2.3997
          2.3935          2.3874          2.3813          2.3752          2.3692          2.3631          2.3570
          2.3509          2.3448          2.3387          2.3327          2.3266          2.3205          2.3144
          2.3082          2.3020          2.2958          2.2897          2.2835          2.2773          2.2711
          2.2649          2.2587          2.2526          2.2464          2.2403          2.2341          2.2279
          2.2217          2.2155          2.2092          2.2028          2.1966          2.1903          2.1839
          2.1776          2.1713          2.1649          2.1585          2.1521          2.1457          2.1392
          2.1327          2.1262          2.1197          2.1132          2.1067          2.1001          2.0935
          2.0869          2.0803          2.0736          2.0669          2.0602          2.0534          2.0466
          2.0398          2.0329          2.0260          2.0191          2.0121          2.0050          1.9979
          1.9908          1.9837          1.9766          1.9694          1.9622          1.9549          1.9476
          1.9402          1.9328          1.9254          1.9179          1.9103          1.9027          1.8951
          1.8874          1.8796          1.8718          1.8639          1.8560          1.8480          3.4332
          3.4190          3.4046          3.3906          3.3769          3.3630          3.3490          3.3352
          3.3216          3.3088          3.2961          3.2837          3.2712          3.2591          3.2472
          3.2355          3.2238          3.2123          3.2010          3.1898          3.1787          3.1677
          3.1570          3.1463          3.1358          3.1252          3.1149          3.1047          3.0947
          3.0847          3.0746          3.0649          3.0552          3.0457          3.0363          3.0270
          3.0177          3.0085          2.9994          2.9903          2.9813          2.9723          2.9634
          2.9546          2.9458          2.9369          2.9281          2.9196          2.9111          2.9027
          2.8944          2.8860          2.8777          2.8695          2.8613          2.8532          2.8452
          2.8371          2.8291          2.8212          2.8133          2.8055          2.7977          2.7898
          2.7820          2.7743          2.7667          2.7592          2.7517          2.7442          2.7368
          2.7294          2.7220          2.7147          2.7075          2.7003          2.6930          2.6857
          2.6784          2.6712          2.6640          2.6569          2.6498          2.6426          2.6355
          2.6284          2.6212          2.6140          2.6068          2.5995          2.5922          2.5849
          2.5777          2.5704          2.5631          2.5556          2.5482          2.5410          2.5333
          2.5256          2.5179          2.5104          2.5030          2.4957          2.4885          2.4815
          2.4745          2.4677          2.4609          2.4542          2.4477          2.4413          2.4349
          2.4286          2.4223          2.4160          2.4098          2.4036          2.3975          2.3914
          2.3853          2.3792          2.3731          2.3670          2.3609          2.3548          2.3487
          2.3426          2.3364          2.3303          2.3242          2.3181          2.3120          2.3058
          2.2996          2.2934          2.2872          2.2811          2.2749          2.2687          2.2625
          2.2563          2.2501          2.2439          2.2377          2.2315          2.2253          2.2191
          2.2129          2.2067          2.2003          2.1939          2.1876          2.1813          2.1749
          2.1686          2.1622          2.1558          2.1494          2.1429          2.1364          2.1299
          2.1233          2.1168          2.1102          2.1037          2.0971          2.0905          2.0839
          2.0772          2.0705          2.0638          2.0570          2.0502          2.0434          2.0365
          2.0297          2.0227          2.0157          2.0087          2.0016          1.9945          1.9874
          1.9802          1.9730          1.9658          1.9585          1.9512          1.9439          1.9365
          1.9290          1.9215          1.9140          1.9064          1.8987          1.8910          1.8833
          1.8755          1.8676          1.8597          1.8517          3.4360          3.4215          3.4071
          3.3932          3.3790          3.3648          3.3508          3.3370          3.3234          3.3103
          3.2977          3.2853          3.2729          3.2607          3.2488          3.2371          3.2255
          3.2140          3.2027          3.1915          3.1805          3.1695          3.1587          3.1481
          3.1376          3.1271          3.1168          3.1066          3.0966          3.0866          3.0766
          3.0668          3.0572          3.0477          3.0383          3.0290          3.0198          3.0106
          3.0015          2.9925          2.9835          2.9745          2.9656          2.9569          2.9481
          2.9393          2.9305          2.9219          2.9134          2.9051          2.8968          2.8884
          2.8801          2.8719          2.8637          2.8556          2.8476          2.8396          2.8316
          2.8237          2.8158          2.8080          2.8003          2.7924          2.7846          2.7768
          2.7693          2.7617          2.7543          2.7468          2.7394          2.7320          2.7247
          2.7174          2.7101          2.7030          2.6957          2.6884          2.6812          2.6740
          2.6668          2.6596          2.6525          2.6454          2.6383          2.6311          2.6240
          2.6168          2.6096          2.6023          2.5951          2.5877          2.5804          2.5732
          2.5659          2.5587          2.5514          2.5440          2.5364          2.5287          2.5211
          2.5136          2.5062          2.4989          2.4918          2.4847          2.4777          2.4709
          2.4641          2.4575          2.4510          2.4445          2.4381          2.4318          2.4256
          2.4192          2.4130          2.4068          2.4007          2.3945          2.3884          2.3824
          2.3763          2.3702          2.3641          2.3580          2.3519          2.3457          2.3396
          2.3335          2.3273          2.3212          2.3151          2.3089          2.3028          2.2967
          2.2904          2.2842          2.2781          2.2720          2.2657          2.2595          2.2533
          2.2471          2.2409          2.2347          2.2285          2.2223          2.2160          2.2098
          2.2035          2.1973          2.1909          2.1845          2.1781          2.1718          2.1654
          2.1590          2.1526          2.1462          2.1397          2.1332          2.1267          2.1201
          2.1135          2.1069          2.1004          2.0938          2.0872          2.0805          2.0738
          2.0671          2.0604          2.0536          2.0468          2.0399          2.0330          2.0261
          2.0192          2.0122          2.0051          1.9980          1.9909          1.9837          1.9765
          1.9693          1.9621          1.9548          1.9474          1.9400          1.9326          1.9251
          1.9176          1.9100          1.9024          1.8947          1.8869          1.8792          1.8713
          1.8634          1.8554          3.4361          3.4214          3.4072          3.3927          3.3784
          3.3642          3.3502          3.3364          3.3229          3.3097          3.2972          3.2848
          3.2724          3.2602          3.2484          3.2367          3.2252          3.2137          3.2024
          3.1913          3.1803          3.1693          3.1586          3.1480          3.1376          3.1271
          3.1168          3.1067          3.0967          3.0868          3.0768          3.0670          3.0574
          3.0479          3.0386          3.0293          3.0202          3.0110          3.0020          2.9930
          2.9840          2.9751          2.9663          2.9575          2.9488          2.9401          2.9312
          2.9226          2.9142          2.9058          2.8976          2.8892          2.8809          2.8727
          2.8646          2.8566          2.8486          2.8406          2.8326          2.8247          2.8169
          2.8091          2.8014          2.7936          2.7857          2.7780          2.7704          2.7629
          2.7554          2.7480          2.7406          2.7332          2.7259          2.7187          2.7115
          2.7043          2.6971          2.6898          2.6826          2.6755          2.6683          2.6611
          2.6540          2.6469          2.6398          2.6327          2.6256          2.6184          2.6112
          2.6040          2.5968          2.5895          2.5822          2.5749          2.5677          2.5605
          2.5534          2.5459          2.5384          2.5308          2.5233          2.5158          2.5085
          2.5012          2.4940          2.4870          2.4800          2.4732          2.4665          2.4598
          2.4533          2.4468          2.4404          2.4341          2.4278          2.4216          2.4154
          2.4091          2.4030          2.3969          2.3908          2.3847          2.3787          2.3726
          2.3665          2.3604          2.3543          2.3482          2.3421          2.3359          2.3298
          2.3236          2.3175          2.3113          2.3052          2.2990          2.2929          2.2868
          2.2806          2.2744          2.2683          2.2621          2.2559          2.2497          2.2435
          2.2372          2.2310          2.2248          2.2186          2.2124          2.2061          2.1999
          2.1936          2.1873          2.1809          2.1745          2.1681          2.1617          2.1554
          2.1489          2.1425          2.1360          2.1295          2.1230          2.1164          2.1098
          2.1032          2.0967          2.0901          2.0834          2.0768          2.0701          2.0634
          2.0566          2.0498          2.0430          2.0361          2.0292          2.0223          2.0154
          2.0084          2.0013          1.9942          1.9871          1.9799          1.9727          1.9654
          1.9582          1.9508          1.9435          1.9361          1.9286          1.9211          1.9135
          1.9059          1.8983          1.8906          1.8828          1.8750          1.8671          1.8591
          3.4318          3.4174          3.4027          3.3882          3.3739          3.3598          3.3459
          3.3322          3.3188          3.3057          3.2932          3.2809          3.2686          3.2564
          3.2447          3.2331          3.2216          3.2102          3.1990          3.1879          3.1770
          3.1661          3.1554          3.1449          3.1346          3.1241          3.1138          3.1038
          3.0939          3.0840          3.0741          3.0643          3.0548          3.0454          3.0361
          3.0269          3.0178          3.0087          2.9997          2.9908          2.9819          2.9730
          2.9642          2.9555          2.9469          2.9381          2.9294          2.9207          2.9124
          2.9041          2.8958          2.8875          2.8793          2.8711          2.8631          2.8551
          2.8471          2.8391          2.8312          2.8233          2.8156          2.8079          2.8002
          2.7924          2.7846          2.7769          2.7693          2.7618          2.7544          2.7470
          2.7396          2.7323          2.7251          2.7178          2.7107          2.7036          2.6963
          2.6892          2.6820          2.6749          2.6677          2.6606          2.6535          2.6464
          2.6394          2.6323          2.6252          2.6181          2.6110          2.6038          2.5966
          2.5894          2.5822          2.5749          2.5677          2.5606          2.5537          2.5462
          2.5387          2.5312          2.5238          2.5163          2.5090          2.5018          2.4947
          2.4876          2.4807          2.4739          2.4672          2.4606          2.4541          2.4476
          2.4413          2.4349          2.4287          2.4224          2.4162          2.4100          2.4039
          2.3979          2.3918          2.3858          2.3798          2.3737          2.3677          2.3616
          2.3555          2.3494          2.3433          2.3372          2.3310          2.3249          2.3187
          2.3126          2.3064          2.3003          2.2942          2.2881          2.2820          2.2758
          2.2697          2.2635          2.2574          2.2513          2.2451          2.2389          2.2327
          2.2264          2.2202          2.2140          2.2078          2.2015          2.1953          2.1891
          2.1828          2.1765          2.1701          2.1637          2.1573          2.1510          2.1445
          2.1381          2.1317          2.1252          2.1187          2.1121          2.1055          2.0989
          2.0923          2.0858          2.0791          2.0725          2.0658          2.0591          2.0524
          2.0456          2.0388          2.0319          2.0250          2.0181          2.0112          2.0042
          1.9972          1.9901          1.9829          1.9758          1.9685          1.9613          1.9540
          1.9467          1.9393          1.9319          1.9245          1.9169          1.9094          1.9018
          1.8941          1.8864          1.8786          1.8708          1.8629          3.4324          3.4175
          3.4028          3.3884          3.3741          3.3601          3.3463          3.3327          3.3193
          3.3061          3.2937          3.2814          3.2691          3.2569          3.2452          3.2336
          3.2222          3.2108          3.1996          3.1886          3.1777          3.1668          3.1562
          3.1457          3.1354          3.1250          3.1147          3.1047          3.0948          3.0850
          3.0751          3.0653          3.0558          3.0464          3.0371          3.0280          3.0190
          3.0099          3.0010          2.9921          2.9832          2.9743          2.9656          2.9569
          2.9483          2.9396          2.9308          2.9222          2.9138          2.9055          2.8973
          2.8890          2.8808          2.8726          2.8646          2.8566          2.8487          2.8407
          2.8328          2.8250          2.8172          2.8095          2.8019          2.7941          2.7863
          2.7786          2.7710          2.7635          2.7561          2.7487          2.7414          2.7341
          2.7268          2.7196          2.7125          2.7054          2.6982          2.6910          2.6839
          2.6768          2.6697          2.6626          2.6555          2.6484          2.6413          2.6343
          2.6272          2.6202          2.6131          2.6059          2.5988          2.5916          2.5844
          2.5772          2.5700          2.5629          2.5558          2.5485          2.5411          2.5336
          2.5262          2.5188          2.5115          2.5042          2.4971          2.4901          2.4832
          2.4764          2.4697          2.4631          2.4566          2.4502          2.4438          2.4375
          2.4312          2.4249          2.4187          2.4125          2.4064          2.4003          2.3943
          2.3883          2.3823          2.3763          2.3703          2.3642          2.3582          2.3521
          2.3460          2.3399          2.3337          2.3276          2.3214          2.3153          2.3091
          2.3029          2.2967          2.2906          2.2846          2.2785          2.2724          2.2663
          2.2600          2.2539          2.2478          2.2417          2.2356          2.2293          2.2231
          2.2168          2.2106          2.2043          2.1981          2.1919          2.1856          2.1793
          2.1731          2.1667          2.1604          2.1539          2.1475          2.1411          2.1347
          2.1282          2.1217          2.1152          2.1086          2.1020          2.0954          2.0888
          2.0822          2.0756          2.0689          2.0623          2.0555          2.0488          2.0420
          2.0352          2.0283          2.0214          2.0145          2.0075          2.0005          1.9935
          1.9864          1.9792          1.9720          1.9648          1.9575          1.9502          1.9429
          1.9355          1.9280          1.9205          1.9130          1.9054          1.8978          1.8901
          1.8823          1.8745          1.8666          3.4466          3.4316          3.4170          3.4025
          3.3882          3.3741          3.3602          3.3465          3.3331          3.3198          3.3067
          3.2942          3.2821          3.2699          3.2578          3.2461          3.2346          3.2233
          3.2120          3.2009          3.1900          3.1792          3.1684          3.1577          3.1473
          3.1371          3.1268          3.1166          3.1065          3.0967          3.0869          3.0771
          3.0673          3.0578          3.0484          3.0392          3.0301          3.0211          3.0121
          3.0032          2.9943          2.9855          2.9767          2.9679          2.9593          2.9507
          2.9420          2.9333          2.9246          2.9161          2.9078          2.8996          2.8914
          2.8832          2.8750          2.8669          2.8590          2.8511          2.8431          2.8352
          2.8274          2.8196          2.8119          2.8043          2.7965          2.7887          2.7810
          2.7733          2.7658          2.7584          2.7510          2.7437          2.7364          2.7291
          2.7219          2.7148          2.7077          2.7005          2.6933          2.6861          2.6790
          2.6718          2.6647          2.6576          2.6505          2.6433          2.6362          2.6291
          2.6219          2.6148          2.6076          2.6004          2.5932          2.5860          2.5787
          2.5716          2.5644          2.5570          2.5495          2.5421          2.5346          2.5272
          2.5198          2.5125          2.5054          2.4983          2.4914          2.4845          2.4778
          2.4711          2.4645          2.4580          2.4516          2.4452          2.4389          2.4326
          2.4264          2.4201          2.4140          2.4078          2.4017          2.3957          2.3897
          2.3836          2.3776          2.3714          2.3653          2.3592          2.3530          2.3469
          2.3407          2.3345          2.3283          2.3221          2.3159          2.3097          2.3035
          2.2973          2.2912          2.2850          2.2789          2.2727          2.2666          2.2603
          2.2541          2.2480          2.2418          2.2356          2.2294          2.2230          2.2167
          2.2104          2.2041          2.1978          2.1915          2.1852          2.1789          2.1725
          2.1661          2.1597          2.1533          2.1467          2.1402          2.1337          2.1272
          2.1206          2.1140          2.1074          2.1008          2.0941          2.0874          2.0807
          2.0740          2.0673          2.0605          2.0537          2.0469          2.0400          2.0331
          2.0262          2.0192          2.0122          2.0052          1.9981          1.9909          1.9838
          1.9765          1.9692          1.9619          1.9545          1.9471          1.9397          1.9322
          1.9247          1.9171          1.9094          1.9017          1.8940          1.8862          1.8783
          1.8704          3.4595          3.4449          3.4302          3.4157          3.4014          3.3872
          3.3733          3.3595          3.3460          3.3326          3.3195          3.3066          3.2940
          3.2820          3.2700          3.2580          3.2462          3.2349          3.2236          3.2124
          3.2014          3.1906          3.1798          3.1691          3.1586          3.1482          3.1380
          3.1278          3.1176          3.1076          3.0978          3.0881          3.0783          3.0686
          3.0590          3.0497          3.0405          3.0315          3.0225          3.0136          3.0047
          2.9959          2.9871          2.9783          2.9696          2.9609          2.9524          2.9437
          2.9350          2.9264          2.9178          2.9095          2.9013          2.8931          2.8849
          2.8767          2.8687          2.8607          2.8528          2.8448          2.8370          2.8291
          2.8213          2.8137          2.8060          2.7982          2.7905          2.7827          2.7751
          2.7675          2.7601          2.7527          2.7454          2.7381          2.7308          2.7236
          2.7165          2.7094          2.7021          2.6949          2.6877          2.6806          2.6734
          2.6662          2.6591          2.6519          2.6447          2.6376          2.6303          2.6232
          2.6160          2.6088          2.6015          2.5943          2.5870          2.5798          2.5725
          2.5652          2.5576          2.5501          2.5426          2.5351          2.5277          2.5204
          2.5132          2.5061          2.4991          2.4922          2.4854          2.4787          2.4721
          2.4656          2.4591          2.4526          2.4463          2.4399          2.4337          2.4274
          2.4212          2.4150          2.4088          2.4027          2.3966          2.3905          2.3844
          2.3783          2.3722          2.3660          2.3598          2.3536          2.3474          2.3412
          2.3350          2.3287          2.3225          2.3163          2.3100          2.3038          2.2976
          2.2913          2.2851          2.2789          2.2727          2.2665          2.2603          2.2540
          2.2478          2.2415          2.2353          2.2290          2.2227          2.2164          2.2100
          2.2036          2.1972          2.1908          2.1844          2.1781          2.1716          2.1652
          2.1587          2.1522          2.1457          2.1391          2.1325          2.1259          2.1193
          2.1126          2.1060          2.0992          2.0925          2.0857          2.0789          2.0722
          2.0654          2.0585          2.0517          2.0448          2.0378          2.0309          2.0239
          2.0168          2.0097          2.0026          1.9954          1.9882          1.9809          1.9736
          1.9663          1.9588          1.9514          1.9439          1.9363          1.9288          1.9211
          1.9134          1.9057          1.8979          1.8901          1.8822          1.8742          3.4708
          3.4561          3.4412          3.4267          3.4123          3.3982          3.3842          3.3704
          3.3568          3.3434          3.3302          3.3172          3.3044          3.2920          3.2801
          3.2681          3.2562          3.2446          3.2333          3.2222          3.2111          3.2001
          3.1894          3.1787          3.1681          3.1576          3.1473          3.1372          3.1271
          3.1170          3.1070          3.0973          3.0877          3.0779          3.0683          3.0587
          3.0494          3.0403          3.0313          3.0224          3.0135          3.0047          2.9959
          2.9871          2.9783          2.9696          2.9610          2.9525          2.9439          2.9352
          2.9266          2.9181          2.9097          2.9015          2.8933          2.8851          2.8770
          2.8690          2.8610          2.8531          2.8452          2.8373          2.8295          2.8217
          2.8140          2.8064          2.7986          2.7909          2.7831          2.7755          2.7679
          2.7605          2.7532          2.7458          2.7385          2.7313          2.7241          2.7169
          2.7098          2.7025          2.6953          2.6881          2.6809          2.6737          2.6666
          2.6594          2.6522          2.6450          2.6378          2.6305          2.6233          2.6160
          2.6088          2.6015          2.5943          2.5869          2.5795          2.5722          2.5647
          2.5571          2.5496          2.5421          2.5347          2.5274          2.5202          2.5130
          2.5060          2.4990          2.4922          2.4854          2.4787          2.4721          2.4656
          2.4592          2.4528          2.4465          2.4401          2.4339          2.4276          2.4214
          2.4152          2.4090          2.4029          2.3967          2.3905          2.3843          2.3782
          2.3720          2.3658          2.3596          2.3534          2.3472          2.3409          2.3347
          2.3284          2.3222          2.3159          2.3096          2.3034          2.2971          2.2908
          2.2846          2.2783          2.2720          2.2658          2.2595          2.2533          2.2470
          2.2407          2.2344          2.2280          2.2217          2.2154          2.2090          2.2025
          2.1961          2.1896          2.1832          2.1767          2.1703          2.1638          2.1572
          2.1507          2.1441          2.1375          2.1308          2.1242          2.1175          2.1108
          2.1041          2.0973          2.0905          2.0837          2.0768          2.0700          2.0631
          2.0562          2.0493          2.0423          2.0353          2.0283          2.0212          2.0141
          2.0069          1.9997          1.9925          1.9852          1.9779          1.9705          1.9631
          1.9555          1.9480          1.9404          1.9328          1.9251          1.9174          1.9096
          1.9018          1.8939          1.8860          1.8780          3.4818          3.4671          3.4522
          3.4374          3.4231          3.4087          3.3949          3.3810          3.3673          3.3539
          3.3406          3.3275          3.3146          3.3020          3.2897          3.2779          3.2660
          3.2542          3.2427          3.2316          3.2205          3.2095          3.1987          3.1880
          3.1774          3.1669          3.1565          3.1463          3.1362          3.1261          3.1161
          3.1062          3.0965          3.0869          3.0773          3.0677          3.0582          3.0489
          3.0398          3.0309          3.0220          3.0132          3.0044          2.9957          2.9869
          2.9782          2.9695          2.9609          2.9524          2.9438          2.9352          2.9266
          2.9181          2.9097          2.9016          2.8934          2.8852          2.8771          2.8691
          2.8611          2.8532          2.8453          2.8375          2.8296          2.8219          2.8142
          2.8066          2.7988          2.7911          2.7834          2.7757          2.7681          2.7608
          2.7534          2.7461          2.7388          2.7315          2.7243          2.7172          2.7100
          2.7028          2.6955          2.6883          2.6811          2.6739          2.6667          2.6595
          2.6523          2.6450          2.6378          2.6305          2.6232          2.6159          2.6087
          2.6013          2.5939          2.5865          2.5791          2.5717          2.5641          2.5565
          2.5490          2.5416          2.5343          2.5270          2.5198          2.5127          2.5057
          2.4988          2.4920          2.4853          2.4787          2.4721          2.4656          2.4591
          2.4528          2.4465          2.4402          2.4340          2.4277          2.4215          2.4152
          2.4090          2.4028          2.3966          2.3904          2.3842          2.3779          2.3717
          2.3655          2.3593          2.3531          2.3468          2.3405          2.3342          2.3280
          2.3217          2.3154          2.3090          2.3028          2.2965          2.2902          2.2839
          2.2776          2.2713          2.2649          2.2587          2.2524          2.2461          2.2397
          2.2333          2.2270          2.2206          2.2142          2.2078          2.2014          2.1949
          2.1883          2.1818          2.1753          2.1688          2.1622          2.1556          2.1490
          2.1424          2.1358          2.1291          2.1223          2.1156          2.1089          2.1021
          2.0953          2.0884          2.0815          2.0746          2.0676          2.0607          2.0538
          2.0468          2.0398          2.0327          2.0256          2.0184          2.0113          2.0040
          1.9967          1.9894          1.9821          1.9747          1.9672          1.9597          1.9521
          1.9445          1.9368          1.9291          1.9214          1.9136          1.9057          1.8978
          1.8898          1.8818          3.4931          3.4785          3.4636          3.4487          3.4340
          3.4199          3.4057          3.3919          3.3783          3.3647          3.3514          3.3382
          3.3253          3.3125          3.3000          3.2878          3.2761          3.2643          3.2526
          3.2412          3.2302          3.2192          3.2083          3.1975          3.1869          3.1764
          3.1660          3.1557          3.1455          3.1355          3.1255          3.1155          3.1057
          3.0961          3.0865          3.0769          3.0674          3.0579          3.0487          3.0397
          3.0307          3.0219          3.0131          3.0044          2.9957          2.9869          2.9783
          2.9696          2.9611          2.9526          2.9440          2.9354          2.9268          2.9183
          2.9099          2.9018          2.8936          2.8855          2.8774          2.8694          2.8614
          2.8536          2.8457          2.8378          2.8300          2.8223          2.8146          2.8070
          2.7992          2.7915          2.7838          2.7762          2.7686          2.7612          2.7538
          2.7465          2.7392          2.7320          2.7248          2.7176          2.7104          2.7032
          2.6959          2.6887          2.6814          2.6742          2.6670          2.6598          2.6525
          2.6452          2.6379          2.6306          2.6233          2.6160          2.6085          2.6011
          2.5936          2.5862          2.5787          2.5712          2.5637          2.5561          2.5487
          2.5413          2.5340          2.5268          2.5197          2.5127          2.5057          2.4989
          2.4921          2.4854          2.4788          2.4722          2.4658          2.4593          2.4529
          2.4466          2.4404          2.4341          2.4279          2.4216          2.4154          2.4091
          2.4029          2.3966          2.3904          2.3841          2.3778          2.3715          2.3653
          2.3590          2.3528          2.3465          2.3402          2.3339          2.3276          2.3212
          2.3149          2.3085          2.3022          2.2959          2.2897          2.2834          2.2770
          2.2706          2.2643          2.2579          2.2515          2.2452          2.2388          2.2323
          2.2259          2.2195          2.2131          2.2066          2.2001          2.1936          2.1871
          2.1805          2.1739          2.1673          2.1607          2.1541          2.1474          2.1407
          2.1340          2.1273          2.1205          2.1137          2.1069          2.1001          2.0932
          2.0863          2.0793          2.0723          2.0653          2.0583          2.0513          2.0443
          2.0372          2.0300          2.0228          2.0156          2.0084          2.0011          1.9937
          1.9863          1.9789          1.9714          1.9639          1.9563          1.9487          1.9409
          1.9332          1.9254          1.9175          1.9097          1.9017          1.8937          1.8856
          3.5043          3.4896          3.4746          3.4597          3.4450          3.4304          3.4164
          3.4024          3.3888          3.3753          3.3619          3.3487          3.3357          3.3229
          3.3103          3.2978          3.2858          3.2742          3.2624          3.2509          3.2395
          3.2286          3.2177          3.2069          3.1962          3.1857          3.1753          3.1649
          3.1547          3.1446          3.1347          3.1247          3.1148          3.1050          3.0954
          3.0859          3.0764          3.0669          3.0575          3.0483          3.0393          3.0304
          3.0216          3.0129          3.0042          2.9955          2.9868          2.9782          2.9696
          2.9610          2.9526          2.9440          2.9354          2.9269          2.9184          2.9100
          2.9019          2.8937          2.8856          2.8775          2.8695          2.8616          2.8537
          2.8458          2.8380          2.8302          2.8225          2.8148          2.8072          2.7994
          2.7917          2.7841          2.7764          2.7689          2.7614          2.7541          2.7468
          2.7395          2.7323          2.7251          2.7179          2.7107          2.7034          2.6961
          2.6889          2.6816          2.6744          2.6671          2.6598          2.6525          2.6451
          2.6378          2.6304          2.6230          2.6155          2.6081          2.6006          2.5932
          2.5857          2.5783          2.5707          2.5632          2.5557          2.5483          2.5409
          2.5337          2.5265          2.5195          2.5125          2.5056          2.4988          2.4920
          2.4854          2.4788          2.4723          2.4658          2.4594          2.4530          2.4467
          2.4404          2.4341          2.4278          2.4216          2.4153          2.4091          2.4028
          2.3965          2.3902          2.3839          2.3776          2.3713          2.3649          2.3586
          2.3524          2.3461          2.3398          2.3335          2.3270          2.3207          2.3143
          2.3080          2.3016          2.2953          2.2889          2.2826          2.2762          2.2698
          2.2634          2.2570          2.2506          2.2442          2.2378          2.2313          2.2248
          2.2183          2.2118          2.2053          2.1988          2.1922          2.1857          2.1791
          2.1724          2.1657          2.1590          2.1524          2.1457          2.1389          2.1322
          2.1254          2.1186          2.1117          2.1049          2.0980          2.0910          2.0840
          2.0770          2.0700          2.0629          2.0558          2.0487          2.0416          2.0344
          2.0272          2.0200          2.0127          2.0054          1.9980          1.9906          1.9831
          1.9756          1.9680          1.9604          1.9528          1.9450          1.9372          1.9294
          1.9215          1.9136          1.9056          1.8976          1.8895          3.5153          3.5004
          3.4853          3.4704          3.4556          3.4410          3.4266          3.4128          3.3989
          3.3854          3.3722          3.3589          3.3458          3.3330          3.3203          3.3078
          3.2955          3.2835          3.2720          3.2604          3.2489          3.2377          3.2268
          3.2160          3.2053          3.1947          3.1843          3.1739          3.1636          3.1535
          3.1434          3.1336          3.1237          3.1139          3.1041          3.0946          3.0851
          3.0756          3.0662          3.0569          3.0477          3.0387          3.0299          3.0211
          3.0124          3.0038          2.9952          2.9865          2.9778          2.9693          2.9608
          2.9524          2.9438          2.9352          2.9267          2.9183          2.9099          2.9017
          2.8936          2.8855          2.8774          2.8695          2.8615          2.8537          2.8458
          2.8380          2.8302          2.8225          2.8149          2.8072          2.7995          2.7918
          2.7841          2.7765          2.7690          2.7615          2.7542          2.7469          2.7396
          2.7324          2.7252          2.7180          2.7107          2.7033          2.6960          2.6887
          2.6814          2.6741          2.6667          2.6594          2.6520          2.6446          2.6372
          2.6298          2.6224          2.6149          2.6075          2.6000          2.5926          2.5851
          2.5776          2.5701          2.5626          2.5551          2.5477          2.5405          2.5333
          2.5262          2.5192          2.5122          2.5054          2.4986          2.4919          2.4853
          2.4787          2.4722          2.4658          2.4593          2.4530          2.4466          2.4403
          2.4339          2.4277          2.4214          2.4151          2.4088          2.4026          2.3963
          2.3899          2.3836          2.3772          2.3709          2.3645          2.3582          2.3518
          2.3455          2.3391          2.3328          2.3265          2.3200          2.3136          2.3073
          2.3009          2.2944          2.2881          2.2817          2.2753          2.2689          2.2625
          2.2560          2.2496          2.2431          2.2366          2.2301          2.2236          2.2170
          2.2105          2.2039          2.1974          2.1908          2.1841          2.1775          2.1708
          2.1640          2.1573          2.1505          2.1438          2.1370          2.1302          2.1234
          2.1165          2.1096          2.1027          2.0957          2.0887          2.0817          2.0746
          2.0675          2.0604          2.0532          2.0460          2.0389          2.0316          2.0244
          2.0170          2.0097          2.0023          1.9948          1.9873          1.9798          1.9722
          1.9645          1.9569          1.9491          1.9413          1.9335          1.9255          1.9175
          1.9095          1.9015          1.8933          3.5259          3.5110          3.4958          3.4808
          3.4661          3.4514          3.4369          3.4228          3.4090          3.3954          3.3820
          3.3689          3.3558          3.3429          3.3302          3.3176          3.3052          3.2931
          3.2812          3.2698          3.2582          3.2469          3.2357          3.2250          3.2142
          3.2036          3.1931          3.1828          3.1725          3.1623          3.1522          3.1422
          3.1324          3.1226          3.1128          3.1032          3.0936          3.0842          3.0748
          3.0654          3.0561          3.0469          3.0380          3.0292          3.0205          3.0119
          3.0033          2.9947          2.9860          2.9774          2.9689          2.9604          2.9520
          2.9435          2.9349          2.9265          2.9180          2.9097          2.9015          2.8933
          2.8853          2.8772          2.8693          2.8614          2.8535          2.8457          2.8379
          2.8301          2.8224          2.8148          2.8071          2.7994          2.7917          2.7840
          2.7765          2.7689          2.7614          2.7541          2.7467          2.7394          2.7321
          2.7248          2.7175          2.7102          2.7029          2.6955          2.6882          2.6809
          2.6735          2.6662          2.6588          2.6514          2.6440          2.6366          2.6291
          2.6217          2.6142          2.6068          2.5993          2.5919          2.5845          2.5769
          2.5694          2.5619          2.5545          2.5472          2.5399          2.5328          2.5257
          2.5188          2.5119          2.5051          2.4983          2.4917          2.4851          2.4785
          2.4720          2.4656          2.4592          2.4528          2.4464          2.4401          2.4338
          2.4274          2.4211          2.4148          2.4085          2.4022          2.3958          2.3895
          2.3831          2.3768          2.3704          2.3640          2.3576          2.3512          2.3448
          2.3384          2.3321          2.3257          2.3193          2.3129          2.3065          2.3000
          2.2936          2.2871          2.2807          2.2743          2.2679          2.2614          2.2550
          2.2484          2.2419          2.2353          2.2288          2.2222          2.2156          2.2090
          2.2024          2.1958          2.1892          2.1825          2.1758          2.1690          2.1623
          2.1554          2.1486          2.1418          2.1350          2.1281          2.1212          2.1143
          2.1074          2.1004          2.0934          2.0864          2.0793          2.0721          2.0650
          2.0578          2.0505          2.0432          2.0360          2.0287          2.0214          2.0140
          2.0065          1.9991          1.9915          1.9840          1.9764          1.9687          1.9610
          1.9532          1.9454          1.9375          1.9295          1.9215          1.9135          1.9054
          1.8972          3.5364          3.5214          3.5062          3.4911          3.4762          3.4616
          3.4471          3.4328          3.4188          3.4052          3.3917          3.3785          3.3656
          3.3527          3.3399          3.3273          3.3149          3.3026          3.2905          3.2788
          3.2674          3.2560          3.2448          3.2337          3.2230          3.2124          3.2018
          3.1914          3.1812          3.1710          3.1608          3.1508          3.1409          3.1311
          3.1213          3.1117          3.1021          3.0926          3.0832          3.0738          3.0645
          3.0553          3.0461          3.0372          3.0285          3.0198          3.0112          3.0027
          2.9941          2.9855          2.9769          2.9684          2.9599          2.9516          2.9430
          2.9345          2.9260          2.9176          2.9093          2.9011          2.8930          2.8849
          2.8769          2.8690          2.8611          2.8533          2.8454          2.8377          2.8299
          2.8222          2.8144          2.8067          2.7989          2.7912          2.7836          2.7760
          2.7684          2.7609          2.7534          2.7461          2.7388          2.7314          2.7242
          2.7169          2.7096          2.7023          2.6949          2.6876          2.6802          2.6729
          2.6655          2.6581          2.6507          2.6433          2.6358          2.6284          2.6209
          2.6135          2.6060          2.5985          2.5911          2.5836          2.5761          2.5686
          2.5612          2.5538          2.5466          2.5394          2.5323          2.5253          2.5183
          2.5115          2.5047          2.4980          2.4914          2.4848          2.4783          2.4718
          2.4653          2.4589          2.4525          2.4462          2.4398          2.4334          2.4271
          2.4207          2.4143          2.4080          2.4017          2.3953          2.3889          2.3826
          2.3762          2.3698          2.3634          2.3570          2.3506          2.3441          2.3377
          2.3313          2.3249          2.3185          2.3121          2.3056          2.2991          2.2926
          2.2861          2.2797          2.2732          2.2667          2.2603          2.2537          2.2472
          2.2407          2.2340          2.2274          2.2208          2.2142          2.2075          2.2009
          2.1942          2.1875          2.1807          2.1740          2.1672          2.1604          2.1535
          2.1467          2.1398          2.1329          2.1260          2.1190          2.1121          2.1050
          2.0980          2.0909          2.0839          2.0767          2.0695          2.0623          2.0550
          2.0477          2.0404          2.0330          2.0257          2.0183          2.0108          2.0033
          1.9958          1.9882          1.9805          1.9728          1.9651          1.9573          1.9494
          1.9415          1.9335          1.9255          1.9174          1.9093          1.9011          3.5467
          3.5316          3.5163          3.5012          3.4862          3.4715          3.4571          3.4428
          3.4286          3.4148          3.4014          3.3881          3.3750          3.3622          3.3495
          3.3368          3.3243          3.3120          3.2999          3.2880          3.2764          3.2650
          3.2537          3.2426          3.2316          3.2210          3.2104          3.2000          3.1897
          3.1795          3.1693          3.1593          3.1493          3.1394          3.1297          3.1200
          3.1104          3.1009          3.0914          3.0821          3.0727          3.0635          3.0543
          3.0452          3.0363          3.0276          3.0190          3.0104          3.0019          2.9934
[truncated: 3,505,956 more chars]
