# Supplementary material for: Quantifying the dynamic wing morphing of hovering hummingbird
Source: R Soc Open Sci. 2017 Sep 20;4(9):170307. doi: 10.1098/rsos.170307 (PMC5627076; doi:10.1098/rsos.170307)
Supplement: Reconstructed 3D hummingbird wing grid data [file rsos170307supp2.zip › wing_grid/grid03.xyz]

           2
         201         401           1
           1          51           1
          2.3819          2.3757          2.3695          2.3633          2.3571          2.3509          2.3447
          2.3386          2.3325          2.3265          2.3205          2.3146          2.3088          2.3031
          2.2974          2.2918          2.2862          2.2808          2.2754          2.2701          2.2648
          2.2595          2.2543          2.2491          2.2439          2.2386          2.2334          2.2281
          2.2228          2.2175          2.2122          2.2069          2.2016          2.1963          2.1909
          2.1856          2.1803          2.1750          2.1697          2.1645          2.1593          2.1541
          2.1490          2.1440          2.1391          2.1342          2.1294          2.1248          2.1202
          2.1158          2.1114          2.1071          2.1030          2.0989          2.0950          2.0912
          2.0874          2.0838          2.0802          2.0768          2.0734          2.0701          2.0668
          2.0636          2.0605          2.0574          2.0544          2.0515          2.0486          2.0457
          2.0429          2.0401          2.0373          2.0345          2.0318          2.0291          2.0265
          2.0238          2.0212          2.0185          2.0159          2.0133          2.0107          2.0081
          2.0054          2.0028          2.0002          1.9975          1.9949          1.9922          1.9896
          1.9869          1.9842          1.9815          1.9787          1.9760          1.9732          1.9704
          1.9676          1.9647          1.9619          1.9590          1.9561          1.9532          1.9503
          1.9473          1.9443          1.9413          1.9383          1.9353          1.9322          1.9291
          1.9260          1.9228          1.9197          1.9165          1.9132          1.9100          1.9067
          1.9033          1.9000          1.8966          1.8931          1.8897          1.8862          1.8826
          1.8790          1.8754          1.8717          1.8680          1.8643          1.8605          1.8567
          1.8528          1.8489          1.8450          1.8410          1.8370          1.8330          1.8289
          1.8248          1.8207          1.8165          1.8124          1.8082          1.8040          1.7998
          1.7955          1.7913          1.7871          1.7828          1.7785          1.7743          1.7700
          1.7658          1.7615          1.7573          1.7530          1.7488          1.7446          1.7404
          1.7363          1.7322          1.7281          1.7240          1.7200          1.7160          1.7120
          1.7081          1.7042          1.7003          1.6966          1.6929          1.6892          1.6856
          1.6820          1.6784          1.6749          1.6713          1.6678          1.6643          1.6609
          1.6576          1.6543          1.6511          1.6479          1.6449          1.6418          1.6388
          1.6359          1.6329          1.6300          1.6271          1.6242          1.6213          1.6184
          1.6155          1.6125          1.6095          1.6064          1.6033          2.3958          2.3864
          2.3742          2.3640          2.3541          2.3447          2.3354          2.3259          2.3166
          2.3074          2.2984          2.2901          2.2823          2.2748          2.2680          2.2616
          2.2554          2.2497          2.2443          2.2389          2.2337          2.2286          2.2235
          2.2185          2.2138          2.2091          2.2045          2.2001          2.1957          2.1913
          2.1867          2.1823          2.1782          2.1741          2.1700          2.1654          2.1611
          2.1568          2.1526          2.1486          2.1447          2.1409          2.1352          2.1318
          2.1284          2.1226          2.1184          2.1147          2.1100          2.1038          2.0997
          2.0961          2.0925          2.0891          2.0856          2.0820          2.0780          2.0747
          2.0713          2.0680          2.0652          2.0622          2.0607          2.0591          2.0574
          2.0558          2.0513          2.0477          2.0437          2.0378          2.0330          2.0281
          2.0234          2.0184          2.0140          2.0098          2.0049          2.0014          1.9974
          1.9935          1.9893          1.9854          1.9814          1.9774          1.9728          1.9682
          1.9633          1.9560          1.9517          1.9477          1.9440          1.9405          1.9371
          1.9338          1.9306          1.9275          1.9243          1.9212          1.9182          1.9151
          1.9121          1.9091          1.9061          1.9033          1.9008          1.8985          1.8964
          1.8968          1.8954          1.8896          1.8854          1.8752          1.8720          1.8726
          1.8652          1.8619          1.8588          1.8558          1.8528          1.8498          1.8468
          1.8438          1.8408          1.8377          1.8346          1.8315          1.8284          1.8253
          1.8221          1.8189          1.8157          1.8125          1.8093          1.8060          1.8027
          1.7995          1.7964          1.7933          1.7903          1.7874          1.7844          1.7814
          1.7784          1.7753          1.7723          1.7693          1.7663          1.7632          1.7602
          1.7572          1.7541          1.7510          1.7479          1.7450          1.7422          1.7393
          1.7363          1.7333          1.7302          1.7272          1.7242          1.7212          1.7182
          1.7152          1.7122          1.7092          1.7063          1.7034          1.7004          1.6975
          1.6946          1.6917          1.6888          1.6859          1.6830          1.6801          1.6772
          1.6743          1.6714          1.6685          1.6656          1.6627          1.6597          1.6568
          1.6538          1.6509          1.6477          1.6445          1.6412          1.6380          1.6347
          1.6316          1.6286          1.6256          1.6225          1.6194          1.6160          1.6127
          1.6096          1.6065          1.6034          2.4092          2.3995          2.3922          2.3823
          2.3738          2.3653          2.3570          2.3489          2.3410          2.3330          2.3259
          2.3192          2.3128          2.3066          2.3004          2.2944          2.2885          2.2828
          2.2772          2.2716          2.2659          2.2602          2.2544          2.2489          2.2436
          2.2384          2.2333          2.2282          2.2231          2.2181          2.2131          2.2082
          2.2034          2.1987          2.1940          2.1893          2.1845          2.1799          2.1755
          2.1712          2.1668          2.1622          2.1576          2.1535          2.1496          2.1456
          2.1413          2.1334          2.1284          2.1234          2.1187          2.1144          2.1105
          2.1066          2.1029          2.0991          2.0949          2.0906          2.0864          2.0828
          2.0811          2.0795          2.0780          2.0764          2.0744          2.0717          2.0682
          2.0642          2.0588          2.0534          2.0477          2.0411          2.0354          2.0300
          2.0248          2.0199          2.0152          2.0105          2.0061          2.0016          1.9972
          1.9928          1.9884          1.9838          1.9789          1.9736          1.9678          1.9622
          1.9572          1.9527          1.9487          1.9451          1.9416          1.9383          1.9350
          1.9318          1.9287          1.9257          1.9227          1.9197          1.9168          1.9139
          1.9111          1.9085          1.9062          1.9044          1.9025          1.9004          1.8976
          1.8939          1.8894          1.8841          1.8783          1.8726          1.8678          1.8644
          1.8613          1.8582          1.8551          1.8519          1.8489          1.8459          1.8428
          1.8396          1.8364          1.8333          1.8302          1.8270          1.8237          1.8204
          1.8170          1.8138          1.8105          1.8072          1.8037          1.8004          1.7974
          1.7945          1.7915          1.7886          1.7856          1.7826          1.7797          1.7767
          1.7736          1.7706          1.7676          1.7646          1.7615          1.7585          1.7554
          1.7523          1.7493          1.7464          1.7436          1.7407          1.7377          1.7347
          1.7317          1.7287          1.7257          1.7226          1.7197          1.7167          1.7137
          1.7108          1.7079          1.7049          1.7020          1.6991          1.6962          1.6933
          1.6905          1.6876          1.6847          1.6818          1.6789          1.6760          1.6731
          1.6702          1.6672          1.6643          1.6611          1.6579          1.6547          1.6515
          1.6483          1.6450          1.6417          1.6384          1.6353          1.6322          1.6292
          1.6261          1.6230          1.6197          1.6163          1.6129          1.6098          1.6066
          1.6034          2.4212          2.4118          2.4040          2.3996          2.3937          2.3851
          2.3775          2.3706          2.3612          2.3533          2.3457          2.3384          2.3313
          2.3251          2.3178          2.3112          2.3048          2.2985          2.2923          2.2861
          2.2799          2.2728          2.2668          2.2608          2.2551          2.2496          2.2443
          2.2389          2.2335          2.2282          2.2229          2.2179          2.2129          2.2079
          2.2029          2.1979          2.1930          2.1883          2.1835          2.1790          2.1745
          2.1700          2.1658          2.1614          2.1570          2.1528          2.1483          2.1436
          2.1366          2.1319          2.1274          2.1233          2.1195          2.1157          2.1118
          2.1075          2.1032          2.0986          2.0950          2.0932          2.0913          2.0895
          2.0878          2.0856          2.0829          2.0797          2.0759          2.0717          2.0669
          2.0620          2.0560          2.0510          2.0447          2.0390          2.0336          2.0287
          2.0237          2.0188          2.0144          2.0094          2.0046          1.9999          1.9952
          1.9904          1.9849          1.9798          1.9740          1.9692          1.9642          1.9595
          1.9554          1.9516          1.9480          1.9446          1.9412          1.9380          1.9348
          1.9317          1.9287          1.9257          1.9227          1.9198          1.9170          1.9143
          1.9120          1.9087          1.9066          1.9042          1.9012          1.8974          1.8927
          1.8874          1.8815          1.8756          1.8700          1.8662          1.8630          1.8598
          1.8566          1.8534          1.8502          1.8471          1.8441          1.8408          1.8375
          1.8343          1.8312          1.8280          1.8246          1.8212          1.8179          1.8146
          1.8113          1.8079          1.8045          1.8011          1.7982          1.7954          1.7925
          1.7895          1.7865          1.7835          1.7804          1.7774          1.7743          1.7713
          1.7682          1.7652          1.7621          1.7590          1.7559          1.7527          1.7498
          1.7469          1.7440          1.7411          1.7381          1.7351          1.7321          1.7291
          1.7260          1.7230          1.7200          1.7171          1.7141          1.7112          1.7083
          1.7054          1.7025          1.6996          1.6968          1.6939          1.6910          1.6882
          1.6853          1.6824          1.6795          1.6766          1.6737          1.6707          1.6675
          1.6644          1.6612          1.6581          1.6549          1.6517          1.6484          1.6452
          1.6419          1.6386          1.6356          1.6326          1.6296          1.6265          1.6232
          1.6198          1.6165          1.6131          1.6099          1.6068          1.6035          2.4302
          2.4210          2.4129          2.4084          2.4039          2.3982          2.3896          2.3813
          2.3737          2.3648          2.3571          2.3497          2.3425          2.3356          2.3294
          2.3218          2.3151          2.3086          2.3028          2.2957          2.2892          2.2826
          2.2762          2.2699          2.2639          2.2581          2.2524          2.2467          2.2409
          2.2345          2.2292          2.2240          2.2190          2.2139          2.2088          2.2037
          2.1986          2.1937          2.1890          2.1842          2.1797          2.1752          2.1709
          2.1667          2.1623          2.1577          2.1532          2.1485          2.1441          2.1402
          2.1349          2.1309          2.1271          2.1233          2.1196          2.1155          2.1115
          2.1064          2.1043          2.1023          2.1002          2.0979          2.0954          2.0926
          2.0897          2.0863          2.0826          2.0783          2.0736          2.0691          2.0632
          2.0574          2.0520          2.0460          2.0405          2.0352          2.0302          2.0251
          2.0202          2.0151          2.0101          2.0051          2.0001          1.9950          1.9896
          1.9843          1.9788          1.9736          1.9688          1.9643          1.9601          1.9562
          1.9525          1.9489          1.9454          1.9421          1.9388          1.9357          1.9326
          1.9296          1.9266          1.9237          1.9208          1.9180          1.9147          1.9119
          1.9091          1.9062          1.9028          1.8989          1.8944          1.8894          1.8839
          1.8782          1.8726          1.8674          1.8629          1.8597          1.8565          1.8532
          1.8499          1.8468          1.8437          1.8405          1.8372          1.8340          1.8308
          1.8276          1.8243          1.8209          1.8176          1.8144          1.8111          1.8078
          1.8044          1.8011          1.7982          1.7954          1.7925          1.7896          1.7866
          1.7835          1.7804          1.7774          1.7743          1.7712          1.7681          1.7650
          1.7619          1.7588          1.7557          1.7526          1.7496          1.7467          1.7438
          1.7409          1.7379          1.7349          1.7318          1.7288          1.7258          1.7228
          1.7198          1.7169          1.7140          1.7111          1.7082          1.7054          1.7025
          1.6997          1.6968          1.6940          1.6912          1.6883          1.6855          1.6826
          1.6797          1.6766          1.6736          1.6705          1.6674          1.6642          1.6611
          1.6580          1.6548          1.6516          1.6484          1.6451          1.6419          1.6389
          1.6359          1.6329          1.6299          1.6266          1.6233          1.6200          1.6167
          1.6133          1.6100          1.6069          1.6037          2.4324          2.4229          2.4163
          2.4115          2.4066          2.4009          2.3933          2.3853          2.3767          2.3697
          2.3622          2.3549          2.3477          2.3407          2.3339          2.3268          2.3201
          2.3135          2.3070          2.3003          2.2937          2.2871          2.2806          2.2742
          2.2680          2.2620          2.2560          2.2500          2.2441          2.2382          2.2326
          2.2271          2.2217          2.2163          2.2102          2.2051          2.2000          2.1950
          2.1902          2.1855          2.1810          2.1766          2.1722          2.1679          2.1635
          2.1589          2.1546          2.1502          2.1460          2.1422          2.1382          2.1345
          2.1307          2.1271          2.1237          2.1195          2.1151          2.1129          2.1107
          2.1082          2.1055          2.1028          2.1000          2.0970          2.0938          2.0904
          2.0866          2.0824          2.0777          2.0728          2.0670          2.0613          2.0550
          2.0493          2.0438          2.0384          2.0331          2.0278          2.0225          2.0174
          2.0122          2.0070          2.0017          1.9965          1.9912          1.9858          1.9805
          1.9753          1.9707          1.9663          1.9621          1.9581          1.9543          1.9506
          1.9471          1.9437          1.9404          1.9372          1.9341          1.9311          1.9281
          1.9251          1.9222          1.9190          1.9157          1.9124          1.9091          1.9057
          1.9020          1.8980          1.8937          1.8891          1.8841          1.8789          1.8735
          1.8682          1.8631          1.8584          1.8551          1.8519          1.8487          1.8455
          1.8424          1.8392          1.8360          1.8327          1.8295          1.8263          1.8230
          1.8197          1.8165          1.8132          1.8100          1.8067          1.8035          1.8003
          1.7974          1.7946          1.7917          1.7888          1.7858          1.7827          1.7796
          1.7765          1.7734          1.7703          1.7672          1.7641          1.7610          1.7579
          1.7548          1.7517          1.7488          1.7459          1.7429          1.7401          1.7371
          1.7340          1.7310          1.7280          1.7250          1.7221          1.7192          1.7163
          1.7134          1.7105          1.7077          1.7049          1.7021          1.6993          1.6966
          1.6938          1.6910          1.6882          1.6852          1.6822          1.6792          1.6761
          1.6731          1.6700          1.6669          1.6639          1.6607          1.6576          1.6545
          1.6513          1.6482          1.6450          1.6419          1.6389          1.6360          1.6330
          1.6299          1.6267          1.6234          1.6201          1.6168          1.6135          1.6101
          1.6070          1.6038          2.4223          2.4209          2.4166          2.4120          2.4072
          2.3989          2.3919          2.3832          2.3766          2.3700          2.3629          2.3557
          2.3485          2.3407          2.3345          2.3276          2.3207          2.3135          2.3073
          2.3008          2.2942          2.2876          2.2811          2.2747          2.2684          2.2624
          2.2562          2.2501          2.2441          2.2382          2.2325          2.2270          2.2215
          2.2159          2.2102          2.2047          2.1992          2.1933          2.1886          2.1840
          2.1796          2.1752          2.1708          2.1664          2.1619          2.1577          2.1536
          2.1495          2.1456          2.1419          2.1380          2.1346          2.1311          2.1277
          2.1231          2.1211          2.1189          2.1165          2.1137          2.1109          2.1081
          2.1053          2.1023          2.0991          2.0958          2.0922          2.0884          2.0841
          2.0795          2.0736          2.0678          2.0611          2.0553          2.0497          2.0442
          2.0387          2.0333          2.0278          2.0226          2.0173          2.0119          2.0065
          2.0011          1.9958          1.9903          1.9850          1.9797          1.9752          1.9708
          1.9664          1.9623          1.9583          1.9544          1.9507          1.9471          1.9436
          1.9403          1.9371          1.9340          1.9309          1.9279          1.9247          1.9213
          1.9178          1.9143          1.9108          1.9072          1.9036          1.8998          1.8958
          1.8916          1.8872          1.8825          1.8776          1.8725          1.8672          1.8620
          1.8566          1.8535          1.8504          1.8472          1.8441          1.8410          1.8379
          1.8346          1.8314          1.8282          1.8249          1.8217          1.8184          1.8152
          1.8119          1.8087          1.8054          1.8022          1.7993          1.7964          1.7935
          1.7906          1.7877          1.7848          1.7817          1.7786          1.7754          1.7723
          1.7692          1.7660          1.7629          1.7598          1.7567          1.7536          1.7507
          1.7477          1.7448          1.7419          1.7390          1.7360          1.7329          1.7299
          1.7270          1.7240          1.7211          1.7183          1.7155          1.7126          1.7099
          1.7071          1.7044          1.7016          1.6989          1.6962          1.6933          1.6903
          1.6874          1.6844          1.6815          1.6785          1.6755          1.6725          1.6695
          1.6664          1.6634          1.6603          1.6572          1.6541          1.6510          1.6479
          1.6448          1.6419          1.6390          1.6361          1.6331          1.6299          1.6267
          1.6234          1.6202          1.6169          1.6136          1.6103          1.6071          1.6040
          2.4372          2.4321          2.4263          2.4205          2.4160          2.4114          2.4059
          2.3971          2.3902          2.3833          2.3772          2.3697          2.3626          2.3554
          2.3482          2.3410          2.3339          2.3270          2.3201          2.3134          2.3067
          2.3001          2.2936          2.2871          2.2807          2.2744          2.2681          2.2619
          2.2558          2.2499          2.2441          2.2386          2.2327          2.2270          2.2213
          2.2156          2.2100          2.2046          2.1994          2.1945          2.1898          2.1850
          2.1802          2.1748          2.1705          2.1663          2.1622          2.1584          2.1546
          2.1509          2.1474          2.1443          2.1390          2.1358          2.1330          2.1290
          2.1268          2.1242          2.1214          2.1185          2.1156          2.1126          2.1095
          2.1062          2.1027          2.0989          2.0949          2.0906          2.0858          2.0808
          2.0752          2.0695          2.0633          2.0578          2.0523          2.0469          2.0413
          2.0358          2.0301          2.0247          2.0192          2.0137          2.0081          2.0025
          1.9969          1.9914          1.9862          1.9812          1.9768          1.9725          1.9682
          1.9641          1.9601          1.9563          1.9526          1.9490          1.9456          1.9424
          1.9392          1.9361          1.9330          1.9299          1.9264          1.9228          1.9191
          1.9154          1.9117          1.9078          1.9039          1.8998          1.8956          1.8912
          1.8867          1.8819          1.8769          1.8717          1.8664          1.8613          1.8557
          1.8528          1.8499          1.8469          1.8439          1.8408          1.8376          1.8344
          1.8311          1.8278          1.8246          1.8213          1.8180          1.8147          1.8115
          1.8082          1.8049          1.8017          1.7988          1.7959          1.7930          1.7901
          1.7871          1.7841          1.7810          1.7778          1.7746          1.7714          1.7682
          1.7650          1.7618          1.7586          1.7554          1.7524          1.7494          1.7465
          1.7435          1.7405          1.7375          1.7344          1.7314          1.7284          1.7254
          1.7225          1.7196          1.7168          1.7140          1.7112          1.7084          1.7057
          1.7029          1.7001          1.6971          1.6942          1.6912          1.6882          1.6853
          1.6823          1.6793          1.6763          1.6732          1.6702          1.6671          1.6641
          1.6610          1.6579          1.6548          1.6516          1.6485          1.6455          1.6426
          1.6397          1.6368          1.6336          1.6304          1.6271          1.6239          1.6206
          1.6173          1.6140          1.6107          1.6074          1.6042          2.4527          2.4484
          2.4428          2.4371          2.4309          2.4245          2.4186          2.4142          2.4098
          2.4005          2.3939          2.3872          2.3810          2.3731          2.3658          2.3584
          2.3510          2.3438          2.3363          2.3294          2.3226          2.3160          2.3091
          2.3025          2.2960          2.2895          2.2831          2.2768          2.2706          2.2645
          2.2585          2.2527          2.2470          2.2413          2.2354          2.2297          2.2241
          2.2186          2.2133          2.2082          2.2032          2.1982          2.1932          2.1882
          2.1834          2.1789          2.1746          2.1705          2.1665          2.1626          2.1586
          2.1544          2.1511          2.1480          2.1448          2.1403          2.1377          2.1329
          2.1302          2.1273          2.1243          2.1212          2.1180          2.1145          2.1108
          2.1069          2.1028          2.0984          2.0936          2.0886          2.0836          2.0786
          2.0732          2.0677          2.0625          2.0572          2.0515          2.0458          2.0401
          2.0343          2.0287          2.0230          2.0172          2.0115          2.0057          2.0001
          1.9946          1.9894          1.9845          1.9801          1.9758          1.9716          1.9675
          1.9635          1.9597          1.9561          1.9526          1.9493          1.9460          1.9428
          1.9397          1.9366          1.9335          1.9297          1.9259          1.9221          1.9182
          1.9142          1.9102          1.9060          1.9018          1.8973          1.8927          1.8879
          1.8830          1.8779          1.8726          1.8675          1.8626          1.8581          1.8534
          1.8506          1.8478          1.8448          1.8417          1.8385          1.8353          1.8320
          1.8287          1.8254          1.8221          1.8187          1.8154          1.8122          1.8089
          1.8056          1.8023          1.7993          1.7964          1.7934          1.7905          1.7874
          1.7843          1.7812          1.7779          1.7746          1.7713          1.7680          1.7648
          1.7615          1.7582          1.7550          1.7520          1.7489          1.7459          1.7429
          1.7398          1.7367          1.7336          1.7305          1.7275          1.7245          1.7216
          1.7188          1.7159          1.7131          1.7103          1.7075          1.7045          1.7015
          1.6986          1.6956          1.6926          1.6896          1.6866          1.6835          1.6805
          1.6774          1.6744          1.6713          1.6682          1.6651          1.6620          1.6589
          1.6557          1.6526          1.6494          1.6465          1.6435          1.6406          1.6375
          1.6343          1.6310          1.6277          1.6245          1.6212          1.6178          1.6145
          1.6111          1.6077          1.6045          2.4692          2.4655          2.4601          2.4543
          2.4481          2.4417          2.4352          2.4284          2.4213          2.4167          2.4123
          2.4041          2.3974          2.3903          2.3838          2.3758          2.3681          2.3604
          2.3521          2.3455          2.3383          2.3314          2.3242          2.3180          2.3112
          2.3046          2.2981          2.2915          2.2851          2.2788          2.2726          2.2667
          2.2609          2.2551          2.2494          2.2437          2.2380          2.2325          2.2271
          2.2219          2.2166          2.2115          2.2063          2.2012          2.1964          2.1917
          2.1872          2.1828          2.1786          2.1744          2.1703          2.1664          2.1626
          2.1589          2.1552          2.1514          2.1475          2.1428          2.1389          2.1362
          2.1333          2.1301          2.1268          2.1232          2.1194          2.1154          2.1112
          2.1067          2.1020          2.0971          2.0920          2.0871          2.0824          2.0775
          2.0725          2.0672          2.0617          2.0558          2.0500          2.0441          2.0382
          2.0324          2.0266          2.0206          2.0147          2.0089          2.0032          1.9978
          1.9927          1.9878          1.9834          1.9791          1.9748          1.9708          1.9669
          1.9631          1.9596          1.9561          1.9528          1.9496          1.9464          1.9432
          1.9400          1.9368          1.9329          1.9290          1.9250          1.9209          1.9168
          1.9126          1.9082          1.9037          1.8991          1.8943          1.8893          1.8843
          1.8791          1.8739          1.8689          1.8641          1.8597          1.8555          1.8511
          1.8483          1.8454          1.8424          1.8392          1.8359          1.8326          1.8293
          1.8260          1.8227          1.8193          1.8160          1.8127          1.8094          1.8061
          1.8028          1.7997          1.7967          1.7937          1.7906          1.7875          1.7843
          1.7812          1.7779          1.7745          1.7711          1.7678          1.7644          1.7610
          1.7577          1.7545          1.7514          1.7483          1.7452          1.7421          1.7390
          1.7358          1.7327          1.7295          1.7265          1.7236          1.7207          1.7179
          1.7150          1.7120          1.7090          1.7060          1.7030          1.6999          1.6969
          1.6939          1.6909          1.6878          1.6847          1.6817          1.6786          1.6755
          1.6724          1.6693          1.6661          1.6630          1.6598          1.6566          1.6535
          1.6503          1.6474          1.6445          1.6414          1.6382          1.6349          1.6317
          1.6284          1.6251          1.6217          1.6184          1.6150          1.6116          1.6082
          1.6048          2.4856          2.4820          2.4768          2.4709          2.4645          2.4580
          2.4513          2.4445          2.4377          2.4308          2.4240          2.4183          2.4137
          2.4058          2.3987          2.3911          2.3841          2.3757          2.3679          2.3602
          2.3525          2.3459          2.3388          2.3320          2.3248          2.3185          2.3116
          2.3050          2.2984          2.2919          2.2855          2.2792          2.2735          2.2677
          2.2619          2.2562          2.2503          2.2449          2.2394          2.2341          2.2287
          2.2234          2.2182          2.2131          2.2081          2.2033          2.1987          2.1941
          2.1897          2.1853          2.1811          2.1770          2.1731          2.1693          2.1655
          2.1615          2.1574          2.1532          2.1492          2.1449          2.1421          2.1390
          2.1356          2.1319          2.1280          2.1239          2.1196          2.1151          2.1104
          2.1055          2.1006          2.0956          2.0907          2.0861          2.0813          2.0763
          2.0707          2.0651          2.0592          2.0531          2.0471          2.0410          2.0350
          2.0291          2.0231          2.0171          2.0114          2.0057          2.0003          1.9952
          1.9903          1.9859          1.9816          1.9774          1.9734          1.9696          1.9659
          1.9624          1.9590          1.9558          1.9525          1.9493          1.9461          1.9428
          1.9394          1.9354          1.9314          1.9273          1.9231          1.9188          1.9144
          1.9099          1.9052          1.9004          1.8954          1.8904          1.8853          1.8802
          1.8751          1.8701          1.8654          1.8608          1.8565          1.8524          1.8482
          1.8453          1.8423          1.8391          1.8359          1.8326          1.8293          1.8259
          1.8226          1.8193          1.8160          1.8126          1.8093          1.8059          1.8026
          1.7995          1.7964          1.7934          1.7902          1.7871          1.7838          1.7806
          1.7773          1.7739          1.7704          1.7670          1.7635          1.7601          1.7567
          1.7535          1.7503          1.7472          1.7440          1.7408          1.7377          1.7345
          1.7313          1.7283          1.7253          1.7224          1.7194          1.7163          1.7133
          1.7102          1.7072          1.7041          1.7011          1.6980          1.6950          1.6919
          1.6888          1.6858          1.6827          1.6796          1.6764          1.6733          1.6702
          1.6670          1.6638          1.6606          1.6574          1.6542          1.6512          1.6482
          1.6453          1.6421          1.6388          1.6356          1.6323          1.6289          1.6256
          1.6223          1.6189          1.6155          1.6120          1.6086          1.6051          2.5020
          2.4980          2.4926          2.4870          2.4807          2.4737          2.4668          2.4598
          2.4528          2.4458          2.4388          2.4318          2.4249          2.4190          2.4142
          2.4050          2.3971          2.3899          2.3818          2.3741          2.3664          2.3586
          2.3521          2.3456          2.3381          2.3313          2.3244          2.3180          2.3107
          2.3041          2.2976          2.2913          2.2851          2.2794          2.2738          2.2677
          2.2620          2.2564          2.2508          2.2455          2.2398          2.2345          2.2292
          2.2240          2.2190          2.2142          2.2093          2.2047          2.2001          2.1956
          2.1913          2.1871          2.1831          2.1792          2.1753          2.1713          2.1671
          2.1629          2.1588          2.1549          2.1508          2.1478          2.1444          2.1406
          2.1366          2.1324          2.1280          2.1235          2.1188          2.1139          2.1090
          2.1040          2.0990          2.0941          2.0893          2.0845          2.0793          2.0734
          2.0677          2.0618          2.0556          2.0495          2.0433          2.0372          2.0312
          2.0252          2.0193          2.0135          2.0079          2.0025          1.9974          1.9924
          1.9880          1.9838          1.9797          1.9758          1.9721          1.9685          1.9650
          1.9617          1.9585          1.9552          1.9520          1.9487          1.9453          1.9417
          1.9376          1.9335          1.9293          1.9250          1.9206          1.9160          1.9113
          1.9065          1.9016          1.8966          1.8915          1.8864          1.8813          1.8763
          1.8714          1.8666          1.8620          1.8576          1.8533          1.8492          1.8448
          1.8418          1.8387          1.8355          1.8323          1.8290          1.8257          1.8224
          1.8190          1.8157          1.8123          1.8089          1.8055          1.8021          1.7990
          1.7959          1.7928          1.7896          1.7863          1.7830          1.7797          1.7764
          1.7730          1.7694          1.7659          1.7624          1.7589          1.7556          1.7523
          1.7491          1.7458          1.7426          1.7394          1.7362          1.7330          1.7300
          1.7269          1.7238          1.7206          1.7175          1.7145          1.7114          1.7083
          1.7052          1.7021          1.6990          1.6960          1.6929          1.6898          1.6867
          1.6836          1.6804          1.6773          1.6741          1.6710          1.6678          1.6646
          1.6614          1.6582          1.6550          1.6520          1.6491          1.6460          1.6427
          1.6394          1.6362          1.6328          1.6295          1.6262          1.6228          1.6194
          1.6160          1.6125          1.6090          1.6054          2.5188          2.5145          2.5085
          2.5018          2.4955          2.4890          2.4817          2.4743          2.4671          2.4599
          2.4527          2.4455          2.4383          2.4311          2.4231          2.4181          2.4100
          2.4021          2.3949          2.3878          2.3794          2.3719          2.3646          2.3575
          2.3509          2.3434          2.3366          2.3295          2.3230          2.3158          2.3092
          2.3029          2.2967          2.2907          2.2848          2.2791          2.2731          2.2674
          2.2617          2.2561          2.2507          2.2451          2.2398          2.2346          2.2295
          2.2246          2.2197          2.2149          2.2102          2.2057          2.2013          2.1971
          2.1930          2.1889          2.1850          2.1810          2.1770          2.1729          2.1689
          2.1648          2.1608          2.1565          2.1530          2.1491          2.1450          2.1406
          2.1362          2.1316          2.1269          2.1221          2.1171          2.1121          2.1070
          2.1019          2.0969          2.0921          2.0871          2.0819          2.0759          2.0702
          2.0642          2.0581          2.0519          2.0456          2.0394          2.0334          2.0275
          2.0216          2.0158          2.0103          2.0049          1.9998          1.9948          1.9905
          1.9864          1.9824          1.9785          1.9749          1.9714          1.9680          1.9647
          1.9615          1.9582          1.9549          1.9515          1.9481          1.9441          1.9400
          1.9358          1.9315          1.9271          1.9225          1.9178          1.9130          1.9081
          1.9031          1.8981          1.8930          1.8880          1.8829          1.8780          1.8731
          1.8684          1.8637          1.8592          1.8547          1.8503          1.8460          1.8413
          1.8383          1.8352          1.8321          1.8289          1.8256          1.8222          1.8189
          1.8155          1.8121          1.8086          1.8052          1.8018          1.7986          1.7954
          1.7922          1.7889          1.7856          1.7823          1.7789          1.7755          1.7721
          1.7685          1.7649          1.7613          1.7578          1.7545          1.7511          1.7478
          1.7445          1.7413          1.7380          1.7348          1.7315          1.7283          1.7252
          1.7220          1.7189          1.7157          1.7126          1.7095          1.7064          1.7032
          1.7001          1.6970          1.6939          1.6908          1.6877          1.6845          1.6814
          1.6782          1.6750          1.6719          1.6687          1.6654          1.6622          1.6590
          1.6559          1.6529          1.6499          1.6467          1.6434          1.6401          1.6368
          1.6335          1.6301          1.6268          1.6234          1.6200          1.6165          1.6130
          1.6095          1.6058          2.5373          2.5317          2.5249          2.5181          2.5107
          2.5028          2.4960          2.4886          2.4809          2.4733          2.4659          2.4585
          2.4510          2.4435          2.4359          2.4282          2.4210          2.4154          2.4070
          2.3992          2.3922          2.3844          2.3771          2.3697          2.3622          2.3556
          2.3489          2.3415          2.3341          2.3276          2.3213          2.3145          2.3082
          2.3021          2.2961          2.2899          2.2842          2.2786          2.2727          2.2671
          2.2613          2.2559          2.2506          2.2452          2.2401          2.2351          2.2301
          2.2253          2.2206          2.2160          2.2115          2.2072          2.2030          2.1989
          2.1949          2.1909          2.1870          2.1830          2.1790          2.1749          2.1707
          2.1664          2.1616          2.1576          2.1532          2.1487          2.1441          2.1395
          2.1347          2.1299          2.1249          2.1199          2.1148          2.1096          2.1045
          2.0995          2.0946          2.0898          2.0847          2.0789          2.0732          2.0671
          2.0608          2.0545          2.0482          2.0421          2.0361          2.0302          2.0243
          2.0186          2.0131          2.0078          2.0028          1.9980          1.9938          1.9897
          1.9857          1.9820          1.9784          1.9750          1.9716          1.9683          1.9651
          1.9617          1.9584          1.9549          1.9511          1.9470          1.9428          1.9385
          1.9341          1.9295          1.9249          1.9201          1.9152          1.9102          1.9052
          1.9002          1.8952          1.8902          1.8853          1.8804          1.8755          1.8708
          1.8661          1.8615          1.8569          1.8523          1.8478          1.8434          1.8381
          1.8352          1.8322          1.8290          1.8258          1.8224          1.8191          1.8156
          1.8122          1.8087          1.8051          1.8016          1.7984          1.7951          1.7918
          1.7885          1.7851          1.7817          1.7782          1.7748          1.7713          1.7678
          1.7641          1.7605          1.7570          1.7536          1.7502          1.7468          1.7435
          1.7400          1.7367          1.7334          1.7301          1.7268          1.7236          1.7204
          1.7172          1.7140          1.7109          1.7077          1.7046          1.7014          1.6983
          1.6951          1.6920          1.6888          1.6856          1.6825          1.6793          1.6761
          1.6729          1.6696          1.6664          1.6632          1.6599          1.6569          1.6539
          1.6507          1.6475          1.6442          1.6409          1.6375          1.6342          1.6308
          1.6274          1.6240          1.6206          1.6170          1.6135          1.6099          1.6063
          2.5553          2.5489          2.5414          2.5336          2.5257          2.5177          2.5096
          2.5013          2.4939          2.4860          2.4782          2.4705          2.4627          2.4550
          2.4472          2.4394          2.4317          2.4234          2.4183          2.4104          2.4025
          2.3955          2.3888          2.3809          2.3736          2.3660          2.3593          2.3526
          2.3454          2.3380          2.3316          2.3254          2.3188          2.3127          2.3065
          2.3004          2.2943          2.2886          2.2829          2.2771          2.2715          2.2659
          2.2604          2.2552          2.2499          2.2449          2.2399          2.2350          2.2302
          2.2256          2.2210          2.2166          2.2124          2.2082          2.2041          2.2001
          2.1962          2.1923          2.1883          2.1842          2.1799          2.1753          2.1706
          2.1657          2.1613          2.1568          2.1522          2.1474          2.1425          2.1376
          2.1327          2.1276          2.1225          2.1173          2.1122          2.1071          2.1020
          2.0972          2.0926          2.0875          2.0817          2.0757          2.0695          2.0631
          2.0568          2.0506          2.0445          2.0385          2.0326          2.0268          2.0212
          2.0158          2.0106          2.0056          2.0010          1.9968          1.9928          1.9889
          1.9853          1.9818          1.9784          1.9750          1.9717          1.9684          1.9650
          1.9616          1.9579          1.9539          1.9497          1.9454          1.9410          1.9364
          1.9318          1.9271          1.9222          1.9173          1.9124          1.9074          1.9024
          1.8975          1.8925          1.8877          1.8828          1.8780          1.8733          1.8686
          1.8639          1.8592          1.8545          1.8499          1.8454          1.8411          1.8368
          1.8318          1.8288          1.8256          1.8224          1.8190          1.8156          1.8121
          1.8085          1.8048          1.8012          1.7979          1.7945          1.7912          1.7878
          1.7844          1.7809          1.7773          1.7738          1.7703          1.7668          1.7631
          1.7594          1.7559          1.7525          1.7490          1.7454          1.7420          1.7385
          1.7351          1.7318          1.7284          1.7251          1.7219          1.7186          1.7154
          1.7122          1.7090          1.7058          1.7026          1.6994          1.6963          1.6931
          1.6899          1.6867          1.6835          1.6803          1.6771          1.6738          1.6706
          1.6673          1.6641          1.6608          1.6579          1.6548          1.6515          1.6483
          1.6449          1.6416          1.6383          1.6349          1.6315          1.6281          1.6246
          1.6211          1.6176          1.6140          1.6105          1.6068          2.5701          2.5624
          2.5541          2.5457          2.5373          2.5288          2.5203          2.5119          2.5031
          2.4952          2.4872          2.4791          2.4711          2.4632          2.4552          2.4473
          2.4394          2.4317          2.4237          2.4182          2.4097          2.4025          2.3957
          2.3890          2.3809          2.3732          2.3664          2.3597          2.3531          2.3459
          2.3388          2.3325          2.3264          2.3199          2.3138          2.3076          2.3015
          2.2956          2.2899          2.2842          2.2784          2.2728          2.2673          2.2620
          2.2569          2.2517          2.2467          2.2418          2.2370          2.2323          2.2278
          2.2234          2.2190          2.2148          2.2107          2.2067          2.2027          2.1988
          2.1948          2.1906          2.1862          2.1816          2.1768          2.1722          2.1679
          2.1634          2.1588          2.1542          2.1494          2.1444          2.1393          2.1343
          2.1292          2.1240          2.1189          2.1137          2.1086          2.1036          2.0989
          2.0939          2.0882          2.0823          2.0761          2.0698          2.0634          2.0571
          2.0509          2.0449          2.0390          2.0332          2.0275          2.0220          2.0167
          2.0116          2.0068          2.0024          1.9983          1.9944          1.9906          1.9871
          1.9836          1.9803          1.9769          1.9736          1.9702          1.9669          1.9631
          1.9590          1.9549          1.9506          1.9462          1.9418          1.9372          1.9325
          1.9278          1.9229          1.9181          1.9132          1.9082          1.9033          1.8985
          1.8936          1.8888          1.8841          1.8794          1.8747          1.8700          1.8653
          1.8606          1.8559          1.8513          1.8467          1.8421          1.8375          1.8330
          1.8275          1.8245          1.8214          1.8181          1.8146          1.8109          1.8072
          1.8034          1.7999          1.7965          1.7931          1.7896          1.7862          1.7827
          1.7792          1.7756          1.7720          1.7685          1.7649          1.7613          1.7577
          1.7540          1.7504          1.7468          1.7433          1.7398          1.7364          1.7330
          1.7296          1.7262          1.7229          1.7196          1.7163          1.7131          1.7098
          1.7066          1.7034          1.7002          1.6970          1.6938          1.6906          1.6874
          1.6842          1.6810          1.6777          1.6745          1.6712          1.6680          1.6647
          1.6616          1.6587          1.6554          1.6522          1.6489          1.6456          1.6422
          1.6389          1.6355          1.6321          1.6287          1.6252          1.6217          1.6181
          1.6146          1.6110          1.6073          2.5822          2.5734          2.5645          2.5556
          2.5467          2.5379          2.5291          2.5203          2.5116          2.5030          2.4945
          2.4858          2.4776          2.4695          2.4615          2.4535          2.4455          2.4376
          2.4298          2.4226          2.4153          2.4078          2.4008          2.3940          2.3864
          2.3791          2.3718          2.3651          2.3585          2.3514          2.3444          2.3380
          2.3318          2.3259          2.3194          2.3131          2.3070          2.3010          2.2952
          2.2896          2.2838          2.2782          2.2726          2.2674          2.2622          2.2572
          2.2521          2.2472          2.2424          2.2377          2.2331          2.2287          2.2243
          2.2201          2.2159          2.2118          2.2078          2.2039          2.1998          2.1956
          2.1912          2.1866          2.1815          2.1776          2.1734          2.1691          2.1647
          2.1602          2.1555          2.1506          2.1456          2.1404          2.1352          2.1301
          2.1249          2.1198          2.1146          2.1095          2.1044          2.0996          2.0938
          2.0879          2.0817          2.0753          2.0690          2.0626          2.0563          2.0503
          2.0444          2.0385          2.0328          2.0273          2.0219          2.0167          2.0118
          2.0072          2.0030          1.9990          1.9953          1.9917          1.9882          1.9848
          1.9815          1.9781          1.9748          1.9712          1.9673          1.9633          1.9592
          1.9550          1.9507          1.9463          1.9418          1.9372          1.9325          1.9278
          1.9230          1.9182          1.9133          1.9085          1.9037          1.8989          1.8942
          1.8894          1.8848          1.8801          1.8755          1.8708          1.8662          1.8615
          1.8568          1.8522          1.8474          1.8426          1.8379          1.8333          1.8288
          1.8244          1.8197          1.8165          1.8130          1.8093          1.8054          1.8017
          1.7982          1.7947          1.7912          1.7877          1.7842          1.7807          1.7771
          1.7735          1.7699          1.7663          1.7625          1.7587          1.7551          1.7515
          1.7480          1.7444          1.7409          1.7374          1.7339          1.7305          1.7271
          1.7237          1.7204          1.7170          1.7138          1.7105          1.7073          1.7040
          1.7008          1.6976          1.6944          1.6912          1.6880          1.6847          1.6815
          1.6783          1.6750          1.6718          1.6685          1.6653          1.6624          1.6592
          1.6560          1.6527          1.6494          1.6461          1.6428          1.6395          1.6361
          1.6327          1.6292          1.6257          1.6222          1.6187          1.6152          1.6116
          1.6079          2.5907          2.5810          2.5716          2.5623          2.5531          2.5440
          2.5350          2.5260          2.5171          2.5084          2.4997          2.4910          2.4826
          2.4743          2.4653          2.4573          2.4493          2.4413          2.4334          2.4257
          2.4183          2.4110          2.4039          2.3970          2.3895          2.3823          2.3750
          2.3683          2.3617          2.3548          2.3478          2.3415          2.3352          2.3293
          2.3229          2.3166          2.3105          2.3044          2.2986          2.2929          2.2872
          2.2816          2.2761          2.2708          2.2656          2.2606          2.2556          2.2507
          2.2459          2.2412          2.2366          2.2322          2.2278          2.2236          2.2194
          2.2153          2.2112          2.2072          2.2031          2.1988          2.1945          2.1902
          2.1857          2.1819          2.1779          2.1737          2.1694          2.1650          2.1604
          2.1557          2.1507          2.1457          2.1405          2.1352          2.1300          2.1248
          2.1196          2.1143          2.1091          2.1041          2.0982          2.0923          2.0860
          2.0796          2.0732          2.0668          2.0605          2.0544          2.0484          2.0426
          2.0368          2.0312          2.0258          2.0205          2.0155          2.0110          2.0067
          2.0027          1.9989          1.9953          1.9918          1.9884          1.9850          1.9817
          1.9781          1.9743          1.9704          1.9665          1.9624          1.9582          1.9540
          1.9497          1.9452          1.9407          1.9362          1.9315          1.9268          1.9221
          1.9174          1.9126          1.9079          1.9032          1.8985          1.8938          1.8892
          1.8845          1.8799          1.8753          1.8707          1.8661          1.8615          1.8568
          1.8521          1.8473          1.8424          1.8377          1.8330          1.8283          1.8237
          1.8190          1.8142          1.8107          1.8069          1.8030          1.7995          1.7959
          1.7924          1.7889          1.7854          1.7818          1.7783          1.7746          1.7709
          1.7671          1.7634          1.7598          1.7561          1.7524          1.7488          1.7452
          1.7417          1.7382          1.7347          1.7312          1.7278          1.7243          1.7210
          1.7176          1.7143          1.7110          1.7077          1.7045          1.7012          1.6980
          1.6948          1.6916          1.6883          1.6851          1.6819          1.6787          1.6754
          1.6722          1.6690          1.6659          1.6629          1.6597          1.6564          1.6532
          1.6499          1.6467          1.6433          1.6400          1.6366          1.6332          1.6297
          1.6263          1.6228          1.6193          1.6158          1.6122          1.6086          2.5956
          2.5853          2.5755          2.5659          2.5565          2.5473          2.5381          2.5291
          2.5201          2.5112          2.5025          2.4941          2.4855          2.4771          2.4686
          2.4602          2.4518          2.4431          2.4352          2.4274          2.4200          2.4126
          2.4054          2.3984          2.3909          2.3835          2.3767          2.3699          2.3633
          2.3564          2.3496          2.3432          2.3370          2.3310          2.3247          2.3185
          2.3121          2.3063          2.3005          2.2948          2.2891          2.2835          2.2780
          2.2727          2.2676          2.2626          2.2576          2.2527          2.2479          2.2432
          2.2386          2.2342          2.2299          2.2256          2.2215          2.2174          2.2133
          2.2092          2.2051          2.2010          2.1969          2.1926          2.1892          2.1854
          2.1815          2.1774          2.1732          2.1689          2.1644          2.1597          2.1549
          2.1499          2.1448          2.1396          2.1342          2.1289          2.1236          2.1183
          2.1129          2.1078          2.1016          2.0955          2.0891          2.0826          2.0762
          2.0698          2.0635          2.0573          2.0513          2.0454          2.0397          2.0341
          2.0286          2.0233          2.0183          2.0138          2.0096          2.0055          2.0017
          1.9980          1.9945          1.9911          1.9878          1.9840          1.9802          1.9764
          1.9725          1.9686          1.9646          1.9605          1.9563          1.9520          1.9477
          1.9433          1.9388          1.9342          1.9297          1.9250          1.9204          1.9158
          1.9111          1.9065          1.9018          1.8972          1.8926          1.8880          1.8835
          1.8789          1.8743          1.8697          1.8651          1.8605          1.8558          1.8511
          1.8463          1.8415          1.8367          1.8319          1.8270          1.8221          1.8173
          1.8124          1.8078          1.8040          1.8004          1.7968          1.7933          1.7897
          1.7862          1.7826          1.7791          1.7754          1.7717          1.7680          1.7642
          1.7605          1.7568          1.7531          1.7495          1.7458          1.7423          1.7387
          1.7352          1.7317          1.7282          1.7248          1.7214          1.7180          1.7146
          1.7113          1.7080          1.7047          1.7015          1.6982          1.6950          1.6918
          1.6886          1.6854          1.6822          1.6790          1.6757          1.6725          1.6694
          1.6664          1.6633          1.6601          1.6568          1.6536          1.6504          1.6471
          1.6438          1.6404          1.6371          1.6337          1.6303          1.6269          1.6234
          1.6199          1.6164          1.6129          1.6093          2.5977          2.5871          2.5771
          2.5674          2.5579          2.5485          2.5393          2.5303          2.5213          2.5127
          2.5041          2.4957          2.4871          2.4786          2.4702          2.4618          2.4533
          2.4449          2.4366          2.4280          2.4205          2.4132          2.4060          2.3990
          2.3914          2.3844          2.3775          2.3707          2.3641          2.3571          2.3505
          2.3441          2.3379          2.3319          2.3255          2.3193          2.3131          2.3072
          2.3014          2.2958          2.2901          2.2844          2.2790          2.2738          2.2687
          2.2637          2.2587          2.2539          2.2490          2.2444          2.2398          2.2354
          2.2311          2.2268          2.2227          2.2187          2.2147          2.2107          2.2069
          2.2031          2.1989          2.1958          2.1923          2.1886          2.1847          2.1807
          2.1766          2.1723          2.1679          2.1632          2.1585          2.1535          2.1485
          2.1433          2.1380          2.1326          2.1271          2.1216          2.1161          2.1110
          2.1043          2.0980          2.0914          2.0848          2.0784          2.0720          2.0657
          2.0595          2.0535          2.0476          2.0418          2.0361          2.0306          2.0254
          2.0205          2.0161          2.0118          2.0077          2.0039          2.0002          1.9967
          1.9930          1.9892          1.9854          1.9816          1.9778          1.9739          1.9700
          1.9660          1.9620          1.9579          1.9537          1.9494          1.9451          1.9407
          1.9362          1.9318          1.9273          1.9227          1.9182          1.9136          1.9091
          1.9045          1.8999          1.8954          1.8909          1.8863          1.8818          1.8772
          1.8726          1.8681          1.8634          1.8588          1.8541          1.8494          1.8446
          1.8398          1.8349          1.8300          1.8251          1.8200          1.8149          1.8098
          1.8046          1.8010          1.7975          1.7940          1.7905          1.7869          1.7832
          1.7795          1.7759          1.7722          1.7686          1.7648          1.7611          1.7574
          1.7537          1.7500          1.7463          1.7427          1.7391          1.7356          1.7320
          1.7286          1.7251          1.7217          1.7183          1.7149          1.7116          1.7082
          1.7049          1.7017          1.6984          1.6952          1.6920          1.6888          1.6856
          1.6824          1.6792          1.6760          1.6728          1.6699          1.6667          1.6636
          1.6604          1.6572          1.6540          1.6507          1.6475          1.6442          1.6409
          1.6375          1.6342          1.6308          1.6274          1.6240          1.6206          1.6171
          1.6137          1.6102          2.5975          2.5870          2.5770          2.5673          2.5578
          2.5485          2.5394          2.5305          2.5218          2.5131          2.5046          2.4960
          2.4876          2.4793          2.4709          2.4625          2.4542          2.4458          2.4375
          2.4294          2.4215          2.4139          2.4057          2.3988          2.3917          2.3848
          2.3779          2.3711          2.3645          2.3575          2.3509          2.3446          2.3384
          2.3320          2.3259          2.3197          2.3137          2.3078          2.3020          2.2963
          2.2907          2.2851          2.2797          2.2745          2.2694          2.2643          2.2594
          2.2545          2.2497          2.2451          2.2406          2.2361          2.2318          2.2277
          2.2236          2.2198          2.2161          2.2125          2.2092          2.2050          2.2021
          2.1990          2.1955          2.1918          2.1880          2.1840          2.1799          2.1756
          2.1712          2.1666          2.1618          2.1569          2.1518          2.1467          2.1414
          2.1360          2.1304          2.1246          2.1190          2.1134          2.1066          2.1000
          2.0932          2.0866          2.0801          2.0737          2.0674          2.0613          2.0552
          2.0492          2.0434          2.0377          2.0323          2.0272          2.0224          2.0180
          2.0137          2.0097          2.0059          2.0019          1.9979          1.9940          1.9901
          1.9863          1.9825          1.9787          1.9748          1.9709          1.9670          1.9630
          1.9589          1.9548          1.9506          1.9464          1.9421          1.9377          1.9334
          1.9289          1.9245          1.9200          1.9156          1.9111          1.9066          1.9021
          1.8977          1.8932          1.8887          1.8841          1.8796          1.8751          1.8705
          1.8659          1.8612          1.8566          1.8519          1.8471          1.8423          1.8375
          1.8326          1.8276          1.8226          1.8173          1.8121          1.8069          1.8013
          1.7980          1.7946          1.7910          1.7873          1.7836          1.7799          1.7762
          1.7726          1.7689          1.7653          1.7616          1.7579          1.7541          1.7504
          1.7468          1.7431          1.7395          1.7359          1.7324          1.7288          1.7254
          1.7219          1.7185          1.7152          1.7118          1.7084          1.7051          1.7018
          1.6986          1.6953          1.6921          1.6889          1.6858          1.6826          1.6794
          1.6762          1.6732          1.6701          1.6670          1.6639          1.6607          1.6575
          1.6543          1.6511          1.6479          1.6446          1.6413          1.6381          1.6348
          1.6314          1.6281          1.6247          1.6213          1.6179          1.6145          1.6110
          2.5972          2.5866          2.5768          2.5672          2.5580          2.5489          2.5400
          2.5312          2.5225          2.5139          2.5054          2.4970          2.4886          2.4803
          2.4720          2.4638          2.4556          2.4474          2.4393          2.4312          2.4233
          2.4156          2.4080          2.4006          2.3934          2.3863          2.3787          2.3720
          2.3652          2.3586          2.3520          2.3457          2.3395          2.3332          2.3271
          2.3211          2.3151          2.3092          2.3034          2.2975          2.2919          2.2865
          2.2812          2.2759          2.2708          2.2658          2.2608          2.2559          2.2511
          2.2464          2.2419          2.2375          2.2332          2.2291          2.2252          2.2216
          2.2182          2.2137          2.2114          2.2087          2.2058          2.2026          2.1992
          2.1956          2.1918          2.1878          2.1837          2.1794          2.1749          2.1703
          2.1655          2.1606          2.1555          2.1503          2.1450          2.1395          2.1338
          2.1279          2.1219          2.1157          2.1092          2.1022          2.0953          2.0886
          2.0821          2.0756          2.0694          2.0633          2.0572          2.0511          2.0453
          2.0396          2.0342          2.0292          2.0246          2.0202          2.0160          2.0120
          2.0074          2.0032          1.9991          1.9951          1.9912          1.9874          1.9835
          1.9797          1.9759          1.9720          1.9681          1.9641          1.9601          1.9560
          1.9519          1.9477          1.9435          1.9392          1.9349          1.9306          1.9263
          1.9219          1.9175          1.9131          1.9087          1.9043          1.8998          1.8954
          1.8909          1.8865          1.8820          1.8774          1.8729          1.8683          1.8636
          1.8589          1.8542          1.8494          1.8446          1.8398          1.8349          1.8300
          1.8249          1.8198          1.8145          1.8092          1.8041          1.7992          1.7949
          1.7914          1.7878          1.7841          1.7804          1.7767          1.7730          1.7693
          1.7657          1.7620          1.7584          1.7547          1.7510          1.7473          1.7436
          1.7400          1.7364          1.7328          1.7293          1.7258          1.7223          1.7189
          1.7155          1.7121          1.7088          1.7055          1.7022          1.6989          1.6956
          1.6924          1.6892          1.6860          1.6829          1.6797          1.6766          1.6736
          1.6705          1.6674          1.6642          1.6611          1.6579          1.6547          1.6515
          1.6483          1.6451          1.6419          1.6386          1.6354          1.6321          1.6288
          1.6255          1.6222          1.6188          1.6154          1.6120          2.5925          2.5838
          2.5747          2.5656          2.5567          2.5478          2.5391          2.5304          2.5219
          2.5133          2.5049          2.4965          2.4881          2.4800          2.4718          2.4637
          2.4557          2.4476          2.4397          2.4318          2.4240          2.4164          2.4088
          2.4014          2.3941          2.3869          2.3799          2.3728          2.3661          2.3594
          2.3520          2.3457          2.3396          2.3335          2.3276          2.3216          2.3156
          2.3097          2.3037          2.2980          2.2925          2.2871          2.2819          2.2767
          2.2715          2.2663          2.2613          2.2564          2.2516          2.2470          2.2424
          2.2380          2.2338          2.2297          2.2259          2.2221          2.2201          2.2179
          2.2154          2.2127          2.2097          2.2065          2.2031          2.1994          2.1956
          2.1916          2.1874          2.1831          2.1786          2.1739          2.1691          2.1642
          2.1591          2.1538          2.1485          2.1429          2.1371          2.1310          2.1249
          2.1177          2.1100          2.1041          2.0965          2.0898          2.0832          2.0769
          2.0707          2.0645          2.0583          2.0522          2.0463          2.0406          2.0353
          2.0307          2.0262          2.0219          2.0169          2.0123          2.0079          2.0036
          1.9994          1.9954          1.9915          1.9877          1.9838          1.9800          1.9762
          1.9723          1.9684          1.9645          1.9605          1.9565          1.9524          1.9483
          1.9442          1.9400          1.9357          1.9315          1.9272          1.9229          1.9186
          1.9143          1.9100          1.9056          1.9012          1.8968          1.8924          1.8879
          1.8835          1.8790          1.8744          1.8698          1.8652          1.8605          1.8558
          1.8511          1.8463          1.8414          1.8366          1.8316          1.8267          1.8216
          1.8164          1.8112          1.8060          1.8008          1.7958          1.7912          1.7877
          1.7842          1.7805          1.7768          1.7731          1.7694          1.7657          1.7621
          1.7584          1.7548          1.7512          1.7475          1.7438          1.7402          1.7366
          1.7330          1.7294          1.7259          1.7225          1.7190          1.7156          1.7122
          1.7089          1.7056          1.7023          1.6990          1.6957          1.6925          1.6893
          1.6861          1.6830          1.6799          1.6769          1.6738          1.6707          1.6676
          1.6644          1.6613          1.6582          1.6551          1.6519          1.6488          1.6456
          1.6424          1.6392          1.6360          1.6328          1.6296          1.6263          1.6230
          1.6197          1.6164          1.6130          2.6050          2.5965          2.5871          2.5782
          2.5694          2.5607          2.5520          2.5434          2.5349          2.5264          2.5178
          2.5094          2.5011          2.4929          2.4846          2.4765          2.4684          2.4604
          2.4525          2.4446          2.4368          2.4292          2.4216          2.4140          2.4067
          2.3994          2.3922          2.3852          2.3781          2.3712          2.3645          2.3579
          2.3516          2.3454          2.3392          2.3331          2.3270          2.3203          2.3145
          2.3088          2.3032          2.2978          2.2925          2.2872          2.2820          2.2769
          2.2716          2.2665          2.2617          2.2570          2.2524          2.2479          2.2436
          2.2395          2.2356          2.2322          2.2295          2.2271          2.2245          2.2217
          2.2187          2.2155          2.2122          2.2087          2.2049          2.2008          2.1965
          2.1921          2.1876          2.1829          2.1780          2.1729          2.1678          2.1625
          2.1570          2.1514          2.1456          2.1399          2.1334          2.1260          2.1187
          2.1108          2.1040          2.0973          2.0903          2.0845          2.0787          2.0722
          2.0659          2.0598          2.0538          2.0481          2.0426          2.0377          2.0331
          2.0284          2.0236          2.0189          2.0144          2.0101          2.0059          2.0018
          1.9978          1.9939          1.9900          1.9861          1.9822          1.9783          1.9744
          1.9704          1.9664          1.9623          1.9583          1.9541          1.9500          1.9458
          1.9416          1.9373          1.9330          1.9287          1.9244          1.9201          1.9158
          1.9114          1.9070          1.9026          1.8982          1.8938          1.8893          1.8848
          1.8802          1.8756          1.8709          1.8663          1.8615          1.8567          1.8519
          1.8470          1.8421          1.8371          1.8321          1.8270          1.8219          1.8167
          1.8115          1.8062          1.8008          1.7956          1.7895          1.7861          1.7827
          1.7791          1.7754          1.7717          1.7679          1.7641          1.7604          1.7567
          1.7531          1.7494          1.7458          1.7421          1.7385          1.7349          1.7313
          1.7277          1.7242          1.7207          1.7172          1.7138          1.7104          1.7070
          1.7037          1.7004          1.6971          1.6939          1.6906          1.6874          1.6842
          1.6811          1.6780          1.6748          1.6717          1.6686          1.6654          1.6623
          1.6592          1.6561          1.6529          1.6498          1.6466          1.6435          1.6403
          1.6371          1.6338          1.6306          1.6274          1.6241          1.6208          1.6174
          1.6141          2.6237          2.6153          2.6069          2.5987          2.5897          2.5809
          2.5723          2.5636          2.5551          2.5465          2.5381          2.5295          2.5210
          2.5126          2.5043          2.4961          2.4878          2.4797          2.4716          2.4637
          2.4558          2.4481          2.4404          2.4328          2.4253          2.4179          2.4106
          2.4034          2.3962          2.3892          2.3822          2.3754          2.3689          2.3624
          2.3561          2.3498          2.3434          2.3372          2.3311          2.3252          2.3194
          2.3138          2.3084          2.3030          2.2976          2.2922          2.2865          2.2814
          2.2765          2.2717          2.2670          2.2624          2.2580          2.2537          2.2497
          2.2460          2.2426          2.2387          2.2361          2.2332          2.2301          2.2267
          2.2232          2.2195          2.2157          2.2118          2.2077          2.2033          2.1986
          2.1938          2.1889          2.1838          2.1785          2.1731          2.1676          2.1623
          2.1568          2.1511          2.1452          2.1377          2.1303          2.1235          2.1158
          2.1092          2.1025          2.0958          2.0893          2.0828          2.0765          2.0705
          2.0649          2.0590          2.0534          2.0482          2.0430          2.0385          2.0336
          2.0289          2.0243          2.0199          2.0156          2.0114          2.0074          2.0033
          1.9993          1.9953          1.9914          1.9874          1.9834          1.9793          1.9753
          1.9712          1.9670          1.9628          1.9586          1.9544          1.9501          1.9458
          1.9415          1.9372          1.9329          1.9285          1.9241          1.9198          1.9154
          1.9109          1.9065          1.9020          1.8975          1.8929          1.8883          1.8837
          1.8790          1.8743          1.8695          1.8646          1.8598          1.8548          1.8498
          1.8448          1.8397          1.8346          1.8295          1.8242          1.8189          1.8135
          1.8081          1.8025          1.7971          1.7918          1.7859          1.7825          1.7789
          1.7752          1.7714          1.7675          1.7637          1.7599          1.7562          1.7525
          1.7488          1.7451          1.7415          1.7379          1.7342          1.7306          1.7270
          1.7234          1.7198          1.7163          1.7129          1.7094          1.7060          1.7026
          1.6993          1.6960          1.6927          1.6894          1.6861          1.6829          1.6797
          1.6765          1.6734          1.6702          1.6670          1.6639          1.6607          1.6575
          1.6544          1.6512          1.6480          1.6448          1.6416          1.6384          1.6351
          1.6319          1.6286          1.6253          1.6219          1.6186          1.6152          2.6423
          2.6341          2.6257          2.6171          2.6085          2.5999          2.5911          2.5824
          2.5738          2.5651          2.5565          2.5479          2.5394          2.5308          2.5224
          2.5139          2.5056          2.4972          2.4891          2.4809          2.4730          2.4651
          2.4573          2.4497          2.4421          2.4345          2.4271          2.4198          2.4125
          2.4054          2.3983          2.3914          2.3846          2.3779          2.3714          2.3649
          2.3585          2.3520          2.3458          2.3397          2.3338          2.3280          2.3224
          2.3167          2.3112          2.3056          2.3003          2.2950          2.2899          2.2849
          2.2801          2.2755          2.2709          2.2665          2.2622          2.2582          2.2544
          2.2507          2.2472          2.2431          2.2401          2.2367          2.2331          2.2294
          2.2255          2.2214          2.2172          2.2130          2.2085          2.2036          2.1986
          2.1934          2.1880          2.1827          2.1776          2.1724          2.1669          2.1613
          2.1556          2.1484          2.1410          2.1341          2.1275          2.1202          2.1135
          2.1066          2.0998          2.0932          2.0868          2.0806          2.0745          2.0687
          2.0631          2.0580          2.0528          2.0478          2.0430          2.0383          2.0336
          2.0291          2.0248          2.0205          2.0163          2.0122          2.0081          2.0040
          1.9999          1.9958          1.9917          1.9876          1.9835          1.9793          1.9751
          1.9709          1.9666          1.9624          1.9581          1.9538          1.9494          1.9451
          1.9407          1.9364          1.9320          1.9276          1.9232          1.9187          1.9142
          1.9097          1.9052          1.9006          1.8960          1.8913          1.8866          1.8819
          1.8770          1.8722          1.8672          1.8623          1.8572          1.8522          1.8471
          1.8419          1.8367          1.8314          1.8261          1.8207          1.8152          1.8096
          1.8039          1.7983          1.7929          1.7876          1.7820          1.7785          1.7747
          1.7709          1.7670          1.7632          1.7593          1.7556          1.7518          1.7481
          1.7444          1.7407          1.7371          1.7334          1.7298          1.7261          1.7225
          1.7189          1.7154          1.7118          1.7084          1.7049          1.7015          1.6981
          1.6947          1.6914          1.6881          1.6848          1.6815          1.6783          1.6751
          1.6718          1.6686          1.6654          1.6622          1.6590          1.6558          1.6526
          1.6494          1.6462          1.6429          1.6397          1.6364          1.6331          1.6298
          1.6265          1.6231          1.6198          1.6164          2.6605          2.6526          2.6440
          2.6353          2.6266          2.6178          2.6089          2.6002          2.5914          2.5826
          2.5739          2.5651          2.5565          2.5479          2.5392          2.5306          2.5220
          2.5137          2.5053          2.4971          2.4889          2.4810          2.4731          2.4652
          2.4575          2.4499          2.4423          2.4349          2.4276          2.4203          2.4132
          2.4061          2.3992          2.3923          2.3856          2.3790          2.3725          2.3660
          2.3596          2.3534          2.3473          2.3413          2.3354          2.3297          2.3239
          2.3183          2.3128          2.3074          2.3022          2.2971          2.2922          2.2874
          2.2827          2.2782          2.2738          2.2695          2.2653          2.2613          2.2574
          2.2537          2.2497          2.2462          2.2425          2.2385          2.2345          2.2303
          2.2260          2.2217          2.2172          2.2125          2.2074          2.2022          2.1971
          2.1921          2.1870          2.1817          2.1764          2.1709          2.1653          2.1584
          2.1512          2.1443          2.1376          2.1312          2.1237          2.1168          2.1098
          2.1031          2.0966          2.0903          2.0842          2.0784          2.0727          2.0673
          2.0620          2.0570          2.0521          2.0473          2.0426          2.0380          2.0336
          2.0292          2.0249          2.0206          2.0164          2.0123          2.0081          2.0039
          1.9998          1.9956          1.9914          1.9871          1.9829          1.9786          1.9743
          1.9700          1.9657          1.9614          1.9570          1.9527          1.9483          1.9439
          1.9395          1.9351          1.9306          1.9262          1.9217          1.9171          1.9126
          1.9080          1.9034          1.8987          1.8940          1.8892          1.8844          1.8795
          1.8745          1.8695          1.8645          1.8594          1.8542          1.8490          1.8437
          1.8384          1.8331          1.8277          1.8222          1.8166          1.8110          1.8053
          1.7996          1.7940          1.7884          1.7830          1.7778          1.7740          1.7702
          1.7664          1.7626          1.7587          1.7549          1.7511          1.7473          1.7436
          1.7398          1.7362          1.7325          1.7289          1.7252          1.7216          1.7179
          1.7143          1.7108          1.7073          1.7038          1.7003          1.6969          1.6935
          1.6901          1.6867          1.6834          1.6801          1.6768          1.6736          1.6703
          1.6671          1.6638          1.6606          1.6573          1.6541          1.6508          1.6476
          1.6443          1.6410          1.6377          1.6344          1.6311          1.6278          1.6244
          1.6210          1.6176          2.6785          2.6704          2.6618          2.6527          2.6437
          2.6347          2.6257          2.6167          2.6079          2.5989          2.5899          2.5810
          2.5722          2.5634          2.5547          2.5459          2.5372          2.5287          2.5203
          2.5119          2.5037          2.4955          2.4875          2.4796          2.4717          2.4640
          2.4563          2.4488          2.4414          2.4339          2.4267          2.4196          2.4125
          2.4055          2.3986          2.3919          2.3853          2.3788          2.3723          2.3659
          2.3596          2.3535          2.3475          2.3416          2.3358          2.3300          2.3244
          2.3189          2.3136          2.3084          2.3033          2.2984          2.2936          2.2889
          2.2844          2.2799          2.2756          2.2714          2.2672          2.2631          2.2591
          2.2552          2.2514          2.2473          2.2431          2.2388          2.2344          2.2299
          2.2253          2.2204          2.2155          2.2107          2.2058          2.2007          2.1956
          2.1903          2.1850          2.1797          2.1742          2.1675          2.1605          2.1538
          2.1471          2.1404          2.1331          2.1262          2.1192          2.1124          2.1059
          2.0996          2.0935          2.0875          2.0818          2.0763          2.0710          2.0659
          2.0609          2.0559          2.0511          2.0464          2.0419          2.0374          2.0330
          2.0287          2.0244          2.0202          2.0159          2.0117          2.0074          2.0032
          1.9989          1.9946          1.9903          1.9860          1.9817          1.9774          1.9730
          1.9686          1.9643          1.9599          1.9555          1.9511          1.9466          1.9422
          1.9377          1.9333          1.9287          1.9242          1.9197          1.9151          1.9104
          1.9057          1.9010          1.8962          1.8914          1.8865          1.8815          1.8765
          1.8715          1.8664          1.8612          1.8560          1.8507          1.8453          1.8400
          1.8345          1.8291          1.8235          1.8179          1.8122          1.8065          1.8007
          1.7949          1.7891          1.7833          1.7769          1.7732          1.7695          1.7657
          1.7618          1.7580          1.7541          1.7502          1.7464          1.7427          1.7389
          1.7352          1.7315          1.7278          1.7242          1.7206          1.7169          1.7133
          1.7097          1.7061          1.7026          1.6991          1.6956          1.6922          1.6888
          1.6854          1.6820          1.6787          1.6754          1.6720          1.6687          1.6655
          1.6622          1.6589          1.6556          1.6523          1.6490          1.6457          1.6424
          1.6391          1.6358          1.6324          1.6291          1.6257          1.6223          1.6188
          2.6956          2.6871          2.6780          2.6689          2.6595          2.6502          2.6411
          2.6319          2.6227          2.6135          2.6045          2.5954          2.5864          2.5774
          2.5686          2.5598          2.5510          2.5423          2.5337          2.5253          2.5169
          2.5087          2.5005          2.4925          2.4846          2.4767          2.4690          2.4613
          2.4538          2.4463          2.4389          2.4317          2.4246          2.4175          2.4105
          2.4035          2.3969          2.3903          2.3838          2.3773          2.3709          2.3646
          2.3584          2.3524          2.3465          2.3407          2.3350          2.3295          2.3240
          2.3187          2.3135          2.3084          2.3035          2.2987          2.2941          2.2896
          2.2851          2.2808          2.2765          2.2721          2.2678          2.2632          2.2593
          2.2550          2.2507          2.2463          2.2418          2.2373          2.2327          2.2280
          2.2234          2.2186          2.2136          2.2086          2.2034          2.1982          2.1929
          2.1876          2.1823          2.1754          2.1688          2.1622          2.1555          2.1488
          2.1424          2.1349          2.1279          2.1211          2.1145          2.1082          2.1021
          2.0962          2.0904          2.0848          2.0795          2.0743          2.0692          2.0641
          2.0592          2.0544          2.0498          2.0452          2.0407          2.0363          2.0319
          2.0276          2.0233          2.0190          2.0147          2.0104          2.0061          2.0017
          1.9974          1.9930          1.9887          1.9843          1.9799          1.9755          1.9711
          1.9667          1.9623          1.9578          1.9534          1.9489          1.9445          1.9400
          1.9354          1.9309          1.9263          1.9217          1.9171          1.9124          1.9077
          1.9029          1.8981          1.8932          1.8882          1.8832          1.8782          1.8731
          1.8679          1.8627          1.8574          1.8520          1.8466          1.8412          1.8357
          1.8301          1.8246          1.8189          1.8132          1.8075          1.8016          1.7956
          1.7896          1.7837          1.7781          1.7723          1.7687          1.7649          1.7610
          1.7571          1.7532          1.7494          1.7455          1.7417          1.7379          1.7342
          1.7305          1.7268          1.7231          1.7194          1.7158          1.7122          1.7085
          1.7049          1.7013          1.6978          1.6943          1.6908          1.6874          1.6840
          1.6806          1.6772          1.6738          1.6705          1.6671          1.6638          1.6605
          1.6572          1.6539          1.6505          1.6472          1.6439          1.6405          1.6372
          1.6338          1.6304          1.6270          1.6235          1.6201          2.7107          2.7017
          2.6922          2.6826          2.6730          2.6635          2.6540          2.6446          2.6353
          2.6259          2.6167          2.6075          2.5984          2.5893          2.5803          2.5714
          2.5625          2.5537          2.5451          2.5366          2.5282          2.5198          2.5116
          2.5035          2.4954          2.4875          2.4797          2.4719          2.4643          2.4568
          2.4494          2.4420          2.4348          2.4277          2.4207          2.4137          2.4069
          2.4002          2.3936          2.3871          2.3806          2.3742          2.3679          2.3618
          2.3558          2.3500          2.3442          2.3385          2.3330          2.3276          2.3223
          2.3171          2.3121          2.3072          2.3025          2.2979          2.2935          2.2890
          2.2845          2.2800          2.2754          2.2709          2.2659          2.2616          2.2571
          2.2527          2.2483          2.2439          2.2395          2.2349          2.2302          2.2254
          2.2205          2.2154          2.2103          2.2050          2.1998          2.1945          2.1886
          2.1820          2.1757          2.1692          2.1626          2.1560          2.1496          2.1424
          2.1357          2.1289          2.1223          2.1160          2.1098          2.1039          2.0981
          2.0925          2.0871          2.0819          2.0765          2.0714          2.0664          2.0616
          2.0569          2.0522          2.0476          2.0431          2.0387          2.0343          2.0299
          2.0256          2.0212          2.0169          2.0125          2.0081          2.0037          1.9993
          1.9949          1.9905          1.9861          1.9817          1.9773          1.9728          1.9684
          1.9639          1.9595          1.9550          1.9505          1.9460          1.9415          1.9369
          1.9323          1.9277          1.9231          1.9184          1.9137          1.9089          1.9041
          1.8993          1.8943          1.8894          1.8843          1.8792          1.8741          1.8689
          1.8636          1.8582          1.8528          1.8474          1.8419          1.8363          1.8308
          1.8251          1.8195          1.8137          1.8079          1.8019          1.7959          1.7899
          1.7841          1.7783          1.7728          1.7675          1.7637          1.7598          1.7559
          1.7521          1.7482          1.7444          1.7406          1.7368          1.7330          1.7293
          1.7255          1.7218          1.7181          1.7145          1.7108          1.7072          1.7036
          1.7000          1.6964          1.6929          1.6894          1.6859          1.6825          1.6790
          1.6756          1.6722          1.6688          1.6655          1.6621          1.6588          1.6554
          1.6521          1.6487          1.6453          1.6420          1.6386          1.6351          1.6317
          1.6283          1.6248          1.6214          2.7220          2.7123          2.7024          2.6925
          2.6828          2.6731          2.6635          2.6540          2.6441          2.6347          2.6253
          2.6160          2.6068          2.5977          2.5887          2.5797          2.5709          2.5620
          2.5533          2.5447          2.5362          2.5278          2.5195          2.5113          2.5032
          2.4953          2.4874          2.4796          2.4719          2.4643          2.4569          2.4495
          2.4423          2.4351          2.4280          2.4210          2.4141          2.4074          2.4008
          2.3941          2.3876          2.3812          2.3749          2.3687          2.3626          2.3567
          2.3509          2.3451          2.3395          2.3340          2.3287          2.3234          2.3183
          2.3133          2.3085          2.3038          2.2993          2.2949          2.2903          2.2855
          2.2808          2.2753          2.2712          2.2667          2.2623          2.2579          2.2537
          2.2494          2.2450          2.2404          2.2357          2.2309          2.2260          2.2209
          2.2158          2.2106          2.2054          2.1997          2.1933          2.1871          2.1808
          2.1744          2.1679          2.1615          2.1551          2.1482          2.1415          2.1348
          2.1283          2.1219          2.1158          2.1098          2.1040          2.0985          2.0931
          2.0875          2.0822          2.0770          2.0720          2.0672          2.0624          2.0577
          2.0531          2.0485          2.0440          2.0395          2.0350          2.0306          2.0263
          2.0219          2.0175          2.0131          2.0087          2.0042          1.9998          1.9954
          1.9910          1.9865          1.9821          1.9776          1.9732          1.9687          1.9642
          1.9598          1.9553          1.9508          1.9462          1.9417          1.9371          1.9325
          1.9279          1.9233          1.9186          1.9138          1.9090          1.9042          1.8993
          1.8944          1.8894          1.8843          1.8792          1.8740          1.8688          1.8634
          1.8581          1.8526          1.8472          1.8416          1.8361          1.8304          1.8248
          1.8191          1.8133          1.8075          1.8015          1.7956          1.7896          1.7837
          1.7778          1.7720          1.7658          1.7621          1.7583          1.7544          1.7505
          1.7467          1.7429          1.7391          1.7353          1.7315          1.7277          1.7240
          1.7203          1.7165          1.7129          1.7092          1.7056          1.7019          1.6983
          1.6947          1.6912          1.6876          1.6841          1.6807          1.6772          1.6738
          1.6703          1.6669          1.6635          1.6602          1.6568          1.6534          1.6500
          1.6466          1.6432          1.6398          1.6364          1.6330          1.6296          1.6261
          1.6227          2.7316          2.7214          2.7112          2.7010          2.6911          2.6812
          2.6714          2.6616          2.6521          2.6426          2.6333          2.6240          2.6143
          2.6051          2.5961          2.5871          2.5783          2.5694          2.5607          2.5521
          2.5436          2.5351          2.5268          2.5185          2.5104          2.5024          2.4944
          2.4865          2.4788          2.4712          2.4637          2.4563          2.4490          2.4418
          2.4347          2.4276          2.4207          2.4139          2.4073          2.4006          2.3940
          2.3876          2.3812          2.3750          2.3689          2.3628          2.3569          2.3511
          2.3455          2.3399          2.3345          2.3291          2.3240          2.3189          2.3140
          2.3093          2.3046          2.3000          2.2952          2.2905          2.2857          2.2805
          2.2762          2.2719          2.2677          2.2634          2.2592          2.2548          2.2503
          2.2457          2.2410          2.2362          2.2313          2.2263          2.2212          2.2161
          2.2104          2.2042          2.1981          2.1919          2.1856          2.1793          2.1729
          2.1665          2.1603          2.1535          2.1469          2.1402          2.1337          2.1274
          2.1212          2.1153          2.1095          2.1040          2.0981          2.0926          2.0872
          2.0821          2.0771          2.0722          2.0674          2.0627          2.0580          2.0534
          2.0488          2.0443          2.0398          2.0353          2.0309          2.0264          2.0220
          2.0176          2.0131          2.0087          2.0043          1.9998          1.9954          1.9909
          1.9865          1.9820          1.9776          1.9731          1.9686          1.9641          1.9596
          1.9551          1.9506          1.9461          1.9415          1.9369          1.9323          1.9277
          1.9230          1.9183          1.9135          1.9088          1.9039          1.8990          1.8941
          1.8891          1.8840          1.8788          1.8736          1.8683          1.8630          1.8576
          1.8522          1.8466          1.8411          1.8355          1.8298          1.8241          1.8184
          1.8126          1.8068          1.8009          1.7950          1.7890          1.7830          1.7770
          1.7712          1.7656          1.7603          1.7565          1.7527          1.7489          1.7450
          1.7412          1.7374          1.7336          1.7298          1.7261          1.7223          1.7186
          1.7148          1.7111          1.7074          1.7037          1.7001          1.6965          1.6929
          1.6893          1.6857          1.6822          1.6787          1.6752          1.6718          1.6683
          1.6649          1.6615          1.6581          1.6547          1.6513          1.6479          1.6446
          1.6412          1.6378          1.6344          1.6309          1.6275          1.6240          2.7391
          2.7285          2.7181          2.7079          2.6977          2.6877          2.6777          2.6680
          2.6584          2.6489          2.6395          2.6301          2.6208          2.6116          2.6027
          2.5937          2.5849          2.5757          2.5670          2.5585          2.5500          2.5415
          2.5332          2.5249          2.5167          2.5086          2.5006          2.4927          2.4849
          2.4773          2.4698          2.4623          2.4550          2.4478          2.4406          2.4335
          2.4265          2.4196          2.4129          2.4062          2.3997          2.3932          2.3868
          2.3805          2.3743          2.3683          2.3623          2.3565          2.3507          2.3451
          2.3396          2.3342          2.3289          2.3238          2.3188          2.3140          2.3092
          2.3045          2.2998          2.2949          2.2905          2.2855          2.2814          2.2771
          2.2729          2.2686          2.2643          2.2599          2.2554          2.2507          2.2460
          2.2411          2.2362          2.2313          2.2263          2.2206          2.2146          2.2085
          2.2023          2.1961          2.1899          2.1836          2.1773          2.1711          2.1651
          2.1581          2.1515          2.1449          2.1384          2.1321          2.1260          2.1201
          2.1141          2.1083          2.1026          2.0970          2.0918          2.0867          2.0816
          2.0767          2.0719          2.0671          2.0624          2.0577          2.0531          2.0486
          2.0440          2.0395          2.0350          2.0305          2.0260          2.0215          2.0171
          2.0126          2.0082          2.0037          1.9993          1.9948          1.9903          1.9859
          1.9814          1.9769          1.9724          1.9680          1.9635          1.9590          1.9544
          1.9499          1.9454          1.9408          1.9362          1.9316          1.9269          1.9223
          1.9175          1.9128          1.9080          1.9031          1.8982          1.8933          1.8882
          1.8831          1.8780          1.8728          1.8675          1.8621          1.8567          1.8513
          1.8457          1.8402          1.8345          1.8289          1.8231          1.8174          1.8116
          1.8058          1.8000          1.7941          1.7881          1.7821          1.7760          1.7701
          1.7644          1.7582          1.7546          1.7508          1.7470          1.7432          1.7393
          1.7355          1.7318          1.7280          1.7243          1.7205          1.7167          1.7130
          1.7093          1.7055          1.7018          1.6982          1.6945          1.6909          1.6873
          1.6838          1.6802          1.6767          1.6732          1.6698          1.6663          1.6629
          1.6595          1.6561          1.6527          1.6493          1.6459          1.6425          1.6391
          1.6357          1.6323          1.6288          1.6254          2.7448          2.7341          2.7236
          2.7132          2.7029          2.6930          2.6832          2.6735          2.6638          2.6543
          2.6448          2.6355          2.6262          2.6170          2.6080          2.5990          2.5901
          2.5813          2.5727          2.5642          2.5558          2.5475          2.5388          2.5305
          2.5224          2.5143          2.5063          2.4983          2.4905          2.4829          2.4754
          2.4678          2.4606          2.4533          2.4460          2.4388          2.4318          2.4248
          2.4181          2.4115          2.4049          2.3984          2.3919          2.3856          2.3794
          2.3733          2.3673          2.3614          2.3555          2.3498          2.3443          2.3388
          2.3335          2.3283          2.3232          2.3183          2.3135          2.3088          2.3041
          2.2995          2.2941          2.2901          2.2859          2.2816          2.2773          2.2731
          2.2688          2.2644          2.2599          2.2552          2.2505          2.2457          2.2408
          2.2360          2.2303          2.2245          2.2185          2.2124          2.2062          2.2000
          2.1937          2.1875          2.1813          2.1753          2.1685          2.1622          2.1557
          2.1491          2.1427          2.1365          2.1304          2.1242          2.1181          2.1123
          2.1065          2.1011          2.0959          2.0907          2.0857          2.0807          2.0759
          2.0711          2.0663          2.0617          2.0570          2.0524          2.0478          2.0432
          2.0387          2.0342          2.0296          2.0251          2.0206          2.0161          2.0117
          2.0072          2.0028          1.9983          1.9938          1.9894          1.9849          1.9804
          1.9759          1.9714          1.9669          1.9624          1.9579          1.9534          1.9488
          1.9443          1.9397          1.9351          1.9305          1.9258          1.9211          1.9164
          1.9117          1.9069          1.9020          1.8971          1.8921          1.8871          1.8820
          1.8768          1.8716          1.8663          1.8610          1.8555          1.8501          1.8445
          1.8389          1.8333          1.8276          1.8219          1.8162          1.8104          1.8046
          1.7987          1.7928          1.7869          1.7809          1.7749          1.7690          1.7632
          1.7577          1.7525          1.7488          1.7450          1.7412          1.7374          1.7336
          1.7298          1.7261          1.7224          1.7186          1.7148          1.7111          1.7073
          1.7036          1.6999          1.6962          1.6925          1.6889          1.6853          1.6818
          1.6783          1.6748          1.6713          1.6678          1.6644          1.6610          1.6576
          1.6542          1.6508          1.6474          1.6439          1.6405          1.6371          1.6337
          1.6302          1.6268          2.7493          2.7385          2.7279          2.7176          2.7076
          2.6977          2.6879          2.6782          2.6686          2.6591          2.6497          2.6404
          2.6312          2.6221          2.6130          2.6040          2.5951          2.5863          2.5777
          2.5692          2.5607          2.5523          2.5440          2.5358          2.5277          2.5197
          2.5118          2.5035          2.4957          2.4881          2.4806          2.4732          2.4658
          2.4585          2.4511          2.4439          2.4369          2.4300          2.4232          2.4165
          2.4099          2.4034          2.3969          2.3906          2.3843          2.3782          2.3721
          2.3662          2.3603          2.3545          2.3489          2.3433          2.3379          2.3326
          2.3274          2.3224          2.3175          2.3128          2.3084          2.3028          2.2988
          2.2946          2.2904          2.2861          2.2819          2.2777          2.2733          2.2689
          2.2643          2.2596          2.2549          2.2501          2.2452          2.2404          2.2351
          2.2279          2.2220          2.2160          2.2099          2.2037          2.1974          2.1912
          2.1850          2.1792          2.1725          2.1661          2.1596          2.1531          2.1468
          2.1407          2.1341          2.1279          2.1218          2.1159          2.1104          2.1050
          2.0997          2.0946          2.0895          2.0845          2.0796          2.0748          2.0700
          2.0653          2.0606          2.0560          2.0514          2.0468          2.0422          2.0376
          2.0331          2.0285          2.0240          2.0195          2.0150          2.0105          2.0061
          2.0016          1.9971          1.9926          1.9881          1.9837          1.9792          1.9747
          1.9702          1.9657          1.9611          1.9566          1.9521          1.9475          1.9430
          1.9384          1.9338          1.9292          1.9245          1.9198          1.9151          1.9103
          1.9055          1.9006          1.8957          1.8907          1.8857          1.8806          1.8754
          1.8702          1.8649          1.8596          1.8542          1.8487          1.8432          1.8376
          1.8319          1.8262          1.8205          1.8148          1.8090          1.8032          1.7974
          1.7915          1.7856          1.7796          1.7737          1.7677          1.7619          1.7563
          1.7504          1.7468          1.7431          1.7393          1.7355          1.7317          1.7279
          1.7241          1.7204          1.7167          1.7129          1.7092          1.7054          1.7017
          1.6980          1.6943          1.6907          1.6871          1.6835          1.6799          1.6764
          1.6729          1.6694          1.6659          1.6625          1.6591          1.6556          1.6522
          1.6488          1.6454          1.6420          1.6385          1.6351          1.6316          1.6282
          2.7493          2.7388          2.7286          2.7186          2.7086          2.6988          2.6891
          2.6795          2.6699          2.6605          2.6512          2.6420          2.6329          2.6238
          2.6147          2.6058          2.5970          2.5883          2.5796          2.5710          2.5626
          2.5543          2.5460          2.5379          2.5297          2.5217          2.5137          2.5058
          2.4981          2.4906          2.4832          2.4759          2.4686          2.4613          2.4535
          2.4463          2.4393          2.4324          2.4257          2.4190          2.4124          2.4059
          2.3994          2.3931          2.3869          2.3807          2.3746          2.3686          2.3626
          2.3567          2.3509          2.3453          2.3397          2.3343          2.3291          2.3241
          2.3192          2.3147          2.3102          2.3065          2.3024          2.2982          2.2940
          2.2898          2.2856          2.2813          2.2770          2.2725          2.2679          2.2632
          2.2585          2.2535          2.2485          2.2436          2.2366          2.2297          2.2238
          2.2180          2.2122          2.2061          2.1999          2.1936          2.1873          2.1808
          2.1746          2.1682          2.1617          2.1554          2.1487          2.1423          2.1360
          2.1299          2.1237          2.1180          2.1125          2.1071          2.1019          2.0967
          2.0916          2.0867          2.0818          2.0769          2.0721          2.0674          2.0627
          2.0581          2.0534          2.0488          2.0442          2.0397          2.0351          2.0306
          2.0260          2.0215          2.0170          2.0125          2.0080          2.0035          1.9991
          1.9946          1.9901          1.9856          1.9811          1.9766          1.9721          1.9676
          1.9631          1.9586          1.9541          1.9496          1.9450          1.9405          1.9359
          1.9313          1.9267          1.9220          1.9174          1.9126          1.9079          1.9030
          1.8982          1.8933          1.8883          1.8833          1.8782          1.8731          1.8679
          1.8626          1.8573          1.8519          1.8464          1.8409          1.8353          1.8297
          1.8241          1.8183          1.8126          1.8069          1.8011          1.7953          1.7895
          1.7836          1.7777          1.7718          1.7659          1.7601          1.7545          1.7492
          1.7445          1.7408          1.7371          1.7332          1.7294          1.7256          1.7218
          1.7181          1.7143          1.7106          1.7069          1.7032          1.6996          1.6959
          1.6923          1.6887          1.6851          1.6815          1.6779          1.6744          1.6709
          1.6674          1.6639          1.6605          1.6571          1.6536          1.6502          1.6468
          1.6434          1.6400          1.6365          1.6331          1.6296          2.7608          2.7502
          2.7401          2.7301          2.7201          2.7103          2.7005          2.6909          2.6813
          2.6719          2.6625          2.6533          2.6441          2.6350          2.6259          2.6169
          2.6081          2.5993          2.5907          2.5820          2.5735          2.5651          2.5568
          2.5486          2.5404          2.5323          2.5243          2.5164          2.5086          2.5010
          2.4935          2.4860          2.4786          2.4713          2.4639          2.4567          2.4497
          2.4428          2.4361          2.4295          2.4228          2.4162          2.4094          2.4031
          2.3966          2.3903          2.3841          2.3779          2.3718          2.3658          2.3599
          2.3541          2.3485          2.3430          2.3377          2.3325          2.3276          2.3229
          2.3184          2.3147          2.3107          2.3065          2.3023          2.2981          2.2939
          2.2895          2.2851          2.2805          2.2758          2.2711          2.2662          2.2612
          2.2560          2.2508          2.2443          2.2380          2.2332          2.2251          2.2195
          2.2136          2.2074          2.2010          2.1946          2.1877          2.1815          2.1751
          2.1687          2.1621          2.1557          2.1493          2.1430          2.1370          2.1308
          2.1251          2.1195          2.1141          2.1087          2.1035          2.0984          2.0934
          2.0884          2.0836          2.0787          2.0739          2.0692          2.0645          2.0598
          2.0552          2.0505          2.0459          2.0413          2.0367          2.0321          2.0275
          2.0229          2.0184          2.0138          2.0093          2.0047          2.0002          1.9957
          1.9912          1.9866          1.9821          1.9776          1.9730          1.9685          1.9640
          1.9594          1.9549          1.9503          1.9457          1.9411          1.9365          1.9319
          1.9272          1.9226          1.9178          1.9131          1.9083          1.9034          1.8986
          1.8936          1.8886          1.8836          1.8785          1.8733          1.8681          1.8628
          1.8575          1.8521          1.8466          1.8410          1.8354          1.8298          1.8241
          1.8184          1.8126          1.8068          1.8010          1.7952          1.7894          1.7835
          1.7777          1.7718          1.7659          1.7601          1.7544          1.7489          1.7430
          1.7394          1.7356          1.7318          1.7279          1.7241          1.7203          1.7165
          1.7127          1.7090          1.7053          1.7016          1.6979          1.6942          1.6906
          1.6870          1.6834          1.6798          1.6763          1.6728          1.6693          1.6658
          1.6623          1.6588          1.6553          1.6519          1.6484          1.6450          1.6415
          1.6381          1.6346          1.6311          2.7793          2.7691          2.7589          2.7486
          2.7385          2.7286          2.7187          2.7089          2.6992          2.6897          2.6802
          2.6708          2.6616          2.6524          2.6432          2.6341          2.6251          2.6162
          2.6075          2.5987          2.5901          2.5815          2.5732          2.5649          2.5566
          2.5484          2.5402          2.5323          2.5244          2.5167          2.5091          2.5015
          2.4939          2.4865          2.4791          2.4718          2.4647          2.4576          2.4507
          2.4439          2.4371          2.4303          2.4237          2.4171          2.4105          2.4043
          2.3979          2.3916          2.3854          2.3793          2.3733          2.3674          2.3616
          2.3560          2.3504          2.3451          2.3400          2.3352          2.3307          2.3257
          2.3218          2.3177          2.3134          2.3091          2.3046          2.3002          2.2956
          2.2909          2.2862          2.2813          2.2763          2.2712          2.2659          2.2606
          2.2554          2.2504          2.2423          2.2375          2.2324          2.2239          2.2178
          2.2113          2.2048          2.1974          2.1912          2.1850          2.1787          2.1722
          2.1658          2.1594          2.1531          2.1469          2.1409          2.1352          2.1295
          2.1240          2.1186          2.1133          2.1082          2.1031          2.0980          2.0931
          2.0882          2.0833          2.0785          2.0737          2.0690          2.0642          2.0595
          2.0548          2.0501          2.0455          2.0408          2.0361          2.0315          2.0269
          2.0222          2.0176          2.0130          2.0083          2.0037          1.9991          1.9945
          1.9899          1.9853          1.9807          1.9761          1.9715          1.9669          1.9623
          1.9577          1.9531          1.9484          1.9438          1.9391          1.9344          1.9297
          1.9249          1.9201          1.9153          1.9105          1.9056          1.9007          1.8957
          1.8906          1.8855          1.8804          1.8752          1.8699          1.8646          1.8592
          1.8537          1.8482          1.8426          1.8369          1.8312          1.8255          1.8197
          1.8139          1.8081          1.8023          1.7964          1.7905          1.7847          1.7788
          1.7729          1.7669          1.7611          1.7552          1.7495          1.7440          1.7384
          1.7347          1.7308          1.7269          1.7230          1.7192          1.7153          1.7115
          1.7078          1.7040          1.7003          1.6966          1.6929          1.6892          1.6856
          1.6819          1.6783          1.6747          1.6712          1.6677          1.6641          1.6606
          1.6571          1.6536          1.6502          1.6467          1.6432          1.6397          1.6361
          1.6326          2.7972          2.7871          2.7768          2.7665          2.7562          2.7460
          2.7359          2.7260          2.7162          2.7064          2.6968          2.6873          2.6779
          2.6686          2.6593          2.6501          2.6409          2.6319          2.6231          2.6143
          2.6055          2.5968          2.5883          2.5799          2.5716          2.5633          2.5551
          2.5470          2.5391          2.5312          2.5235          2.5158          2.5082          2.5006
          2.4931          2.4858          2.4786          2.4715          2.4644          2.4573          2.4504
          2.4436          2.4368          2.4301          2.4234          2.4167          2.4104          2.4042
          2.3981          2.3918          2.3857          2.3796          2.3737          2.3679          2.3623
          2.3568          2.3515          2.3465          2.3416          2.3371          2.3319          2.3279
          2.3236          2.3191          2.3145          2.3099          2.3052          2.3005          2.2956
          2.2907          2.2856          2.2805          2.2752          2.2698          2.2645          2.2592
          2.2543          2.2474          2.2408          2.2353          2.2295          2.2204          2.2139
          2.2077          2.2003          2.1942          2.1881          2.1816          2.1752          2.1688
          2.1626          2.1565          2.1504          2.1446          2.1389          2.1333          2.1279
          2.1225          2.1173          2.1121          2.1071          2.1020          2.0971          2.0922
          2.0873          2.0824          2.0776          2.0728          2.0680          2.0633          2.0585
          2.0538          2.0490          2.0443          2.0396          2.0349          2.0302          2.0255
          2.0208          2.0161          2.0114          2.0068          2.0021          1.9974          1.9927
          1.9880          1.9834          1.9787          1.9741          1.9694          1.9647          1.9601
          1.9554          1.9507          1.9460          1.9413          1.9365          1.9317          1.9269
          1.9221          1.9172          1.9123          1.9074          1.9024          1.8973          1.8923
          1.8871          1.8819          1.8767          1.8714          1.8660          1.8605          1.8550
          1.8495          1.8438          1.8382          1.8324          1.8266          1.8208          1.8150
          1.8091          1.8032          1.7973          1.7914          1.7855          1.7796          1.7737
          1.7677          1.7617          1.7557          1.7498          1.7439          1.7374          1.7336
          1.7298          1.7258          1.7219          1.7180          1.7141          1.7103          1.7065
          1.7027          1.6989          1.6952          1.6915          1.6878          1.6841          1.6804
          1.6768          1.6732          1.6696          1.6660          1.6624          1.6589          1.6553
          1.6518          1.6483          1.6448          1.6412          1.6377          1.6341          2.8141
          2.8042          2.7937          2.7833          2.7728          2.7625          2.7521          2.7419
          2.7319          2.7219          2.7121          2.7025          2.6929          2.6835          2.6741
          2.6648          2.6555          2.6463          2.6374          2.6285          2.6196          2.6108
          2.6022          2.5937          2.5853          2.5770          2.5687          2.5605          2.5524
          2.5445          2.5367          2.5289          2.5212          2.5135          2.5060          2.4986
          2.4913          2.4841          2.4769          2.4698          2.4627          2.4557          2.4489
          2.4421          2.4353          2.4285          2.4218          2.4154          2.4091          2.4030
          2.3969          2.3910          2.3848          2.3789          2.3731          2.3674          2.3621
          2.3568          2.3517          2.3468          2.3421          2.3369          2.3325          2.3279
          2.3231          2.3184          2.3136          2.3088          2.3039          2.2989          2.2938
          2.2887          2.2835          2.2781          2.2728          2.2674          2.2622          2.2569
          2.2518          2.2429          2.2369          2.2307          2.2217          2.2157          2.2088
          2.2028          2.1966          2.1902          2.1838          2.1775          2.1713          2.1653
          2.1594          2.1534          2.1476          2.1420          2.1365          2.1311          2.1258
          2.1206          2.1155          2.1104          2.1054          2.1004          2.0955          2.0906
          2.0857          2.0808          2.0760          2.0712          2.0664          2.0616          2.0568
          2.0520          2.0473          2.0425          2.0377          2.0330          2.0282          2.0235
          2.0188          2.0140          2.0093          2.0045          1.9998          1.9950          1.9903
          1.9856          1.9809          1.9762          1.9714          1.9667          1.9620          1.9573
          1.9525          1.9478          1.9430          1.9382          1.9333          1.9285          1.9236
          1.9187          1.9137          1.9088          1.9037          1.8986          1.8935          1.8883
          1.8831          1.8778          1.8725          1.8670          1.8616          1.8560          1.8504
          1.8448          1.8391          1.8333          1.8275          1.8216          1.8158          1.8098
          1.8039          1.7980          1.7920          1.7861          1.7801          1.7741          1.7681
          1.7620          1.7559          1.7497          1.7437          1.7380          1.7326          1.7287
          1.7248          1.7209          1.7169          1.7130          1.7091          1.7052          1.7014
          1.6977          1.6939          1.6901          1.6864          1.6827          1.6790          1.6753
          1.6717          1.6680          1.6644          1.6608          1.6572          1.6536          1.6500
          1.6465          1.6429          1.6393          1.6357          2.8299          2.8199          2.8093
          2.7986          2.7880          2.7776          2.7670          2.7565          2.7462          2.7360
          2.7260          2.7162          2.7065          2.6969          2.6875          2.6780          2.6687
          2.6594          2.6502          2.6413          2.6323          2.6234          2.6147          2.6060
          2.5975          2.5892          2.5808          2.5725          2.5643          2.5563          2.5484
          2.5407          2.5328          2.5251          2.5175          2.5100          2.5026          2.4954
          2.4881          2.4809          2.4737          2.4667          2.4597          2.4529          2.4460
          2.4392          2.4323          2.4256          2.4192          2.4128          2.4066          2.4005
          2.3946          2.3887          2.3829          2.3771          2.3715          2.3661          2.3608
          2.3556          2.3505          2.3451          2.3407          2.3359          2.3310          2.3262
          2.3213          2.3164          2.3114          2.3064          2.3013          2.2961          2.2909
          2.2856          2.2802          2.2747          2.2691          2.2634          2.2578          2.2525
          2.2423          2.2373          2.2312          2.2225          2.2171          2.2109          2.2045
          2.1980          2.1916          2.1853          2.1792          2.1732          2.1673          2.1613
          2.1555          2.1498          2.1443          2.1389          2.1335          2.1283          2.1231
          2.1180          2.1130          2.1080          2.1030          2.0980          2.0931          2.0882
          2.0833          2.0785          2.0736          2.0688          2.0640          2.0591          2.0543
          2.0495          2.0447          2.0399          2.0351          2.0303          2.0256          2.0208
          2.0160          2.0112          2.0064          2.0016          1.9968          1.9920          1.9872
          1.9825          1.9777          1.9730          1.9682          1.9635          1.9587          1.9539
          1.9491          1.9442          1.9394          1.9345          1.9296          1.9247          1.9197
          1.9147          1.9097          1.9046          1.8995          1.8943          1.8891          1.8839
          1.8785          1.8731          1.8677          1.8622          1.8566          1.8510          1.8453
          1.8396          1.8338          1.8279          1.8220          1.8161          1.8102          1.8042
          1.7983          1.7923          1.7863          1.7803          1.7742          1.7681          1.7620
          1.7558          1.7496          1.7435          1.7377          1.7313          1.7275          1.7236
          1.7197          1.7157          1.7117          1.7078          1.7040          1.7001          1.6963
          1.6925          1.6887          1.6850          1.6812          1.6775          1.6738          1.6701
          1.6664          1.6628          1.6591          1.6555          1.6518          1.6482          1.6445
          1.6409          1.6373          2.8443          2.8339          2.8232          2.8124          2.8016
          2.7909          2.7803          2.7698          2.7593          2.7489          2.7386          2.7286
          2.7187          2.7090          2.6995          2.6899          2.6805          2.6710          2.6617
          2.6527          2.6437          2.6348          2.6259          2.6171          2.6086          2.6002
          2.5917          2.5834          2.5751          2.5670          2.5590          2.5512          2.5433
          2.5356          2.5278          2.5203          2.5128          2.5055          2.4982          2.4909
          2.4837          2.4765          2.4695          2.4626          2.4557          2.4488          2.4419
          2.4350          2.4283          2.4218          2.4155          2.4093          2.4032          2.3973
          2.3915          2.3859          2.3804          2.3747          2.3692          2.3636          2.3584
          2.3534          2.3479          2.3431          2.3381          2.3331          2.3282          2.3232
          2.3182          2.3131          2.3080          2.3027          2.2974          2.2921          2.2868
          2.2810          2.2752          2.2693          2.2635          2.2583          2.2511          2.2442
          2.2352          2.2305          2.2260          2.2179          2.2116          2.2051          2.1987
          2.1924          2.1862          2.1802          2.1745          2.1684          2.1626          2.1569
          2.1514          2.1459          2.1406          2.1354          2.1302          2.1250          2.1199
          2.1149          2.1099          2.1049          2.0999          2.0950          2.0901          2.0852
          2.0803          2.0754          2.0706          2.0657          2.0609          2.0560          2.0512
          2.0463          2.0415          2.0367          2.0319          2.0271          2.0222          2.0174
          2.0126          2.0078          2.0029          1.9981          1.9933          1.9884          1.9836
          1.9788          1.9740          1.9692          1.9644          1.9596          1.9547          1.9499
          1.9450          1.9401          1.9352          1.9303          1.9253          1.9203          1.9153
          1.9102          1.9051          1.8999          1.8947          1.8895          1.8842          1.8788
          1.8734          1.8679          1.8624          1.8568          1.8511          1.8454          1.8397
          1.8339          1.8280          1.8221          1.8162          1.8102          1.8042          1.7982
          1.7922          1.7862          1.7801          1.7740          1.7679          1.7618          1.7556
          1.7494          1.7432          1.7372          1.7315          1.7261          1.7222          1.7183
          1.7143          1.7104          1.7065          1.7026          1.6987          1.6949          1.6911
          1.6873          1.6835          1.6797          1.6760          1.6722          1.6685          1.6648
          1.6611          1.6574          1.6537          1.6500          1.6463          1.6425          1.6389
          2.8546          2.8439          2.8330          2.8222          2.8115          2.8005          2.7898
          2.7792          2.7686          2.7581          2.7478          2.7376          2.7275          2.7178
          2.7082          2.6985          2.6889          2.6794          2.6701          2.6610          2.6519
          2.6429          2.6340          2.6252          2.6166          2.6081          2.5996          2.5912
          2.5829          2.5747          2.5668          2.5589          2.5510          2.5431          2.5354
          2.5278          2.5203          2.5129          2.5056          2.4983          2.4910          2.4838
          2.4767          2.4698          2.4629          2.4559          2.4489          2.4419          2.4351
          2.4286          2.4222          2.4159          2.4097          2.4037          2.3978          2.3921
          2.3866          2.3811          2.3755          2.3698          2.3642          2.3591          2.3534
          2.3485          2.3434          2.3384          2.3335          2.3285          2.3234          2.3182
          2.3129          2.3076          2.3023          2.2967          2.2910          2.2852          2.2795
          2.2741          2.2688          2.2622          2.2553          2.2485          2.2419          2.2356
          2.2279          2.2232          2.2166          2.2102          2.2038          2.1975          2.1914
          2.1853          2.1794          2.1736          2.1679          2.1623          2.1568          2.1513
          2.1460          2.1407          2.1355          2.1304          2.1253          2.1202          2.1152
          2.1102          2.1052          2.1002          2.0953          2.0904          2.0855          2.0806
          2.0757          2.0708          2.0660          2.0611          2.0562          2.0514          2.0465
          2.0417          2.0369          2.0320          2.0272          2.0223          2.0175          2.0127
          2.0078          2.0030          1.9981          1.9932          1.9884          1.9835          1.9787
          1.9739          1.9690          1.9642          1.9593          1.9544          1.9495          1.9446
          1.9397          1.9348          1.9298          1.9248          1.9198          1.9147          1.9096
          1.9045          1.8993          1.8941          1.8888          1.8835          1.8782          1.8727
          1.8673          1.8617          1.8561          1.8505          1.8448          1.8390          1.8332
          1.8273          1.8214          1.8155          1.8095          1.8035          1.7975          1.7914
          1.7854          1.7793          1.7732          1.7671          1.7610          1.7548          1.7486
          1.7424          1.7363          1.7303          1.7244          1.7206          1.7167          1.7127
          1.7088          1.7049          1.7010          1.6971          1.6933          1.6895          1.6856
          1.6818          1.6780          1.6743          1.6705          1.6667          1.6630          1.6592
          1.6555          1.6517          1.6480          1.6442          1.6405          2.8618          2.8507
          2.8395          2.8284          2.8174          2.8067          2.7961          2.7856          2.7752
          2.7650          2.7543          2.7441          2.7341          2.7243          2.7145          2.7048
          2.6952          2.6857          2.6763          2.6672          2.6581          2.6491          2.6402
          2.6313          2.6227          2.6141          2.6056          2.5972          2.5889          2.5807
          2.5728          2.5648          2.5568          2.5490          2.5412          2.5335          2.5261
          2.5187          2.5113          2.5039          2.4966          2.4894          2.4823          2.4753
          2.4684          2.4614          2.4544          2.4474          2.4405          2.4340          2.4275
          2.4211          2.4149          2.4088          2.4029          2.3971          2.3914          2.3858
          2.3802          2.3744          2.3688          2.3626          2.3579          2.3528          2.3477
          2.3426          2.3376          2.3325          2.3274          2.3222          2.3169          2.3112
          2.3055          2.2997          2.2944          2.2891          2.2839          2.2788          2.2717
          2.2651          2.2583          2.2516          2.2451          2.2388          2.2328          2.2268
          2.2202          2.2140          2.2077          2.2014          2.1952          2.1892          2.1834
          2.1777          2.1721          2.1665          2.1610          2.1556          2.1502          2.1450
          2.1398          2.1346          2.1295          2.1244          2.1194          2.1144          2.1094
          2.1044          2.0995          2.0946          2.0896          2.0847          2.0798          2.0750
          2.0701          2.0652          2.0604          2.0555          2.0506          2.0458          2.0409
          2.0361          2.0312          2.0264          2.0215          2.0167          2.0118          2.0070
          2.0021          1.9972          1.9924          1.9875          1.9826          1.9777          1.9728
          1.9680          1.9631          1.9582          1.9533          1.9484          1.9435          1.9385
          1.9336          1.9286          1.9236          1.9185          1.9135          1.9084          1.9032
          1.8981          1.8928          1.8876          1.8822          1.8769          1.8715          1.8660
          1.8604          1.8549          1.8492          1.8435          1.8378          1.8320          1.8261
          1.8202          1.8143          1.8083          1.8023          1.7962          1.7902          1.7841
          1.7780          1.7720          1.7659          1.7597          1.7536          1.7474          1.7411
          1.7349          1.7289          1.7225          1.7187          1.7149          1.7110          1.7070
          1.7030          1.6991          1.6953          1.6915          1.6877          1.6839          1.6801
          1.6763          1.6725          1.6687          1.6649          1.6611          1.6573          1.6535
          1.6497          1.6459          1.6421          2.8674          2.8560          2.8446          2.8335
          2.8225          2.8115          2.8007          2.7901          2.7796          2.7693          2.7592
          2.7491          2.7393          2.7296          2.7200          2.7104          2.7007          2.6912
          2.6819          2.6727          2.6636          2.6546          2.6457          2.6368          2.6281
          2.6195          2.6110          2.6027          2.5944          2.5862          2.5782          2.5701
          2.5621          2.5542          2.5465          2.5388          2.5313          2.5239          2.5165
          2.5091          2.5018          2.4945          2.4874          2.4804          2.4733          2.4663
          2.4593          2.4524          2.4455          2.4389          2.4324          2.4260          2.4198
          2.4136          2.4076          2.4017          2.3959          2.3903          2.3845          2.3787
          2.3730          2.3667          2.3618          2.3566          2.3514          2.3463          2.3413
          2.3362          2.3310          2.3253          2.3197          2.3142          2.3088          2.3035
          2.2983          2.2931          2.2867          2.2804          2.2740          2.2674          2.2608
          2.2542          2.2477          2.2415          2.2354          2.2294          2.2234          2.2173
          2.2109          2.2048          2.1986          2.1927          2.1870          2.1813          2.1757
          2.1702          2.1647          2.1594          2.1540          2.1488          2.1436          2.1384
          2.1333          2.1282          2.1232          2.1182          2.1132          2.1082          2.1032
          2.0983          2.0934          2.0885          2.0836          2.0787          2.0738          2.0689
          2.0641          2.0592          2.0543          2.0495          2.0446          2.0397          2.0349
          2.0300          2.0252          2.0203          2.0154          2.0106          2.0057          2.0008
          1.9960          1.9911          1.9862          1.9812          1.9763          1.9714          1.9665
          1.9616          1.9568          1.9518          1.9469          1.9420          1.9370          1.9321
          1.9271          1.9220          1.9170          1.9119          1.9068          1.9016          1.8965
          1.8912          1.8860          1.8807          1.8753          1.8699          1.8644          1.8589
          1.8533          1.8477          1.8420          1.8362          1.8304          1.8246          1.8187
          1.8128          1.8068          1.8008          1.7947          1.7887          1.7826          1.7765
          1.7704          1.7643          1.7582          1.7521          1.7458          1.7396          1.7334
          1.7274          1.7218          1.7168          1.7130          1.7090          1.7051          1.7011
          1.6973          1.6934          1.6896          1.6858          1.6820          1.6782          1.6744
          1.6706          1.6668          1.6629          1.6591          1.6553          1.6514          1.6476
          1.6437          2.8714          2.8599          2.8485          2.8372          2.8260          2.8151
          2.8043          2.7938          2.7833          2.7730          2.7628          2.7527          2.7429
          2.7331          2.7235          2.7139          2.7045          2.6951          2.6860          2.6770
          2.6681          2.6592          2.6505          2.6416          2.6328          2.6242          2.6158
          2.6075          2.5992          2.5911          2.5830          2.5749          2.5669          2.5590
          2.5512          2.5436          2.5360          2.5286          2.5211          2.5138          2.5064
          2.4991          2.4920          2.4848          2.4778          2.4708          2.4638          2.4569
          2.4501          2.4435          2.4370          2.4306          2.4243          2.4180          2.4120
          2.4060          2.4002          2.3944          2.3886          2.3824          2.3767          2.3703
          2.3653          2.3601          2.3548          2.3497          2.3442          2.3391          2.3338
          2.3285          2.3231          2.3177          2.3123          2.3071          2.3008          2.2946
          2.2883          2.2820          2.2756          2.2691          2.2626          2.2562          2.2498
          2.2435          2.2376          2.2316          2.2257          2.2198          2.2137          2.2075
          2.2016          2.1959          2.1901          2.1845          2.1790          2.1735          2.1680
          2.1627          2.1574          2.1521          2.1469          2.1417          2.1366          2.1315
          2.1265          2.1215          2.1165          2.1115          2.1065          2.1016          2.0967
          2.0918          2.0869          2.0820          2.0771          2.0722          2.0673          2.0624
          2.0576          2.0527          2.0479          2.0430          2.0381          2.0333          2.0284
          2.0235          2.0187          2.0138          2.0089          2.0041          1.9992          1.9943
          1.9893          1.9844          1.9795          1.9746          1.9696          1.9647          1.9598
          1.9549          1.9500          1.9451          1.9401          1.9352          1.9302          1.9252
          1.9202          1.9151          1.9100          1.9049          1.8998          1.8946          1.8893
          1.8841          1.8788          1.8734          1.8680          1.8625          1.8570          1.8515
          1.8458          1.8402          1.8344          1.8286          1.8228          1.8169          1.8110
          1.8050          1.7990          1.7929          1.7869          1.7808          1.7747          1.7687
          1.7626          1.7565          1.7503          1.7441          1.7379          1.7318          1.7259
          1.7201          1.7147          1.7108          1.7069          1.7030          1.6992          1.6953
          1.6915          1.6877          1.6838          1.6800          1.6762          1.6724          1.6686
          1.6647          1.6609          1.6571          1.6532          1.6493          1.6454          2.8744
          2.8627          2.8513          2.8402          2.8292          2.8183          2.8076          2.7970
          2.7866          2.7763          2.7662          2.7562          2.7463          2.7365          2.7269
          2.7173          2.7078          2.6984          2.6893          2.6803          2.6714          2.6625
          2.6536          2.6449          2.6364          2.6280          2.6197          2.6116          2.6034
          2.5954          2.5874          2.5795          2.5713          2.5634          2.5557          2.5480
          2.5405          2.5330          2.5256          2.5182          2.5108          2.5036          2.4963
          2.4891          2.4821          2.4751          2.4682          2.4613          2.4547          2.4481
          2.4416          2.4351          2.4288          2.4225          2.4162          2.4099          2.4037
          2.3976          2.3915          2.3859          2.3803          2.3737          2.3687          2.3634
          2.3581          2.3528          2.3477          2.3425          2.3372          2.3318          2.3264
          2.3211          2.3146          2.3083          2.3021          2.2958          2.2895          2.2831
          2.2768          2.2704          2.2641          2.2581          2.2519          2.2458          2.2398
          2.2338          2.2279          2.2220          2.2162          2.2103          2.2045          2.1987
          2.1931          2.1875          2.1820          2.1765          2.1711          2.1657          2.1604
          2.1552          2.1500          2.1448          2.1397          2.1346          2.1296          2.1246
          2.1196          2.1146          2.1096          2.1047          2.0998          2.0948          2.0899
          2.0850          2.0801          2.0753          2.0704          2.0655          2.0606          2.0558
          2.0509          2.0460          2.0412          2.0363          2.0315          2.0266          2.0217
          2.0169          2.0120          2.0071          2.0022          1.9973          1.9923          1.9874
          1.9825          1.9775          1.9726          1.9677          1.9628          1.9579          1.9530
          1.9480          1.9431          1.9381          1.9331          1.9282          1.9231          1.9181
          1.9130          1.9079          1.9028          1.8977          1.8925          1.8873          1.8820
          1.8767          1.8713          1.8659          1.8605          1.8550          1.8494          1.8438
          1.8382          1.8324          1.8267          1.8208          1.8150          1.8090          1.8031
          1.7970          1.7910          1.7850          1.7789          1.7728          1.7667          1.7606
          1.7545          1.7484          1.7423          1.7362          1.7301          1.7240          1.7182
          1.7124          1.7087          1.7048          1.7010          1.6972          1.6933          1.6895
          1.6857          1.6818          1.6780          1.6742          1.6703          1.6665          1.6626
          1.6588          1.6549          1.6510          1.6470          2.8755          2.8640          2.8528
          2.8418          2.8308          2.8200          2.8093          2.7988          2.7884          2.7782
          2.7681          2.7581          2.7482          2.7385          2.7289          2.7192          2.7097
          2.7004          2.6913          2.6822          2.6733          2.6643          2.6555          2.6468
          2.6383          2.6299          2.6216          2.6133          2.6052          2.5972          2.5892
          2.5813          2.5734          2.5656          2.5580          2.5505          2.5431          2.5358
          2.5285          2.5213          2.5140          2.5064          2.4992          2.4920          2.4850
          2.4780          2.4712          2.4645          2.4580          2.4514          2.4447          2.4379
          2.4313          2.4247          2.4182          2.4118          2.4056          2.3999          2.3940
          2.3880          2.3823          2.3761          2.3714          2.3664          2.3612          2.3559
          2.3506          2.3453          2.3400          2.3346          2.3280          2.3215          2.3149
          2.3085          2.3022          2.2959          2.2896          2.2838          2.2776          2.2715
          2.2653          2.2592          2.2533          2.2474          2.2416          2.2358          2.2295
          2.2237          2.2179          2.2121          2.2064          2.2007          2.1951          2.1896
          2.1841          2.1786          2.1733          2.1679          2.1627          2.1574          2.1523
          2.1471          2.1420          2.1369          2.1319          2.1269          2.1219          2.1169
          2.1119          2.1070          2.1021          2.0972          2.0923          2.0874          2.0825
          2.0776          2.0727          2.0679          2.0630          2.0581          2.0533          2.0484
          2.0436          2.0387          2.0339          2.0290          2.0241          2.0193          2.0144
          2.0095          2.0046          1.9997          1.9947          1.9898          1.9849          1.9800
          1.9750          1.9701          1.9651          1.9602          1.9553          1.9504          1.9455
          1.9405          1.9356          1.9306          1.9256          1.9206          1.9155          1.9105
          1.9054          1.9003          1.8951          1.8900          1.8847          1.8795          1.8742
          1.8689          1.8635          1.8580          1.8526          1.8470          1.8414          1.8358
          1.8301          1.8243          1.8185          1.8126          1.8067          1.8008          1.7948
          1.7888          1.7827          1.7767          1.7706          1.7645          1.7584          1.7524
          1.7463          1.7402          1.7341          1.7279          1.7218          1.7159          1.7101
          1.7065          1.7028          1.6990          1.6951          1.6913          1.6874          1.6836
          1.6797          1.6759          1.6720          1.6682          1.6643          1.6604          1.6565
          1.6526          1.6487          2.8935          2.8818          2.8703          2.8590          2.8480
          2.8372          2.8264          2.8158          2.8053          2.7949          2.7847          2.7746
          2.7647          2.7548          2.7451          2.7355          2.7258          2.7163          2.7071
          2.6979          2.6889          2.6799          2.6709          2.6620          2.6534          2.6449
          2.6365          2.6282          2.6198          2.6116          2.6036          2.5955          2.5876
          2.5798          2.5720          2.5644          2.5569          2.5494          2.5420          2.5347
          2.5274          2.5200          2.5128          2.5057          2.4987          2.4918          2.4850
          2.4781          2.4713          2.4644          2.4575          2.4507          2.4439          2.4372
          2.4306          2.4241          2.4178          2.4117          2.4056          2.3995          2.3936
          2.3880          2.3828          2.3755          2.3705          2.3652          2.3599          2.3545
          2.3491          2.3438          2.3373          2.3307          2.3240          2.3175          2.3110
          2.3052          2.2992          2.2930          2.2869          2.2807          2.2747          2.2688
          2.2629          2.2571          2.2512          2.2454          2.2393          2.2335          2.2276
          2.2218          2.2161          2.2104          2.2048          2.1992          2.1937          2.1882
          2.1828          2.1774          2.1721          2.1668          2.1616          2.1564          2.1512
          2.1461          2.1410          2.1359          2.1308          2.1258          2.1208          2.1158
          2.1108          2.1058          2.1008          2.0959          2.0909          2.0860          2.0811
          2.0761          2.0712          2.0663          2.0614          2.0564          2.0515          2.0466
          2.0417          2.0368          2.0319          2.0269          2.0220          2.0170          2.0121
          2.0071          2.0021          1.9971          1.9921          1.9871          1.9821          1.9771
          1.9721          1.9671          1.9621          1.9571          1.9521          1.9471          1.9421
          1.9371          1.9320          1.9269          1.9219          1.9167          1.9116          1.9065
          1.9013          1.8961          1.8908          1.8856          1.8803          1.8749          1.8695
          1.8641          1.8586          1.8530          1.8475          1.8418          1.8361          1.8304
          1.8245          1.8187          1.8127          1.8068          1.8008          1.7947          1.7886
          1.7825          1.7764          1.7703          1.7641          1.7580          1.7519          1.7457
          1.7396          1.7333          1.7271          1.7209          1.7150          1.7086          1.7050
          1.7012          1.6974          1.6935          1.6895          1.6856          1.6818          1.6779
          1.6740          1.6701          1.6662          1.6622          1.6583          1.6543          1.6503
          2.9103          2.8987          2.8871          2.8756          2.8642          2.8531          2.8422
          2.8315          2.8209          2.8104          2.8001          2.7899          2.7798          2.7699
          2.7601          2.7504          2.7406          2.7310          2.7215          2.7123          2.7032
          2.6941          2.6851          2.6761          2.6673          2.6586          2.6501          2.6417
          2.6333          2.6250          2.6168          2.6087          2.6007          2.5928          2.5850
          2.5772          2.5695          2.5620          2.5545          2.5471          2.5397          2.5324
          2.5250          2.5177          2.5106          2.5036          2.4967          2.4897          2.4828
          2.4758          2.4688          2.4620          2.4551          2.4484          2.4417          2.4352
          2.4287          2.4222          2.4160          2.4099          2.4039          2.3979          2.3921
          2.3865          2.3785          2.3736          2.3684          2.3632          2.3579          2.3520
          2.3455          2.3389          2.3321          2.3260          2.3201          2.3139          2.3077
          2.3016          2.2955          2.2896          2.2837          2.2778          2.2719          2.2660
          2.2602          2.2544          2.2484          2.2425          2.2366          2.2308          2.2251
          2.2194          2.2137          2.2082          2.2026          2.1971          2.1917          2.1863
          2.1809          2.1756          2.1703          2.1650          2.1598          2.1546          2.1494
          2.1443          2.1392          2.1341          2.1290          2.1240          2.1189          2.1139
          2.1089          2.1039          2.0988          2.0938          2.0889          2.0839          2.0789
          2.0739          2.0689          2.0640          2.0590          2.0540          2.0491          2.0441
          2.0391          2.0341          2.0291          2.0241          2.0191          2.0141          2.0091
          2.0040          1.9990          1.9939          1.9889          1.9838          1.9787          1.9737
          1.9686          1.9635          1.9584          1.9533          1.9482          1.9431          1.9381
          1.9329          1.9278          1.9227          1.9175          1.9123          1.9071          1.9019
          1.8966          1.8913          1.8860          1.8806          1.8752          1.8698          1.8643
          1.8587          1.8531          1.8475          1.8418          1.8361          1.8302          1.8244
          1.8185          1.8125          1.8065          1.8004          1.7943          1.7882          1.7820
          1.7758          1.7696          1.7634          1.7572          1.7510          1.7448          1.7386
          1.7323          1.7260          1.7199          1.7140          1.7084          1.7033          1.6995
          1.6956          1.6916          1.6876          1.6837          1.6798          1.6759          1.6719
          1.6680          1.6640          1.6600          1.6560          1.6520          2.9265          2.9150
          2.9031          2.8914          2.8800          2.8685          2.8573          2.8462          2.8355
          2.8249          2.8144          2.8041          2.7940          2.7839          2.7740          2.7642
          2.7544          2.7447          2.7351          2.7257          2.7164          2.7073          2.6982
          2.6891          2.6802          2.6714          2.6628          2.6543          2.6459          2.6374
          2.6291          2.6209          2.6128          2.6049          2.5970          2.5892          2.5814
          2.5736          2.5661          2.5586          2.5512          2.5438          2.5365          2.5291
          2.5218          2.5147          2.5076          2.5006          2.4936          2.4866          2.4795
          2.4724          2.4656          2.4587          2.4520          2.4453          2.4387          2.4322
          2.4257          2.4193          2.4129          2.4068          2.4006          2.3945          2.3887
          2.3833          2.3759          2.3711          2.3661          2.3595          2.3530          2.3466
          2.3405          2.3342          2.3280          2.3218          2.3158          2.3099          2.3039
          2.2979          2.2920          2.2861          2.2802          2.2744          2.2686          2.2628
          2.2568          2.2509          2.2450          2.2392          2.2335          2.2278          2.2222
          2.2166          2.2110          2.2055          2.2000          2.1945          2.1891          2.1838
          2.1784          2.1731          2.1679          2.1626          2.1574          2.1523          2.1471
          2.1419          2.1368          2.1317          2.1266          2.1215          2.1164          2.1114
          2.1063          2.1013          2.0962          2.0912          2.0862          2.0811          2.0761
          2.0711          2.0661          2.0611          2.0560          2.0510          2.0460          2.0410
          2.0359          2.0309          2.0258          2.0207          2.0157          2.0106          2.0055
          2.0004          1.9953          1.9902          1.9850          1.9799          1.9748          1.9696
          1.9645          1.9593          1.9541          1.9490          1.9438          1.9387          1.9335
          1.9283          1.9231          1.9179          1.9126          1.9074          1.9021          1.8968
          1.8914          1.8860          1.8806          1.8752          1.8697          1.8641          1.8586
          1.8529          1.8472          1.8415          1.8357          1.8298          1.8239          1.8180
          1.8119          1.8059          1.7998          1.7936          1.7874          1.7812          1.7750
          1.7687          1.7624          1.7562          1.7499          1.7437          1.7374          1.7311
          1.7248          1.7187          1.7127          1.7069          1.7014          1.6975          1.6936
          1.6896          1.6856          1.6817          1.6777          1.6737          1.6698          1.6657
          1.6617          1.6577          1.6536          2.9419          2.9304          2.9185          2.9065
          2.8948          2.8833          2.8718          2.8606          2.8495          2.8386          2.8280
          2.8175          2.8072          2.7971          2.7871          2.7771          2.7673          2.7575
          2.7478          2.7382          2.7288          2.7196          2.7105          2.7013          2.6923
          2.6834          2.6746          2.6660          2.6576          2.6491          2.6406          2.6323
          2.6241          2.6161          2.6082          2.6003          2.5924          2.5846          2.5769
          2.5693          2.5619          2.5545          2.5471          2.5397          2.5323          2.5250
          2.5179          2.5108          2.5037          2.4967          2.4896          2.4824          2.4754
          2.4685          2.4616          2.4549          2.4482          2.4416          2.4351          2.4286
          2.4221          2.4157          2.4092          2.4027          2.3966          2.3906          2.3850
          2.3781          2.3729          2.3669          2.3607          2.3545          2.3480          2.3417
          2.3356          2.3296          2.3236          2.3176          2.3116          2.3057          2.2998
          2.2939          2.2880          2.2822          2.2764          2.2707          2.2647          2.2588
          2.2530          2.2472          2.2414          2.2358          2.2301          2.2245          2.2189
          2.2134          2.2079          2.2024          2.1969          2.1915          2.1862          2.1808
          2.1755          2.1702          2.1650          2.1598          2.1546          2.1494          2.1442
          2.1390          2.1339          2.1288          2.1236          2.1185          2.1134          2.1083
          2.1032          2.0982          2.0931          2.0880          2.0829          2.0779          2.0728
          2.0678          2.0627          2.0576          2.0526          2.0475          2.0424          2.0373
          2.0322          2.0271          2.0220          2.0168          2.0117          2.0065          2.0014
          1.9962          1.9911          1.9859          1.9807          1.9755          1.9703          1.9651
          1.9598          1.9546          1.9494          1.9442          1.9390          1.9337          1.9285
          1.9232          1.9180          1.9127          1.9074          1.9020          1.8966          1.8912
          1.8858          1.8803          1.8748          1.8693          1.8637          1.8581          1.8524
          1.8467          1.8409          1.8350          1.8291          1.8232          1.8172          1.8111
          1.8050          1.7989          1.7927          1.7864          1.7801          1.7738          1.7675
          1.7612          1.7549          1.7486          1.7423          1.7360          1.7297          1.7234
          1.7172          1.7111          1.7051          1.6993          1.6954          1.6915          1.6874
          1.6834          1.6795          1.6755          1.6715          1.6675          1.6634          1.6593
          1.6553          2.9554          2.9440          2.9320          2.9200          2.9079          2.8962
          2.8847          2.8733          2.8620          2.8509          2.8399          2.8293          2.8189
          2.8086          2.7985          2.7885          2.7786          2.7687          2.7589          2.7492
          2.7396          2.7303          2.7212          2.7119          2.7028          2.6938          2.6849
          2.6762          2.6677          2.6592          2.6507          2.6423          2.6340          2.6259
          2.6179          2.6100          2.6021          2.5942          2.5864          2.5787          2.5712
          2.5637          2.5563          2.5489          2.5415          2.5341          2.5268          2.5197
          2.5125          2.5055          2.4984          2.4912          2.4841          2.4770          2.4701
          2.4633          2.4566          2.4499          2.4433          2.4367          2.4302          2.4237
          2.4172          2.4108          2.4044          2.3981          2.3919          2.3862          2.3806
          2.3738          2.3674          2.3610          2.3547          2.3485          2.3424          2.3363
          2.3303          2.3243          2.3183          2.3124          2.3065          2.3006          2.2947
          2.2890          2.2833          2.2774          2.2716          2.2658          2.2600          2.2542
          2.2485          2.2428          2.2372          2.2315          2.2259          2.2204          2.2148
          2.2094          2.2039          2.1985          2.1931          2.1877          2.1824          2.1770
          2.1718          2.1665          2.1612          2.1560          2.1508          2.1456          2.1404
          2.1353          2.1301          2.1249          2.1198          2.1147          2.1095          2.1044
          2.0993          2.0942          2.0891          2.0840          2.0789          2.0738          2.0687
          2.0636          2.0585          2.0534          2.0483          2.0431          2.0380          2.0328
          2.0277          2.0225          2.0173          2.0122          2.0070          2.0018          1.9966
          1.9913          1.9861          1.9809          1.9756          1.9704          1.9651          1.9598
          1.9545          1.9492          1.9440          1.9387          1.9335          1.9282          1.9229
          1.9176          1.9122          1.9068          1.9015          1.8960          1.8906          1.8851
          1.8796          1.8741          1.8685          1.8629          1.8572          1.8515          1.8457
          1.8399          1.8340          1.8281          1.8221          1.8160          1.8099          1.8038
          1.7976          1.7913          1.7851          1.7787          1.7724          1.7660          1.7597
          1.7533          1.7470          1.7406          1.7343          1.7280          1.7217          1.7154
          1.7091          1.7030          1.6971          1.6932          1.6892          1.6852          1.6812
          1.6772          1.6732          1.6692          1.6651          1.6610          1.6569          2.9657
          2.9539          2.9419          2.9299          2.9179          2.9060          2.8943          2.8828
          2.8715          2.8602          2.8492          2.8383          2.8276          2.8172          2.8070
          2.7970          2.7870          2.7770          2.7671          2.7574          2.7478          2.7383
          2.7291          2.7198          2.7106          2.7016          2.6926          2.6839          2.6753
          2.6667          2.6582          2.6497          2.6414          2.6332          2.6252          2.6172
          2.6093          2.6013          2.5935          2.5858          2.5782          2.5707          2.5632
          2.5558          2.5483          2.5409          2.5336          2.5264          2.5192          2.5121
          2.5050          2.4978          2.4907          2.4836          2.4766          2.4697          2.4629
          2.4562          2.4496          2.4429          2.4363          2.4298          2.4233          2.4169
          2.4106          2.4042          2.3980          2.3917          2.3855          2.3791          2.3728
          2.3663          2.3599          2.3536          2.3475          2.3415          2.3355          2.3295
          2.3235          2.3176          2.3117          2.3058          2.3000          2.2943          2.2887
          2.2828          2.2770          2.2712          2.2655          2.2597          2.2540          2.2484
          2.2427          2.2371          2.2315          2.2260          2.2204          2.2149          2.2094
          2.2040          2.1986          2.1932          2.1878          2.1825          2.1772          2.1719
          2.1666          2.1614          2.1562          2.1509          2.1457          2.1405          2.1353
          2.1302          2.1250          2.1198          2.1147          2.1095          2.1044          2.0993
          2.0941          2.0890          2.0839          2.0788          2.0736          2.0685          2.0634
          2.0582          2.0531          2.0479          2.0428          2.0376          2.0324          2.0272
          2.0220          2.0168          2.0116          2.0064          2.0012          1.9959          1.9907
          1.9854          1.9801          1.9748          1.9696          1.9642          1.9589          1.9536
          1.9483          1.9430          1.9377          1.9324          1.9271          1.9217          1.9164
          1.9110          1.9056          1.9002          1.8947          1.8893          1.8838          1.8782
          1.8727          1.8670          1.8614          1.8557          1.8499          1.8441          1.8383
          1.8324          1.8264          1.8204          1.8143          1.8082          1.8020          1.7958
          1.7895          1.7832          1.7768          1.7705          1.7641          1.7577          1.7513
          1.7449          1.7386          1.7323          1.7259          1.7196          1.7132          1.7069
          1.7008          1.6948          1.6909          1.6869          1.6828          1.6788          1.6748
          1.6708          1.6667          1.6626          1.6586          2.9728          2.9606          2.9483
          2.9362          2.9243          2.9124          2.9007          2.8892          2.8777          2.8665
          2.8553          2.8444          2.8336          2.8230          2.8127          2.8026          2.7924
          2.7824          2.7725          2.7627          2.7531          2.7436          2.7343          2.7250
          2.7158          2.7067          2.6977          2.6889          2.6803          2.6716          2.6631
          2.6546          2.6463          2.6380          2.6300          2.6220          2.6140          2.6061
          2.5982          2.5904          2.5828          2.5753          2.5679          2.5604          2.5529
          2.5455          2.5381          2.5308          2.5237          2.5166          2.5095          2.5023
          2.4951          2.4880          2.4809          2.4741          2.4673          2.4605          2.4538
          2.4471          2.4404          2.4339          2.4274          2.4210          2.4147          2.4084
          2.4021          2.3958          2.3895          2.3832          2.3765          2.3701          2.3637
          2.3574          2.3513          2.3453          2.3393          2.3333          2.3273          2.3213
          2.3154          2.3096          2.3040          2.2980          2.2924          2.2867          2.2810
          2.2752          2.2695          2.2638          2.2582          2.2525          2.2469          2.2413
          2.2357          2.2301          2.2246          2.2191          2.2136          2.2082          2.2028
          2.1974          2.1920          2.1867          2.1813          2.1760          2.1708          2.1655
          2.1603          2.1550          2.1498          2.1446          2.1394          2.1342          2.1290
          2.1239          2.1187          2.1135          2.1084          2.1032          2.0981          2.0929
          2.0878          2.0827          2.0775          2.0724          2.0672          2.0621          2.0569
          2.0517          2.0466          2.0414          2.0362          2.0310          2.0258          2.0206
          2.0154          2.0101          2.0049          1.9996          1.9944          1.9891          1.9838
          1.9785          1.9732          1.9679          1.9626          1.9572          1.9519          1.9465
          1.9412          1.9359          1.9306          1.9252          1.9198          1.9145          1.9091
          1.9036          1.8982          1.8927          1.8873          1.8817          1.8762          1.8706
          1.8650          1.8593          1.8536          1.8478          1.8420          1.8361          1.8302
          1.8243          1.8182          1.8121          1.8060          1.7998          1.7935          1.7872
          1.7809          1.7745          1.7681          1.7617          1.7553          1.7489          1.7426
          1.7362          1.7299          1.7235          1.7172          1.7108          1.7045          1.6983
          1.6924          1.6885          1.6845          1.6804          1.6763          1.6723          1.6683
          1.6643          1.6602          2.9766          2.9641          2.9517          2.9394          2.9273
          2.9152          2.9035          2.8919          2.8805          2.8693          2.8583          2.8474
          2.8367          2.8261          2.8156          2.8054          2.7952          2.7851          2.7752
          2.7654          2.7557          2.7463          2.7368          2.7275          2.7183          2.7092
          2.7002          2.6915          2.6828          2.6741          2.6656          2.6571          2.6487
          2.6405          2.6325          2.6244          2.6164          2.6085          2.6006          2.5929
          2.5852          2.5777          2.5702          2.5627          2.5552          2.5478          2.5405
          2.5332          2.5261          2.5190          2.5118          2.5046          2.4975          2.4904
          2.4833          2.4765          2.4697          2.4629          2.4561          2.4494          2.4427
          2.4361          2.4296          2.4232          2.4169          2.4106          2.4044          2.3981
          2.3917          2.3853          2.3788          2.3725          2.3661          2.3598          2.3537
          2.3476          2.3416          2.3356          2.3296          2.3237          2.3179          2.3122
          2.3062          2.3006          2.2949          2.2892          2.2835          2.2778          2.2721
          2.2665          2.2609          2.2552          2.2496          2.2441          2.2385          2.2330
          2.2274          2.2220          2.2165          2.2111          2.2056          2.2003          2.1949
          2.1896          2.1842          2.1789          2.1737          2.1684          2.1631          2.1579
          2.1527          2.1475          2.1423          2.1371          2.1319          2.1267          2.1216
          2.1164          2.1112          2.1061          2.1009          2.0958          2.0907          2.0855
          2.0804          2.0752          2.0701          2.0649          2.0598          2.0546          2.0494
          2.0442          2.0390          2.0339          2.0286          2.0234          2.0182          2.0130
          2.0077          2.0025          1.9972          1.9920          1.9867          1.9814          1.9761
          1.9708          1.9654          1.9601          1.9547          1.9494          1.9440          1.9386
          1.9333          1.9280          1.9226          1.9172          1.9118          1.9064          1.9010
          1.8956          1.8901          1.8846          1.8791          1.8735          1.8679          1.8623
          1.8566          1.8509          1.8451          1.8393          1.8335          1.8275          1.8216
          1.8155          1.8094          1.8033          1.7971          1.7908          1.7845          1.7782
          1.7718          1.7654          1.7590          1.7526          1.7462          1.7399          1.7335
          1.7272          1.7209          1.7146          1.7082          1.7019          1.6958          1.6899
          1.6860          1.6820          1.6779          1.6739          1.6698          1.6658          1.6619
          2.9777          2.9651          2.9526          2.9402          2.9279          2.9158          2.9040
          2.8925          2.8811          2.8699          2.8588          2.8479          2.8372          2.8267
          2.8163          2.8060          2.7958          2.7859          2.7760          2.7662          2.7566
          2.7470          2.7376          2.7283          2.7191          2.7100          2.7011          2.6923
          2.6836          2.6749          2.6664          2.6580          2.6496          2.6415          2.6333
          2.6252          2.6172          2.6093          2.6015          2.5937          2.5862          2.5786
          2.5711          2.5635          2.5561          2.5487          2.5414          2.5342          2.5271
          2.5199          2.5127          2.5056          2.4984          2.4914          2.4843          2.4775
          2.4707          2.4639          2.4571          2.4504          2.4437          2.4371          2.4306
          2.4242          2.4178          2.4115          2.4052          2.3989          2.3926          2.3863
          2.3803          2.3738          2.3675          2.3612          2.3551          2.3490          2.3429
          2.3369          2.3311          2.3253          2.3191          2.3134          2.3078          2.3021
          2.2964          2.2908          2.2851          2.2795          2.2738          2.2682          2.2626
          2.2570          2.2515          2.2459          2.2404          2.2348          2.2293          2.2239
          2.2184          2.2130          2.2076          2.2022          2.1969          2.1916          2.1862
          2.1810          2.1757          2.1704          2.1652          2.1599          2.1547          2.1495
          2.1443          2.1391          2.1340          2.1288          2.1236          2.1185          2.1133
          2.1082          2.1030          2.0979          2.0928          2.0876          2.0825          2.0773
          2.0722          2.0670          2.0619          2.0567          2.0515          2.0464          2.0412
          2.0360          2.0308          2.0256          2.0204          2.0152          2.0100          2.0047
          1.9995          1.9942          1.9889          1.9836          1.9783          1.9730          1.9677
          1.9624          1.9570          1.9517          1.9463          1.9409          1.9356          1.9302
          1.9249          1.9195          1.9141          1.9088          1.9033          1.8979          1.8925
          1.8870          1.8815          1.8760          1.8704          1.8648          1.8592          1.8535
          1.8478          1.8421          1.8363          1.8304          1.8245          1.8185          1.8125
          1.8064          1.8002          1.7940          1.7878          1.7815          1.7751          1.7688
          1.7624          1.7560          1.7496          1.7433          1.7370          1.7307          1.7244
          1.7181          1.7118          1.7055          1.6993          1.6932          1.6874          1.6835
          1.6795          1.6755          1.6714          1.6674          1.6635          2.9770          2.9642
          2.9516          2.9391          2.9269          2.9148          2.9031          2.8916          2.8802
          2.8690          2.8580          2.8471          2.8365          2.8259          2.8155          2.8052
          2.7951          2.7851          2.7753          2.7656          2.7560          2.7465          2.7371
          2.7279          2.7188          2.7097          2.7008          2.6920          2.6833          2.6747
          2.6662          2.6577          2.6495          2.6412          2.6331          2.6250          2.6171
          2.6092          2.6014          2.5937          2.5861          2.5784          2.5709          2.5634
          2.5560          2.5486          2.5413          2.5342          2.5270          2.5198          2.5127
          2.5055          2.4985          2.4914          2.4845          2.4777          2.4709          2.4641
          2.4573          2.4506          2.4439          2.4373          2.4307          2.4243          2.4178
          2.4115          2.4052          2.3989          2.3927          2.3866          2.3808          2.3744
          2.3682          2.3620          2.3558          2.3497          2.3437          2.3379          2.3316
          2.3258          2.3201          2.3143          2.3086          2.3030          2.2973          2.2917
          2.2861          2.2805          2.2749          2.2693          2.2637          2.2582          2.2526
          2.2471          2.2416          2.2361          2.2306          2.2252          2.2197          2.2143
          2.2090          2.2036          2.1983          2.1929          2.1876          2.1824          2.1771
          2.1719          2.1666          2.1614          2.1562          2.1510          2.1458          2.1406
          2.1355          2.1303          2.1252          2.1200          2.1149          2.1097          2.1046
          2.0995          2.0943          2.0892          2.0840          2.0789          2.0738          2.0686
          2.0635          2.0583          2.0532          2.0480          2.0429          2.0377          2.0325
          2.0273          2.0221          2.0169          2.0117          2.0065          2.0013          1.9960
          1.9907          1.9855          1.9802          1.9749          1.9696          1.9643          1.9589
          1.9536          1.9483          1.9429          1.9375          1.9321          1.9268          1.9214
          1.9161          1.9107          1.9053          1.8999          1.8945          1.8891          1.8836
          1.8781          1.8726          1.8671          1.8615          1.8559          1.8502          1.8445
          1.8388          1.8330          1.8271          1.8212          1.8152          1.8092          1.8031
          1.7970          1.7908          1.7845          1.7782          1.7719          1.7656          1.7592
          1.7529          1.7465          1.7402          1.7339          1.7277          1.7215          1.7153
          1.7091          1.7028          1.6966          1.6906          1.6850          1.6811          1.6771
          1.6731          1.6691          1.6651          2.9743          2.9614          2.9488          2.9364
          2.9242          2.9123          2.9006          2.8891          2.8778          2.8666          2.8557
          2.8449          2.8343          2.8237          2.8133          2.8031          2.7931          2.7832
          2.7734          2.7637          2.7541          2.7447          2.7353          2.7261          2.7170
          2.7081          2.6992          2.6904          2.6818          2.6732          2.6648          2.6564
          2.6481          2.6399          2.6318          2.6238          2.6158          2.6080          2.6002
          2.5925          2.5848          2.5772          2.5697          2.5623          2.5549          2.5476
          2.5404          2.5331          2.5259          2.5188          2.5117          2.5046          2.4975
          2.4905          2.4837          2.4769          2.4701          2.4633          2.4565          2.4498
          2.4431          2.4365          2.4299          2.4234          2.4170          2.4106          2.4043
          2.3981          2.3920          2.3862          2.3800          2.3742          2.3682          2.3621
          2.3561          2.3501          2.3435          2.3376          2.3318          2.3260          2.3202
          2.3145          2.3088          2.3032          2.2976          2.2920          2.2864          2.2809
          2.2753          2.2697          2.2642          2.2586          2.2531          2.2476          2.2421
          2.2367          2.2312          2.2258          2.2204          2.2150          2.2097          2.2043
          2.1990          2.1937          2.1884          2.1832          2.1779          2.1727          2.1675
          2.1623          2.1571          2.1519          2.1467          2.1416          2.1364          2.1313
          2.1261          2.1210          2.1159          2.1107          2.1056          2.1005          2.0953
          2.0902          2.0851          2.0799          2.0748          2.0697          2.0646          2.0594
          2.0543          2.0492          2.0440          2.0389          2.0337          2.0285          2.0234
          2.0182          2.0130          2.0078          2.0026          1.9973          1.9921          1.9869
          1.9816          1.9763          1.9710          1.9657          1.9604          1.9551          1.9498
          1.9444          1.9391          1.9337          1.9283          1.9230          1.9177          1.9123
          1.9070          1.9016          1.8962          1.8908          1.8854          1.8799          1.8744
          1.8689          1.8634          1.8579          1.8523          1.8466          1.8409          1.8352
          1.8294          1.8236          1.8177          1.8117          1.8057          1.7996          1.7935
          1.7873          1.7811          1.7748          1.7685          1.7622          1.7559          1.7496
          1.7433          1.7370          1.7308          1.7247          1.7185          1.7124          1.7063
          1.7001          1.6940          1.6881          1.6826          1.6787          1.6748          1.6707
          1.6668          2.9695          2.9568          2.9443          2.9321          2.9200          2.9082
          2.8966          2.8852          2.8740          2.8629          2.8521          2.8413          2.8307
          2.8202          2.8099          2.7998          2.7898          2.7799          2.7702          2.7605
          2.7510          2.7417          2.7324          2.7232          2.7142          2.7053          2.6964
          2.6877          2.6791          2.6706          2.6622          2.6538          2.6456          2.6374
          2.6294          2.6214          2.6135          2.6057          2.5979          2.5902          2.5826
          2.5750          2.5676          2.5601          2.5528          2.5455          2.5382          2.5310
          2.5239          2.5168          2.5097          2.5027          2.4957          2.4888          2.4819
          2.4751          2.4682          2.4614          2.4547          2.4480          2.4414          2.4348
          2.4282          2.4217          2.4153          2.4089          2.4027          2.3965          2.3905
          2.3848          2.3790          2.3734          2.3676          2.3617          2.3550          2.3489
          2.3429          2.3370          2.3311          2.3254          2.3197          2.3140          2.3084
          2.3028          2.2973          2.2917          2.2862          2.2806          2.2750          2.2695
          2.2640          2.2584          2.2530          2.2475          2.2420          2.2366          2.2312
          2.2258          2.2204          2.2151          2.2097          2.2044          2.1991          2.1939
          2.1886          2.1834          2.1782          2.1729          2.1678          2.1626          2.1574
          2.1522          2.1471          2.1419          2.1368          2.1316          2.1265          2.1214
          2.1163          2.1112          2.1060          2.1009          2.0958          2.0906          2.0855
          2.0804          2.0753          2.0702          2.0651          2.0600          2.0549          2.0498
          2.0447          2.0395          2.0344          2.0293          2.0241          2.0190          2.0138
          2.0086          2.0034          1.9982          1.9930          1.9878          1.9826          1.9773
          1.9721          1.9668          1.9615          1.9562          1.9509          1.9456          1.9403
          1.9349          1.9295          1.9242          1.9189          1.9136          1.9082          1.9029
          1.8976          1.8922          1.8868          1.8814          1.8760          1.8705          1.8650
          1.8595          1.8540          1.8484          1.8428          1.8371          1.8314          1.8256
          1.8198          1.8139          1.8080          1.8020          1.7959          1.7898          1.7837
          1.7775          1.7713          1.7650          1.7587          1.7525          1.7462          1.7400
          1.7338          1.7277          1.7216          1.7156          1.7095          1.7034          1.6973
          1.6913          1.6855          1.6802          1.6764          1.6724          1.6684          2.9666
          2.9542          2.9419          2.9298          2.9179          2.9062          2.8947          2.8833
          2.8722          2.8612          2.8504          2.8397          2.8291          2.8187          2.8084
          2.7983          2.7884          2.7785          2.7688          2.7592          2.7498          2.7404
          2.7312          2.7221          2.7131          2.7042          2.6954          2.6867          2.6781
          2.6696          2.6612          2.6529          2.6447          2.6365          2.6285          2.6205
          2.6126          2.6048          2.5971          2.5894          2.5818          2.5743          2.5668
          2.5594          2.5521          2.5448          2.5376          2.5304          2.5233          2.5162
          2.5091          2.5021          2.4951          2.4882          2.4813          2.4745          2.4677
          2.4609          2.4542          2.4475          2.4408          2.4343          2.4277          2.4213
          2.4148          2.4085          2.4022          2.3961          2.3901          2.3844          2.3788
          2.3734          2.3671          2.3612          2.3552          2.3491          2.3431          2.3372
          2.3314          2.3257          2.3201          2.3145          2.3089          2.3034          2.2978
          2.2923          2.2868          2.2812          2.2756          2.2701          2.2646          2.2591
          2.2536          2.2482          2.2427          2.2373          2.2319          2.2265          2.2212
          2.2159          2.2105          2.2053          2.2000          2.1947          2.1895          2.1843
          2.1791          2.1739          2.1687          2.1636          2.1584          2.1533          2.1481
          2.1430          2.1378          2.1327          2.1276          2.1224          2.1173          2.1122
          2.1071          2.1019          2.0968          2.0917          2.0866          2.0815          2.0764
          2.0713          2.0662          2.0611          2.0560          2.0509          2.0458          2.0407
          2.0356          2.0305          2.0254          2.0202          2.0151          2.0099          2.0047
          1.9995          1.9943          1.9891          1.9839          1.9787          1.9735          1.9682
          1.9630          1.9577          1.9524          1.9471          1.9418          1.9365          1.9311
          1.9257          1.9205          1.9152          1.9098          1.9045          1.8992          1.8939
          1.8885          1.8831          1.8778          1.8724          1.8669          1.8614          1.8559
          1.8504          1.8448          1.8392          1.8335          1.8278          1.8221          1.8163
          1.8104          1.8045          1.7985          1.7925          1.7864          1.7802          1.7741
          1.7679          1.7617          1.7554          1.7492          1.7430          1.7368          1.7307
          1.7247          1.7187          1.7127          1.7067          1.7007          1.6947          1.6887
          1.6830          1.6778          1.6740          1.6701          2.9829          2.9705          2.9582
          2.9461          2.9341          2.9223          2.9108          2.8994          2.8882          2.8771
          2.8662          2.8555          2.8448          2.8343          2.8240          2.8138          2.8037
          2.7938          2.7840          2.7743          2.7648          2.7553          2.7460          2.7368
          2.7277          2.7187          2.7098          2.7010          2.6923          2.6837          2.6752
          2.6668          2.6584          2.6502          2.6421          2.6340          2.6260          2.6181
          2.6103          2.6025          2.5948          2.5872          2.5796          2.5722          2.5647
          2.5574          2.5501          2.5429          2.5356          2.5285          2.5213          2.5143
          2.5072          2.5002          2.4933          2.4863          2.4795          2.4726          2.4658
          2.4591          2.4524          2.4457          2.4391          2.4325          2.4260          2.4195
          2.4132          2.4069          2.4008          2.3950          2.3893          2.3836          2.3777
          2.3717          2.3656          2.3595          2.3535          2.3475          2.3417          2.3360
          2.3303          2.3247          2.3191          2.3135          2.3079          2.3023          2.2967
          2.2911          2.2854          2.2798          2.2742          2.2686          2.2631          2.2576
          2.2521          2.2466          2.2412          2.2357          2.2303          2.2249          2.2196
          2.2142          2.2089          2.2036          2.1983          2.1930          2.1877          2.1825
          2.1773          2.1720          2.1668          2.1616          2.1564          2.1512          2.1459
          2.1407          2.1355          2.1303          2.1252          2.1200          2.1148          2.1096
          2.1043          2.0991          2.0940          2.0888          2.0837          2.0785          2.0734
          2.0682          2.0631          2.0579          2.0527          2.0476          2.0424          2.0373
          2.0321          2.0269          2.0216          2.0164          2.0111          2.0059          2.0007
          1.9954          1.9901          1.9849          1.9796          1.9743          1.9690          1.9636
          1.9583          1.9529          1.9476          1.9422          1.9367          1.9313          1.9259
          1.9205          1.9151          1.9098          1.9044          1.8990          1.8936          1.8882
          1.8828          1.8773          1.8718          1.8663          1.8608          1.8552          1.8496
          1.8439          1.8382          1.8325          1.8267          1.8208          1.8149          1.8090
          1.8030          1.7970          1.7909          1.7847          1.7785          1.7723          1.7660
          1.7598          1.7535          1.7472          1.7410          1.7348          1.7287          1.7226
          1.7165          1.7105          1.7045          1.6984          1.6924          1.6864          1.6808
          1.6754          1.6717          2.9962          2.9838          2.9715          2.9594          2.9474
          2.9356          2.9239          2.9124          2.9011          2.8900          2.8790          2.8682
          2.8576          2.8470          2.8366          2.8263          2.8161          2.8062          2.7963
          2.7865          2.7769          2.7674          2.7580          2.7487          2.7395          2.7304
          2.7215          2.7126          2.7038          2.6952          2.6866          2.6781          2.6697
          2.6614          2.6531          2.6450          2.6369          2.6289          2.6210          2.6132
          2.6054          2.5977          2.5901          2.5826          2.5751          2.5676          2.5603
          2.5530          2.5457          2.5385          2.5313          2.5242          2.5171          2.5100
          2.5030          2.4961          2.4891          2.4823          2.4754          2.4686          2.4619
          2.4551          2.4485          2.4419          2.4353          2.4288          2.4223          2.4160
          2.4098          2.4037          2.3977          2.3918          2.3858          2.3797          2.3735
          2.3675          2.3615          2.3555          2.3497          2.3439          2.3382          2.3325
          2.3268          2.3212          2.3155          2.3099          2.3042          2.2986          2.2929
          2.2873          2.2817          2.2761          2.2706          2.2650          2.2595          2.2540
          2.2485          2.2430          2.2376          2.2322          2.2268          2.2214          2.2160
          2.2107          2.2054          2.2001          2.1948          2.1895          2.1842          2.1789
          2.1736          2.1684          2.1631          2.1578          2.1525          2.1472          2.1421
          2.1369          2.1317          2.1265          2.1213          2.1161          2.1107          2.1055
          2.1002          2.0950          2.0898          2.0846          2.0794          2.0742          2.0690
          2.0639          2.0587          2.0535          2.0483          2.0430          2.0378          2.0326
          2.0273          2.0220          2.0167          2.0114          2.0061          2.0008          1.9955
          1.9902          1.9849          1.9795          1.9742          1.9688          1.9634          1.9580
          1.9526          1.9472          1.9417          1.9362          1.9307          1.9253          1.9198
          1.9144          1.9090          1.9036          1.8981          1.8927          1.8872          1.8817
          1.8762          1.8707          1.8651          1.8595          1.8538          1.8481          1.8424
          1.8366          1.8308          1.8250          1.8191          1.8132          1.8072          1.8011
          1.7950          1.7889          1.7826          1.7764          1.7701          1.7638          1.7575
          1.7512          1.7449          1.7387          1.7324          1.7263          1.7201          1.7140
          1.7080          1.7019          1.6959          1.6898          1.6839          1.6782          1.6733
          3.0100          2.9978          2.9855          2.9733          2.9612          2.9493          2.9375
          2.9259          2.9145          2.9033          2.8922          2.8813          2.8706          2.8600
          2.8495          2.8391          2.8288          2.8187          2.8088          2.7990          2.7893
          2.7797          2.7702          2.7609          2.7516          2.7425          2.7334          2.7245
          2.7156          2.7069          2.6983          2.6897          2.6812          2.6728          2.6645
          2.6563          2.6482          2.6401          2.6321          2.6242          2.6163          2.6086
          2.6009          2.5932          2.5857          2.5782          2.5707          2.5634          2.5560
          2.5488          2.5416          2.5344          2.5272          2.5201          2.5130          2.5060
          2.4990          2.4921          2.4852          2.4784          2.4716          2.4648          2.4581
          2.4514          2.4448          2.4382          2.4317          2.4253          2.4189          2.4127
          2.4065          2.4003          2.3942          2.3881          2.3819          2.3759          2.3699
          2.3639          2.3580          2.3522          2.3464          2.3406          2.3348          2.3291
          2.3234          2.3176          2.3119          2.3062          2.3005          2.2948          2.2892
          2.2835          2.2779          2.2723          2.2667          2.2612          2.2556          2.2501
          2.2446          2.2391          2.2336          2.2282          2.2228          2.2174          2.2120
          2.2066          2.2012          2.1959          2.1905          2.1852          2.1799          2.1745
          2.1692          2.1639          2.1585          2.1532          2.1476          2.1431          2.1378
          2.1326          2.1273          2.1221          2.1168          2.1116          2.1063          2.1011
          2.0959          2.0906          2.0854          2.0802          2.0750          2.0697          2.0645
          2.0593          2.0541          2.0488          2.0436          2.0383          2.0330          2.0276
          2.0223          2.0169          2.0116          2.0063          2.0009          1.9956          1.9902
          1.9848          1.9795          1.9741          1.9686          1.9632          1.9577          1.9522
          1.9467          1.9412          1.9357          1.9302          1.9247          1.9192          1.9137
          1.9082          1.9027          1.8973          1.8918          1.8862          1.8807          1.8751
          1.8695          1.8638          1.8581          1.8524          1.8467          1.8409          1.8350
          1.8291          1.8232          1.8173          1.8113          1.8052          1.7991          1.7930
          1.7867          1.7805          1.7742          1.7678          1.7615          1.7552          1.7488
          1.7425          1.7362          1.7299          1.7237          1.7175          1.7114          1.7053
          1.6992          1.6930          1.6869          1.6809          1.6750          3.0233          3.0111
          2.9988          2.9865          2.9743          2.9623          2.9505          2.9388          2.9272
          2.9159          2.9047          2.8937          2.8829          2.8722          2.8616          2.8512
          2.8409          2.8307          2.8206          2.8108          2.8010          2.7913          2.7818
          2.7723          2.7630          2.7538          2.7447          2.7357          2.7267          2.7179
          2.7093          2.7007          2.6921          2.6836          2.6752          2.6670          2.6588
          2.6507          2.6426          2.6346          2.6267          2.6189          2.6111          2.6034
          2.5957          2.5882          2.5807          2.5732          2.5658          2.5585          2.5513
          2.5440          2.5368          2.5296          2.5225          2.5155          2.5084          2.5015
          2.4945          2.4876          2.4807          2.4739          2.4672          2.4604          2.4538
          2.4472          2.4406          2.4341          2.4277          2.4213          2.4150          2.4087
          2.4024          2.3963          2.3901          2.3840          2.3780          2.3719          2.3659
          2.3600          2.3541          2.3482          2.3424          2.3365          2.3307          2.3249
          2.3191          2.3133          2.3076          2.3018          2.2961          2.2904          2.2847
          2.2791          2.2734          2.2678          2.2622          2.2566          2.2510          2.2455
          2.2400          2.2345          2.2291          2.2236          2.2182          2.2127          2.2073
          2.2019          2.1966          2.1912          2.1858          2.1804          2.1751          2.1697
          2.1643          2.1590          2.1536          2.1485          2.1435          2.1383          2.1330
          2.1276          2.1223          2.1170          2.1118          2.1065          2.1012          2.0960
          2.0907          2.0854          2.0802          2.0749          2.0696          2.0644          2.0591
          2.0538          2.0485          2.0432          2.0379          2.0326          2.0272          2.0219
          2.0166          2.0112          2.0059          2.0005          1.9952          1.9898          1.9844
          1.9790          1.9736          1.9681          1.9626          1.9571          1.9515          1.9459
          1.9404          1.9349          1.9293          1.9238          1.9182          1.9127          1.9072
          1.9017          1.8962          1.8906          1.8850          1.8794          1.8737          1.8680
          1.8623          1.8566          1.8508          1.8449          1.8390          1.8331          1.8272
          1.8212          1.8153          1.8091          1.8029          1.7967          1.7904          1.7841
          1.7777          1.7713          1.7649          1.7585          1.7521          1.7457          1.7393
          1.7330          1.7266          1.7203          1.7140          1.7077          1.7015          1.6952
          1.6890          1.6828          1.6766          3.0361          3.0238          3.0113          2.9990
          2.9867          2.9746          2.9627          2.9508          2.9392          2.9277          2.9165
          2.9054          2.8944          2.8836          2.8730          2.8625          2.8521          2.8419
          2.8317          2.8218          2.8120          2.8023          2.7926          2.7831          2.7737
          2.7644          2.7553          2.7462          2.7372          2.7283          2.7195          2.7109
          2.7023          2.6938          2.6853          2.6770          2.6687          2.6606          2.6525
          2.6444          2.6364          2.6285          2.6207          2.6129          2.6053          2.5976
          2.5900          2.5825          2.5751          2.5677          2.5604          2.5531          2.5459
          2.5387          2.5315          2.5244          2.5173          2.5103          2.5033          2.4964
          2.4895          2.4826          2.4758          2.4690          2.4623          2.4556          2.4490
          2.4425          2.4360          2.4295          2.4231          2.4167          2.4104          2.4041
          2.3979          2.3918          2.3857          2.3796          2.3735          2.3675          2.3615
          2.3556          2.3496          2.3437          2.3379          2.3320          2.3262          2.3203
          2.3145          2.3087          2.3030          2.2972          2.2915          2.2858          2.2801
          2.2744          2.2688          2.2632          2.2576          2.2520          2.2464          2.2409
          2.2354          2.2299          2.2244          2.2189          2.2134          2.2080          2.2025
          2.1971          2.1917          2.1863          2.1808          2.1754          2.1700          2.1646
          2.1592          2.1538          2.1491          2.1437          2.1383          2.1330          2.1276
          2.1223          2.1170          2.1117          2.1063          2.1010          2.0957          2.0904
          2.0851          2.0798          2.0745          2.0692          2.0639          2.0585          2.0532
          2.0479          2.0425          2.0371          2.0318          2.0264          2.0210          2.0157
          2.0103          2.0049          1.9995          1.9940          1.9886          1.9832          1.9777
          1.9722          1.9667          1.9612          1.9557          1.9501          1.9446          1.9391
          1.9336          1.9281          1.9225          1.9169          1.9113          1.9057          1.9000
          1.8944          1.8887          1.8830          1.8773          1.8716          1.8658          1.8600
          1.8541          1.8483          1.8423          1.8364          1.8303          1.8243          1.8182
          1.8120          1.8058          1.7995          1.7933          1.7869          1.7806          1.7742
          1.7677          1.7613          1.7549          1.7484          1.7420          1.7355          1.7291
          1.7227          1.7164          1.7100          1.7037          1.6973          1.6910          1.6846
          1.6782          3.0484          3.0359          3.0233          3.0108          2.9984          2.9863
          2.9743          2.9623          2.9506          2.9390          2.9276          2.9164          2.9054
          2.8945          2.8837          2.8732          2.8628          2.8525          2.8422          2.8322
          2.8223          2.8126          2.8029          2.7933          2.7838          2.7745          2.7653
          2.7562          2.7471          2.7381          2.7293          2.7206          2.7120          2.7034
          2.6949          2.6865          2.6782          2.6699          2.6618          2.6537          2.6457
          2.6377          2.6298          2.6220          2.6143          2.6066          2.5990          2.5914
          2.5839          2.5764          2.5691          2.5617          2.5545          2.5472          2.5400
          2.5329          2.5258          2.5187          2.5117          2.5047          2.4978          2.4909
          2.4840          2.4772          2.4704          2.4637          2.4571          2.4505          2.4439
          2.4374          2.4309          2.4244          2.4180          2.4117          2.4054          2.3992
          2.3930          2.3869          2.3808          2.3747          2.3686          2.3626          2.3566
          2.3507          2.3447          2.3388          2.3329          2.3270          2.3212          2.3154
          2.3096          2.3038          2.2980          2.2923          2.2865          2.2808          2.2752
          2.2695          2.2639          2.2582          2.2526          2.2471          2.2415          2.2360
          2.2304          2.2249          2.2194          2.2139          2.2084          2.2029          2.1975
          2.1920          2.1866          2.1811          2.1757          2.1702          2.1648          2.1594
          2.1540          2.1489          2.1435          2.1381          2.1327          2.1273          2.1220
          2.1166          2.1113          2.1059          2.1006          2.0952          2.0899          2.0845
          2.0792          2.0738          2.0685          2.0631          2.0577          2.0524          2.0470
          2.0416          2.0362          2.0308          2.0254          2.0200          2.0146          2.0092
          2.0037          1.9983          1.9928          1.9874          1.9819          1.9764          1.9709
          1.9653          1.9598          1.9542          1.9487          1.9431          1.9375          1.9318
          1.9262          1.9205          1.9149          1.9092          1.9035          1.8978          1.8921
          1.8863          1.8805          1.8747          1.8689          1.8630          1.8571          1.8511
          1.8452          1.8392          1.8332          1.8271          1.8210          1.8148          1.8086
          1.8023          1.7960          1.7897          1.7833          1.7769          1.7704          1.7640
          1.7575          1.7510          1.7445          1.7381          1.7316          1.7251          1.7187
          1.7122          1.7058          1.6993          1.6929          1.6864          1.6799          3.0605
          3.0478          3.0351          3.0224          3.0099          2.9976          2.9855          2.9735
          2.9617          2.9500          2.9385          2.9272          2.9161          2.9051          2.8942
          2.8836          2.8731          2.8627          2.8525          2.8423          2.8323          2.8225
          2.8128          2.8032          2.7937          2.7843          2.7750          2.7658          2.7567
          2.7477          2.7388          2.7300          2.7213          2.7128          2.7042          2.6957
          2.6873          2.6791          2.6709          2.6628          2.6547          2.6467          2.6387
          2.6308          2.6230          2.6153          2.6077          2.6000          2.5925          2.5849
          2.5775          2.5701          2.5628          2.5556          2.5483          2.5411          2.5340
          2.5269          2.5198          2.5128          2.5059          2.4989          2.4920          2.4851
          2.4783          2.4716          2.4649          2.4583          2.4517          2.4451          2.4386
          2.4321          2.4256          2.4192          2.4128          2.4065          2.4002          2.3940
          2.3878          2.3817          2.3756          2.3695          2.3635          2.3574          2.3514
          2.3455          2.3395          2.3336          2.3277          2.3218          2.3160          2.3102
          2.3044          2.2986          2.2928          2.2871          2.2814          2.2757          2.2700
          2.2644          2.2587          2.2531          2.2475          2.2419          2.2364          2.2308
          2.2253          2.2197          2.2142          2.2087          2.2032          2.1977          2.1922
          2.1867          2.1812          2.1758          2.1703          2.1648          2.1594          2.1540
          2.1485          2.1431          2.1377          2.1323          2.1269          2.1215          2.1162
          2.1108          2.1054          2.1000          2.0947          2.0893          2.0839          2.0785
          2.0732          2.0678          2.0624          2.0570          2.0516          2.0462          2.0407
          2.0353          2.0299          2.0244          2.0190          2.0135          2.0081          2.0026
          1.9971          1.9916          1.9861          1.9806          1.9750          1.9694          1.9638
          1.9581          1.9525          1.9468          1.9412          1.9355          1.9298          1.9242
          1.9184          1.9127          1.9070          1.9012          1.8955          1.8897          1.8839
          1.8780          1.8721          1.8662          1.8602          1.8542          1.8482          1.8421
          1.8360          1.8299          1.8237          1.8175          1.8113          1.8050          1.7987
          1.7923          1.7859          1.7795          1.7731          1.7666          1.7601          1.7536
          1.7470          1.7405          1.7340          1.7274          1.7209          1.7144          1.7078
          1.7013          1.6947          1.6881          1.6815          3.0717          3.0587          3.0456
          3.0328          3.0203          3.0078          2.9955          2.9835          2.9716          2.9599
          2.9483          2.9368          2.9256          2.9145          2.9036          2.8929          2.8823
          2.8719          2.8616          2.8514          2.8413          2.8314          2.8217          2.8120
          2.8025          2.7930          2.7836          2.7744          2.7653          2.7563          2.7473
          2.7384          2.7297          2.7211          2.7125          2.7040          2.6955          2.6872
          2.6790          2.6708          2.6627          2.6547          2.6467          2.6387          2.6309
          2.6231          2.6154          2.6078          2.6001          2.5926          2.5851          2.5777
          2.5703          2.5630          2.5558          2.5486          2.5414          2.5342          2.5272
          2.5201          2.5131          2.5062          2.4992          2.4923          2.4855          2.4787
          2.4719          2.4653          2.4586          2.4520          2.4455          2.4390          2.4325
          2.4260          2.4195          2.4131          2.4068          2.4005          2.3942          2.3880
          2.3818          2.3757          2.3696          2.3635          2.3575          2.3515          2.3455
          2.3395          2.3336          2.3277          2.3218          2.3160          2.3101          2.3043
          2.2985          2.2928          2.2870          2.2813          2.2756          2.2699          2.2643
          2.2586          2.2530          2.2474          2.2418          2.2362          2.2306          2.2250
          2.2195          2.2139          2.2084          2.2029          2.1973          2.1918          2.1863
          2.1808          2.1753          2.1698          2.1643          2.1589          2.1534          2.1479
          2.1425          2.1371          2.1316          2.1262          2.1208          2.1154          2.1100
          2.1046          2.0992          2.0938          2.0884          2.0830          2.0776          2.0721
          2.0667          2.0613          2.0559          2.0504          2.0450          2.0395          2.0341
          2.0286          2.0231          2.0176          2.0121          2.0066          2.0011          1.9955
          1.9899          1.9843          1.9786          1.9730          1.9674          1.9617          1.9560
          1.9504          1.9447          1.9390          1.9333          1.9275          1.9218          1.9160
          1.9102          1.9045          1.8987          1.8928          1.8870          1.8811          1.8752
          1.8692          1.8632          1.8572          1.8512          1.8451          1.8390          1.8328
          1.8266          1.8203          1.8140          1.8077          1.8013          1.7949          1.7885
          1.7820          1.7755          1.7690          1.7625          1.7560          1.7494          1.7428
          1.7363          1.7297          1.7231          1.7165          1.7098          1.7032          1.6965
          1.6899          1.6831          3.0828          3.0696          3.0565          3.0435          3.0307
          3.0182          3.0058          2.9936          2.9816          2.9698          2.9582          2.9467
          2.9353          2.9242          2.9132          2.9023          2.8917          2.8812          2.8708
          2.8606          2.8505          2.8405          2.8306          2.8209          2.8114          2.8018
          2.7924          2.7831          2.7739          2.7649          2.7559          2.7469          2.7382
          2.7295          2.7209          2.7124          2.7039          2.6955          2.6872          2.6790
          2.6708          2.6628          2.6548          2.6468          2.6389          2.6311          2.6233
          2.6156          2.6080          2.6004          2.5928          2.5854          2.5780          2.5706
          2.5634          2.5561          2.5489          2.5417          2.5346          2.5275          2.5205
          2.5135          2.5065          2.4996          2.4927          2.4859          2.4791          2.4724
          2.4657          2.4591          2.4525          2.4459          2.4394          2.4329          2.4264
          2.4199          2.4135          2.4071          2.4008          2.3946          2.3883          2.3821
          2.3759          2.3698          2.3637          2.3576          2.3516          2.3456          2.3397
          2.3337          2.3278          2.3219          2.3161          2.3102          2.3044          2.2986
          2.2928          2.2871          2.2813          2.2756          2.2699          2.2643          2.2586
          2.2530          2.2473          2.2417          2.2361          2.2305          2.2249          2.2193
          2.2137          2.2082          2.2026          2.1970          2.1915          2.1860          2.1804
          2.1749          2.1694          2.1639          2.1584          2.1529          2.1474          2.1419
          2.1365          2.1310          2.1256          2.1201          2.1147          2.1093          2.1038
          2.0984          2.0930          2.0875          2.0821          2.0766          2.0712          2.0657
          2.0603          2.0548          2.0493          2.0439          2.0384          2.0328          2.0273
          2.0217          2.0161          2.0105          2.0049          1.9993          1.9936          1.9880
          1.9824          1.9767          1.9710          1.9653          1.9596          1.9539          1.9482
          1.9425          1.9367          1.9309          1.9252          1.9194          1.9136          1.9077
          1.9019          1.8960          1.8901          1.8842          1.8783          1.8723          1.8663
          1.8602          1.8542          1.8481          1.8419          1.8357          1.8295          1.8232
          1.8169          1.8106          1.8042          1.7977          1.7913          1.7847          1.7782
          1.7716          1.7650          1.7584          1.7518          1.7451          1.7385          1.7318
          1.7252          1.7185          1.7118          1.7051          1.6984          1.6916          1.6847
          3.0891          3.0756          3.0623          3.0491          3.0363          3.0235          3.0110
          2.9987          2.9866          2.9746          2.9629          2.9514          2.9400          2.9288
          2.9178          2.9069          2.8962          2.8856          2.8752          2.8650          2.8549
          2.8449          2.8350          2.8253          2.8157          2.8062          2.7967          2.7874
          2.7782          2.7691          2.7602          2.7512          2.7424          2.7337          2.7251
          2.7166          2.7081          2.6997          2.6914          2.6832          2.6750          2.6669
          2.6589          2.6509          2.6430          2.6352          2.6274          2.6197          2.6121
          2.6045          2.5969          2.5894          2.5820          2.5747          2.5674          2.5601
          2.5529          2.5457          2.5386          2.5315          2.5245          2.5175          2.5105
          2.5036          2.4967          2.4898          2.4830          2.4763          2.4696          2.4629
          2.4563          2.4497          2.4432          2.4367          2.4302          2.4237          2.4173
          2.4109          2.4045          2.3982          2.3919          2.3857          2.3795          2.3733
          2.3672          2.3612          2.3551          2.3491          2.3431          2.3372          2.3313
          2.3254          2.3195          2.3136          2.3078          2.3020          2.2962          2.2905
          2.2847          2.2790          2.2733          2.2676          2.2619          2.2562          2.2506
          2.2449          2.2393          2.2337          2.2281          2.2225          2.2169          2.2113
          2.2058          2.2002          2.1946          2.1891          2.1835          2.1780          2.1725
          2.1670          2.1614          2.1559          2.1504          2.1450          2.1395          2.1341
          2.1286          2.1232          2.1177          2.1123          2.1069          2.1014          2.0960
          2.0905          2.0851          2.0796          2.0741          2.0687          2.0632          2.0576
          2.0521          2.0465          2.0410          2.0354          2.0298          2.0243          2.0187
          2.0131          2.0074          2.0018          1.9962          1.9905          1.9849          1.9792
          1.9735          1.9678          1.9621          1.9564          1.9507          1.9449          1.9392
          1.9334          1.9276          1.9218          1.9159          1.9101          1.9043          1.8984
          1.8925          1.8866          1.8806          1.8746          1.8686          1.8626          1.8565
          1.8504          1.8442          1.8380          1.8318          1.8255          1.8192          1.8129
          1.8065          1.8001          1.7936          1.7871          1.7805          1.7740          1.7674
          1.7607          1.7541          1.7474          1.7407          1.7339          1.7272          1.7204
          1.7136          1.7069          1.7001          1.6932          1.6864          3.0876          3.0739
          3.0605          3.0474          3.0345          3.0218          3.0093          2.9970          2.9848
          2.9729          2.9611          2.9495          2.9381          2.9268          2.9157          2.9048
          2.8941          2.8835          2.8731          2.8629          2.8528          2.8429          2.8331
          2.8234          2.8138          2.8043          2.7949          2.7857          2.7765          2.7674
          2.7585          2.7496          2.7408          2.7322          2.7236          2.7151          2.7067
          2.6983          2.6900          2.6818          2.6737          2.6657          2.6577          2.6497
          2.6418          2.6340          2.6263          2.6186          2.6110          2.6034          2.5959
          2.5885          2.5811          2.5737          2.5665          2.5593          2.5521          2.5449
          2.5378          2.5308          2.5238          2.5168          2.5099          2.5030          2.4961
          2.4893          2.4825          2.4758          2.4691          2.4625          2.4559          2.4493
          2.4428          2.4363          2.4298          2.4233          2.4169          2.4105          2.4042
          2.3979          2.3916          2.3853          2.3791          2.3730          2.3669          2.3609
          2.3549          2.3489          2.3429          2.3370          2.3311          2.3252          2.3193
          2.3135          2.3077          2.3019          2.2961          2.2904          2.2846          2.2789
          2.2733          2.2676          2.2619          2.2563          2.2507          2.2450          2.2394
          2.2338          2.2282          2.2227          2.2171          2.2115          2.2060          2.2004
          2.1949          2.1893          2.1838          2.1783          2.1728          2.1673          2.1618
          2.1564          2.1509          2.1455          2.1400          2.1346          2.1292          2.1237
          2.1183          2.1129          2.1075          2.1020          2.0966          2.0911          2.0856
          2.0802          2.0747          2.0692          2.0636          2.0581          2.0526          2.0471
          2.0416          2.0360          2.0305          2.0249          2.0193          2.0137          2.0082
          2.0026          1.9969          1.9913          1.9857          1.9800          1.9744          1.9687
          1.9630          1.9573          1.9516          1.9459          1.9401          1.9344          1.9286
          1.9228          1.9170          1.9112          1.9054          1.8995          1.8936          1.8877
          1.8818          1.8758          1.8699          1.8638          1.8578          1.8517          1.8456
          1.8394          1.8332          1.8270          1.8207          1.8144          1.8081          1.8017
          1.7952          1.7888          1.7823          1.7757          1.7692          1.7626          1.7559
          1.7493          1.7426          1.7358          1.7291          1.7223          1.7155          1.7087
          1.7018          1.6949          1.6880          3.0781          3.0646          3.0514          3.0384
          3.0255          3.0128          3.0005          2.9882          2.9762          2.9643          2.9525
          2.9410          2.9297          2.9185          2.9075          2.8967          2.8861          2.8756
          2.8653          2.8549          2.8448          2.8350          2.8252          2.8156          2.8062
          2.7967          2.7874          2.7783          2.7692          2.7602          2.7513          2.7425
          2.7339          2.7253          2.7168          2.7083          2.7000          2.6917          2.6835
          2.6754          2.6673          2.6593          2.6514          2.6435          2.6357          2.6280
          2.6203          2.6127          2.6051          2.5976          2.5902          2.5828          2.5755
          2.5682          2.5610          2.5538          2.5467          2.5396          2.5326          2.5256
          2.5187          2.5118          2.5049          2.4980          2.4912          2.4845          2.4777
          2.4711          2.4645          2.4579          2.4513          2.4448          2.4383          2.4319
          2.4255          2.4190          2.4126          2.4063          2.4000          2.3937          2.3874
          2.3813          2.3751          2.3691          2.3630          2.3570          2.3510          2.3451
          2.3392          2.3333          2.3274          2.3216          2.3158          2.3100          2.3043
          2.2985          2.2928          2.2871          2.2814          2.2757          2.2701          2.2645
          2.2588          2.2532          2.2477          2.2421          2.2365          2.2310          2.2254
          2.2199          2.2144          2.2089          2.2034          2.1979          2.1924          2.1869
          2.1815          2.1760          2.1706          2.1651          2.1597          2.1543          2.1488
          2.1434          2.1381          2.1327          2.1273          2.1219          2.1165          2.1111
          2.1056          2.1002          2.0948          2.0893          2.0839          2.0785          2.0730
          2.0676          2.0621          2.0566          2.0512          2.0457          2.0402          2.0347
          2.0292          2.0237          2.0182          2.0127          2.0071          2.0016          1.9960
          1.9905          1.9849          1.9793          1.9737          1.9681          1.9624          1.9568
          1.9511          1.9454          1.9398          1.9341          1.9283          1.9226          1.9168
          1.9111          1.9053          1.8995          1.8937          1.8878          1.8819          1.8760
          1.8701          1.8641          1.8581          1.8521          1.8461          1.8400          1.8338
          1.8277          1.8215          1.8152          1.8089          1.8026          1.7963          1.7899
          1.7834          1.7770          1.7705          1.7639          1.7574          1.7508          1.7441
          1.7374          1.7307          1.7239          1.7171          1.7103          1.7035          1.6966
          1.6896          3.0653          3.0521          3.0391          3.0261          3.0134          3.0010
          2.9887          2.9765          2.9645          2.9528          2.9412          2.9298          2.9186
          2.9076          2.8967          2.8860          2.8753          2.8647          2.8543          2.8442
          2.8344          2.8247          2.8150          2.8055          2.7961          2.7868          2.7776
          2.7685          2.7596          2.7507          2.7419          2.7332          2.7247          2.7162
          2.7078          2.6994          2.6912          2.6830          2.6749          2.6669          2.6589
          2.6509          2.6431          2.6353          2.6276          2.6199          2.6123          2.6048
          2.5973          2.5899          2.5825          2.5752          2.5680          2.5608          2.5536
          2.5465          2.5395          2.5325          2.5256          2.5187          2.5118          2.5049
          2.4981          2.4913          2.4846          2.4779          2.4713          2.4647          2.4582
          2.4516          2.4452          2.4387          2.4323          2.4259          2.4195          2.4132
          2.4068          2.4005          2.3942          2.3880          2.3819          2.3758          2.3697
          2.3637          2.3577          2.3517          2.3458          2.3399          2.3340          2.3282
          2.3224          2.3166          2.3108          2.3051          2.2994          2.2937          2.2880
          2.2824          2.2768          2.2712          2.2656          2.2600          2.2545          2.2489
          2.2434          2.2379          2.2324          2.2269          2.2215          2.2160          2.2106
          2.2052          2.1998          2.1944          2.1889          2.1835          2.1780          2.1726
          2.1672          2.1618          2.1564          2.1511          2.1457          2.1403          2.1350
          2.1296          2.1242          2.1189          2.1135          2.1081          2.1028          2.0974
          2.0920          2.0866          2.0813          2.0759          2.0705          2.0651          2.0597
          2.0543          2.0489          2.0435          2.0381          2.0327          2.0272          2.0218
          2.0163          2.0109          2.0054          1.9999          1.9944          1.9889          1.9834
          1.9779          1.9723          1.9668          1.9612          1.9556          1.9500          1.9444
          1.9388          1.9332          1.9275          1.9218          1.9162          1.9105          1.9047
          1.8990          1.8932          1.8875          1.8816          1.8758          1.8699          1.8640
          1.8581          1.8522          1.8462          1.8402          1.8341          1.8280          1.8219
          1.8157          1.8095          1.8033          1.7970          1.7907          1.7843          1.7779
          1.7714          1.7649          1.7584          1.7519          1.7453          1.7386          1.7320
          1.7253          1.7186          1.7118          1.7050          1.6981          1.6912          3.0509
          3.0380          3.0250          3.0123          2.9999          2.9875          2.9752          2.9632
          2.9514          2.9398          2.9284          2.9172          2.9061          2.8950          2.8840
          2.8732          2.8626          2.8522          2.8422          2.8323          2.8226          2.8130
          2.8035          2.7940          2.7847          2.7756          2.7665          2.7575          2.7487
          2.7399          2.7313          2.7227          2.7142          2.7058          2.6975          2.6893
          2.6811          2.6731          2.6651          2.6571          2.6492          2.6414          2.6336
          2.6259          2.6183          2.6108          2.6032          2.5958          2.5884          2.5811
          2.5738          2.5666          2.5594          2.5523          2.5453          2.5383          2.5313
          2.5244          2.5176          2.5107          2.5039          2.4971          2.4904          2.4837
          2.4770          2.4705          2.4639          2.4574          2.4509          2.4445          2.4381
          2.4317          2.4254          2.4190          2.4127          2.4064          2.4001          2.3939
          2.3877          2.3816          2.3754          2.3694          2.3633          2.3574          2.3514
          2.3455          2.3397          2.3338          2.3280          2.3223          2.3165          2.3108
          2.3051          2.2994          2.2938          2.2882          2.2826          2.2770          2.2715
          2.2659          2.2605          2.2550          2.2495          2.2441          2.2387          2.2332
          2.2278          2.2224          2.2170          2.2116          2.2062          2.2008          2.1954
          2.1900          2.1847          2.1793          2.1738          2.1684          2.1630          2.1576
          2.1523          2.1471          2.1419          2.1366          2.1313          2.1260          2.1207
          2.1154          2.1101          2.1048          2.0995          2.0942          2.0889          2.0835
          2.0782          2.0729          2.0676          2.0623          2.0569          2.0516          2.0463
          2.0409          2.0356          2.0302          2.0248          2.0194          2.0141          2.0087
          2.0033          1.9978          1.9924          1.9870          1.9815          1.9761          1.9706
          1.9651          1.9596          1.9541          1.9486          1.9431          1.9375          1.9320
          1.9264          1.9208          1.9152          1.9096          1.9039          1.8983          1.8926
          1.8868          1.8811          1.8753          1.8695          1.8637          1.8578          1.8519
          1.8460          1.8400          1.8341          1.8280          1.8220          1.8159          1.8097
          1.8035          1.7973          1.7911          1.7848          1.7785          1.7721          1.7657
          1.7593          1.7528          1.7463          1.7398          1.7332          1.7266          1.7199
          1.7132          1.7065          1.6997          1.6928          3.0357          3.0230          3.0103
          2.9977          2.9852          2.9729          2.9609          2.9491          2.9375          2.9260
          2.9145          2.9033          2.8921          2.8812          2.8703          2.8597          2.8493
          2.8392          2.8294          2.8196          2.8100          2.8005          2.7911          2.7818
          2.7727          2.7636          2.7547          2.7458          2.7371          2.7285          2.7199
          2.7115          2.7031          2.6948          2.6866          2.6785          2.6705          2.6626
          2.6546          2.6467          2.6389          2.6312          2.6236          2.6160          2.6085
          2.6010          2.5936          2.5863          2.5790          2.5718          2.5646          2.5574
          2.5504          2.5434          2.5364          2.5295          2.5227          2.5159          2.5090
          2.5023          2.4955          2.4888          2.4822          2.4756          2.4690          2.4625
          2.4561          2.4496          2.4433          2.4369          2.4306          2.4243          2.4180
          2.4117          2.4055          2.3993          2.3931          2.3870          2.3809          2.3746
          2.3685          2.3625          2.3566          2.3507          2.3448          2.3390          2.3332
          2.3274          2.3217          2.3160          2.3103          2.3047          2.2991          2.2936
          2.2880          2.2825          2.2770          2.2715          2.2660          2.2606          2.2551
          2.2497          2.2443          2.2389          2.2335          2.2281          2.2228          2.2174
          2.2120          2.2067          2.2013          2.1960          2.1906          2.1853          2.1799
          2.1745          2.1691          2.1637          2.1583          2.1530          2.1480          2.1429
          2.1378          2.1326          2.1273          2.1221          2.1169          2.1116          2.1064
          2.1012          2.0959          2.0907          2.0855          2.0802          2.0750          2.0697
          2.0645          2.0592          2.0540          2.0487          2.0434          2.0382          2.0329
          2.0276          2.0223          2.0170          2.0117          2.0063          2.0010          1.9957
          1.9903          1.9849          1.9796          1.9742          1.9688          1.9634          1.9579
          1.9525          1.9470          1.9416          1.9361          1.9306          1.9251          1.9195
          1.9140          1.9084          1.9028          1.8972          1.8916          1.8859          1.8802
          1.8745          1.8688          1.8630          1.8572          1.8514          1.8455          1.8397
          1.8337          1.8278          1.8218          1.8158          1.8098          1.8037          1.7976
          1.7914          1.7852          1.7790          1.7727          1.7664          1.7601          1.7537
          1.7473          1.7408          1.7343          1.7278          1.7212          1.7146          1.7079
          1.7012          1.6945          3.0201          3.0074          2.9946          2.9821          2.9698
          2.9578          2.9458          2.9339          2.9223          2.9109          2.8996          2.8885
          2.8775          2.8667          2.8560          2.8456          2.8356          2.8257          2.8159
          2.8063          2.7968          2.7875          2.7782          2.7691          2.7600          2.7511
          2.7423          2.7336          2.7250          2.7165          2.7081          2.6997          2.6915
          2.6833          2.6752          2.6673          2.6594          2.6515          2.6437          2.6359
          2.6283          2.6207          2.6132          2.6057          2.5983          2.5909          2.5836
          2.5764          2.5692          2.5621          2.5550          2.5479          2.5410          2.5340
          2.5272          2.5205          2.5137          2.5069          2.5002          2.4935          2.4869
          2.4803          2.4737          2.4672          2.4608          2.4544          2.4480          2.4416
          2.4353          2.4291          2.4228          2.4166          2.4104          2.4042          2.3980
          2.3918          2.3857          2.3796          2.3734          2.3674          2.3614          2.3555
          2.3497          2.3439          2.3381          2.3324          2.3267          2.3210          2.3154
          2.3098          2.3042          2.2986          2.2930          2.2875          2.2820          2.2766
          2.2711          2.2656          2.2602          2.2548          2.2494          2.2440          2.2386
          2.2332          2.2278          2.2225          2.2172          2.2118          2.2065          2.2012
          2.1959          2.1907          2.1854          2.1801          2.1748          2.1695          2.1641
          2.1587          2.1533          2.1482          2.1434          2.1384          2.1334          2.1283
          2.1231          2.1180          2.1128          2.1076          2.1025          2.0973          2.0921
          2.0870          2.0818          2.0767          2.0715          2.0663          2.0611          2.0560
          2.0508          2.0456          2.0404          2.0352          2.0300          2.0248          2.0195
          2.0143          2.0091          2.0038          1.9986          1.9933          1.9880          1.9827
          1.9774          1.9721          1.9668          1.9615          1.9562          1.9508          1.9454
          1.9400          1.9345          1.9291          1.9236          1.9181          1.9126          1.9070
          1.9014          1.8959          1.8903          1.8848          1.8791          1.8735          1.8678
          1.8622          1.8564          1.8507          1.8449          1.8391          1.8333          1.8275
          1.8216          1.8157          1.8097          1.8037          1.7977          1.7916          1.7855
          1.7794          1.7732          1.7670          1.7608          1.7545          1.7482          1.7418
          1.7354          1.7290          1.7225          1.7160          1.7094          1.7028          1.6961
          3.0058          2.9944          2.9817          2.9693          2.9571          2.9450          2.9332
          2.9216          2.9101          2.8988          2.8877          2.8768          2.8659          2.8552
          2.8449          2.8348          2.8249          2.8151          2.8055          2.7960          2.7866
          2.7774          2.7682          2.7592          2.7503          2.7415          2.7328          2.7242
          2.7157          2.7073          2.6989          2.6907          2.6825          2.6745          2.6665
          2.6587          2.6508          2.6430          2.6353          2.6277          2.6201          2.6126
          2.6052          2.5978          2.5905          2.5832          2.5760          2.5688          2.5617
          2.5546          2.5476          2.5407          2.5338          2.5270          2.5203          2.5135
          2.5068          2.5001          2.4935          2.4869          2.4803          2.4738          2.4673
          2.4609          2.4545          2.4481          2.4418          2.4355          2.4293          2.4231
          2.4169          2.4107          2.4046          2.3985          2.3924          2.3863          2.3803
          2.3742          2.3682          2.3622          2.3563          2.3505          2.3446          2.3389
          2.3331          2.3274          2.3218          2.3161          2.3105          2.3049          2.2993
          2.2937          2.2882          2.2827          2.2772          2.2717          2.2662          2.2608
          2.2554          2.2500          2.2446          2.2392          2.2339          2.2286          2.2233
          2.2180          2.2127          2.2074          2.2022          2.1969          2.1917          2.1865
          2.1813          2.1761          2.1708          2.1655          2.1602          2.1548          2.1490
          2.1449          2.1399          2.1350          2.1300          2.1250          2.1199          2.1148
          2.1097          2.1046          2.0995          2.0944          2.0893          2.0842          2.0791
          2.0740          2.0689          2.0638          2.0586          2.0535          2.0484          2.0433
          2.0381          2.0330          2.0279          2.0227          2.0176          2.0124          2.0073
          2.0021          1.9969          1.9917          1.9865          1.9813          1.9760          1.9707
          1.9654          1.9601          1.9548          1.9495          1.9441          1.9388          1.9334
          1.9280          1.9226          1.9172          1.9117          1.9062          1.9007          1.8952
          1.8896          1.8840          1.8785          1.8729          1.8673          1.8617          1.8560
          1.8504          1.8447          1.8390          1.8332          1.8274          1.8216          1.8158
          1.8099          1.8040          1.7980          1.7921          1.7860          1.7800          1.7739
          1.7678          1.7616          1.7554          1.7492          1.7429          1.7366          1.7302
          1.7238          1.7174          1.7109          1.7043          1.6977          3.0177          3.0051
          2.9926          2.9801          2.9679          2.9559          2.9440          2.9324          2.9209
          2.9095          2.8984          2.8874          2.8765          2.8658          2.8552          2.8450
          2.8350          2.8252          2.8155          2.8060          2.7965          2.7872          2.7780
          2.7689          2.7599          2.7511          2.7423          2.7337          2.7251          2.7167
          2.7083          2.7000          2.6918          2.6837          2.6757          2.6677          2.6599
          2.6521          2.6444          2.6367          2.6290          2.6215          2.6140          2.6066
          2.5993          2.5919          2.5847          2.5775          2.5703          2.5632          2.5561
          2.5491          2.5422          2.5353          2.5285          2.5219          2.5151          2.5084
          2.5017          2.4950          2.4884          2.4818          2.4753          2.4688          2.4624
          2.4560          2.4496          2.4432          2.4370          2.4307          2.4244          2.4182
          2.4120          2.4059          2.3997          2.3937          2.3876          2.3815          2.3754
          2.3694          2.3634          2.3574          2.3515          2.3456          2.3398          2.3340
          2.3282          2.3225          2.3168          2.3111          2.3054          2.2998          2.2942
          2.2886          2.2831          2.2775          2.2720          2.2665          2.2611          2.2556
          2.2502          2.2448          2.2394          2.2341          2.2287          2.2234          2.2181
          2.2128          2.2075          2.2023          2.1970          2.1918          2.1865          2.1813
          2.1760          2.1707          2.1654          2.1600          2.1548          2.1497          2.1449
          2.1399          2.1349          2.1299          2.1247          2.1196          2.1144          2.1093
          2.1041          2.0990          2.0939          2.0887          2.0836          2.0785          2.0734
          2.0682          2.0631          2.0580          2.0528          2.0477          2.0425          2.0373
          2.0322          2.0270          2.0218          2.0165          2.0113          2.0061          2.0008
          1.9955          1.9903          1.9850          1.9797          1.9744          1.9690          1.9637
          1.9583          1.9530          1.9476          1.9422          1.9368          1.9314          1.9259
          1.9204          1.9149          1.9094          1.9039          1.8983          1.8927          1.8871
          1.8814          1.8758          1.8701          1.8644          1.8587          1.8530          1.8472
          1.8415          1.8357          1.8299          1.8240          1.8182          1.8122          1.8063
          1.8003          1.7943          1.7882          1.7822          1.7760          1.7699          1.7637
          1.7574          1.7511          1.7448          1.7385          1.7321          1.7256          1.7191
          1.7126          1.7060          1.6994          3.0345          3.0221          3.0096          2.9974
          2.9852          2.9731          2.9612          2.9494          2.9378          2.9264          2.9151
          2.9040          2.8930          2.8822          2.8715          2.8610          2.8508          2.8408
          2.8309          2.8213          2.8118          2.8024          2.7930          2.7839          2.7748
          2.7658          2.7569          2.7482          2.7395          2.7310          2.7225          2.7141
          2.7059          2.6976          2.6895          2.6815          2.6735          2.6657          2.6579
          2.6502          2.6424          2.6348          2.6272          2.6197          2.6123          2.6050
          2.5976          2.5903          2.5831          2.5759          2.5688          2.5617          2.5546
          2.5477          2.5407          2.5340          2.5272          2.5205          2.5137          2.5070
          2.5003          2.4936          2.4870          2.4804          2.4739          2.4674          2.4610
          2.4546          2.4482          2.4418          2.4355          2.4292          2.4229          2.4167
          2.4105          2.4043          2.3981          2.3920          2.3859          2.3798          2.3738
          2.3677          2.3617          2.3558          2.3499          2.3440          2.3381          2.3323
          2.3265          2.3207          2.3149          2.3092          2.3035          2.2979          2.2922
          2.2866          2.2810          2.2754          2.2699          2.2644          2.2589          2.2534
          2.2479          2.2425          2.2371          2.2317          2.2263          2.2210          2.2156
          2.2103          2.2049          2.1996          2.1944          2.1891          2.1838          2.1785
          2.1731          2.1678          2.1625          2.1573          2.1522          2.1471          2.1421
          2.1370          2.1319          2.1267          2.1214          2.1162          2.1110          2.1058
          2.1006          2.0954          2.0903          2.0851          2.0799          2.0747          2.0695
          2.0642          2.0590          2.0537          2.0485          2.0432          2.0379          2.0327
          2.0274          2.0221          2.0168          2.0115          2.0062          2.0008          1.9955
          1.9901          1.9848          1.9794          1.9740          1.9686          1.9632          1.9578
          1.9523          1.9469          1.9414          1.9359          1.9304          1.9248          1.9193
          1.9137          1.9081          1.9024          1.8968          1.8911          1.8854          1.8796
          1.8739          1.8681          1.8623          1.8565          1.8506          1.8447          1.8389
          1.8330          1.8271          1.8212          1.8152          1.8092          1.8031          1.7970
          1.7909          1.7848          1.7786          1.7723          1.7661          1.7598          1.7534
          1.7470          1.7406          1.7341          1.7276          1.7210          1.7144          1.7077
          1.7010          3.0483          3.0359          3.0234          3.0110          2.9989          2.9869
          2.9751          2.9632          2.9515          2.9400          2.9286          2.9174          2.9063
          2.8954          2.8846          2.8740          2.8636          2.8534          2.8434          2.8336
          2.8240          2.8145          2.8051          2.7959          2.7867          2.7776          2.7687
          2.7598          2.7511          2.7425          2.7339          2.7255          2.7171          2.7089
          2.7007          2.6926          2.6845          2.6766          2.6687          2.6610          2.6533
          2.6456          2.6379          2.6303          2.6228          2.6154          2.6081          2.6008
          2.5935          2.5862          2.5790          2.5719          2.5648          2.5577          2.5507
          2.5438          2.5370          2.5302          2.5235          2.5167          2.5099          2.5032
          2.4965          2.4899          2.4833          2.4768          2.4703          2.4638          2.4573
          2.4509          2.4445          2.4382          2.4318          2.4255          2.4192          2.4130
          2.4068          2.4006          2.3944          2.3883          2.3822          2.3762          2.3702
          2.3641          2.3581          2.3522          2.3462          2.3403          2.3345          2.3286
          2.3228          2.3170          2.3112          2.3055          2.2997          2.2940          2.2884
          2.2827          2.2771          2.2715          2.2660          2.2604          2.2549          2.2494
          2.2440          2.2385          2.2331          2.2277          2.2223          2.2169          2.2116
          2.2062          2.2009          2.1956          2.1902          2.1849          2.1795          2.1741
          2.1688          2.1635          2.1583          2.1531          2.1480          2.1431          2.1379
          2.1327          2.1274          2.1221          2.1168          2.1115          2.1063          2.1010
          2.0957          2.0905          2.0852          2.0799          2.0746          2.0693          2.0640
          2.0587          2.0534          2.0481          2.0428          2.0374          2.0321          2.0268
          2.0214          2.0161          2.0107          2.0053          1.9999          1.9945          1.9891
          1.9837          1.9783          1.9728          1.9674          1.9619          1.9564          1.9509
          1.9453          1.9398          1.9342          1.9286          1.9230          1.9174          1.9117
          1.9060          1.9003          1.8946          1.8888          1.8831          1.8773          1.8714
          1.8656          1.8597          1.8538          1.8478          1.8419          1.8359          1.8299
          1.8238          1.8178          1.8117          1.8056          1.7995          1.7934          1.7871
          1.7809          1.7746          1.7683          1.7619          1.7555          1.7491          1.7426
          1.7361          1.7295          1.7229          1.7162          1.7095          1.7027          3.0619
          3.0494          3.0369          3.0244          3.0121          3.0000          2.9881          2.9763
          2.9647          2.9531          2.9416          2.9303          2.9191          2.9081          2.8972
          2.8865          2.8760          2.8656          2.8554          2.8455          2.8358          2.8261
          2.8167          2.8074          2.7982          2.7890          2.7800          2.7711          2.7623
          2.7535          2.7449          2.7364          2.7280          2.7197          2.7114          2.7032
          2.6951          2.6871          2.6792          2.6713          2.6636          2.6559          2.6482
          2.6406          2.6330          2.6255          2.6181          2.6107          2.6034          2.5962
          2.5889          2.5817          2.5746          2.5674          2.5604          2.5534          2.5464
          2.5396          2.5328          2.5261          2.5193          2.5125          2.5058          2.4991
          2.4924          2.4858          2.4793          2.4727          2.4662          2.4598          2.4533
          2.4469          2.4405          2.4341          2.4278          2.4215          2.4152          2.4089
          2.4027          2.3965          2.3904          2.3843          2.3782          2.3722          2.3662
          2.3601          2.3541          2.3481          2.3422          2.3363          2.3304          2.3245
          2.3186          2.3128          2.3070          2.3013          2.2955          2.2898          2.2841
          2.2785          2.2729          2.2673          2.2617          2.2562          2.2507          2.2452
          2.2397          2.2343          2.2288          2.2234          2.2180          2.2126          2.2071
          2.2017          2.1963          2.1909          2.1855          2.1802          2.1748          2.1695
          2.1642          2.1589          2.1537          2.1485          2.1439          2.1384          2.1330
          2.1276          2.1222          2.1169          2.1115          2.1062          2.1009          2.0956
          2.0902          2.0849          2.0796          2.0742          2.0689          2.0635          2.0582
          2.0528          2.0475          2.0421          2.0367          2.0314          2.0260          2.0206
          2.0151          2.0097          2.0043          1.9989          1.9934          1.9879          1.9824
          1.9769          1.9714          1.9659          1.9604          1.9548          1.9492          1.9436
          1.9380          1.9324          1.9267          1.9210          1.9153          1.9096          1.9038
          1.8981          1.8923          1.8864          1.8806          1.8747          1.8688          1.8629
          1.8569          1.8509          1.8449          1.8389          1.8328          1.8267          1.8205
          1.8144          1.8081          1.8020          1.7958          1.7895          1.7832          1.7769
          1.7705          1.7641          1.7576          1.7511          1.7446          1.7380          1.7314
          1.7247          1.7180          1.7112          1.7043          3.0756          3.0631          3.0504
          3.0378          3.0254          3.0132          3.0011          2.9892          2.9775          2.9659
          2.9545          2.9431          2.9319          2.9208          2.9098          2.8990          2.8884
          2.8779          2.8676          2.8574          2.8476          2.8378          2.8282          2.8188
          2.8095          2.8003          2.7913          2.7823          2.7734          2.7646          2.7559
          2.7473          2.7388          2.7304          2.7221          2.7138          2.7057          2.6976
          2.6896          2.6817          2.6738          2.6661          2.6584          2.6508          2.6432
          2.6356          2.6281          2.6206          2.6133          2.6060          2.5987          2.5915
          2.5843          2.5771          2.5700          2.5630          2.5559          2.5490          2.5421
          2.5353          2.5286          2.5218          2.5150          2.5083          2.5015          2.4949
          2.4882          2.4816          2.4751          2.4686          2.4621          2.4556          2.4491
          2.4427          2.4363          2.4299          2.4236          2.4173          2.4110          2.4048
          2.3986          2.3924          2.3863          2.3802          2.3741          2.3680          2.3620
          2.3559          2.3499          2.3439          2.3379          2.3320          2.3261          2.3202
          2.3143          2.3085          2.3027          2.2969          2.2912          2.2855          2.2798
          2.2742          2.2686          2.2629          2.2574          2.2518          2.2463          2.2407
          2.2352          2.2297          2.2242          2.2187          2.2133          2.2078          2.2024
          2.1970          2.1915          2.1861          2.1807          2.1754          2.1700          2.1647
          2.1594          2.1542          2.1489          2.1438          2.1385          2.1331          2.1276
          2.1222          2.1169          2.1115          2.1061          2.1008          2.0954          2.0900
          2.0846          2.0793          2.0739          2.0685          2.0631          2.0577          2.0523
          2.0468          2.0414          2.0360          2.0305          2.0251          2.0196          2.0142
          2.0087          2.0032          1.9977          1.9922          1.9866          1.9811          1.9755
          1.9700          1.9644          1.9588          1.9531          1.9475          1.9418          1.9361
          1.9304          1.9247          1.9190          1.9132          1.9074          1.9016          1.8957
          1.8898          1.8839          1.8780          1.8720          1.8661          1.8601          1.8540
          1.8480          1.8419          1.8357          1.8296          1.8234          1.8171          1.8109
          1.8046          1.7982          1.7919          1.7855          1.7791          1.7727          1.7663
          1.7598          1.7532          1.7466          1.7400          1.7333          1.7265          1.7198
          1.7129          1.7060          3.0888          3.0762          3.0633          3.0506          3.0381
          3.0257          3.0135          3.0015          2.9897          2.9780          2.9665          2.9552
          2.9440          2.9329          2.9218          2.9110          2.9002          2.8897          2.8792
          2.8690          2.8588          2.8490          2.8394          2.8298          2.8204          2.8111
          2.8020          2.7929          2.7840          2.7751          2.7664          2.7577          2.7491
          2.7407          2.7323          2.7240          2.7158          2.7076          2.6996          2.6916
          2.6837          2.6758          2.6681          2.6604          2.6528          2.6453          2.6377
          2.6302          2.6227          2.6154          2.6081          2.6008          2.5936          2.5864
          2.5793          2.5722          2.5651          2.5580          2.5511          2.5442          2.5374
          2.5306          2.5239          2.5171          2.5103          2.5035          2.4968          2.4902
          2.4836          2.4770          2.4705          2.4639          2.4574          2.4510          2.4445
          2.4381          2.4317          2.4254          2.4190          2.4127          2.4065          2.4002
          2.3940          2.3879          2.3817          2.3756          2.3695          2.3634          2.3574
          2.3513          2.3453          2.3393          2.3333          2.3273          2.3214          2.3155
          2.3096          2.3038          2.2980          2.2922          2.2865          2.2808          2.2751
          2.2694          2.2637          2.2581          2.2525          2.2469          2.2413          2.2358
          2.2302          2.2247          2.2192          2.2137          2.2082          2.2028          2.1973
          2.1919          2.1864          2.1810          2.1756          2.1702          2.1649          2.1596
          2.1542          2.1488          2.1435          2.1383          2.1329          2.1275          2.1221
          2.1166          2.1112          2.1058          2.1004          2.0950          2.0896          2.0841
          2.0787          2.0733          2.0678          2.0624          2.0569          2.0515          2.0460
          2.0405          2.0351          2.0296          2.0241          2.0185          2.0130          2.0075
          2.0019          1.9964          1.9908          1.9852          1.9796          1.9740          1.9683
          1.9627          1.9570          1.9513          1.9456          1.9398          1.9341          1.9283
          1.9225          1.9166          1.9108          1.9049          1.8991          1.8931          1.8872
          1.8812          1.8752          1.8692          1.8631          1.8571          1.8510          1.8448
          1.8386          1.8324          1.8262          1.8199          1.8136          1.8072          1.8008
          1.7944          1.7880          1.7815          1.7749          1.7684          1.7618          1.7552
          1.7486          1.7419          1.7352          1.7284          1.7215          1.7147          1.7077
          3.1014          3.0886          3.0757          3.0628          3.0501          3.0376          3.0253
          3.0132          3.0012          2.9895          2.9779          2.9665          2.9553          2.9442
          2.9332          2.9223          2.9115          2.9008          2.8903          2.8799          2.8697
          2.8597          2.8499          2.8403          2.8308          2.8214          2.8122          2.8031
          2.7941          2.7851          2.7763          2.7676          2.7590          2.7504          2.7420
          2.7336          2.7253          2.7172          2.7090          2.7010          2.6930          2.6851
          2.6773          2.6696          2.6619          2.6544          2.6468          2.6393          2.6318
          2.6243          2.6170          2.6097          2.6024          2.5953          2.5881          2.5809
          2.5738          2.5667          2.5597          2.5527          2.5458          2.5390          2.5322
          2.5254          2.5187          2.5118          2.5051          2.4984          2.4917          2.4851
          2.4785          2.4719          2.4654          2.4589          2.4524          2.4459          2.4395
          2.4330          2.4267          2.4203          2.4140          2.4077          2.4015          2.3952
          2.3890          2.3828          2.3767          2.3706          2.3645          2.3584          2.3523
          2.3462          2.3401          2.3341          2.3281          2.3222          2.3162          2.3103
          2.3044          2.2986          2.2927          2.2869          2.2812          2.2754          2.2697
          2.2640          2.2584          2.2527          2.2471          2.2415          2.2360          2.2304
          2.2249          2.2193          2.2138          2.2083          2.2028          2.1974          2.1919
          2.1864          2.1810          2.1756          2.1702          2.1648          2.1594          2.1539
          2.1485          2.1432          2.1379          2.1325          2.1270          2.1216          2.1161
          2.1107          2.1052          2.0998          2.0943          2.0888          2.0834          2.0779
          2.0724          2.0669          2.0614          2.0559          2.0504          2.0449          2.0394
          2.0339          2.0283          2.0228          2.0172          2.0116          2.0060          2.0004
          1.9948          1.9891          1.9835          1.9778          1.9721          1.9664          1.9606
          1.9549          1.9491          1.9433          1.9375          1.9317          1.9259          1.9200
          1.9141          1.9081          1.9022          1.8962          1.8902          1.8842          1.8782
          1.8722          1.8661          1.8600          1.8539          1.8477          1.8415          1.8352
          1.8289          1.8226          1.8162          1.8099          1.8034          1.7969          1.7904
          1.7839          1.7773          1.7707          1.7640          1.7573          1.7506          1.7438
          1.7371          1.7302          1.7233          1.7164          1.7094          3.1134          3.1005
          3.0874          3.0744          3.0616          3.0490          3.0365          3.0243          3.0123
          3.0004          2.9887          2.9772          2.9659          2.9547          2.9437          2.9329
          2.9222          2.9114          2.9009          2.8904          2.8801          2.8700          2.8600
          2.8503          2.8407          2.8312          2.8219          2.8127          2.8037          2.7947
          2.7858          2.7770          2.7683          2.7597          2.7512          2.7428          2.7345
          2.7262          2.7181          2.7100          2.7020          2.6940          2.6861          2.6784
          2.6706          2.6630          2.6554          2.6479          2.6404          2.6329          2.6255
          2.6181          2.6108          2.6036          2.5964          2.5893          2.5821          2.5750
          2.5679          2.5608          2.5539          2.5470          2.5401          2.5333          2.5266
          2.5198          2.5130          2.5062          2.4995          2.4928          2.4861          2.4795
          2.4729          2.4664          2.4599          2.4534          2.4469          2.4404          2.4340
          2.4276          2.4212          2.4148          2.4085          2.4022          2.3960          2.3898
          2.3836          2.3774          2.3713          2.3651          2.3589          2.3528          2.3467
          2.3406          2.3345          2.3285          2.3225          2.3165          2.3105          2.3046
          2.2987          2.2929          2.2871          2.2813          2.2755          2.2698          2.2641
          2.2585          2.2528          2.2472          2.2416          2.2360          2.2304          2.2248
          2.2193          2.2138          2.2082          2.2027          2.1972          2.1917          2.1862
          2.1807          2.1753          2.1698          2.1643          2.1588          2.1534          2.1479
          2.1426          2.1373          2.1319          2.1264          2.1209          2.1154          2.1099
          2.1044          2.0989          2.0934          2.0879          2.0824          2.0768          2.0713
          2.0657          2.0602          2.0547          2.0491          2.0435          2.0379          2.0323
          2.0267          2.0211          2.0155          2.0099          2.0042          1.9985          1.9928
          1.9871          1.9814          1.9757          1.9700          1.9642          1.9584          1.9526
          1.9468          1.9409          1.9350          1.9292          1.9232          1.9173          1.9113
          1.9053          1.8993          1.8933          1.8872          1.8811          1.8750          1.8689
          1.8627          1.8566          1.8503          1.8441          1.8378          1.8315          1.8252
          1.8188          1.8124          1.8059          1.7994          1.7929          1.7863          1.7796
          1.7730          1.7662          1.7595          1.7527          1.7458          1.7389          1.7320
          1.7251          1.7181          1.7111          3.1248          3.1118          3.0986          3.0855
          3.0726          3.0599          3.0474          3.0350          3.0228          3.0109          2.9991
          2.9875          2.9761          2.9649          2.9538          2.9429          2.9321          2.9215
          2.9110          2.9005          2.8901          2.8799          2.8698          2.8599          2.8502
          2.8407          2.8313          2.8220          2.8129          2.8039          2.7949          2.7861
          2.7773          2.7687          2.7601          2.7517          2.7433          2.7350          2.7268
          2.7186          2.7106          2.7026          2.6946          2.6868          2.6790          2.6713
          2.6637          2.6561          2.6486          2.6412          2.6337          2.6263          2.6189
          2.6116          2.6044          2.5972          2.5901          2.5829          2.5758          2.5687
          2.5616          2.5547          2.5478          2.5409          2.5341          2.5273          2.5206
          2.5137          2.5069          2.5002          2.4935          2.4868          2.4802          2.4736
          2.4671          2.4605          2.4540          2.4475          2.4410          2.4345          2.4281
          2.4217          2.4154          2.4090          2.4027          2.3965          2.3902          2.3840
          2.3778          2.3716          2.3654          2.3592          2.3530          2.3469          2.3407
          2.3346          2.3286          2.3225          2.3165          2.3106          2.3046          2.2987
          2.2929          2.2870          2.2812          2.2755          2.2697          2.2640          2.2583
          2.2526          2.2470          2.2414          2.2357          2.2301          2.2246          2.2190
          2.2134          2.2079          2.2023          2.1968          2.1912          2.1857          2.1802
          2.1747          2.1691          2.1636          2.1581          2.1526          2.1472          2.1419
          2.1365          2.1310          2.1254          2.1198          2.1143          2.1087          2.1032
          2.0976          2.0921          2.0865          2.0810          2.0754          2.0698          2.0643
          2.0587          2.0531          2.0475          2.0419          2.0362          2.0306          2.0249
          2.0193          2.0136          2.0079          2.0022          1.9965          1.9907          1.9850
          1.9792          1.9734          1.9676          1.9618          1.9560          1.9501          1.9442
          1.9383          1.9324          1.9264          1.9204          1.9144          1.9084          1.9024
          1.8963          1.8902          1.8840          1.8779          1.8717          1.8655          1.8592
          1.8530          1.8467          1.8404          1.8340          1.8276          1.8212          1.8148
          1.8083          1.8017          1.7952          1.7886          1.7819          1.7752          1.7685
          1.7617          1.7548          1.7479          1.7410          1.7340          1.7269          1.7199
          1.7128          3.1359          3.1227          3.1094          3.0962          3.0832          3.0704
          3.0578          3.0454          3.0331          3.0211          3.0092          2.9975          2.9860
          2.9747          2.9636          2.9525          2.9417          2.9310          2.9205          2.9101
          2.8998          2.8895          2.8794          2.8693          2.8595          2.8499          2.8404
          2.8311          2.8218          2.8127          2.8038          2.7949          2.7861          2.7774
          2.7687          2.7602          2.7518          2.7434          2.7352          2.7270          2.7189
          2.7108          2.7029          2.6950          2.6871          2.6794          2.6717          2.6641
          2.6566          2.6491          2.6416          2.6342          2.6268          2.6194          2.6121
          2.6049          2.5977          2.5906          2.5834          2.5763          2.5692          2.5622
          2.5552          2.5483          2.5414          2.5346          2.5278          2.5210          2.5142
          2.5074          2.5007          2.4940          2.4873          2.4806          2.4740          2.4675
          2.4609          2.4544          2.4478          2.4413          2.4349          2.4284          2.4220
          2.4156          2.4093          2.4030          2.3967          2.3904          2.3841          2.3779
          2.3716          2.3654          2.3591          2.3529          2.3467          2.3406          2.3345
          2.3284          2.3223          2.3163          2.3103          2.3044          2.2985          2.2926
          2.2867          2.2809          2.2751          2.2694          2.2636          2.2579          2.2522
          2.2466          2.2409          2.2353          2.2296          2.2240          2.2184          2.2128
          2.2072          2.2017          2.1961          2.1905          2.1850          2.1794          2.1739
          2.1683          2.1628          2.1573          2.1518          2.1463          2.1411          2.1354
          2.1298          2.1242          2.1186          2.1130          2.1074          2.1019          2.0963
          2.0907          2.0851          2.0795          2.0739          2.0683          2.0626          2.0570
          2.0513          2.0457          2.0400          2.0344          2.0287          2.0230          2.0173
          2.0115          2.0058          2.0000          1.9943          1.9885          1.9827          1.9769
          1.9710          1.9652          1.9593          1.9534          1.9475          1.9415          1.9356
          1.9296          1.9236          1.9175          1.9114          1.9054          1.8992          1.8931
          1.8869          1.8807          1.8745          1.8682          1.8619          1.8556          1.8493
          1.8429          1.8365          1.8301          1.8236          1.8171          1.8106          1.8040
          1.7974          1.7908          1.7841          1.7773          1.7706          1.7637          1.7568
          1.7499          1.7429          1.7359          1.7288          1.7217          1.7145          3.1466
          3.1332          3.1198          3.1066          3.0935          3.0806          3.0679          3.0553
          3.0431          3.0310          3.0190          3.0072          2.9956          2.9842          2.9730
          2.9620          2.9510          2.9403          2.9297          2.9192          2.9089          2.8988
          2.8886          2.8786          2.8686          2.8588          2.8493          2.8399          2.8306
          2.8214          2.8123          2.8034          2.7946          2.7858          2.7771          2.7686
          2.7601          2.7517          2.7434          2.7351          2.7270          2.7189          2.7109
          2.7029          2.6951          2.6872          2.6795          2.6719          2.6643          2.6567
          2.6493          2.6418          2.6344          2.6270          2.6197          2.6124          2.6051
          2.5979          2.5908          2.5837          2.5766          2.5695          2.5625          2.5555
          2.5486          2.5417          2.5349          2.5281          2.5213          2.5144          2.5076
          2.5009          2.4941          2.4875          2.4808          2.4742          2.4676          2.4610
          2.4545          2.4479          2.4414          2.4349          2.4285          2.4221          2.4157
          2.4093          2.4030          2.3966          2.3903          2.3840          2.3777          2.3714
          2.3651          2.3588          2.3526          2.3464          2.3402          2.3341          2.3280
          2.3219          2.3159          2.3099          2.3039          2.2980          2.2921          2.2862
          2.2804          2.2746          2.2688          2.2631          2.2573          2.2516          2.2459
          2.2403          2.2346          2.2289          2.2233          2.2177          2.2121          2.2065
          2.2009          2.1953          2.1897          2.1841          2.1785          2.1730          2.1674
          2.1618          2.1563          2.1507          2.1451          2.1397          2.1341          2.1285
          2.1229          2.1172          2.1116          2.1060          2.1004          2.0948          2.0891
          2.0835          2.0779          2.0722          2.0666          2.0609          2.0552          2.0495
          2.0438          2.0381          2.0324          2.0267          2.0209          2.0152          2.0094
          2.0036          1.9978          1.9920          1.9861          1.9803          1.9744          1.9685
          1.9626          1.9566          1.9507          1.9447          1.9387          1.9327          1.9266
          1.9206          1.9145          1.9083          1.9022          1.8960          1.8898          1.8835
          1.8773          1.8710          1.8647          1.8583          1.8519          1.8455          1.8390
          1.8325          1.8260          1.8195          1.8129          1.8063          1.7997          1.7930
          1.7862          1.7795          1.7726          1.7658          1.7589          1.7519          1.7449
          1.7378          1.7307          1.7235          1.7163          3.1569          3.1434          3.1299
          3.1165          3.1033          3.0904          3.0776          3.0650          3.0526          3.0404
          3.0284          3.0166          3.0049          2.9935          2.9822          2.9710          2.9601
          2.9492          2.9386          2.9281          2.9177          2.9075          2.8974          2.8874
          2.8775          2.8676          2.8579          2.8484          2.8391          2.8298          2.8207
          2.8117          2.8028          2.7940          2.7853          2.7766          2.7681          2.7596
          2.7513          2.7430          2.7348          2.7267          2.7186          2.7106          2.7027
          2.6949          2.6871          2.6794          2.6717          2.6642          2.6566          2.6492
          2.6418          2.6343          2.6270          2.6196          2.6123          2.6051          2.5979
          2.5908          2.5837          2.5765          2.5695          2.5625          2.5555          2.5486
          2.5417          2.5348          2.5280          2.5212          2.5144          2.5076          2.5008
          2.4941          2.4874          2.4807          2.4741          2.4675          2.4609          2.4543
          2.4478          2.4413          2.4348          2.4283          2.4219          2.4155          2.4091
          2.4027          2.3963          2.3899          2.3835          2.3771          2.3708          2.3645
          2.3582          2.3520          2.3457          2.3396          2.3334          2.3273          2.3212
          2.3152          2.3092          2.3032          2.2973          2.2913          2.2855          2.2796
          2.2738          2.2680          2.2623          2.2565          2.2508          2.2451          2.2394
          2.2337          2.2281          2.2224          2.2168          2.2112          2.2055          2.1999
          2.1943          2.1887          2.1831          2.1774          2.1718          2.1662          2.1606
          2.1550          2.1494          2.1438          2.1383          2.1326          2.1270          2.1214
          2.1157          2.1101          2.1044          2.0988          2.0931          2.0875          2.0818
          2.0761          2.0704          2.0647          2.0590          2.0533          2.0476          2.0418
          2.0361          2.0303          2.0245          2.0187          2.0129          2.0071          2.0013
          1.9954          1.9895          1.9836          1.9777          1.9718          1.9658          1.9599
          1.9539          1.9478          1.9418          1.9357          1.9297          1.9235          1.9174
          1.9113          1.9051          1.8989          1.8926          1.8863          1.8800          1.8737
          1.8674          1.8610          1.8545          1.8481          1.8416          1.8351          1.8285
          1.8219          1.8153          1.8086          1.8019          1.7952          1.7884          1.7816
          1.7747          1.7678          1.7609          1.7539          1.7468          1.7397          1.7326
          1.7254          1.7181          3.1667          3.1531          3.1395          3.1261          3.1128
          3.0997          3.0869          3.0743          3.0618          3.0495          3.0375          3.0256
          3.0139          3.0024          2.9910          2.9798          2.9687          2.9579          2.9471
          2.9365          2.9261          2.9158          2.9057          2.8957          2.8858          2.8761
          2.8662          2.8567          2.8473          2.8380          2.8288          2.8197          2.8107
          2.8018          2.7931          2.7844          2.7758          2.7673          2.7589          2.7506
          2.7423          2.7341          2.7260          2.7180          2.7101          2.7022          2.6944
          2.6866          2.6789          2.6713          2.6637          2.6562          2.6488          2.6414
          2.6340          2.6266          2.6193          2.6120          2.6048          2.5976          2.5904
          2.5833          2.5762          2.5692          2.5622          2.5552          2.5483          2.5414
          2.5345          2.5277          2.5209          2.5140          2.5072          2.5004          2.4937
          2.4870          2.4803          2.4737          2.4671          2.4604          2.4539          2.4473
          2.4408          2.4343          2.4278          2.4214          2.4149          2.4085          2.4020
          2.3955          2.3891          2.3827          2.3763          2.3699          2.3636          2.3573
          2.3511          2.3448          2.3386          2.3325          2.3264          2.3203          2.3142
          2.3082          2.3023          2.2963          2.2904          2.2845          2.2787          2.2729
          2.2671          2.2613          2.2555          2.2498          2.2441          2.2384          2.2327
          2.2270          2.2213          2.2156          2.2100          2.2043          2.1987          2.1930
          2.1874          2.1817          2.1761          2.1704          2.1648          2.1591          2.1534
          2.1478          2.1424          2.1366          2.1310          2.1253          2.1196          2.1140
          2.1083          2.1026          2.0969          2.0912          2.0855          2.0798          2.0741
          2.0684          2.0626          2.0569          2.0511          2.0454          2.0396          2.0338
          2.0280          2.0221          2.0163          2.0104          2.0046          1.9987          1.9928
          1.9869          1.9809          1.9749          1.9690          1.9630          1.9569          1.9509
          1.9448          1.9387          1.9326          1.9265          1.9203          1.9141          1.9079
          1.9016          1.8954          1.8891          1.8828          1.8764          1.8700          1.8636
          1.8571          1.8506          1.8441          1.8376          1.8310          1.8243          1.8176
          1.8109          1.8042          1.7974          1.7906          1.7837          1.7768          1.7699
          1.7629          1.7559          1.7488          1.7416          1.7344          1.7272          1.7199
          3.1760          3.1623          3.1486          3.1351          3.1217          3.1086          3.0957
          3.0830          3.0705          3.0582          3.0461          3.0341          3.0223          3.0107
          2.9993          2.9880          2.9769          2.9660          2.9552          2.9446          2.9341
          2.9238          2.9136          2.9035          2.8936          2.8838          2.8741          2.8645
          2.8550          2.8457          2.8364          2.8273          2.8183          2.8093          2.8005
          2.7918          2.7832          2.7746          2.7662          2.7578          2.7495          2.7412
          2.7331          2.7250          2.7170          2.7091          2.7012          2.6934          2.6857
          2.6780          2.6704          2.6629          2.6554          2.6479          2.6405          2.6331
          2.6258          2.6184          2.6111          2.6039          2.5967          2.5896          2.5825
          2.5752          2.5682          2.5611          2.5542          2.5472          2.5403          2.5334
          2.5266          2.5197          2.5129          2.5061          2.4993          2.4925          2.4858
          2.4792          2.4725          2.4659          2.4592          2.4525          2.4459          2.4393
          2.4328          2.4263          2.4198          2.4134          2.4070          2.4006          2.3942
          2.3879          2.3815          2.3751          2.3688          2.3624          2.3561          2.3499
          2.3436          2.3374          2.3312          2.3251          2.3190          2.3130          2.3070
          2.3010          2.2950          2.2891          2.2833          2.2774          2.2716          2.2658
          2.2600          2.2542          2.2485          2.2427          2.2370          2.2313          2.2256
          2.2199          2.2142          2.2085          2.2028          2.1972          2.1915          2.1858
          2.1801          2.1744          2.1688          2.1631          2.1574          2.1517          2.1458
          2.1404          2.1348          2.1291          2.1234          2.1177          2.1120          2.1062
          2.1005          2.0948          2.0891          2.0834          2.0776          2.0719          2.0661
          2.0603          2.0546          2.0488          2.0429          2.0371          2.0313          2.0254
          2.0196          2.0137          2.0078          2.0019          1.9959          1.9900          1.9840
          1.9780          1.9720          1.9660          1.9599          1.9539          1.9478          1.9416
          1.9355          1.9293          1.9231          1.9169          1.9106          1.9044          1.8981
          1.8917          1.8854          1.8790          1.8726          1.8661          1.8597          1.8532
          1.8466          1.8400          1.8334          1.8267          1.8200          1.8133          1.8065
          1.7997          1.7928          1.7859          1.7789          1.7719          1.7649          1.7578
          1.7507          1.7435          1.7363          1.7290          1.7217          3.1846          3.1708
          3.1570          3.1434          3.1300          3.1168          3.1038          3.0910          3.0785
          3.0661          3.0540          3.0420          3.0301          3.0185          3.0070          2.9957
          2.9846          2.9736          2.9627          2.9521          2.9415          2.9312          2.9209
          2.9108          2.9009          2.8910          2.8813          2.8717          2.8622          2.8528
          2.8435          2.8344          2.8253          2.8163          2.8074          2.7986          2.7900
          2.7814          2.7729          2.7645          2.7561          2.7479          2.7396          2.7315
          2.7235          2.7155          2.7076          2.6998          2.6920          2.6842          2.6766
          2.6690          2.6614          2.6539          2.6465          2.6391          2.6317          2.6244
          2.6171          2.6098          2.6026          2.5954          2.5882          2.5811          2.5738
          2.5666          2.5596          2.5526          2.5456          2.5387          2.5318          2.5250
          2.5182          2.5113          2.5045          2.4977          2.4910          2.4843          2.4776
          2.4710          2.4643          2.4575          2.4508          2.4441          2.4375          2.4310
          2.4245          2.4180          2.4116          2.4052          2.3988          2.3924          2.3861
          2.3798          2.3735          2.3672          2.3609          2.3546          2.3483          2.3421
          2.3359          2.3297          2.3235          2.3174          2.3114          2.3053          2.2994
          2.2934          2.2875          2.2817          2.2758          2.2700          2.2642          2.2584
          2.2526          2.2469          2.2411          2.2354          2.2296          2.2239          2.2182
          2.2125          2.2068          2.2011          2.1954          2.1897          2.1840          2.1783
          2.1726          2.1668          2.1611          2.1554          2.1497          2.1441          2.1384
          2.1327          2.1269          2.1212          2.1155          2.1097          2.1040          2.0982
          2.0925          2.0867          2.0809          2.0752          2.0694          2.0636          2.0578
          2.0520          2.0462          2.0403          2.0345          2.0286          2.0227          2.0168
          2.0109          2.0049          1.9990          1.9930          1.9870          1.9810          1.9750
          1.9689          1.9628          1.9567          1.9506          1.9445          1.9383          1.9321
          1.9259          1.9196          1.9133          1.9070          1.9007          1.8943          1.8879
          1.8815          1.8751          1.8686          1.8621          1.8556          1.8490          1.8424
          1.8357          1.8291          1.8223          1.8156          1.8088          1.8019          1.7950
          1.7881          1.7811          1.7740          1.7669          1.7598          1.7527          1.7455
          1.7382          1.7309          1.7235          3.1932          3.1792          3.1653          3.1516
          3.1382          3.1249          3.1118          3.0990          3.0864          3.0740          3.0618
          3.0498          3.0380          3.0263          3.0148          3.0034          2.9922          2.9812
          2.9703          2.9596          2.9491          2.9386          2.9283          2.9182          2.9082
          2.8983          2.8885          2.8789          2.8694          2.8599          2.8506          2.8414
          2.8323          2.8232          2.8143          2.8055          2.7968          2.7881          2.7796
          2.7711          2.7628          2.7545          2.7462          2.7380          2.7299          2.7219
          2.7140          2.7061          2.6983          2.6905          2.6827          2.6751          2.6675
          2.6600          2.6525          2.6451          2.6377          2.6303          2.6230          2.6156
          2.6084          2.6012          2.5940          2.5868          2.5795          2.5722          2.5650
          2.5580          2.5510          2.5440          2.5371          2.5302          2.5234          2.5166
          2.5097          2.5029          2.4961          2.4894          2.4827          2.4761          2.4693
          2.4625          2.4557          2.4490          2.4422          2.4356          2.4291          2.4226
          2.4162          2.4097          2.4034          2.3970          2.3906          2.3843          2.3780
          2.3718          2.3655          2.3592          2.3529          2.3466          2.3404          2.3342
          2.3280          2.3219          2.3158          2.3098          2.3038          2.2978          2.2918
          2.2859          2.2800          2.2742          2.2683          2.2625          2.2567          2.2510
          2.2452          2.2394          2.2337          2.2279          2.2222          2.2165          2.2107
          2.2050          2.1993          2.1935          2.1878          2.1821          2.1764          2.1706
          2.1649          2.1591          2.1534          2.1477          2.1420          2.1362          2.1305
          2.1248          2.1190          2.1132          2.1075          2.1017          2.0959          2.0901
          2.0843          2.0785          2.0727          2.0669          2.0610          2.0552          2.0493
          2.0435          2.0376          2.0317          2.0258          2.0199          2.0139          2.0080
          2.0020          1.9960          1.9900          1.9840          1.9779          1.9718          1.9657
          1.9596          1.9534          1.9473          1.9411          1.9349          1.9286          1.9223
          1.9160          1.9097          1.9033          1.8970          1.8905          1.8841          1.8776
          1.8711          1.8646          1.8580          1.8514          1.8447          1.8381          1.8314
          1.8246          1.8178          1.8110          1.8041          1.7972          1.7902          1.7832
          1.7762          1.7690          1.7619          1.7547          1.7474          1.7401          1.7328
          1.7254          3.2015          3.1875          3.1736          3.1599          3.1463          3.1329
          3.1197          3.1068          3.0943          3.0820          3.0697          3.0577          3.0458
          3.0341          3.0225          3.0111          2.9999          2.9888          2.9779          2.9671
          2.9565          2.9461          2.9357          2.9255          2.9155          2.9056          2.8958
          2.8861          2.8765          2.8670          2.8577          2.8484          2.8392          2.8302
          2.8212          2.8123          2.8035          2.7949          2.7863          2.7778          2.7694
          2.7610          2.7528          2.7446          2.7363          2.7283          2.7203          2.7124
          2.7045          2.6967          2.6890          2.6812          2.6735          2.6660          2.6585
          2.6510          2.6436          2.6362          2.6288          2.6215          2.6142          2.6069
          2.5997          2.5925          2.5853          2.5779          2.5706          2.5633          2.5563
          2.5493          2.5424          2.5355          2.5286          2.5218          2.5149          2.5081
          2.5013          2.4945          2.4878          2.4811          2.4744          2.4675          2.4607
          2.4539          2.4472          2.4405          2.4338          2.4273          2.4208          2.4143
          2.4079          2.4015          2.3952          2.3888          2.3825          2.3762          2.3699
          2.3637          2.3575          2.3512          2.3449          2.3387          2.3325          2.3264
          2.3203          2.3142          2.3082          2.3022          2.2963          2.2903          2.2844
          2.2785          2.2726          2.2667          2.2609          2.2551          2.2493          2.2435
          2.2378          2.2320          2.2262          2.2205          2.2147          2.2090          2.2032
          2.1974          2.1917          2.1859          2.1802          2.1744          2.1687          2.1629
          2.1571          2.1514          2.1456          2.1399          2.1341          2.1283          2.1225
          2.1168          2.1110          2.1052          2.0994          2.0935          2.0877          2.0819
          2.0761          2.0702          2.0643          2.0585          2.0526          2.0467          2.0408
          2.0348          2.0289          2.0230          2.0170          2.0110          2.0050          1.9990
          1.9930          1.9869          1.9808          1.9747          1.9686          1.9625          1.9563
          1.9501          1.9439          1.9377          1.9314          1.9251          1.9187          1.9124
          1.9060          1.8996          1.8932          1.8867          1.8802          1.8736          1.8671
          1.8605          1.8538          1.8471          1.8404          1.8337          1.8269          1.8201
          1.8132          1.8063          1.7994          1.7924          1.7854          1.7783          1.7711
          1.7639          1.7567          1.7494          1.7421          1.7347          1.7272          3.2067
          3.1925          3.1785          3.1643          3.1505          3.1371          3.1239          3.1111
          3.0987          3.0864          3.0742          3.0621          3.0502          3.0385          3.0270
          3.0155          3.0043          2.9932          2.9823          2.9715          2.9608          2.9504
          2.9400          2.9298          2.9197          2.9098          2.9000          2.8903          2.8807
          2.8712          2.8618          2.8525          2.8434          2.8343          2.8253          2.8164
          2.8076          2.7989          2.7903          2.7818          2.7733          2.7650          2.7567
          2.7485          2.7404          2.7321          2.7241          2.7162          2.7083          2.7005
          2.6928          2.6850          2.6773          2.6696          2.6620          2.6545          2.6471
          2.6397          2.6324          2.6250          2.6177          2.6104          2.6032          2.5960
          2.5888          2.5815          2.5741          2.5668          2.5595          2.5525          2.5455
          2.5386          2.5317          2.5249          2.5181          2.5112          2.5044          2.4976
          2.4909          2.4842          2.4775          2.4706          2.4638          2.4570          2.4503
          2.4436          2.4369          2.4303          2.4237          2.4172          2.4107          2.4043
          2.3979          2.3916          2.3853          2.3790          2.3727          2.3665          2.3603
          2.3540          2.3478          2.3416          2.3354          2.3293          2.3232          2.3172
          2.3111          2.3051          2.2992          2.2932          2.2873          2.2814          2.2756
          2.2697          2.2639          2.2580          2.2522          2.2464          2.2406          2.2348
          2.2290          2.2232          2.2175          2.2117          2.2059          2.2002          2.1944
          2.1886          2.1829          2.1771          2.1713          2.1656          2.1598          2.1540
          2.1482          2.1425          2.1367          2.1309          2.1251          2.1193          2.1135
          2.1077          2.1019          2.0961          2.0902          2.0844          2.0785          2.0727
          2.0668          2.0609          2.0550          2.0491          2.0432          2.0373          2.0313
          2.0253          2.0194          2.0134          2.0073          2.0013          1.9953          1.9892
          1.9831          1.9770          1.9709          1.9647          1.9586          1.9524          1.9461
          1.9399          1.9336          1.9273          1.9210          1.9146          1.9082          1.9018
          1.8954          1.8889          1.8824          1.8758          1.8692          1.8626          1.8560
          1.8493          1.8425          1.8358          1.8290          1.8222          1.8153          1.8084
          1.8014          1.7944          1.7874          1.7803          1.7731          1.7659          1.7587
          1.7514          1.7440          1.7366          1.7291          3.2057          3.1913          3.1770
          3.1627          3.1492          3.1358          3.1229          3.1102          3.0978          3.0855
          3.0734          3.0614          3.0495          3.0378          3.0263          3.0149          3.0037
          2.9926          2.9817          2.9709          2.9604          2.9499          2.9396          2.9294
          2.9193          2.9094          2.8997          2.8900          2.8804          2.8709          2.8616
          2.8523          2.8431          2.8341          2.8251          2.8162          2.8075          2.7988
          2.7902          2.7817          2.7732          2.7649          2.7567          2.7485          2.7404
          2.7322          2.7240          2.7161          2.7083          2.7005          2.6927          2.6851
          2.6773          2.6696          2.6620          2.6545          2.6471          2.6397          2.6324
          2.6251          2.6177          2.6105          2.6032          2.5961          2.5889          2.5815
          2.5742          2.5669          2.5596          2.5525          2.5455          2.5386          2.5317
          2.5249          2.5181          2.5113          2.5044          2.4977          2.4909          2.4842
          2.4775          2.4707          2.4639          2.4571          2.4504          2.4437          2.4371
          2.4304          2.4238          2.4173          2.4108          2.4044          2.3980          2.3917
          2.3854          2.3792          2.3729          2.3667          2.3605          2.3543          2.3481
          2.3419          2.3358          2.3297          2.3236          2.3176          2.3116          2.3057
          2.2997          2.2938          2.2879          2.2820          2.2762          2.2703          2.2645
          2.2587          2.2529          2.2471          2.2413          2.2356          2.2298          2.2240
          2.2182          2.2125          2.2067          2.2010          2.1952          2.1895          2.1837
          2.1780          2.1722          2.1664          2.1607          2.1549          2.1492          2.1434
          2.1376          2.1318          2.1260          2.1203          2.1145          2.1087          2.1029
          2.0971          2.0913          2.0854          2.0796          2.0738          2.0679          2.0620
          2.0562          2.0503          2.0444          2.0384          2.0325          2.0265          2.0206
          2.0146          2.0086          2.0026          1.9965          1.9905          1.9844          1.9783
          1.9722          1.9660          1.9599          1.9537          1.9475          1.9413          1.9350
          1.9287          1.9224          1.9161          1.9097          1.9033          1.8969          1.8904
          1.8839          1.8774          1.8708          1.8642          1.8576          1.8509          1.8442
          1.8375          1.8307          1.8239          1.8170          1.8101          1.8032          1.7962
          1.7891          1.7821          1.7749          1.7678          1.7605          1.7532          1.7459
          1.7385          1.7311          3.1991          3.1845          3.1702          3.1565          3.1432
          3.1302          3.1174          3.1048          3.0924          3.0802          3.0682          3.0562
          3.0444          3.0327          3.0212          3.0099          2.9988          2.9878          2.9769
          2.9662          2.9557          2.9453          2.9350          2.9249          2.9149          2.9051
          2.8954          2.8858          2.8762          2.8668          2.8575          2.8483          2.8392
          2.8301          2.8212          2.8124          2.8037          2.7950          2.7865          2.7780
          2.7697          2.7614          2.7532          2.7450          2.7369          2.7288          2.7207
          2.7127          2.7049          2.6972          2.6895          2.6819          2.6741          2.6664
          2.6589          2.6514          2.6441          2.6367          2.6294          2.6221          2.6148
          2.6075          2.6003          2.5932          2.5858          2.5785          2.5712          2.5640
          2.5567          2.5496          2.5426          2.5358          2.5289          2.5221          2.5153
          2.5085          2.5018          2.4950          2.4883          2.4816          2.4748          2.4680
          2.4612          2.4545          2.4478          2.4412          2.4346          2.4280          2.4214
          2.4149          2.4084          2.4021          2.3957          2.3894          2.3832          2.3770
          2.3707          2.3645          2.3583          2.3522          2.3460          2.3399          2.3338
          2.3278          2.3218          2.3158          2.3099          2.3040          2.2981          2.2923
          2.2864          2.2806          2.2748          2.2690          2.2632          2.2574          2.2517
          2.2459          2.2402          2.2344          2.2287          2.2230          2.2172          2.2115
          2.2058          2.2001          2.1943          2.1886          2.1829          2.1772          2.1714
          2.1657          2.1600          2.1543          2.1485          2.1428          2.1371          2.1313
          2.1256          2.1198          2.1141          2.1083          2.1025          2.0967          2.0910
          2.0852          2.0794          2.0736          2.0678          2.0619          2.0561          2.0502
          2.0444          2.0385          2.0326          2.0267          2.0207          2.0148          2.0088
          2.0029          1.9969          1.9908          1.9848          1.9787          1.9726          1.9665
          1.9604          1.9543          1.9481          1.9419          1.9357          1.9295          1.9232
          1.9169          1.9106          1.9042          1.8978          1.8914          1.8850          1.8785
          1.8720          1.8654          1.8588          1.8522          1.8455          1.8388          1.8321
          1.8253          1.8184          1.8116          1.8047          1.7977          1.7907          1.7837
          1.7766          1.7695          1.7623          1.7551          1.7478          1.7404          1.7330
          3.1890          3.1746          3.1610          3.1478          3.1347          3.1217          3.1090
          3.0966          3.0843          3.0721          3.0601          3.0482          3.0365          3.0249
          3.0135          3.0023          2.9912          2.9803          2.9695          2.9589          2.9485
          2.9382          2.9280          2.9179          2.9081          2.8984          2.8887          2.8791
          2.8697          2.8603          2.8511          2.8419          2.8329          2.8239          2.8151
          2.8063          2.7977          2.7891          2.7806          2.7722          2.7639          2.7557
          2.7476          2.7395          2.7313          2.7232          2.7152          2.7073          2.6996
          2.6919          2.6843          2.6766          2.6689          2.6613          2.6538          2.6465
          2.6391          2.6319          2.6246          2.6173          2.6100          2.6028          2.5955
          2.5882          2.5809          2.5736          2.5664          2.5592          2.5520          2.5449
          2.5381          2.5313          2.5245          2.5177          2.5109          2.5042          2.4974
          2.4907          2.4839          2.4771          2.4703          2.4636          2.4569          2.4503
          2.4436          2.4371          2.4305          2.4240          2.4175          2.4110          2.4046
          2.3983          2.3920          2.3857          2.3795          2.3734          2.3672          2.3610
          2.3548          2.3487          2.3426          2.3366          2.3306          2.3246          2.3187
          2.3128          2.3069          2.3011          2.2952          2.2894          2.2837          2.2779
          2.2722          2.2664          2.2607          2.2550          2.2493          2.2436          2.2379
          2.2322          2.2265          2.2208          2.2152          2.2095          2.2038          2.1981
          2.1925          2.1868          2.1811          2.1754          2.1697          2.1641          2.1584
          2.1527          2.1470          2.1413          2.1356          2.1299          2.1242          2.1185
          2.1128          2.1071          2.1014          2.0957          2.0899          2.0842          2.0784
          2.0727          2.0669          2.0611          2.0553          2.0495          2.0437          2.0379
          2.0320          2.0262          2.0203          2.0144          2.0085          2.0026          1.9966
          1.9906          1.9847          1.9786          1.9726          1.9666          1.9605          1.9544
          1.9483          1.9421          1.9360          1.9298          1.9236          1.9173          1.9110
          1.9047          1.8984          1.8921          1.8857          1.8792          1.8728          1.8663
          1.8597          1.8532          1.8466          1.8399          1.8332          1.8265          1.8197
          1.8129          1.8061          1.7992          1.7922          1.7852          1.7782          1.7712
          1.7640          1.7569          1.7496          1.7424          1.7350          3.1861          3.1723
          3.1589          3.1456          3.1326          3.1197          3.1070          3.0946          3.0823
          3.0702          3.0583          3.0464          3.0347          3.0231          3.0118          3.0006
          2.9895          2.9786          2.9679          2.9574          2.9469          2.9367          2.9265
          2.9165          2.9067          2.8970          2.8874          2.8779          2.8684          2.8591
          2.8498          2.8407          2.8317          2.8228          2.8140          2.8052          2.7966
          2.7880          2.7796          2.7713          2.7630          2.7548          2.7466          2.7386
          2.7305          2.7224          2.7144          2.7064          2.6988          2.6911          2.6835
          2.6758          2.6682          2.6606          2.6530          2.6457          2.6384          2.6311
          2.6239          2.6166          2.6094          2.6022          2.5948          2.5875          2.5802
          2.5729          2.5657          2.5585          2.5514          2.5443          2.5374          2.5306
          2.5238          2.5171          2.5103          2.5035          2.4968          2.4901          2.4833
          2.4765          2.4697          2.4630          2.4563          2.4497          2.4431          2.4365
          2.4300          2.4235          2.4170          2.4106          2.4042          2.3978          2.3916
          2.3853          2.3792          2.3730          2.3668          2.3607          2.3546          2.3485
          2.3424          2.3364          2.3304          2.3245          2.3186          2.3127          2.3068
          2.3010          2.2952          2.2895          2.2837          2.2780          2.2723          2.2666
          2.2609          2.2552          2.2496          2.2439          2.2382          2.2326          2.2269
          2.2212          2.2156          2.2099          2.2043          2.1986          2.1929          2.1873
          2.1816          2.1760          2.1703          2.1646          2.1590          2.1533          2.1476
          2.1420          2.1363          2.1306          2.1250          2.1193          2.1136          2.1079
          2.1022          2.0965          2.0908          2.0850          2.0793          2.0735          2.0678
          2.0620          2.0563          2.0505          2.0447          2.0389          2.0331          2.0272
          2.0214          2.0155          2.0096          2.0037          1.9978          1.9918          1.9858
          1.9799          1.9738          1.9678          1.9618          1.9557          1.9496          1.9435
          1.9373          1.9311          1.9249          1.9187          1.9125          1.9062          1.8999
          1.8935          1.8872          1.8808          1.8743          1.8679          1.8613          1.8548
          1.8482          1.8416          1.8349          1.8282          1.8215          1.8147          1.8079
          1.8010          1.7941          1.7871          1.7801          1.7730          1.7659          1.7588
          1.7516          1.7443          1.7370          3.2016          3.1872          3.1732          3.1594
          3.1463          3.1333          3.1205          3.1080          3.0956          3.0834          3.0714
          3.0596          3.0478          3.0362          3.0247          3.0134          3.0023          2.9913
          2.9805          2.9698          2.9593          2.9489          2.9387          2.9286          2.9186
          2.9088          2.8992          2.8896          2.8801          2.8707          2.8615          2.8522
          2.8431          2.8341          2.8252          2.8164          2.8077          2.7991          2.7905
          2.7821          2.7737          2.7654          2.7572          2.7491          2.7410          2.7330
          2.7250          2.7170          2.7091          2.7012          2.6935          2.6858          2.6783
          2.6706          2.6630          2.6555          2.6479          2.6405          2.6332          2.6260
          2.6187          2.6115          2.6043          2.5969          2.5896          2.5822          2.5750
          2.5677          2.5605          2.5534          2.5463          2.5392          2.5322          2.5255
          2.5187          2.5119          2.5051          2.4984          2.4917          2.4848          2.4780
          2.4712          2.4645          2.4578          2.4511          2.4445          2.4379          2.4314
          2.4249          2.4184          2.4120          2.4055          2.3992          2.3928          2.3866
          2.3804          2.3742          2.3680          2.3619          2.3558          2.3497          2.3436
          2.3376          2.3316          2.3256          2.3197          2.3138          2.3079          2.3021
          2.2963          2.2905          2.2847          2.2790          2.2732          2.2675          2.2618
          2.2561          2.2504          2.2447          2.2390          2.2333          2.2276          2.2219
          2.2162          2.2105          2.2048          2.1991          2.1934          2.1876          2.1819
          2.1762          2.1705          2.1648          2.1591          2.1534          2.1476          2.1419
          2.1362          2.1305          2.1247          2.1190          2.1132          2.1075          2.1017
          2.0960          2.0902          2.0844          2.0786          2.0728          2.0670          2.0611
          2.0553          2.0495          2.0436          2.0377          2.0318          2.0259          2.0200
          2.0141          2.0081          2.0021          1.9961          1.9901          1.9841          1.9780
          1.9719          1.9658          1.9597          1.9535          1.9474          1.9411          1.9349
          1.9286          1.9224          1.9160          1.9097          1.9033          1.8970          1.8905
          1.8841          1.8776          1.8711          1.8645          1.8579          1.8513          1.8446
          1.8379          1.8311          1.8243          1.8175          1.8106          1.8036          1.7967
          1.7896          1.7825          1.7754          1.7682          1.7610          1.7538          1.7464
          1.7390          3.2135          3.1993          3.1851          3.1713          3.1576          3.1442
          3.1312          3.1186          3.1061          3.0938          3.0818          3.0699          3.0581
          3.0466          3.0350          3.0237          3.0125          3.0014          2.9905          2.9798
          2.9692          2.9587          2.9484          2.9383          2.9282          2.9183          2.9086
          2.8990          2.8895          2.8801          2.8707          2.8615          2.8523          2.8432
          2.8343          2.8254          2.8166          2.8080          2.7993          2.7908          2.7824
          2.7740          2.7658          2.7576          2.7495          2.7415          2.7335          2.7256
          2.7176          2.7096          2.7017          2.6938          2.6862          2.6787          2.6711
          2.6635          2.6559          2.6484          2.6408          2.6335          2.6263          2.6190
          2.6118          2.6046          2.5972          2.5898          2.5825          2.5752          2.5679
          2.5607          2.5536          2.5465          2.5394          2.5323          2.5255          2.5187
          2.5119          2.5052          2.4984          2.4916          2.4847          2.4779          2.4711
          2.4644          2.4577          2.4511          2.4444          2.4379          2.4313          2.4248
          2.4183          2.4119          2.4055          2.3991          2.3928          2.3865          2.3803
          2.3741          2.3679          2.3618          2.3556          2.3495          2.3435          2.3375
          2.3315          2.3255          2.3196          2.3137          2.3078          2.3020          2.2962
          2.2903          2.2845          2.2788          2.2730          2.2672          2.2615          2.2558
          2.2500          2.2443          2.2386          2.2329          2.2271          2.2214          2.2157
          2.2099          2.2042          2.1984          2.1927          2.1870          2.1812          2.1755
          2.1697          2.1640          2.1582          2.1525          2.1467          2.1409          2.1352
          2.1294          2.1236          2.1178          2.1120          2.1062          2.1004          2.0946
          2.0888          2.0829          2.0771          2.0712          2.0654          2.0595          2.0536
          2.0477          2.0418          2.0358          2.0299          2.0239          2.0180          2.0120
          2.0059          1.9999          1.9939          1.9878          1.9817          1.9756          1.9694
          1.9632          1.9570          1.9508          1.9446          1.9383          1.9320          1.9257
          1.9193          1.9129          1.9065          1.9001          1.8936          1.8871          1.8806
          1.8740          1.8674          1.8607          1.8541          1.8473          1.8406          1.8338
          1.8269          1.8200          1.8131          1.8061          1.7991          1.7920          1.7849
          1.7777          1.7705          1.7632          1.7559          1.7485          1.7411          3.2244
          3.2102          3.1960          3.1819          3.1681          3.1546          3.1412          3.1282
          3.1156          3.1033          3.0911          3.0792          3.0674          3.0558          3.0443
          3.0329          3.0217          3.0106          2.9996          2.9888          2.9781          2.9676
          2.9572          2.9470          2.9369          2.9270          2.9171          2.9074          2.8979
          2.8885          2.8791          2.8699          2.8607          2.8515          2.8425          2.8336
          2.8247          2.8160          2.8074          2.7988          2.7903          2.7819          2.7736
          2.7654          2.7572          2.7491          2.7411          2.7332          2.7253          2.7173
          2.7093          2.7014          2.6936          2.6859          2.6783          2.6708          2.6631
          2.6556          2.6480          2.6405          2.6331          2.6259          2.6186          2.6114
          2.6041          2.5967          2.5894          2.5820          2.5747          2.5675          2.5603
          2.5531          2.5459          2.5388          2.5318          2.5249          2.5181          2.5113
          2.5046          2.4978          2.4909          2.4840          2.4772          2.4705          2.4637
          2.4570          2.4504          2.4438          2.4372          2.4307          2.4242          2.4177
          2.4112          2.4048          2.3985          2.3922          2.3859          2.3796          2.3734
          2.3673          2.3611          2.3550          2.3489          2.3429          2.3369          2.3309
          2.3250          2.3190          2.3131          2.3072          2.3014          2.2955          2.2897
          2.2839          2.2781          2.2723          2.2665          2.2607          2.2550          2.2492
          2.2435          2.2377          2.2320          2.2262          2.2205          2.2147          2.2089
          2.2032          2.1974          2.1916          2.1859          2.1801          2.1743          2.1685
          2.1627          2.1570          2.1512          2.1454          2.1396          2.1337          2.1279
          2.1221          2.1163          2.1104          2.1046          2.0988          2.0929          2.0870
          2.0812          2.0753          2.0694          2.0634          2.0575          2.0516          2.0456
          2.0396          2.0336          2.0276          2.0216          2.0156          2.0096          2.0035
          1.9974          1.9913          1.9852          1.9790          1.9728          1.9666          1.9604
          1.9541          1.9479          1.9415          1.9352          1.9288          1.9224          1.9160
          1.9096          1.9031          1.8966          1.8900          1.8835          1.8768          1.8702
          1.8635          1.8568          1.8500          1.8432          1.8364          1.8295          1.8226
          1.8156          1.8086          1.8015          1.7944          1.7873          1.7800          1.7728
          1.7655          1.7581          1.7507          1.7432          3.2361          3.2217          3.2075
          3.1934          3.1795          3.1657          3.1523          3.1391          3.1261          3.1134
          3.1011          3.0891          3.0773          3.0656          3.0541          3.0428          3.0315
          3.0203          3.0093          2.9984          2.9877          2.9771          2.9667          2.9564
          2.9462          2.9362          2.9263          2.9165          2.9069          2.8974          2.8881
          2.8788          2.8696          2.8604          2.8513          2.8423          2.8334          2.8246
          2.8159          2.8073          2.7988          2.7903          2.7819          2.7736          2.7654
          2.7573          2.7492          2.7412          2.7333          2.7255          2.7175          2.7095
          2.7016          2.6938          2.6860          2.6784          2.6709          2.6632          2.6557
          2.6481          2.6406          2.6332          2.6259          2.6187          2.6114          2.6041
          2.5967          2.5893          2.5819          2.5746          2.5674          2.5602          2.5530
          2.5458          2.5387          2.5317          2.5246          2.5179          2.5111          2.5043
          2.4975          2.4906          2.4837          2.4769          2.4702          2.4634          2.4567
          2.4501          2.4435          2.4369          2.4304          2.4239          2.4174          2.4109
          2.4045          2.3981          2.3918          2.3855          2.3793          2.3731          2.3669
          2.3608          2.3547          2.3486          2.3426          2.3366          2.3306          2.3247
          2.3187          2.3128          2.3069          2.3010          2.2952          2.2893          2.2835
          2.2777          2.2718          2.2660          2.2602          2.2544          2.2486          2.2428
          2.2370          2.2312          2.2255          2.2197          2.2139          2.2081          2.2023
          2.1965          2.1907          2.1849          2.1791          2.1733          2.1675          2.1616
          2.1558          2.1500          2.1442          2.1383          2.1325          2.1266          2.1208
          2.1149          2.1090          2.1031          2.0972          2.0913          2.0854          2.0795
          2.0735          2.0676          2.0616          2.0556          2.0496          2.0436          2.0376
          2.0316          2.0255          2.0194          2.0133          2.0072          2.0011          1.9949
          1.9888          1.9826          1.9764          1.9701          1.9639          1.9576          1.9513
          1.9449          1.9385          1.9321          1.9257          1.9192          1.9127          1.9062
          1.8997          1.8931          1.8864          1.8798          1.8731          1.8664          1.8596
          1.8528          1.8460          1.8391          1.8322          1.8252          1.8182          1.8111
          1.8040          1.7969          1.7897          1.7824          1.7751          1.7677          1.7603
          1.7528          1.7453          3.2472          3.2329          3.2185          3.2043          3.1904
          3.1766          3.1630          3.1497          3.1366          3.1237          3.1111          3.0987
          3.0867          3.0750          3.0634          3.0520          3.0408          3.0296          3.0186
          3.0076          2.9969          2.9862          2.9757          2.9653          2.9551          2.9451
          2.9351          2.9253          2.9155          2.9060          2.8966          2.8873          2.8781
          2.8689          2.8598          2.8507          2.8418          2.8329          2.8241          2.8155
          2.8069          2.7984          2.7900          2.7816          2.7733          2.7651          2.7570
          2.7490          2.7410          2.7331          2.7252          2.7173          2.7094          2.7015
          2.6936          2.6859          2.6782          2.6706          2.6630          2.6555          2.6479
          2.6404          2.6330          2.6256          2.6184          2.6112          2.6037          2.5963
          2.5889          2.5815          2.5742          2.5670          2.5598          2.5526          2.5454
          2.5383          2.5313          2.5243          2.5174          2.5106          2.5038          2.4969
          2.4900          2.4832          2.4763          2.4696          2.4629          2.4562          2.4495
          2.4429          2.4363          2.4298          2.4233          2.4168          2.4103          2.4039
          2.3975          2.3912          2.3849          2.3787          2.3725          2.3664          2.3602
          2.3541          2.3481          2.3421          2.3361          2.3301          2.3241          2.3182
          2.3123          2.3064          2.3005          2.2946          2.2887          2.2829          2.2770
          2.2712          2.2653          2.2595          2.2536          2.2478          2.2420          2.2362
          2.2303          2.2245          2.2187          2.2129          2.2070          2.2012          2.1954
          2.1896          2.1837          2.1779          2.1720          2.1662          2.1603          2.1545
          2.1486          2.1427          2.1369          2.1310          2.1251          2.1192          2.1133
          2.1074          2.1014          2.0955          2.0895          2.0836          2.0776          2.0716
          2.0656          2.0596          2.0536          2.0475          2.0415          2.0354          2.0293
          2.0232          2.0170          2.0109          2.0047          1.9985          1.9923          1.9861
          1.9798          1.9736          1.9673          1.9610          1.9546          1.9482          1.9418
          1.9354          1.9289          1.9224          1.9159          1.9093          1.9027          1.8961
          1.8894          1.8827          1.8760          1.8692          1.8624          1.8556          1.8487
          1.8418          1.8348          1.8278          1.8208          1.8137          1.8065          1.7993
          1.7921          1.7848          1.7774          1.7700          1.7626          1.7550          1.7475
          3.2579          3.2435          3.2290          3.2147          3.2007          3.1869          3.1733
          3.1598          3.1466          3.1337          3.1209          3.1084          3.0961          3.0840
          3.0724          3.0609          3.0496          3.0385          3.0275          3.0165          3.0057
          2.9950          2.9844          2.9740          2.9637          2.9536          2.9436          2.9337
          2.9239          2.9143          2.9048          2.8954          2.8862          2.8770          2.8679
          2.8588          2.8498          2.8409          2.8321          2.8233          2.8147          2.8062
          2.7977          2.7893          2.7810          2.7727          2.7645          2.7564          2.7484
          2.7405          2.7326          2.7247          2.7168          2.7089          2.7010          2.6932
          2.6854          2.6777          2.6701          2.6625          2.6549          2.6474          2.6399
          2.6325          2.6251          2.6178          2.6105          2.6031          2.5956          2.5882
          2.5809          2.5736          2.5663          2.5591          2.5519          2.5448          2.5377
          2.5306          2.5236          2.5166          2.5099          2.5030          2.4961          2.4892
          2.4824          2.4756          2.4688          2.4621          2.4554          2.4487          2.4421
          2.4356          2.4290          2.4225          2.4160          2.4095          2.4031          2.3967
          2.3904          2.3842          2.3780          2.3718          2.3656          2.3595          2.3534
          2.3473          2.3413          2.3353          2.3293          2.3234          2.3174          2.3115
          2.3056          2.2997          2.2938          2.2879          2.2820          2.2761          2.2703
          2.2644          2.2585          2.2527          2.2468          2.2409          2.2351          2.2292
          2.2234          2.2175          2.2117          2.2058          2.1999          2.1941          2.1882
          2.1824          2.1765          2.1706          2.1647          2.1589          2.1530          2.1471
          2.1411          2.1352          2.1293          2.1234          2.1174          2.1115          2.1055
          2.0996          2.0936          2.0876          2.0816          2.0756          2.0695          2.0635
          2.0574          2.0513          2.0452          2.0391          2.0330          2.0269          2.0207
          2.0145          2.0083          2.0021          1.9958          1.9895          1.9833          1.9770
          1.9706          1.9643          1.9579          1.9515          1.9450          1.9386          1.9321
          1.9255          1.9190          1.9124          1.9057          1.8991          1.8924          1.8856
          1.8789          1.8721          1.8652          1.8583          1.8514          1.8445          1.8375
          1.8304          1.8233          1.8162          1.8090          1.8018          1.7945          1.7871
          1.7798          1.7723          1.7648          1.7573          1.7496          3.2685          3.2539
          3.2393          3.2250          3.2109          3.1969          3.1833          3.1699          3.1566
          3.1435          3.1307          3.1181          3.1056          3.0934          3.0814          3.0696
          3.0583          3.0471          3.0361          3.0252          3.0143          3.0036          2.9930
          2.9825          2.9721          2.9619          2.9519          2.9420          2.9321          2.9224
          2.9128          2.9034          2.8941          2.8849          2.8758          2.8668          2.8577
          2.8488          2.8399          2.8311          2.8224          2.8138          2.8053          2.7968
          2.7885          2.7802          2.7719          2.7638          2.7557          2.7477          2.7398
          2.7319          2.7240          2.7162          2.7082          2.7004          2.6925          2.6848
          2.6771          2.6694          2.6619          2.6543          2.6468          2.6393          2.6318
          2.6244          2.6171          2.6097          2.6022          2.5948          2.5874          2.5801
          2.5728          2.5655          2.5583          2.5512          2.5440          2.5369          2.5299
          2.5229          2.5159          2.5091          2.5021          2.4952          2.4883          2.4815
          2.4747          2.4679          2.4612          2.4545          2.4479          2.4413          2.4346
          2.4281          2.4215          2.4151          2.4086          2.4022          2.3959          2.3896
          2.3833          2.3771          2.3709          2.3648          2.3587          2.3526          2.3465
          2.3405          2.3345          2.3285          2.3225          2.3166          2.3106          2.3047
          2.2988          2.2929          2.2870          2.2811          2.2752          2.2693          2.2634
          2.2575          2.2516          2.2457          2.2398          2.2339          2.2280          2.2221
          2.2162          2.2104          2.2045          2.1986          2.1927          2.1868          2.1809
          2.1750          2.1691          2.1632          2.1573          2.1513          2.1454          2.1395
          2.1335          2.1275          2.1216          2.1156          2.1096          2.1036          2.0976
          2.0916          2.0855          2.0795          2.0734          2.0673          2.0612          2.0551
          2.0490          2.0429          2.0367          2.0305          2.0243          2.0181          2.0119
          2.0056          1.9993          1.9930          1.9867          1.9803          1.9740          1.9676
          1.9612          1.9547          1.9483          1.9418          1.9352          1.9287          1.9221
          1.9154          1.9088          1.9021          1.8953          1.8886          1.8818          1.8749
          1.8680          1.8611          1.8542          1.8472          1.8401          1.8330          1.8259
          1.8187          1.8115          1.8042          1.7969          1.7895          1.7821          1.7746
          1.7671          1.7595          1.7518          3.2786          3.2640          3.2493          3.2349
          3.2207          3.2067          3.1929          3.1794          3.1662          3.1531          3.1401
          3.1274          3.1149          3.1026          3.0905          3.0786          3.0669          3.0554
          3.0444          3.0335          3.0227          3.0119          3.0012          2.9907          2.9803
          2.9701          2.9600          2.9500          2.9401          2.9304          2.9207          2.9112
          2.9019          2.8926          2.8835          2.8744          2.8654          2.8564          2.8475
          2.8387          2.8299          2.8213          2.8127          2.8042          2.7958          2.7874
          2.7792          2.7709          2.7628          2.7548          2.7468          2.7389          2.7310
          2.7231          2.7153          2.7074          2.6995          2.6917          2.6839          2.6762
          2.6686          2.6610          2.6534          2.6459          2.6385          2.6310          2.6236
          2.6162          2.6087          2.6012          2.5938          2.5864          2.5791          2.5718
          2.5646          2.5574          2.5502          2.5431          2.5360          2.5290          2.5219
          2.5150          2.5080          2.5011          2.4941          2.4873          2.4804          2.4736
          2.4669          2.4602          2.4535          2.4468          2.4402          2.4336          2.4270
          2.4205          2.4140          2.4076          2.4012          2.3949          2.3886          2.3823
          2.3761          2.3700          2.3638          2.3577          2.3516          2.3456          2.3395
          2.3335          2.3275          2.3215          2.3156          2.3096          2.3037          2.2977
          2.2918          2.2859          2.2799          2.2740          2.2681          2.2622          2.2563
          2.2503          2.2444          2.2385          2.2326          2.2267          2.2207          2.2148
          2.2089          2.2030          2.1971          2.1911          2.1852          2.1793          2.1733
          2.1674          2.1614          2.1555          2.1495          2.1436          2.1376          2.1316
          2.1256          2.1196          2.1136          2.1076          2.1016          2.0955          2.0894
          2.0834          2.0773          2.0712          2.0650          2.0589          2.0527          2.0466
          2.0404          2.0342          2.0279          2.0217          2.0154          2.0091          2.0028
          1.9965          1.9901          1.9837          1.9773          1.9709          1.9644          1.9580
          1.9515          1.9449          1.9384          1.9318          1.9251          1.9185          1.9118
          1.9051          1.8983          1.8915          1.8847          1.8778          1.8709          1.8639
          1.8569          1.8499          1.8428          1.8357          1.8285          1.8213          1.8140
          1.8067          1.7994          1.7919          1.7845          1.7770          1.7694          1.7618
          1.7541          3.2885          3.2737          3.2590          3.2445          3.2302          3.2162
          3.2024          3.1888          3.1754          3.1623          3.1494          3.1366          3.1240
          3.1116          3.0994          3.0874          3.0756          3.0640          3.0526          3.0414
          3.0306          3.0200          3.0093          2.9987          2.9883          2.9780          2.9678
          2.9578          2.9479          2.9381          2.9284          2.9188          2.9094          2.9001
          2.8909          2.8818          2.8728          2.8639          2.8549          2.8460          2.8372
          2.8285          2.8199          2.8113          2.8029          2.7945          2.7862          2.7779
          2.7698          2.7617          2.7536          2.7457          2.7378          2.7299          2.7220
          2.7141          2.7062          2.6983          2.6905          2.6828          2.6751          2.6674
          2.6597          2.6522          2.6447          2.6372          2.6297          2.6223          2.6149
          2.6074          2.5999          2.5925          2.5852          2.5778          2.5706          2.5633
          2.5561          2.5489          2.5418          2.5347          2.5277          2.5207          2.5137
          2.5068          2.4998          2.4929          2.4860          2.4792          2.4724          2.4657
          2.4590          2.4523          2.4456          2.4390          2.4324          2.4258          2.4193
          2.4129          2.4065          2.4001          2.3938          2.3875          2.3812          2.3750
          2.3689          2.3627          2.3566          2.3505          2.3445          2.3384          2.3324
          2.3264          2.3204          2.3144          2.3084          2.3025          2.2965          2.2906
          2.2846          2.2787          2.2727          2.2668          2.2609          2.2549          2.2490
          2.2430          2.2371          2.2311          2.2252          2.2192          2.2133          2.2073
          2.2014          2.1954          2.1895          2.1835          2.1775          2.1716          2.1656
          2.1596          2.1536          2.1476          2.1416          2.1356          2.1296          2.1236
          2.1176          2.1115          2.1055          2.0994          2.0933          2.0872          2.0811
          2.0749          2.0688          2.0626          2.0564          2.0502          2.0440          2.0378
          2.0315          2.0252          2.0189          2.0126          2.0063          1.9999          1.9935
          1.9871          1.9807          1.9742          1.9677          1.9612          1.9546          1.9481
          1.9415          1.9349          1.9282          1.9215          1.9148          1.9080          1.9012
          1.8944          1.8875          1.8806          1.8737          1.8667          1.8597          1.8526
          1.8455          1.8383          1.8311          1.8239          1.8166          1.8092          1.8018
          1.7944          1.7869          1.7793          1.7717          1.7641          1.7563          3.2981
          3.2832          3.2684          3.2539          3.2395          3.2254          3.2115          3.1979
          3.1844          3.1712          3.1582          3.1455          3.1328          3.1203          3.1081
          3.0960          3.0841          3.0725          3.0610          3.0497          3.0386          3.0277
          3.0171          3.0065          2.9960          2.9857          2.9755          2.9654          2.9554
          2.9456          2.9359          2.9262          2.9167          2.9074          2.8981          2.8890
          2.8799          2.8710          2.8621          2.8532          2.8443          2.8356          2.8269
          2.8183          2.8098          2.8014          2.7930          2.7847          2.7764          2.7683
          2.7601          2.7521          2.7441          2.7361          2.7282          2.7203          2.7125
          2.7046          2.6968          2.6890          2.6812          2.6735          2.6659          2.6582
          2.6506          2.6431          2.6356          2.6282          2.6208          2.6134          2.6059
          2.5985          2.5911          2.5838          2.5765          2.5692          2.5620          2.5548
          2.5476          2.5404          2.5333          2.5263          2.5193          2.5124          2.5054
          2.4985          2.4916          2.4847          2.4779          2.4712          2.4644          2.4577
          2.4510          2.4443          2.4377          2.4311          2.4246          2.4181          2.4116
          2.4052          2.3988          2.3925          2.3863          2.3800          2.3738          2.3677
          2.3615          2.3554          2.3493          2.3433          2.3372          2.3312          2.3252
          2.3191          2.3131          2.3072          2.3012          2.2952          2.2892          2.2833
          2.2773          2.2713          2.2654          2.2594          2.2534          2.2475          2.2415
          2.2355          2.2296          2.2236          2.2176          2.2116          2.2056          2.1997
          2.1937          2.1877          2.1817          2.1757          2.1697          2.1637          2.1577
          2.1517          2.1456          2.1396          2.1336          2.1275          2.1214          2.1154
          2.1093          2.1032          2.0971          2.0910          2.0848          2.0787          2.0725
          2.0663          2.0601          2.0538          2.0476          2.0413          2.0351          2.0287
          2.0224          2.0161          2.0097          2.0033          1.9969          1.9904          1.9840
          1.9775          1.9710          1.9644          1.9578          1.9512          1.9446          1.9379
          1.9313          1.9245          1.9178          1.9110          1.9042          1.8973          1.8904
          1.8835          1.8765          1.8695          1.8624          1.8553          1.8482          1.8410
          1.8337          1.8265          1.8191          1.8118          1.8043          1.7968          1.7893
          1.7817          1.7741          1.7664          1.7586          3.3074          3.2925          3.2776
          3.2630          3.2486          3.2344          3.2204          3.2067          3.1932          3.1799
          3.1668          3.1540          3.1414          3.1289          3.1166          3.1045          3.0925
          3.0808          3.0692          3.0578          3.0466          3.0356          3.0247          3.0141
          3.0036          2.9932          2.9830          2.9728          2.9628          2.9529          2.9432
          2.9335          2.9240          2.9145          2.9052          2.8960          2.8869          2.8779
          2.8689          2.8600          2.8511          2.8423          2.8336          2.8250          2.8164
          2.8079          2.7994          2.7911          2.7828          2.7746          2.7664          2.7583
          2.7502          2.7422          2.7343          2.7264          2.7186          2.7108          2.7029
          2.6951          2.6873          2.6796          2.6719          2.6642          2.6566          2.6490
          2.6415          2.6340          2.6266          2.6192          2.6118          2.6044          2.5970
          2.5896          2.5823          2.5750          2.5677          2.5605          2.5533          2.5461
          2.5390          2.5319          2.5248          2.5178          2.5109          2.5040          2.4971
          2.4902          2.4834          2.4765          2.4698          2.4631          2.4564          2.4497
          2.4430          2.4364          2.4298          2.4233          2.4168          2.4104          2.4040
          2.3976          2.3913          2.3850          2.3787          2.3725          2.3664          2.3602
          2.3541          2.3480          2.3419          2.3359          2.3298          2.3238          2.3178
          2.3118          2.3058          2.2998          2.2938          2.2878          2.2818          2.2758
          2.2698          2.2638          2.2578          2.2519          2.2459          2.2399          2.2339
          2.2279          2.2219          2.2159          2.2099          2.2039          2.1979          2.1918
          2.1858          2.1798          2.1738          2.1677          2.1617          2.1557          2.1496
          2.1435          2.1375          2.1314          2.1253          2.1192          2.1131          2.1070
          2.1008          2.0947          2.0885          2.0823          2.0761          2.0699          2.0637
          2.0574          2.0512          2.0449          2.0386          2.0322          2.0259          2.0195
          2.0131          2.0067          2.0002          1.9938          1.9873          1.9808          1.9742
          1.9676          1.9610          1.9544          1.9477          1.9410          1.9343          1.9276
          1.9208          1.9140          1.9071          1.9002          1.8933          1.8863          1.8793
          1.8723          1.8652          1.8581          1.8509          1.8437          1.8364          1.8291
          1.8217          1.8143          1.8068          1.7993          1.7918          1.7841          1.7765
          1.7687          1.7609          3.3169          3.3018          3.2868          3.2721          3.2576
          3.2434          3.2293          3.2155          3.2020          3.1887          3.1756          3.1626
          3.1499          3.1374          3.1251          3.1130          3.1010          3.0891          3.0775
          3.0660          3.0547          3.0436          3.0327          3.0219          3.0112          3.0008
          2.9905          2.9803          2.9702          2.9603          2.9504          2.9407          2.9311
          2.9216          2.9122          2.9029          2.8937          2.8847          2.8757          2.8668
          2.8580          2.8491          2.8403          2.8316          2.8230          2.8145          2.8060
          2.7975          2.7892          2.7810          2.7728          2.7646          2.7565          2.7484
          2.7404          2.7325          2.7247          2.7169          2.7091          2.7012          2.6934
          2.6857          2.6779          2.6703          2.6627          2.6550          2.6474          2.6399
          2.6324          2.6250          2.6176          2.6103          2.6029          2.5955          2.5882
          2.5808          2.5736          2.5663          2.5591          2.5520          2.5448          2.5376
          2.5305          2.5234          2.5164          2.5095          2.5026          2.4958          2.4890
          2.4821          2.4753          2.4685          2.4618          2.4551          2.4484          2.4417
          2.4351          2.4286          2.4220          2.4156          2.4091          2.4027          2.3964
          2.3900          2.3837          2.3775          2.3712          2.3651          2.3589          2.3528
          2.3467          2.3406          2.3346          2.3285          2.3225          2.3164          2.3104
          2.3044          2.2983          2.2923          2.2863          2.2803          2.2743          2.2683
          2.2623          2.2563          2.2503          2.2442          2.2382          2.2322          2.2262
          2.2202          2.2141          2.2081          2.2021          2.1960          2.1900          2.1839
          2.1779          2.1718          2.1657          2.1597          2.1536          2.1475          2.1414
          2.1353          2.1292          2.1231          2.1169          2.1108          2.1046          2.0984
          2.0923          2.0860          2.0798          2.0736          2.0673          2.0611          2.0548
          2.0484          2.0421          2.0357          2.0294          2.0230          2.0165          2.0101
          2.0036          1.9971          1.9906          1.9841          1.9775          1.9709          1.9642
          1.9576          1.9509          1.9442          1.9374          1.9306          1.9238          1.9170
          1.9101          1.9032          1.8962          1.8892          1.8822          1.8751          1.8680
          1.8608          1.8536          1.8464          1.8391          1.8317          1.8243          1.8169
          1.8094          1.8018          1.7942          1.7866          1.7789          1.7711          1.7633
          3.3259          3.3107          3.2957          3.2809          3.2663          3.2520          3.2379
          3.2241          3.2105          3.1971          3.1839          3.1710          3.1582          3.1456
          3.1333          3.1211          3.1091          3.0972          3.0855          3.0739          3.0625
          3.0513          3.0403          3.0294          3.0187          3.0081          2.9977          2.9875
          2.9773          2.9673          2.9575          2.9477          2.9380          2.9285          2.9190
          2.9097          2.9003          2.8913          2.8822          2.8733          2.8645          2.8557
          2.8468          2.8381          2.8295          2.8209          2.8124          2.8040          2.7955
          2.7872          2.7790          2.7708          2.7627          2.7546          2.7464          2.7385
          2.7306          2.7228          2.7150          2.7073          2.6994          2.6916          2.6838
          2.6762          2.6685          2.6609          2.6533          2.6456          2.6381          2.6307
          2.6233          2.6160          2.6087          2.6013          2.5939          2.5865          2.5792
          2.5720          2.5648          2.5576          2.5504          2.5433          2.5361          2.5290
          2.5220          2.5149          2.5079          2.5011          2.4943          2.4875          2.4808
          2.4739          2.4671          2.4604          2.4536          2.4470          2.4404          2.4337
          2.4272          2.4207          2.4142          2.4077          2.4013          2.3950          2.3887
          2.3824          2.3761          2.3699          2.3637          2.3575          2.3514          2.3453
          2.3392          2.3331          2.3270          2.3209          2.3149          2.3089          2.3028
          2.2968          2.2907          2.2847          2.2787          2.2726          2.2666          2.2606
          2.2545          2.2485          2.2425          2.2364          2.2304          2.2243          2.2183
          2.2122          2.2062          2.2001          2.1941          2.1880          2.1819          2.1758
          2.1697          2.1636          2.1575          2.1514          2.1453          2.1391          2.1330
          2.1269          2.1207          2.1145          2.1083          2.1021          2.0959          2.0897
          2.0834          2.0772          2.0709          2.0646          2.0583          2.0520          2.0456
          2.0392          2.0328          2.0264          2.0199          2.0135          2.0070          2.0004
          1.9939          1.9873          1.9807          1.9741          1.9674          1.9607          1.9540
          1.9473          1.9405          1.9337          1.9268          1.9199          1.9130          1.9061
          1.8991          1.8921          1.8850          1.8779          1.8708          1.8636          1.8563
          1.8491          1.8417          1.8344          1.8269          1.8195          1.8119          1.8044
          1.7967          1.7890          1.7813          1.7735          1.7657          3.3339          3.3186
          3.3035          3.2886          3.2740          3.2597          3.2456          3.2317          3.2180
          3.2046          3.1913          3.1783          3.1655          3.1529          3.1405          3.1282
          3.1161          3.1042          3.0925          3.0809          3.0695          3.0582          3.0471
          3.0362          3.0254          3.0148          3.0043          2.9939          2.9838          2.9738
          2.9639          2.9540          2.9443          2.9347          2.9252          2.9159          2.9066
          2.8973          2.8882          2.8793          2.8704          2.8616          2.8529          2.8440
          2.8354          2.8268          2.8182          2.8098          2.8013          2.7929          2.7846
          2.7764          2.7683          2.7602          2.7521          2.7439          2.7360          2.7282
          2.7204          2.7127          2.7049          2.6970          2.6893          2.6815          2.6739
          2.6663          2.6587          2.6510          2.6434          2.6359          2.6285          2.6212
          2.6138          2.6065          2.5991          2.5918          2.5845          2.5772          2.5699
          2.5627          2.5556          2.5484          2.5413          2.5342          2.5271          2.5200
          2.5130          2.5061          2.4991          2.4923          2.4856          2.4788          2.4720
          2.4653          2.4585          2.4518          2.4451          2.4385          2.4319          2.4254
          2.4189          2.4124          2.4059          2.3995          2.3932          2.3869          2.3806
          2.3743          2.3681          2.3619          2.3557          2.3495          2.3434          2.3373
          2.3312          2.3251          2.3191          2.3130          2.3069          2.3009          2.2948
          2.2888          2.2827          2.2767          2.2706          2.2646          2.2585          2.2525
          2.2464          2.2403          2.2343          2.2282          2.2222          2.2161          2.2100
          2.2039          2.1978          2.1918          2.1857          2.1796          2.1734          2.1673
          2.1612          2.1551          2.1489          2.1428          2.1366          2.1304          2.1242
          2.1180          2.1118          2.1056          2.0994          2.0931          2.0869          2.0806
          2.0743          2.0680          2.0616          2.0553          2.0489          2.0425          2.0361
          2.0296          2.0232          2.0167          2.0101          2.0036          1.9970          1.9904
          1.9838          1.9772          1.9705          1.9638          1.9570          1.9503          1.9435
          1.9366          1.9298          1.9229          1.9159          1.9089          1.9019          1.8949
          1.8878          1.8807          1.8735          1.8663          1.8590          1.8517          1.8444
          1.8370          1.8295          1.8220          1.8145          1.8069          1.7992          1.7915
          1.7838          1.7759          1.7680          3.3437          3.3283          3.3132          3.2983
          3.2836          3.2692          3.2549          3.2409          3.2270          3.2134          3.2004
          3.1874          3.1745          3.1618          3.1493          3.1370          3.1249          3.1130
          3.1012          3.0896          3.0781          3.0668          3.0556          3.0446          3.0338
          3.0231          3.0125          3.0021          2.9918          2.9818          2.9718          2.9620
          2.9522          2.9425          2.9330          2.9236          2.9142          2.9050          2.8958
          2.8867          2.8778          2.8689          2.8602          2.8515          2.8427          2.8340
          2.8255          2.8170          2.8085          2.8001          2.7916          2.7834          2.7752
          2.7671          2.7590          2.7510          2.7428          2.7349          2.7270          2.7193
          2.7115          2.7039          2.6960          2.6882          2.6805          2.6728          2.6652
          2.6576          2.6500          2.6424          2.6349          2.6275          2.6201          2.6128
          2.6055          2.5981          2.5908          2.5835          2.5762          2.5690          2.5618
          2.5546          2.5475          2.5404          2.5332          2.5262          2.5191          2.5121
          2.5052          2.4983          2.4914          2.4846          2.4779          2.4712          2.4643
          2.4576          2.4509          2.4442          2.4375          2.4310          2.4244          2.4179
          2.4114          2.4050          2.3986          2.3922          2.3859          2.3796          2.3733
          2.3671          2.3609          2.3547          2.3485          2.3423          2.3362          2.3300
          2.3240          2.3179          2.3118          2.3057          2.2996          2.2935          2.2875
          2.2814          2.2753          2.2692          2.2632          2.2571          2.2510          2.2449
          2.2388          2.2327          2.2266          2.2205          2.2144          2.2083          2.2022
          2.1961          2.1900          2.1838          2.1777          2.1716          2.1654          2.1592
          2.1531          2.1469          2.1407          2.1345          2.1283          2.1220          2.1158
          2.1095          2.1033          2.0970          2.0907          2.0844          2.0781          2.0717
          2.0654          2.0590          2.0526          2.0461          2.0397          2.0332          2.0267
          2.0202          2.0137          2.0071          2.0005          1.9939          1.9872          1.9805
          1.9738          1.9671          1.9603          1.9535          1.9467          1.9398          1.9329
          1.9260          1.9190          1.9120          1.9049          1.8979          1.8907          1.8836
          1.8764          1.8691          1.8618          1.8545          1.8471          1.8397          1.8322
          1.8247          1.8171          1.8095          1.8018          1.7940          1.7862          1.7784
          1.7705          3.3517          3.3363          3.3210          3.3058          3.2910          3.2764
          3.2620          3.2479          3.2341          3.2205          3.2076          3.1947          3.1819
          3.1692          3.1567          3.1443          3.1322          3.1202          3.1084          3.0967
          3.0852          3.0739          3.0627          3.0516          3.0407          3.0300          3.0194
          3.0089          2.9986          2.9884          2.9784          2.9685          2.9587          2.9491
          2.9394          2.9299          2.9206          2.9113          2.9022          2.8929          2.8839
          2.8750          2.8662          2.8575          2.8489          2.8401          2.8315          2.8230
          2.8145          2.8061          2.7977          2.7893          2.7810          2.7729          2.7648
          2.7568          2.7487          2.7406          2.7326          2.7248          2.7170          2.7093
          2.7017          2.6938          2.6860          2.6783          2.6707          2.6631          2.6556
          2.6480          2.6404          2.6329          2.6255          2.6181          2.6108          2.6035
          2.5962          2.5888          2.5815          2.5743          2.5671          2.5599          2.5528
          2.5456          2.5385          2.5314          2.5244          2.5174          2.5104          2.5034
          2.4965          2.4896          2.4828          2.4761          2.4694          2.4626          2.4558
          2.4491          2.4425          2.4358          2.4293          2.4227          2.4162          2.4097
          2.4033          2.3969          2.3905          2.3842          2.3779          2.3716          2.3653
          2.3591          2.3529          2.3467          2.3406          2.3344          2.3283          2.3221
          2.3160          2.3099          2.3038          2.2977          2.2916          2.2855          2.2794
          2.2733          2.2672          2.2611          2.2550          2.2489          2.2428          2.2367
          2.2306          2.2244          2.2183          2.2122          2.2061          2.1999          2.1938
          2.1876          2.1815          2.1753          2.1691          2.1629          2.1568          2.1505
          2.1443          2.1381          2.1319          2.1256          2.1194          2.1131          2.1068
          2.1005          2.0942          2.0878          2.0815          2.0751          2.0687          2.0623
          2.0559          2.0495          2.0430          2.0365          2.0300          2.0234          2.0169
          2.0103          2.0037          1.9970          1.9904          1.9837          1.9769          1.9702
          1.9634          1.9565          1.9497          1.9428          1.9359          1.9289          1.9219
          1.9149          1.9078          1.9007          1.8936          1.8864          1.8791          1.8719
          1.8646          1.8572          1.8498          1.8424          1.8349          1.8273          1.8197
          1.8120          1.8043          1.7966          1.7887          1.7809          1.7729          3.3486
          3.3330          3.3176          3.3023          3.2876          3.2731          3.2588          3.2448
          3.2311          3.2180          3.2052          3.1924          3.1797          3.1670          3.1545
          3.1422          3.1301          3.1182          3.1065          3.0949          3.0834          3.0721
          3.0609          3.0499          3.0391          3.0284          3.0178          3.0074          2.9971
          2.9869          2.9769          2.9671          2.9573          2.9477          2.9381          2.9286
          2.9193          2.9100          2.9009          2.8917          2.8826          2.8738          2.8650
          2.8564          2.8478          2.8390          2.8304          2.8219          2.8134          2.8051
          2.7967          2.7883          2.7800          2.7719          2.7638          2.7559          2.7479
          2.7398          2.7317          2.7239          2.7162          2.7085          2.7009          2.6931
          2.6854          2.6777          2.6701          2.6625          2.6550          2.6475          2.6399
          2.6323          2.6250          2.6176          2.6103          2.6031          2.5958          2.5885
          2.5813          2.5740          2.5668          2.5597          2.5526          2.5455          2.5384
          2.5314          2.5244          2.5174          2.5104          2.5035          2.4966          2.4897
          2.4829          2.4761          2.4694          2.4627          2.4560          2.4493          2.4427
          2.4361          2.4295          2.4230          2.4165          2.4100          2.4036          2.3972
          2.3908          2.3845          2.3782          2.3719          2.3657          2.3594          2.3532
          2.3471          2.3409          2.3348          2.3286          2.3225          2.3164          2.3103
          2.3042          2.2981          2.2921          2.2860          2.2799          2.2739          2.2678
          2.2617          2.2556          2.2495          2.2435          2.2374          2.2313          2.2252
          2.2191          2.2130          2.2069          2.2008          2.1946          2.1885          2.1824
          2.1762          2.1701          2.1639          2.1578          2.1516          2.1454          2.1392
          2.1330          2.1267          2.1205          2.1142          2.1080          2.1017          2.0954
          2.0891          2.0828          2.0764          2.0700          2.0637          2.0573          2.0508
          2.0444          2.0379          2.0314          2.0249          2.0184          2.0118          2.0052
          1.9986          1.9920          1.9853          1.9786          1.9719          1.9651          1.9583
          1.9515          1.9446          1.9377          1.9308          1.9238          1.9168          1.9098
          1.9027          1.8956          1.8884          1.8812          1.8740          1.8667          1.8593
          1.8520          1.8445          1.8371          1.8296          1.8220          1.8144          1.8067
          1.7989          1.7911          1.7833          1.7754          3.3409          3.3253          3.3099
          3.2949          3.2803          3.2660          3.2519          3.2383          3.2251          3.2120
          3.1992          3.1866          3.1738          3.1613          3.1489          3.1366          3.1246
          3.1128          3.1011          3.0896          3.0782          3.0670          3.0559          3.0449
          3.0341          3.0235          3.0130          3.0027          2.9924          2.9823          2.9724
          2.9626          2.9529          2.9433          2.9337          2.9243          2.9150          2.9058
          2.8968          2.8876          2.8785          2.8697          2.8610          2.8524          2.8439
          2.8351          2.8265          2.8181          2.8097          2.8014          2.7930          2.7847
          2.7764          2.7683          2.7603          2.7524          2.7444          2.7364          2.7283
          2.7206          2.7129          2.7053          2.6977          2.6900          2.6822          2.6746
          2.6670          2.6595          2.6521          2.6446          2.6370          2.6296          2.6222
          2.6149          2.6077          2.6005          2.5932          2.5860          2.5788          2.5716
          2.5644          2.5573          2.5503          2.5432          2.5362          2.5292          2.5223
          2.5153          2.5084          2.5015          2.4946          2.4878          2.4810          2.4743
          2.4675          2.4609          2.4543          2.4477          2.4411          2.4345          2.4279
          2.4214          2.4149          2.4085          2.4021          2.3957          2.3894          2.3831
          2.3768          2.3705          2.3643          2.3581          2.3520          2.3458          2.3397
          2.3336          2.3275          2.3214          2.3154          2.3093          2.3032          2.2972
          2.2911          2.2851          2.2790          2.2730          2.2670          2.2610          2.2549
          2.2489          2.2428          2.2368          2.2307          2.2247          2.2186          2.2126
          2.2065          2.2004          2.1943          2.1883          2.1822          2.1761          2.1700
          2.1638          2.1577          2.1516          2.1454          2.1393          2.1331          2.1269
          2.1207          2.1145          2.1083          2.1020          2.0958          2.0895          2.0832
          2.0769          2.0706          2.0642          2.0579          2.0515          2.0451          2.0387
          2.0322          2.0258          2.0193          2.0128          2.0062          1.9996          1.9930
          1.9864          1.9798          1.9731          1.9663          1.9596          1.9528          1.9460
          1.9391          1.9323          1.9253          1.9184          1.9114          1.9044          1.8973
          1.8902          1.8830          1.8758          1.8686          1.8613          1.8539          1.8466
          1.8392          1.8317          1.8242          1.8166          1.8090          1.8013          1.7935
          1.7857          1.7779          3.3323          3.3168          3.3015          3.2869          3.2724
          3.2584          3.2448          3.2314          3.2182          3.2053          3.1926          3.1799
          3.1672          3.1547          3.1424          3.1302          3.1183          3.1065          3.0949
          3.0834          3.0721          3.0610          3.0499          3.0391          3.0284          3.0178
          3.0074          2.9971          2.9870          2.9769          2.9670          2.9573          2.9477
          2.9382          2.9286          2.9192          2.9100          2.9009          2.8919          2.8828
          2.8738          2.8650          2.8564          2.8478          2.8393          2.8306          2.8220
          2.8135          2.8052          2.7969          2.7887          2.7803          2.7721          2.7641
          2.7561          2.7482          2.7403          2.7323          2.7244          2.7166          2.7090
          2.7014          2.6939          2.6862          2.6785          2.6709          2.6634          2.6559
          2.6485          2.6410          2.6336          2.6261          2.6188          2.6116          2.6044
          2.5973          2.5901          2.5829          2.5757          2.5686          2.5615          2.5544
          2.5474          2.5404          2.5334          2.5265          2.5196          2.5127          2.5058
          2.4990          2.4922          2.4854          2.4787          2.4720          2.4653          2.4586
          2.4520          2.4455          2.4389          2.4324          2.4259          2.4194          2.4130
          2.4065          2.4002          2.3938          2.3875          2.3812          2.3750          2.3688
          2.3626          2.3564          2.3503          2.3442          2.3381          2.3320          2.3260
          2.3199          2.3139          2.3079          2.3019          2.2959          2.2899          2.2839
          2.2779          2.2719          2.2659          2.2599          2.2539          2.2479          2.2419
          2.2359          2.2299          2.2239          2.2179          2.2119          2.2059          2.1998
          2.1938          2.1878          2.1817          2.1757          2.1696          2.1635          2.1574
          2.1514          2.1453          2.1391          2.1330          2.1269          2.1207          2.1146
          2.1084          2.1022          2.0960          2.0897          2.0835          2.0772          2.0710
          2.0647          2.0583          2.0520          2.0457          2.0393          2.0329          2.0265
          2.0200          2.0136          2.0071          2.0005          1.9940          1.9874          1.9808
          1.9742          1.9675          1.9608          1.9541          1.9473          1.9405          1.9337
          1.9268          1.9199          1.9129          1.9060          1.8989          1.8919          1.8848
          1.8776          1.8705          1.8632          1.8559          1.8486          1.8412          1.8338
          1.8264          1.8188          1.8113          1.8036          1.7960          1.7882          1.7804
          3.3226          3.3071          3.2924          3.2780          3.2641          3.2504          3.2369
          3.2236          3.2105          3.1976          3.1850          3.1723          3.1596          3.1471
          3.1348          3.1228          3.1109          3.0992          3.0877          3.0763          3.0651
          3.0540          3.0430          3.0322          3.0216          3.0111          3.0008          2.9906
          2.9805          2.9706          2.9608          2.9511          2.9416          2.9321          2.9226
          2.9133          2.9041          2.8951          2.8861          2.8771          2.8681          2.8594
          2.8508          2.8423          2.8337          2.8251          2.8165          2.8082          2.7999
          2.7917          2.7834          2.7752          2.7670          2.7590          2.7511          2.7433
          2.7354          2.7274          2.7196          2.7119          2.7043          2.6968          2.6892
          2.6816          2.6739          2.6664          2.6590          2.6516          2.6442          2.6368
          2.6294          2.6220          2.6147          2.6076          2.6005          2.5934          2.5862
          2.5790          2.5719          2.5648          2.5578          2.5508          2.5439          2.5369
          2.5300          2.5231          2.5163          2.5094          2.5026          2.4958          2.4891
          2.4824          2.4757          2.4690          2.4624          2.4558          2.4493          2.4427
          2.4362          2.4298          2.4233          2.4168          2.4104          2.4040          2.3977
          2.3914          2.3851          2.3789          2.3726          2.3665          2.3603          2.3542
          2.3481          2.3421          2.3360          2.3300          2.3240          2.3180          2.3120
          2.3060          2.3001          2.2941          2.2882          2.2822          2.2763          2.2703
          2.2644          2.2584          2.2525          2.2466          2.2406          2.2347          2.2287
          2.2228          2.2168          2.2109          2.2049          2.1989          2.1929          2.1870
          2.1810          2.1750          2.1690          2.1629          2.1569          2.1509          2.1448
          2.1388          2.1327          2.1266          2.1205          2.1144          2.1083          2.1021
          2.0960          2.0898          2.0836          2.0774          2.0712          2.0649          2.0587
          2.0524          2.0461          2.0397          2.0334          2.0270          2.0206          2.0142
          2.0078          2.0013          1.9948          1.9883          1.9818          1.9752          1.9686
          1.9619          1.9552          1.9485          1.9418          1.9350          1.9282          1.9213
          1.9144          1.9075          1.9006          1.8936          1.8865          1.8794          1.8723
          1.8651          1.8579          1.8506          1.8433          1.8359          1.8285          1.8211
          1.8136          1.8060          1.7984          1.7907          1.7830          3.3113          3.2965
          3.2824          3.2684          3.2545          3.2409          3.2275          3.2143          3.2012
          3.1884          3.1758          3.1630          3.1504          3.1379          3.1257          3.1138
          3.1020          3.0904          3.0789          3.0676          3.0565          3.0455          3.0346
          3.0239          3.0134          3.0030          2.9928          2.9827          2.9727          2.9628
          2.9531          2.9436          2.9341          2.9246          2.9152          2.9060          2.8970
          2.8880          2.8790          2.8700          2.8611          2.8526          2.8441          2.8356
          2.8269          2.8184          2.8099          2.8016          2.7934          2.7852          2.7770
          2.7688          2.7607          2.7529          2.7451          2.7372          2.7293          2.7214
          2.7136          2.7061          2.6986          2.6912          2.6835          2.6759          2.6683
          2.6609          2.6535          2.6462          2.6389          2.6315          2.6242          2.6169
          2.6097          2.6027          2.5956          2.5885          2.5814          2.5743          2.5673
          2.5603          2.5533          2.5464          2.5395          2.5326          2.5258          2.5190
          2.5122          2.5054          2.4986          2.4919          2.4853          2.4786          2.4720
          2.4654          2.4589          2.4523          2.4458          2.4393          2.4329          2.4264
          2.4200          2.4136          2.4073          2.4009          2.3946          2.3884          2.3821
          2.3759          2.3697          2.3636          2.3575          2.3514          2.3454          2.3394
          2.3334          2.3274          2.3215          2.3155          2.3096          2.3037          2.2978
          2.2919          2.2860          2.2801          2.2742          2.2683          2.2624          2.2566
          2.2507          2.2448          2.2389          2.2330          2.2271          2.2212          2.2153
          2.2094          2.2035          2.1976          2.1917          2.1858          2.1798          2.1739
          2.1680          2.1620          2.1560          2.1500          2.1441          2.1380          2.1320
          2.1260          2.1200          2.1139          2.1078          2.1018          2.0957          2.0896
          2.0834          2.0773          2.0711          2.0649          2.0587          2.0525          2.0462
          2.0400          2.0337          2.0274          2.0210          2.0147          2.0083          2.0019
          1.9955          1.9890          1.9825          1.9760          1.9695          1.9629          1.9563
          1.9496          1.9429          1.9362          1.9295          1.9227          1.9158          1.9090
          1.9021          1.8951          1.8882          1.8811          1.8741          1.8670          1.8598
          1.8526          1.8454          1.8381          1.8307          1.8233          1.8159          1.8084
          1.8008          1.7932          1.7855          3.3141          3.2996          3.2854          3.2713
          3.2574          3.2437          3.2302          3.2170          3.2039          3.1910          3.1784
          3.1657          3.1531          3.1407          3.1285          3.1164          3.1046          3.0930
          3.0815          3.0702          3.0591          3.0481          3.0372          3.0265          3.0160
          3.0056          2.9953          2.9852          2.9752          2.9654          2.9556          2.9460
          2.9366          2.9272          2.9178          2.9085          2.8993          2.8904          2.8815
          2.8725          2.8637          2.8549          2.8463          2.8379          2.8294          2.8209
          2.8124          2.8040          2.7958          2.7876          2.7795          2.7713          2.7632
          2.7552          2.7474          2.7396          2.7318          2.7239          2.7162          2.7085
          2.7009          2.6935          2.6860          2.6784          2.6708          2.6634          2.6559
          2.6487          2.6414          2.6340          2.6267          2.6195          2.6123          2.6051
          2.5981          2.5911          2.5840          2.5769          2.5699          2.5629          2.5560
          2.5491          2.5422          2.5354          2.5285          2.5217          2.5150          2.5082
          2.5015          2.4948          2.4881          2.4815          2.4749          2.4683          2.4617
          2.4552          2.4487          2.4422          2.4358          2.4293          2.4229          2.4165
          2.4101          2.4038          2.3975          2.3912          2.3849          2.3787          2.3725
          2.3664          2.3602          2.3541          2.3481          2.3421          2.3361          2.3301
          2.3241          2.3182          2.3122          2.3063          2.3004          2.2946          2.2887
          2.2828          2.2769          2.2710          2.2651          2.2592          2.2533          2.2475
          2.2416          2.2357          2.2298          2.2239          2.2180          2.2121          2.2062
          2.2003          2.1944          2.1884          2.1825          2.1766          2.1706          2.1647
          2.1587          2.1527          2.1467          2.1407          2.1347          2.1287          2.1227
          2.1166          2.1105          2.1045          2.0984          2.0923          2.0861          2.0800
          2.0738          2.0676          2.0614          2.0552          2.0489          2.0427          2.0364
          2.0301          2.0237          2.0174          2.0110          2.0046          1.9982          1.9917
          1.9852          1.9787          1.9721          1.9656          1.9589          1.9523          1.9456
          1.9389          1.9321          1.9254          1.9185          1.9117          1.9048          1.8978
          1.8908          1.8838          1.8767          1.8696          1.8625          1.8553          1.8480
          1.8407          1.8334          1.8259          1.8185          1.8110          1.8034          1.7958
          1.7881          3.3281          3.3126          3.2973          3.2828          3.2688          3.2550
          3.2414          3.2280          3.2149          3.2019          3.1891          3.1765          3.1641
          3.1517          3.1394          3.1273          3.1154          3.1036          3.0921          3.0807
          3.0694          3.0584          3.0475          3.0367          3.0261          3.0156          3.0053
          2.9951          2.9850          2.9751          2.9653          2.9556          2.9460          2.9365
          2.9272          2.9179          2.9087          2.8995          2.8905          2.8816          2.8728
          2.8640          2.8552          2.8465          2.8381          2.8297          2.8213          2.8128
          2.8045          2.7961          2.7880          2.7800          2.7719          2.7638          2.7558
          2.7478          2.7401          2.7324          2.7246          2.7168          2.7091          2.7014
          2.6939          2.6865          2.6790          2.6715          2.6640          2.6566          2.6492
          2.6420          2.6347          2.6274          2.6202          2.6130          2.6058          2.5987
          2.5917          2.5847          2.5776          2.5706          2.5636          2.5567          2.5498
          2.5430          2.5361          2.5293          2.5225          2.5157          2.5090          2.5023
          2.4956          2.4889          2.4823          2.4757          2.4691          2.4625          2.4560
          2.4494          2.4429          2.4365          2.4300          2.4236          2.4171          2.4107
          2.4044          2.3980          2.3917          2.3854          2.3792          2.3730          2.3668
          2.3606          2.3545          2.3484          2.3424          2.3364          2.3303          2.3243
          2.3184          2.3124          2.3065          2.3005          2.2946          2.2887          2.2828
          2.2769          2.2710          2.2650          2.2591          2.2532          2.2472          2.2413
          2.2354          2.2295          2.2235          2.2176          2.2116          2.2057          2.1997
          2.1937          2.1878          2.1818          2.1758          2.1698          2.1638          2.1578
          2.1518          2.1457          2.1397          2.1336          2.1276          2.1215          2.1154
          2.1092          2.1031          2.0969          2.0908          2.0846          2.0784          2.0722
          2.0659          2.0597          2.0534          2.0471          2.0407          2.0344          2.0280
          2.0216          2.0152          2.0087          2.0022          1.9957          1.9892          1.9826
          1.9760          1.9694          1.9627          1.9561          1.9493          1.9426          1.9358
          1.9289          1.9221          1.9152          1.9082          1.9012          1.8942          1.8871
          1.8800          1.8728          1.8656          1.8584          1.8511          1.8437          1.8363
          1.8288          1.8213          1.8138          1.8062          1.7985          1.7908          3.3388
          3.3233          3.3080          3.2927          3.2783          3.2642          3.2505          3.2370
          3.2238          3.2108          3.1979          3.1853          3.1728          3.1606          3.1483
          3.1362          3.1242          3.1124          3.1008          3.0893          3.0780          3.0669
          3.0560          3.0452          3.0345          3.0240          3.0135          3.0033          2.9932
          2.9832          2.9733          2.9636          2.9539          2.9444          2.9349          2.9257
          2.9165          2.9073          2.8982          2.8891          2.8803          2.8716          2.8628
          2.8541          2.8454          2.8369          2.8286          2.8202          2.8118          2.8035
[truncated: 3,505,956 more chars]
