# Supplementary material for: Quantifying the dynamic wing morphing of hovering hummingbird
Source: R Soc Open Sci. 2017 Sep 20;4(9):170307. doi: 10.1098/rsos.170307 (PMC5627076; doi:10.1098/rsos.170307)
Supplement: Reconstructed 3D hummingbird wing grid data [file rsos170307supp2.zip › wing_grid/grid05.xyz]

           2
         201         401           1
           1          51           1
          2.4203          2.4144          2.4085          2.4026          2.3968          2.3910          2.3853
          2.3795          2.3739          2.3682          2.3627          2.3571          2.3516          2.3461
          2.3405          2.3350          2.3294          2.3239          2.3184          2.3129          2.3073
          2.3017          2.2961          2.2904          2.2847          2.2790          2.2733          2.2675
          2.2617          2.2560          2.2502          2.2444          2.2387          2.2329          2.2272
          2.2216          2.2159          2.2103          2.2048          2.1993          2.1939          2.1886
          2.1834          2.1782          2.1731          2.1680          2.1630          2.1581          2.1532
          2.1484          2.1437          2.1390          2.1343          2.1297          2.1251          2.1206
          2.1161          2.1117          2.1073          2.1029          2.0985          2.0942          2.0899
          2.0857          2.0814          2.0772          2.0730          2.0689          2.0647          2.0606
          2.0565          2.0524          2.0483          2.0443          2.0402          2.0362          2.0322
          2.0282          2.0243          2.0203          2.0164          2.0125          2.0086          2.0048
          2.0009          1.9971          1.9933          1.9895          1.9858          1.9820          1.9783
          1.9747          1.9710          1.9675          1.9639          1.9604          1.9568          1.9534
          1.9499          1.9465          1.9431          1.9397          1.9363          1.9329          1.9296
          1.9262          1.9229          1.9196          1.9162          1.9129          1.9096          1.9063
          1.9029          1.8996          1.8962          1.8928          1.8894          1.8860          1.8826
          1.8791          1.8757          1.8722          1.8687          1.8651          1.8616          1.8580
          1.8544          1.8508          1.8472          1.8435          1.8399          1.8361          1.8324
          1.8287          1.8249          1.8211          1.8173          1.8135          1.8097          1.8058
          1.8019          1.7980          1.7941          1.7902          1.7863          1.7824          1.7784
          1.7745          1.7705          1.7666          1.7626          1.7587          1.7548          1.7508
          1.7469          1.7430          1.7391          1.7353          1.7314          1.7276          1.7238
          1.7201          1.7163          1.7127          1.7090          1.7054          1.7018          1.6983
          1.6948          1.6914          1.6881          1.6847          1.6815          1.6783          1.6751
          1.6720          1.6689          1.6658          1.6627          1.6597          1.6567          1.6538
          1.6509          1.6481          1.6453          1.6425          1.6398          1.6372          1.6346
          1.6319          1.6294          1.6268          1.6242          1.6217          1.6191          1.6165
          1.6139          1.6113          1.6087          1.6060          1.6033          2.4303          2.4194
          2.4095          2.4000          2.3904          2.3809          2.3713          2.3617          2.3518
          2.3423          2.3334          2.3248          2.3165          2.3090          2.3017          2.2946
          2.2879          2.2815          2.2752          2.2687          2.2625          2.2562          2.2498
          2.2432          2.2369          2.2308          2.2247          2.2183          2.2120          2.2061
          2.2005          2.1944          2.1883          2.1814          2.1753          2.1699          2.1650
          2.1597          2.1542          2.1476          2.1425          2.1372          2.1319          2.1258
          2.1206          2.1154          2.1107          2.1065          2.1017          2.0968          2.0908
          2.0861          2.0814          2.0774          2.0742          2.0702          2.0658          2.0611
          2.0532          2.0503          2.0460          2.0405          2.0376          2.0350          2.0324
          2.0316          2.0285          2.0235          2.0209          2.0182          2.0173          2.0122
          2.0087          2.0093          1.9988          1.9936          1.9759          1.9749          1.9697
          1.9651          1.9614          1.9577          1.9569          1.9506          1.9458          1.9405
          1.9370          1.9311          1.9143          1.9115          1.9101          1.9067          1.9035
          1.9005          1.8976          1.8948          1.8920          1.8893          1.8867          1.8842
          1.8819          1.8797          1.8775          1.8750          1.8722          1.8727          1.8635
          1.8602          1.8572          1.8543          1.8516          1.8491          1.8466          1.8442
          1.8420          1.8400          1.8384          1.8371          1.8358          1.8376          1.8364
          1.8292          1.8220          1.8181          1.8145          1.8113          1.8083          1.8054
          1.8026          1.7997          1.7967          1.7937          1.7906          1.7876          1.7846
          1.7815          1.7784          1.7753          1.7723          1.7692          1.7661          1.7630
          1.7598          1.7567          1.7536          1.7505          1.7474          1.7442          1.7412
          1.7381          1.7351          1.7319          1.7287          1.7256          1.7225          1.7195
          1.7164          1.7134          1.7100          1.7070          1.7041          1.7011          1.6981
          1.6952          1.6919          1.6890          1.6860          1.6831          1.6800          1.6773
          1.6746          1.6718          1.6690          1.6664          1.6638          1.6612          1.6585
          1.6560          1.6535          1.6510          1.6484          1.6461          1.6438          1.6415
          1.6393          1.6370          1.6349          1.6327          1.6306          1.6286          1.6258
          1.6230          1.6202          1.6175          1.6153          1.6131          1.6108          1.6085
          1.6061          1.6037          1.6012          2.4380          2.4282          2.4188          2.4096
          2.4004          2.3914          2.3828          2.3745          2.3665          2.3583          2.3507
          2.3435          2.3366          2.3300          2.3236          2.3173          2.3112          2.3053
          2.2995          2.2938          2.2879          2.2818          2.2754          2.2689          2.2625
          2.2562          2.2499          2.2438          2.2374          2.2313          2.2249          2.2183
          2.2116          2.2047          2.1984          2.1926          2.1870          2.1812          2.1753
          2.1691          2.1633          2.1575          2.1517          2.1458          2.1400          2.1346
          2.1296          2.1245          2.1194          2.1140          2.1084          2.1032          2.0985
          2.0944          2.0903          2.0861          2.0814          2.0763          2.0706          2.0658
          2.0614          2.0576          2.0549          2.0526          2.0503          2.0478          2.0451
          2.0425          2.0400          2.0372          2.0344          2.0311          2.0270          2.0215
          2.0135          2.0026          1.9911          1.9810          1.9736          1.9684          1.9645
          1.9614          1.9574          1.9526          1.9471          1.9405          1.9333          1.9265
          1.9220          1.9186          1.9144          1.9105          1.9071          1.9040          1.9010
          1.8981          1.8953          1.8925          1.8899          1.8877          1.8857          1.8831
          1.8805          1.8774          1.8736          1.8704          1.8669          1.8634          1.8603
          1.8575          1.8548          1.8523          1.8499          1.8478          1.8459          1.8440
          1.8425          1.8415          1.8406          1.8389          1.8357          1.8307          1.8246
          1.8184          1.8126          1.8092          1.8061          1.8034          1.8006          1.7977
          1.7947          1.7917          1.7886          1.7856          1.7825          1.7794          1.7763
          1.7731          1.7701          1.7670          1.7639          1.7607          1.7575          1.7544
          1.7512          1.7481          1.7449          1.7419          1.7389          1.7358          1.7327
          1.7295          1.7263          1.7232          1.7201          1.7170          1.7139          1.7107
          1.7075          1.7045          1.7015          1.6985          1.6954          1.6922          1.6891
          1.6861          1.6830          1.6800          1.6771          1.6744          1.6716          1.6688
          1.6662          1.6636          1.6610          1.6584          1.6559          1.6534          1.6510
          1.6486          1.6463          1.6440          1.6418          1.6396          1.6374          1.6353
          1.6332          1.6310          1.6286          1.6260          1.6234          1.6207          1.6179
          1.6151          1.6126          1.6105          1.6083          1.6061          1.6038          1.6014
          1.5991          2.4449          2.4356          2.4266          2.4179          2.4095          2.4014
          2.3934          2.3856          2.3777          2.3700          2.3626          2.3555          2.3489
          2.3424          2.3361          2.3299          2.3238          2.3180          2.3122          2.3064
          2.3005          2.2943          2.2880          2.2800          2.2734          2.2669          2.2606
          2.2543          2.2482          2.2417          2.2351          2.2282          2.2212          2.2148
          2.2082          2.2022          2.1963          2.1904          2.1842          2.1786          2.1726
          2.1668          2.1610          2.1551          2.1499          2.1442          2.1390          2.1339
          2.1287          2.1233          2.1183          2.1133          2.1086          2.1039          2.0998
          2.0955          2.0909          2.0859          2.0807          2.0772          2.0730          2.0686
          2.0665          2.0642          2.0618          2.0591          2.0564          2.0536          2.0510
          2.0481          2.0448          2.0406          2.0354          2.0286          2.0199          2.0092
          1.9980          1.9880          1.9802          1.9745          1.9717          1.9679          1.9614
          1.9560          1.9487          1.9429          1.9369          1.9318          1.9290          1.9245
          1.9202          1.9162          1.9127          1.9094          1.9063          1.9032          1.9003
          1.8949          1.8911          1.8878          1.8852          1.8838          1.8825          1.8803
          1.8775          1.8743          1.8709          1.8676          1.8645          1.8618          1.8592
          1.8567          1.8528          1.8498          1.8472          1.8452          1.8436          1.8424
          1.8412          1.8392          1.8358          1.8309          1.8250          1.8189          1.8133
          1.8084          1.8053          1.8024          1.7996          1.7967          1.7937          1.7906
          1.7875          1.7844          1.7813          1.7781          1.7750          1.7718          1.7687
          1.7656          1.7624          1.7592          1.7560          1.7528          1.7497          1.7465
          1.7433          1.7404          1.7373          1.7342          1.7311          1.7279          1.7247
          1.7216          1.7185          1.7154          1.7122          1.7090          1.7058          1.7027
          1.6997          1.6967          1.6935          1.6902          1.6870          1.6841          1.6811
          1.6780          1.6752          1.6724          1.6697          1.6670          1.6644          1.6618
          1.6592          1.6567          1.6543          1.6518          1.6495          1.6472          1.6449
          1.6427          1.6405          1.6384          1.6362          1.6341          1.6315          1.6291
          1.6266          1.6241          1.6215          1.6188          1.6160          1.6132          1.6104
          1.6081          1.6060          1.6038          1.6016          1.5993          1.5970          2.4506
          2.4422          2.4342          2.4261          2.4181          2.4101          2.4023          2.3943
          2.3865          2.3788          2.3713          2.3643          2.3574          2.3507          2.3441
          2.3376          2.3313          2.3251          2.3191          2.3130          2.3068          2.3006
          2.2942          2.2877          2.2813          2.2751          2.2689          2.2629          2.2568
          2.2505          2.2441          2.2358          2.2292          2.2225          2.2162          2.2101
          2.2042          2.1981          2.1923          2.1864          2.1806          2.1749          2.1692
          2.1636          2.1581          2.1525          2.1473          2.1422          2.1370          2.1317
          2.1268          2.1218          2.1168          2.1124          2.1081          2.1037          2.0992
          2.0945          2.0898          2.0859          2.0819          2.0783          2.0747          2.0723
          2.0694          2.0664          2.0633          2.0597          2.0558          2.0516          2.0476
          2.0427          2.0370          2.0303          2.0222          2.0129          2.0034          1.9946
          1.9872          1.9810          1.9766          1.9720          1.9658          1.9592          1.9530
          1.9468          1.9410          1.9367          1.9333          1.9289          1.9247          1.9208
          1.9173          1.9140          1.9107          1.9076          1.9025          1.8980          1.8940
          1.8906          1.8888          1.8869          1.8849          1.8825          1.8798          1.8768
          1.8737          1.8707          1.8679          1.8653          1.8628          1.8590          1.8558
          1.8527          1.8500          1.8476          1.8455          1.8434          1.8413          1.8386
          1.8350          1.8305          1.8253          1.8199          1.8147          1.8099          1.8055
          1.8017          1.7988          1.7958          1.7927          1.7896          1.7864          1.7833
          1.7801          1.7769          1.7737          1.7705          1.7674          1.7642          1.7610
          1.7578          1.7546          1.7514          1.7482          1.7451          1.7418          1.7388
          1.7358          1.7327          1.7295          1.7263          1.7231          1.7200          1.7169
          1.7138          1.7106          1.7074          1.7041          1.7011          1.6980          1.6950
          1.6918          1.6886          1.6853          1.6822          1.6793          1.6763          1.6734
          1.6707          1.6679          1.6653          1.6627          1.6601          1.6576          1.6552
          1.6527          1.6504          1.6482          1.6459          1.6437          1.6415          1.6394
          1.6373          1.6349          1.6324          1.6298          1.6273          1.6248          1.6222
          1.6196          1.6170          1.6142          1.6115          1.6087          1.6059          1.6037
          1.6016          1.5994          1.5971          1.5948          2.4588          2.4503          2.4423
          2.4343          2.4264          2.4186          2.4108          2.4029          2.3951          2.3876
          2.3803          2.3731          2.3659          2.3589          2.3520          2.3453          2.3387
          2.3322          2.3257          2.3193          2.3129          2.3065          2.2999          2.2933
          2.2868          2.2805          2.2742          2.2681          2.2619          2.2555          2.2490
          2.2424          2.2358          2.2296          2.2235          2.2176          2.2117          2.2057
          2.1997          2.1939          2.1882          2.1826          2.1770          2.1713          2.1658
          2.1604          2.1551          2.1500          2.1449          2.1398          2.1345          2.1296
          2.1248          2.1202          2.1157          2.1113          2.1068          2.1023          2.0979
          2.0935          2.0893          2.0856          2.0822          2.0787          2.0754          2.0721
          2.0676          2.0632          2.0586          2.0538          2.0486          2.0433          2.0375
          2.0310          2.0239          2.0161          2.0080          2.0003          1.9933          1.9867
          1.9805          1.9754          1.9699          1.9636          1.9568          1.9506          1.9447
          1.9397          1.9365          1.9324          1.9284          1.9247          1.9211          1.9177
          1.9144          1.9106          1.9059          1.9013          1.8972          1.8931          1.8909
          1.8888          1.8866          1.8841          1.8815          1.8788          1.8761          1.8734
          1.8708          1.8684          1.8653          1.8620          1.8588          1.8557          1.8528
          1.8500          1.8473          1.8445          1.8415          1.8383          1.8345          1.8303
          1.8258          1.8211          1.8164          1.8117          1.8072          1.8028          1.7982
          1.7951          1.7920          1.7889          1.7857          1.7825          1.7793          1.7761
          1.7729          1.7697          1.7665          1.7633          1.7601          1.7569          1.7536
          1.7504          1.7472          1.7440          1.7408          1.7377          1.7346          1.7315
          1.7284          1.7252          1.7220          1.7188          1.7157          1.7125          1.7094
          1.7061          1.7029          1.6998          1.6967          1.6936          1.6905          1.6872
          1.6840          1.6807          1.6777          1.6748          1.6719          1.6692          1.6665
          1.6639          1.6613          1.6587          1.6563          1.6538          1.6515          1.6492
          1.6470          1.6448          1.6427          1.6405          1.6384          1.6360          1.6334
          1.6308          1.6282          1.6257          1.6231          1.6205          1.6179          1.6152
          1.6125          1.6098          1.6071          1.6043          1.6015          1.5993          1.5972
          1.5949          1.5927          2.4756          2.4682          2.4604          2.4525          2.4447
          2.4369          2.4292          2.4213          2.4135          2.4058          2.3985          2.3912
          2.3838          2.3765          2.3693          2.3624          2.3555          2.3486          2.3418
          2.3350          2.3283          2.3216          2.3149          2.3082          2.3016          2.2951
          2.2886          2.2822          2.2758          2.2693          2.2628          2.2562          2.2497
          2.2433          2.2371          2.2311          2.2250          2.2190          2.2131          2.2071
          2.2017          2.1962          2.1908          2.1854          2.1802          2.1747          2.1694
          2.1642          2.1590          2.1538          2.1487          2.1434          2.1386          2.1339
          2.1292          2.1246          2.1200          2.1154          2.1110          2.1066          2.1023
          2.0981          2.0936          2.0899          2.0861          2.0822          2.0780          2.0729
          2.0675          2.0623          2.0568          2.0508          2.0449          2.0386          2.0319
          2.0249          2.0177          2.0105          2.0033          1.9964          1.9897          1.9831
          1.9776          1.9721          1.9655          1.9588          1.9525          1.9471          1.9421
          1.9389          1.9351          1.9314          1.9278          1.9243          1.9209          1.9174
          1.9125          1.9079          1.9037          1.8999          1.8962          1.8938          1.8914
          1.8890          1.8865          1.8839          1.8814          1.8789          1.8764          1.8739
          1.8713          1.8680          1.8648          1.8616          1.8586          1.8555          1.8524
          1.8491          1.8457          1.8421          1.8383          1.8342          1.8300          1.8256
          1.8211          1.8166          1.8120          1.8074          1.8028          1.7983          1.7940
          1.7908          1.7877          1.7845          1.7813          1.7780          1.7748          1.7715
          1.7683          1.7650          1.7618          1.7585          1.7552          1.7519          1.7487
          1.7454          1.7421          1.7389          1.7357          1.7326          1.7295          1.7262
          1.7229          1.7196          1.7165          1.7133          1.7100          1.7068          1.7035
          1.7002          1.6971          1.6939          1.6908          1.6875          1.6842          1.6808
          1.6776          1.6746          1.6716          1.6689          1.6662          1.6635          1.6609
          1.6583          1.6559          1.6534          1.6511          1.6488          1.6466          1.6444
          1.6422          1.6401          1.6375          1.6349          1.6323          1.6297          1.6271
          1.6245          1.6219          1.6192          1.6166          1.6139          1.6112          1.6084
          1.6057          1.6029          1.6001          1.5972          1.5951          1.5928          1.5906
          2.4922          2.4852          2.4776          2.4698          2.4620          2.4541          2.4463
          2.4386          2.4307          2.4228          2.4153          2.4078          2.4004          2.3930
          2.3856          2.3784          2.3713          2.3643          2.3572          2.3502          2.3433
          2.3364          2.3296          2.3228          2.3161          2.3094          2.3027          2.2962
          2.2896          2.2830          2.2765          2.2699          2.2634          2.2569          2.2506
          2.2445          2.2383          2.2322          2.2261          2.2201          2.2143          2.2088
          2.2033          2.1978          2.1923          2.1870          2.1816          2.1766          2.1717
          2.1668          2.1615          2.1564          2.1514          2.1465          2.1417          2.1369
          2.1322          2.1275          2.1229          2.1183          2.1137          2.1092          2.1047
          2.1003          2.0959          2.0918          2.0869          2.0816          2.0761          2.0705
          2.0648          2.0589          2.0528          2.0466          2.0401          2.0333          2.0263
          2.0192          2.0120          2.0048          1.9977          1.9908          1.9849          1.9794
          1.9729          1.9660          1.9596          1.9537          1.9484          1.9447          1.9413
          1.9376          1.9340          1.9305          1.9269          1.9225          1.9176          1.9129
          1.9087          1.9049          1.9014          1.8987          1.8963          1.8939          1.8914
          1.8889          1.8865          1.8840          1.8815          1.8790          1.8760          1.8727
          1.8695          1.8663          1.8631          1.8599          1.8566          1.8532          1.8496
          1.8458          1.8420          1.8379          1.8338          1.8294          1.8250          1.8205
          1.8159          1.8112          1.8065          1.8018          1.7972          1.7927          1.7892
          1.7860          1.7828          1.7796          1.7764          1.7731          1.7698          1.7665
          1.7632          1.7599          1.7566          1.7532          1.7499          1.7466          1.7433
          1.7399          1.7367          1.7335          1.7303          1.7271          1.7238          1.7204
          1.7171          1.7139          1.7106          1.7073          1.7040          1.7006          1.6973
          1.6941          1.6909          1.6876          1.6842          1.6808          1.6775          1.6744
          1.6714          1.6685          1.6657          1.6631          1.6604          1.6579          1.6554
          1.6530          1.6507          1.6484          1.6462          1.6440          1.6417          1.6391
          1.6364          1.6338          1.6312          1.6285          1.6259          1.6233          1.6206
          1.6179          1.6152          1.6125          1.6098          1.6070          1.6042          1.6014
          1.5986          1.5957          1.5929          1.5907          1.5884          2.5087          2.5019
          2.4945          2.4868          2.4788          2.4709          2.4630          2.4551          2.4472
          2.4391          2.4313          2.4236          2.4161          2.4086          2.4011          2.3936
          2.3864          2.3792          2.3720          2.3648          2.3577          2.3507          2.3437
          2.3368          2.3299          2.3231          2.3163          2.3096          2.3028          2.2962
          2.2896          2.2830          2.2764          2.2699          2.2634          2.2571          2.2509
          2.2447          2.2386          2.2324          2.2263          2.2207          2.2151          2.2095
          2.2039          2.1985          2.1929          2.1876          2.1826          2.1776          2.1726
          2.1677          2.1629          2.1583          2.1539          2.1486          2.1438          2.1390
          2.1342          2.1293          2.1243          2.1194          2.1146          2.1098          2.1050
          2.1005          2.0952          2.0896          2.0841          2.0785          2.0726          2.0668
          2.0606          2.0544          2.0479          2.0411          2.0341          2.0269          2.0196
          2.0124          2.0053          1.9982          1.9918          1.9862          1.9806          1.9732
          1.9665          1.9602          1.9547          1.9498          1.9470          1.9434          1.9398
          1.9362          1.9326          1.9275          1.9225          1.9178          1.9135          1.9096
          1.9061          1.9033          1.9010          1.8986          1.8962          1.8938          1.8913
          1.8888          1.8862          1.8837          1.8803          1.8770          1.8737          1.8705
          1.8673          1.8640          1.8606          1.8571          1.8534          1.8496          1.8457
          1.8416          1.8374          1.8331          1.8286          1.8241          1.8194          1.8147
          1.8099          1.8051          1.8004          1.7958          1.7913          1.7873          1.7841
          1.7809          1.7777          1.7745          1.7712          1.7679          1.7645          1.7612
          1.7578          1.7545          1.7511          1.7477          1.7443          1.7410          1.7376
          1.7343          1.7311          1.7279          1.7246          1.7212          1.7178          1.7144
          1.7111          1.7078          1.7044          1.7010          1.6976          1.6943          1.6910
          1.6877          1.6843          1.6808          1.6774          1.6741          1.6710          1.6681
          1.6653          1.6626          1.6599          1.6574          1.6549          1.6525          1.6502
          1.6479          1.6457          1.6433          1.6406          1.6379          1.6353          1.6326
          1.6300          1.6273          1.6247          1.6220          1.6193          1.6166          1.6139
          1.6111          1.6084          1.6056          1.6028          1.5999          1.5971          1.5942
          1.5913          1.5886          1.5863          2.5258          2.5188          2.5111          2.5033
          2.4954          2.4873          2.4792          2.4712          2.4631          2.4550          2.4468
          2.4390          2.4312          2.4235          2.4158          2.4082          2.4007          2.3933
          2.3860          2.3787          2.3714          2.3642          2.3571          2.3501          2.3431
          2.3361          2.3291          2.3223          2.3154          2.3086          2.3019          2.2952
          2.2886          2.2820          2.2754          2.2688          2.2625          2.2563          2.2500
          2.2439          2.2376          2.2315          2.2259          2.2202          2.2146          2.2091
          2.2035          2.1978          2.1925          2.1875          2.1824          2.1775          2.1726
          2.1678          2.1631          2.1583          2.1546          2.1503          2.1452          2.1400
          2.1347          2.1293          2.1240          2.1187          2.1136          2.1084          2.1030
          2.0974          2.0917          2.0861          2.0803          2.0742          2.0681          2.0617
          2.0552          2.0485          2.0414          2.0342          2.0269          2.0196          2.0124
          2.0055          1.9986          1.9927          1.9870          1.9809          1.9739          1.9673
          1.9614          1.9563          1.9519          1.9490          1.9454          1.9418          1.9382
          1.9330          1.9279          1.9231          1.9188          1.9149          1.9114          1.9082
          1.9057          1.9034          1.9010          1.8985          1.8960          1.8934          1.8908
          1.8882          1.8847          1.8813          1.8780          1.8747          1.8715          1.8681
          1.8647          1.8611          1.8574          1.8536          1.8496          1.8455          1.8412
          1.8368          1.8323          1.8277          1.8230          1.8182          1.8134          1.8086
          1.8038          1.7991          1.7945          1.7900          1.7856          1.7820          1.7789
          1.7757          1.7724          1.7691          1.7658          1.7625          1.7591          1.7557
          1.7522          1.7488          1.7454          1.7420          1.7386          1.7351          1.7319
          1.7286          1.7253          1.7219          1.7185          1.7150          1.7116          1.7082
          1.7048          1.7014          1.6979          1.6944          1.6911          1.6878          1.6843
          1.6809          1.6774          1.6739          1.6707          1.6676          1.6648          1.6621
          1.6594          1.6569          1.6544          1.6521          1.6497          1.6475          1.6449
          1.6422          1.6395          1.6368          1.6341          1.6314          1.6288          1.6261
          1.6234          1.6207          1.6180          1.6153          1.6125          1.6097          1.6069
          1.6041          1.6013          1.5984          1.5955          1.5926          1.5897          1.5868
          1.5841          2.5388          2.5320          2.5245          2.5170          2.5088          2.5006
          2.4924          2.4842          2.4760          2.4677          2.4594          2.4512          2.4432
          2.4353          2.4274          2.4195          2.4119          2.4043          2.3968          2.3894
          2.3819          2.3746          2.3673          2.3602          2.3530          2.3459          2.3389
          2.3319          2.3249          2.3180          2.3112          2.3044          2.2977          2.2910
          2.2844          2.2778          2.2713          2.2650          2.2587          2.2524          2.2461
          2.2399          2.2340          2.2284          2.2227          2.2170          2.2114          2.2056
          2.2000          2.1950          2.1899          2.1849          2.1799          2.1750          2.1703
          2.1655          2.1607          2.1569          2.1534          2.1484          2.1427          2.1369
          2.1311          2.1254          2.1198          2.1144          2.1084          2.1028          2.0972
          2.0915          2.0857          2.0797          2.0735          2.0672          2.0606          2.0540
          2.0470          2.0398          2.0325          2.0253          2.0182          2.0112          2.0045
          1.9983          1.9925          1.9868          1.9803          1.9736          1.9675          1.9623
          1.9576          1.9537          1.9505          1.9469          1.9432          1.9377          1.9324
          1.9277          1.9233          1.9195          1.9160          1.9128          1.9100          1.9077
          1.9053          1.9028          1.9002          1.8976          1.8949          1.8918          1.8883
          1.8849          1.8815          1.8782          1.8749          1.8715          1.8680          1.8644
          1.8606          1.8567          1.8527          1.8485          1.8442          1.8398          1.8352
          1.8306          1.8259          1.8211          1.8163          1.8115          1.8066          1.8019
          1.7971          1.7925          1.7880          1.7836          1.7793          1.7762          1.7730
          1.7698          1.7665          1.7631          1.7597          1.7563          1.7529          1.7494
          1.7459          1.7425          1.7390          1.7356          1.7322          1.7289          1.7256
          1.7222          1.7187          1.7152          1.7118          1.7083          1.7049          1.7014
          1.6979          1.6944          1.6909          1.6876          1.6841          1.6806          1.6771
          1.6736          1.6702          1.6670          1.6641          1.6613          1.6587          1.6561
          1.6537          1.6514          1.6491          1.6464          1.6437          1.6409          1.6382
          1.6355          1.6328          1.6301          1.6274          1.6247          1.6220          1.6193
          1.6166          1.6138          1.6111          1.6083          1.6055          1.6026          1.5998
          1.5969          1.5940          1.5911          1.5881          1.5852          1.5820          2.5438
          2.5365          2.5291          2.5216          2.5138          2.5065          2.4993          2.4922
          2.4833          2.4749          2.4666          2.4583          2.4501          2.4420          2.4339
          2.4258          2.4179          2.4102          2.4025          2.3949          2.3873          2.3799
          2.3726          2.3653          2.3581          2.3509          2.3438          2.3368          2.3297
          2.3228          2.3159          2.3091          2.3023          2.2956          2.2889          2.2822
          2.2757          2.2694          2.2630          2.2566          2.2503          2.2441          2.2382
          2.2325          2.2268          2.2211          2.2152          2.2094          2.2038          2.1987
          2.1937          2.1886          2.1835          2.1785          2.1735          2.1686          2.1642
          2.1604          2.1565          2.1524          2.1470          2.1410          2.1348          2.1287
          2.1228          2.1164          2.1105          2.1046          2.0991          2.0935          2.0877
          2.0818          2.0756          2.0694          2.0630          2.0564          2.0495          2.0425
          2.0353          2.0282          2.0212          2.0144          2.0076          2.0020          1.9963
          1.9906          1.9845          1.9779          1.9717          1.9664          1.9617          1.9573
          1.9542          1.9505          1.9456          1.9402          1.9351          1.9303          1.9261
          1.9222          1.9187          1.9156          1.9131          1.9108          1.9083          1.9057
          1.9031          1.9004          1.8971          1.8935          1.8900          1.8866          1.8832
          1.8799          1.8765          1.8731          1.8695          1.8659          1.8621          1.8581
          1.8541          1.8499          1.8456          1.8411          1.8366          1.8319          1.8272
          1.8225          1.8177          1.8129          1.8081          1.8033          1.7985          1.7938
          1.7892          1.7848          1.7804          1.7761          1.7723          1.7692          1.7660
          1.7627          1.7593          1.7559          1.7524          1.7490          1.7455          1.7420
          1.7385          1.7351          1.7317          1.7283          1.7250          1.7216          1.7182
          1.7147          1.7111          1.7077          1.7042          1.7007          1.6972          1.6936
          1.6901          1.6868          1.6833          1.6797          1.6762          1.6727          1.6692
          1.6659          1.6629          1.6601          1.6575          1.6551          1.6528          1.6503
          1.6475          1.6448          1.6420          1.6393          1.6366          1.6339          1.6312
          1.6285          1.6258          1.6231          1.6204          1.6177          1.6150          1.6122
          1.6095          1.6067          1.6039          1.6010          1.5982          1.5953          1.5924
          1.5895          1.5865          1.5836          1.5799          2.5491          2.5412          2.5332
          2.5251          2.5172          2.5097          2.5023          2.4950          2.4876          2.4804
          2.4733          2.4649          2.4567          2.4484          2.4402          2.4320          2.4239
          2.4159          2.4081          2.4003          2.3927          2.3851          2.3777          2.3703
          2.3630          2.3558          2.3486          2.3414          2.3344          2.3273          2.3204
          2.3136          2.3067          2.2999          2.2932          2.2865          2.2800          2.2736
          2.2672          2.2607          2.2543          2.2480          2.2421          2.2364          2.2306
          2.2248          2.2188          2.2129          2.2073          2.2022          2.1970          2.1918
          2.1867          2.1815          2.1762          2.1712          2.1671          2.1632          2.1590
          2.1553          2.1504          2.1446          2.1384          2.1320          2.1251          2.1187
          2.1127          2.1069          2.1012          2.0955          2.0897          2.0838          2.0777
          2.0715          2.0651          2.0587          2.0520          2.0451          2.0381          2.0312
          2.0243          2.0176          2.0111          2.0056          2.0001          1.9944          1.9881
          1.9821          1.9763          1.9710          1.9662          1.9616          1.9580          1.9539
          1.9485          1.9431          1.9381          1.9335          1.9293          1.9254          1.9219
          1.9186          1.9163          1.9138          1.9113          1.9086          1.9059          1.9026
          1.8990          1.8954          1.8919          1.8885          1.8851          1.8817          1.8783
          1.8748          1.8712          1.8675          1.8636          1.8597          1.8556          1.8514
          1.8470          1.8426          1.8380          1.8334          1.8287          1.8240          1.8192
          1.8144          1.8096          1.8049          1.8001          1.7954          1.7908          1.7862
          1.7817          1.7773          1.7730          1.7688          1.7653          1.7621          1.7588
          1.7554          1.7520          1.7485          1.7450          1.7415          1.7380          1.7346
          1.7311          1.7277          1.7244          1.7210          1.7176          1.7141          1.7105
          1.7070          1.7035          1.7000          1.6965          1.6929          1.6894          1.6859
          1.6825          1.6789          1.6754          1.6718          1.6684          1.6649          1.6617
          1.6589          1.6565          1.6541          1.6514          1.6486          1.6459          1.6432
          1.6404          1.6377          1.6350          1.6323          1.6296          1.6269          1.6242
          1.6215          1.6188          1.6161          1.6134          1.6106          1.6079          1.6051
          1.6023          1.5995          1.5966          1.5937          1.5908          1.5879          1.5850
          1.5815          1.5777          2.5509          2.5424          2.5340          2.5258          2.5181
          2.5104          2.5028          2.4951          2.4877          2.4804          2.4732          2.4661
          2.4591          2.4520          2.4435          2.4352          2.4271          2.4190          2.4110
          2.4031          2.3954          2.3878          2.3802          2.3727          2.3653          2.3580
          2.3508          2.3436          2.3365          2.3294          2.3225          2.3156          2.3087
          2.3019          2.2951          2.2884          2.2820          2.2755          2.2690          2.2625
          2.2561          2.2498          2.2440          2.2382          2.2324          2.2263          2.2202
          2.2143          2.2088          2.2036          2.1983          2.1930          2.1876          2.1820
          2.1767          2.1719          2.1681          2.1641          2.1597          2.1563          2.1516
          2.1461          2.1401          2.1327          2.1259          2.1194          2.1133          2.1075
          2.1016          2.0959          2.0900          2.0841          2.0780          2.0718          2.0656
          2.0593          2.0528          2.0461          2.0393          2.0326          2.0259          2.0192
          2.0134          2.0081          2.0027          1.9966          1.9906          1.9848          1.9793
          1.9744          1.9696          1.9649          1.9612          1.9557          1.9503          1.9451
          1.9402          1.9357          1.9315          1.9277          1.9241          1.9211          1.9186
          1.9160          1.9134          1.9107          1.9071          1.9035          1.8998          1.8963
          1.8928          1.8894          1.8859          1.8825          1.8790          1.8754          1.8718
          1.8680          1.8641          1.8602          1.8561          1.8518          1.8475          1.8431
          1.8386          1.8340          1.8293          1.8246          1.8199          1.8152          1.8104
          1.8057          1.8010          1.7963          1.7916          1.7870          1.7825          1.7780
          1.7736          1.7693          1.7650          1.7609          1.7576          1.7543          1.7509
          1.7475          1.7440          1.7405          1.7370          1.7335          1.7300          1.7266
          1.7233          1.7199          1.7165          1.7130          1.7095          1.7060          1.7025
          1.6989          1.6954          1.6918          1.6882          1.6847          1.6813          1.6777
          1.6742          1.6707          1.6672          1.6637          1.6603          1.6577          1.6550
          1.6523          1.6495          1.6468          1.6441          1.6414          1.6387          1.6360
          1.6333          1.6306          1.6279          1.6252          1.6226          1.6199          1.6172
          1.6145          1.6117          1.6090          1.6062          1.6035          1.6007          1.5978
          1.5950          1.5921          1.5892          1.5863          1.5831          1.5794          1.5757
          2.5492          2.5405          2.5321          2.5242          2.5162          2.5082          2.5004
          2.4929          2.4855          2.4781          2.4709          2.4636          2.4564          2.4493
          2.4422          2.4353          2.4273          2.4192          2.4113          2.4034          2.3956
          2.3879          2.3803          2.3727          2.3653          2.3580          2.3507          2.3435
          2.3363          2.3293          2.3224          2.3154          2.3085          2.3017          2.2949
          2.2884          2.2819          2.2753          2.2687          2.2622          2.2558          2.2498
          2.2440          2.2380          2.2318          2.2257          2.2197          2.2140          2.2086
          2.2032          2.1979          2.1921          2.1863          2.1807          2.1757          2.1717
          2.1677          2.1636          2.1601          2.1561          2.1516          2.1450          2.1386
          2.1318          2.1251          2.1187          2.1125          2.1065          2.1005          2.0946
          2.0886          2.0826          2.0766          2.0706          2.0646          2.0584          2.0520
          2.0455          2.0390          2.0325          2.0258          2.0199          2.0146          2.0094
          2.0035          1.9976          1.9918          1.9859          1.9802          1.9748          1.9703
          1.9673          1.9616          1.9563          1.9510          1.9459          1.9412          1.9368
          1.9326          1.9288          1.9254          1.9228          1.9202          1.9175          1.9142
          1.9106          1.9070          1.9033          1.8997          1.8962          1.8927          1.8892
          1.8858          1.8823          1.8787          1.8751          1.8714          1.8676          1.8637
          1.8597          1.8556          1.8514          1.8471          1.8427          1.8382          1.8337
          1.8291          1.8244          1.8198          1.8151          1.8104          1.8057          1.8010
          1.7964          1.7918          1.7872          1.7826          1.7781          1.7737          1.7693
          1.7649          1.7605          1.7562          1.7526          1.7493          1.7459          1.7424
          1.7389          1.7354          1.7319          1.7284          1.7251          1.7217          1.7183
          1.7149          1.7115          1.7080          1.7045          1.7010          1.6974          1.6939
          1.6904          1.6868          1.6832          1.6798          1.6763          1.6727          1.6692
          1.6657          1.6622          1.6587          1.6557          1.6530          1.6503          1.6476
          1.6449          1.6422          1.6395          1.6368          1.6341          1.6314          1.6288
          1.6261          1.6234          1.6208          1.6181          1.6154          1.6127          1.6100
          1.6073          1.6045          1.6018          1.5990          1.5962          1.5933          1.5905
          1.5876          1.5846          1.5810          1.5774          1.5736          2.5453          2.5368
          2.5284          2.5201          2.5120          2.5042          2.4965          2.4889          2.4815
          2.4740          2.4666          2.4593          2.4521          2.4449          2.4378          2.4309
          2.4240          2.4170          2.4096          2.4017          2.3940          2.3862          2.3786
          2.3711          2.3637          2.3563          2.3490          2.3418          2.3348          2.3277
          2.3208          2.3138          2.3070          2.3002          2.2936          2.2869          2.2802
          2.2736          2.2670          2.2606          2.2546          2.2487          2.2424          2.2362
          2.2300          2.2239          2.2181          2.2127          2.2072          2.2015          2.1955
          2.1896          2.1838          2.1790          2.1747          2.1706          2.1665          2.1627
          2.1596          2.1557          2.1491          2.1428          2.1363          2.1297          2.1232
          2.1169          2.1107          2.1045          2.0983          2.0922          2.0861          2.0801
          2.0742          2.0684          2.0625          2.0564          2.0502          2.0439          2.0377
          2.0310          2.0254          2.0203          2.0150          2.0092          2.0034          1.9977
          1.9916          1.9858          1.9802          1.9748          1.9697          1.9659          1.9613
          1.9561          1.9509          1.9460          1.9414          1.9370          1.9329          1.9294
          1.9267          1.9239          1.9206          1.9170          1.9134          1.9097          1.9061
          1.9025          1.8989          1.8954          1.8919          1.8884          1.8848          1.8813
          1.8777          1.8740          1.8702          1.8664          1.8625          1.8585          1.8544
          1.8502          1.8459          1.8416          1.8372          1.8327          1.8282          1.8236
          1.8190          1.8144          1.8098          1.8051          1.8005          1.7959          1.7914
          1.7868          1.7823          1.7778          1.7733          1.7689          1.7645          1.7601
          1.7557          1.7512          1.7473          1.7439          1.7405          1.7370          1.7335
          1.7300          1.7265          1.7232          1.7198          1.7165          1.7131          1.7097
          1.7062          1.7027          1.6992          1.6957          1.6922          1.6887          1.6851
          1.6816          1.6781          1.6746          1.6711          1.6674          1.6638          1.6604
          1.6571          1.6537          1.6509          1.6482          1.6455          1.6428          1.6402
          1.6375          1.6348          1.6322          1.6295          1.6269          1.6242          1.6216
          1.6189          1.6163          1.6136          1.6109          1.6082          1.6055          1.6028
          1.6000          1.5973          1.5945          1.5917          1.5888          1.5860          1.5825
          1.5789          1.5753          1.5716          2.5393          2.5307          2.5223          2.5142
          2.5062          2.4984          2.4906          2.4829          2.4753          2.4678          2.4604
          2.4532          2.4461          2.4391          2.4321          2.4251          2.4179          2.4109
          2.4040          2.3972          2.3905          2.3827          2.3752          2.3677          2.3603
          2.3530          2.3458          2.3387          2.3316          2.3246          2.3177          2.3109
          2.3042          2.2974          2.2907          2.2839          2.2772          2.2706          2.2643
          2.2583          2.2519          2.2456          2.2393          2.2330          2.2269          2.2213
          2.2158          2.2101          2.2040          2.1980          2.1919          2.1860          2.1816
          2.1773          2.1730          2.1689          2.1650          2.1623          2.1569          2.1514
          2.1454          2.1391          2.1328          2.1265          2.1204          2.1141          2.1078
          2.1013          2.0949          2.0885          2.0824          2.0764          2.0708          2.0652
          2.0593          2.0534          2.0473          2.0409          2.0346          2.0297          2.0248
          2.0193          2.0137          2.0081          2.0021          1.9961          1.9903          1.9846
          1.9791          1.9738          1.9686          1.9641          1.9600          1.9549          1.9499
          1.9451          1.9406          1.9363          1.9330          1.9301          1.9265          1.9229
          1.9192          1.9155          1.9118          1.9082          1.9045          1.9009          1.8973
          1.8938          1.8902          1.8867          1.8831          1.8795          1.8758          1.8721
          1.8683          1.8645          1.8605          1.8565          1.8525          1.8483          1.8441
          1.8398          1.8354          1.8310          1.8265          1.8220          1.8175          1.8130
          1.8085          1.8039          1.7994          1.7949          1.7904          1.7859          1.7814
          1.7769          1.7725          1.7681          1.7636          1.7592          1.7548          1.7503
          1.7458          1.7415          1.7382          1.7347          1.7313          1.7278          1.7243
          1.7210          1.7176          1.7143          1.7109          1.7076          1.7042          1.7007
          1.6972          1.6937          1.6902          1.6867          1.6832          1.6797          1.6760
          1.6724          1.6688          1.6653          1.6620          1.6586          1.6552          1.6519
          1.6487          1.6460          1.6434          1.6407          1.6381          1.6354          1.6328
          1.6302          1.6275          1.6249          1.6223          1.6197          1.6170          1.6144
          1.6117          1.6091          1.6064          1.6037          1.6010          1.5983          1.5955
          1.5928          1.5900          1.5872          1.5839          1.5804          1.5768          1.5733
          1.5696          2.5317          2.5233          2.5151          2.5069          2.4988          2.4908
          2.4829          2.4753          2.4679          2.4605          2.4533          2.4461          2.4390
          2.4320          2.4248          2.4177          2.4106          2.4036          2.3967          2.3898
          2.3830          2.3763          2.3697          2.3632          2.3557          2.3485          2.3414
          2.3344          2.3274          2.3205          2.3138          2.3071          2.3004          2.2936
          2.2868          2.2801          2.2734          2.2673          2.2608          2.2544          2.2480
          2.2416          2.2353          2.2294          2.2238          2.2180          2.2120          2.2059
          2.1998          2.1937          2.1885          2.1840          2.1795          2.1752          2.1710
          2.1671          2.1629          2.1578          2.1523          2.1466          2.1406          2.1346
          2.1287          2.1227          2.1168          2.1106          2.1041          2.0973          2.0906
          2.0841          2.0780          2.0723          2.0668          2.0612          2.0555          2.0493
          2.0427          2.0379          2.0332          2.0279          2.0225          2.0171          2.0112
          2.0054          1.9995          1.9938          1.9882          1.9827          1.9773          1.9720
          1.9668          1.9617          1.9580          1.9531          1.9483          1.9435          1.9391
          1.9361          1.9323          1.9285          1.9247          1.9209          1.9171          1.9134
          1.9097          1.9060          1.9024          1.8987          1.8951          1.8916          1.8880
          1.8843          1.8807          1.8770          1.8733          1.8696          1.8658          1.8619
          1.8580          1.8540          1.8499          1.8458          1.8416          1.8374          1.8331
          1.8288          1.8244          1.8200          1.8155          1.8111          1.8066          1.8022
          1.7977          1.7933          1.7889          1.7844          1.7800          1.7756          1.7712
          1.7668          1.7624          1.7580          1.7536          1.7491          1.7445          1.7400
          1.7355          1.7322          1.7288          1.7253          1.7219          1.7186          1.7152
          1.7119          1.7086          1.7052          1.7019          1.6984          1.6950          1.6915
          1.6880          1.6844          1.6808          1.6772          1.6738          1.6703          1.6668
          1.6633          1.6600          1.6566          1.6533          1.6500          1.6466          1.6438
          1.6412          1.6385          1.6359          1.6333          1.6307          1.6281          1.6255
          1.6229          1.6203          1.6177          1.6151          1.6125          1.6099          1.6072
          1.6046          1.6019          1.5992          1.5965          1.5938          1.5911          1.5883
          1.5852          1.5817          1.5783          1.5748          1.5713          1.5676          2.5246
          2.5163          2.5080          2.5000          2.4920          2.4842          2.4765          2.4689
          2.4615          2.4541          2.4469          2.4397          2.4325          2.4252          2.4180
          2.4109          2.4039          2.3969          2.3899          2.3830          2.3762          2.3695
          2.3629          2.3563          2.3498          2.3434          2.3371          2.3304          2.3236
          2.3168          2.3102          2.3036          2.2969          2.2902          2.2835          2.2771
          2.2705          2.2640          2.2575          2.2511          2.2446          2.2383          2.2326
          2.2267          2.2206          2.2145          2.2084          2.2023          2.1965          2.1919
          2.1872          2.1826          2.1782          2.1738          2.1697          2.1643          2.1589
          2.1534          2.1478          2.1420          2.1361          2.1303          2.1245          2.1190
          2.1131          2.1070          2.1005          2.0933          2.0864          2.0800          2.0742
          2.0686          2.0631          2.0572          2.0512          2.0460          2.0414          2.0361
          2.0308          2.0254          2.0198          2.0142          2.0086          2.0029          1.9974
          1.9918          1.9864          1.9810          1.9758          1.9706          1.9655          1.9605
          1.9564          1.9516          1.9469          1.9428          1.9388          1.9347          1.9307
          1.9268          1.9230          1.9191          1.9153          1.9116          1.9079          1.9042
          1.9005          1.8968          1.8932          1.8895          1.8859          1.8822          1.8785
          1.8748          1.8711          1.8673          1.8635          1.8596          1.8557          1.8517
          1.8476          1.8436          1.8394          1.8352          1.8310          1.8267          1.8224
          1.8181          1.8137          1.8094          1.8050          1.8006          1.7963          1.7919
          1.7875          1.7831          1.7788          1.7744          1.7701          1.7657          1.7613
          1.7570          1.7525          1.7481          1.7436          1.7390          1.7344          1.7297
          1.7264          1.7230          1.7196          1.7163          1.7130          1.7097          1.7064
          1.7031          1.6997          1.6962          1.6926          1.6891          1.6856          1.6822
          1.6787          1.6753          1.6718          1.6684          1.6649          1.6614          1.6581
          1.6548          1.6515          1.6482          1.6449          1.6416          1.6390          1.6365
          1.6339          1.6313          1.6287          1.6261          1.6235          1.6210          1.6184
          1.6158          1.6132          1.6106          1.6080          1.6054          1.6028          1.6001
          1.5975          1.5948          1.5921          1.5894          1.5864          1.5831          1.5797
          1.5762          1.5727          1.5693          1.5657          2.5327          2.5246          2.5163
          2.5081          2.5001          2.4921          2.4843          2.4767          2.4691          2.4616
          2.4542          2.4470          2.4397          2.4324          2.4251          2.4179          2.4108
          2.4037          2.3967          2.3897          2.3828          2.3760          2.3692          2.3626
          2.3560          2.3495          2.3431          2.3367          2.3305          2.3243          2.3182
          2.3122          2.3061          2.3001          2.2931          2.2865          2.2799          2.2734
          2.2669          2.2604          2.2539          2.2475          2.2416          2.2355          2.2293
          2.2231          2.2169          2.2107          2.2045          2.1996          2.1949          2.1902
          2.1857          2.1813          2.1766          2.1714          2.1657          2.1599          2.1540
          2.1480          2.1421          2.1362          2.1304          2.1246          2.1187          2.1126
          2.1059          2.0992          2.0923          2.0858          2.0800          2.0745          2.0687
          2.0628          2.0569          2.0524          2.0474          2.0423          2.0369          2.0314
          2.0259          2.0204          2.0149          2.0094          2.0039          1.9985          1.9932
          1.9879          1.9827          1.9775          1.9725          1.9676          1.9627          1.9580
          1.9536          1.9489          1.9449          1.9407          1.9366          1.9326          1.9287
          1.9247          1.9208          1.9170          1.9131          1.9093          1.9056          1.9018
          1.8980          1.8943          1.8905          1.8867          1.8829          1.8791          1.8752
          1.8713          1.8674          1.8635          1.8595          1.8554          1.8514          1.8472
          1.8431          1.8388          1.8346          1.8303          1.8260          1.8217          1.8174
          1.8130          1.8086          1.8043          1.7999          1.7955          1.7911          1.7868
          1.7824          1.7780          1.7736          1.7692          1.7648          1.7604          1.7560
          1.7515          1.7470          1.7424          1.7377          1.7331          1.7286          1.7240
          1.7202          1.7169          1.7136          1.7102          1.7068          1.7033          1.6997
          1.6963          1.6928          1.6894          1.6859          1.6825          1.6790          1.6755
          1.6721          1.6686          1.6651          1.6616          1.6581          1.6548          1.6515
          1.6481          1.6448          1.6415          1.6382          1.6355          1.6329          1.6303
          1.6277          1.6251          1.6225          1.6199          1.6173          1.6147          1.6121
          1.6095          1.6069          1.6042          1.6016          1.5989          1.5962          1.5935
          1.5908          1.5880          1.5847          1.5813          1.5778          1.5744          1.5709
          1.5674          1.5638          2.5409          2.5330          2.5251          2.5168          2.5086
          2.5006          2.4927          2.4849          2.4772          2.4696          2.4621          2.4547
          2.4474          2.4400          2.4326          2.4253          2.4181          2.4109          2.4039
          2.3969          2.3899          2.3829          2.3761          2.3694          2.3627          2.3561
          2.3496          2.3431          2.3368          2.3305          2.3243          2.3181          2.3120
          2.3059          2.2998          2.2938          2.2878          2.2820          2.2761          2.2697
          2.2632          2.2568          2.2508          2.2444          2.2382          2.2320          2.2257
          2.2194          2.2131          2.2073          2.2026          2.1979          2.1934          2.1884
          2.1833          2.1783          2.1726          2.1665          2.1604          2.1543          2.1482
          2.1422          2.1362          2.1303          2.1243          2.1182          2.1118          2.1053
          2.0985          2.0920          2.0860          2.0805          2.0746          2.0688          2.0632
          2.0588          2.0537          2.0484          2.0431          2.0377          2.0322          2.0268
          2.0214          2.0160          2.0106          2.0053          2.0000          1.9948          1.9897
          1.9846          1.9795          1.9746          1.9698          1.9650          1.9603          1.9556
          1.9511          1.9468          1.9426          1.9385          1.9344          1.9304          1.9264
          1.9224          1.9185          1.9146          1.9107          1.9068          1.9029          1.8990
          1.8952          1.8913          1.8874          1.8834          1.8795          1.8755          1.8715
          1.8675          1.8634          1.8593          1.8552          1.8510          1.8468          1.8426
          1.8383          1.8340          1.8297          1.8254          1.8211          1.8167          1.8123
          1.8080          1.8036          1.7992          1.7948          1.7904          1.7861          1.7817
          1.7772          1.7728          1.7684          1.7639          1.7594          1.7549          1.7504
          1.7458          1.7412          1.7365          1.7318          1.7271          1.7224          1.7175
          1.7140          1.7106          1.7071          1.7037          1.7002          1.6967          1.6933
          1.6898          1.6863          1.6828          1.6793          1.6759          1.6724          1.6689
          1.6654          1.6619          1.6584          1.6549          1.6515          1.6481          1.6448
          1.6414          1.6381          1.6347          1.6321          1.6295          1.6268          1.6242
          1.6216          1.6189          1.6163          1.6137          1.6111          1.6084          1.6058
          1.6031          1.6004          1.5977          1.5950          1.5923          1.5896          1.5863
          1.5829          1.5795          1.5760          1.5726          1.5690          1.5655          1.5620
          2.5491          2.5410          2.5330          2.5252          2.5169          2.5088          2.5007
          2.4928          2.4850          2.4773          2.4697          2.4622          2.4548          2.4473
          2.4399          2.4325          2.4252          2.4180          2.4108          2.4038          2.3967
          2.3897          2.3828          2.3760          2.3693          2.3626          2.3560          2.3494
          2.3430          2.3367          2.3304          2.3241          2.3179          2.3117          2.3056
          2.2995          2.2935          2.2876          2.2816          2.2758          2.2700          2.2643
          2.2586          2.2529          2.2467          2.2404          2.2341          2.2278          2.2215
          2.2153          2.2101          2.2054          2.2004          2.1950          2.1896          2.1843
          2.1792          2.1729          2.1666          2.1604          2.1541          2.1479          2.1417
          2.1356          2.1294          2.1233          2.1171          2.1108          2.1045          2.0983
          2.0919          2.0862          2.0804          2.0747          2.0693          2.0647          2.0596
          2.0543          2.0490          2.0436          2.0383          2.0329          2.0276          2.0223
          2.0170          2.0117          2.0065          2.0014          1.9962          1.9912          1.9861
          1.9811          1.9763          1.9714          1.9666          1.9617          1.9569          1.9525
          1.9482          1.9440          1.9398          1.9357          1.9316          1.9275          1.9235
          1.9195          1.9155          1.9115          1.9075          1.9035          1.8995          1.8955
          1.8915          1.8875          1.8834          1.8794          1.8753          1.8712          1.8671
          1.8629          1.8588          1.8545          1.8503          1.8461          1.8418          1.8375
          1.8332          1.8288          1.8245          1.8201          1.8158          1.8114          1.8070
          1.8026          1.7982          1.7938          1.7894          1.7850          1.7805          1.7761
          1.7716          1.7671          1.7626          1.7581          1.7535          1.7489          1.7443
          1.7396          1.7349          1.7302          1.7253          1.7206          1.7159          1.7112
          1.7077          1.7042          1.7007          1.6972          1.6937          1.6902          1.6867
          1.6832          1.6796          1.6761          1.6727          1.6692          1.6657          1.6621
          1.6586          1.6551          1.6515          1.6481          1.6448          1.6414          1.6380
          1.6346          1.6313          1.6286          1.6259          1.6233          1.6206          1.6180
          1.6153          1.6127          1.6100          1.6073          1.6047          1.6020          1.5993
          1.5966          1.5938          1.5911          1.5881          1.5847          1.5812          1.5778
          1.5743          1.5708          1.5673          1.5639          1.5602          2.5574          2.5493
          2.5409          2.5329          2.5250          2.5168          2.5086          2.5006          2.4926
          2.4848          2.4771          2.4695          2.4620          2.4545          2.4470          2.4396
          2.4322          2.4249          2.4177          2.4105          2.4035          2.3964          2.3894
          2.3825          2.3757          2.3690          2.3623          2.3557          2.3492          2.3428
          2.3364          2.3301          2.3238          2.3176          2.3114          2.3053          2.2993
          2.2933          2.2873          2.2814          2.2756          2.2698          2.2640          2.2584
          2.2526          2.2470          2.2414          2.2358          2.2296          2.2234          2.2175
          2.2125          2.2069          2.2013          2.1957          2.1902          2.1848          2.1791
          2.1728          2.1663          2.1599          2.1535          2.1471          2.1408          2.1346
          2.1284          2.1221          2.1160          2.1098          2.1036          2.0975          2.0914
          2.0861          2.0805          2.0753          2.0705          2.0653          2.0600          2.0547
          2.0495          2.0442          2.0389          2.0336          2.0284          2.0231          2.0178
          2.0126          2.0074          2.0023          1.9972          1.9921          1.9872          1.9823
          1.9774          1.9724          1.9675          1.9627          1.9580          1.9536          1.9493
          1.9450          1.9407          1.9365          1.9324          1.9283          1.9241          1.9200
          1.9160          1.9119          1.9078          1.9037          1.8996          1.8955          1.8914
          1.8873          1.8831          1.8790          1.8748          1.8706          1.8664          1.8622
          1.8580          1.8537          1.8494          1.8451          1.8408          1.8365          1.8321
          1.8278          1.8234          1.8190          1.8147          1.8103          1.8059          1.8015
          1.7970          1.7926          1.7882          1.7837          1.7792          1.7747          1.7702
          1.7657          1.7611          1.7565          1.7519          1.7473          1.7426          1.7379
          1.7331          1.7283          1.7236          1.7188          1.7140          1.7093          1.7047
          1.7012          1.6977          1.6941          1.6906          1.6871          1.6835          1.6799
          1.6764          1.6728          1.6694          1.6659          1.6624          1.6588          1.6552
          1.6517          1.6481          1.6447          1.6413          1.6379          1.6345          1.6311
          1.6277          1.6250          1.6223          1.6197          1.6170          1.6143          1.6116
          1.6090          1.6063          1.6036          1.6009          1.5981          1.5954          1.5927
          1.5898          1.5864          1.5830          1.5795          1.5761          1.5725          1.5691
          1.5657          1.5622          1.5585          2.5656          2.5573          2.5490          2.5405
          2.5323          2.5244          2.5162          2.5080          2.5000          2.4921          2.4843
          2.4766          2.4690          2.4615          2.4539          2.4464          2.4390          2.4316
          2.4243          2.4171          2.4100          2.4029          2.3958          2.3889          2.3820
          2.3752          2.3685          2.3619          2.3553          2.3488          2.3424          2.3360
          2.3297          2.3234          2.3172          2.3111          2.3050          2.2989          2.2930
          2.2870          2.2811          2.2753          2.2695          2.2637          2.2580          2.2523
          2.2466          2.2409          2.2353          2.2297          2.2242          2.2187          2.2130
          2.2073          2.2017          2.1960          2.1904          2.1850          2.1788          2.1723
          2.1656          2.1590          2.1525          2.1461          2.1398          2.1335          2.1272
          2.1211          2.1149          2.1088          2.1026          2.0966          2.0908          2.0861
          2.0811          2.0759          2.0707          2.0655          2.0603          2.0550          2.0497
          2.0444          2.0391          2.0338          2.0286          2.0234          2.0182          2.0130
          2.0079          2.0028          1.9979          1.9929          1.9878          1.9828          1.9777
          1.9728          1.9679          1.9632          1.9587          1.9543          1.9499          1.9456
          1.9412          1.9370          1.9327          1.9285          1.9243          1.9202          1.9160
          1.9118          1.9076          1.9035          1.8993          1.8951          1.8909          1.8867
          1.8825          1.8783          1.8740          1.8698          1.8655          1.8612          1.8569
          1.8526          1.8483          1.8440          1.8396          1.8353          1.8309          1.8265
          1.8222          1.8178          1.8134          1.8089          1.8045          1.8001          1.7956
          1.7912          1.7867          1.7822          1.7777          1.7731          1.7685          1.7639
          1.7593          1.7547          1.7500          1.7453          1.7406          1.7358          1.7311
          1.7264          1.7216          1.7168          1.7120          1.7072          1.7024          1.6981
          1.6945          1.6909          1.6874          1.6838          1.6802          1.6766          1.6730
          1.6695          1.6660          1.6626          1.6590          1.6554          1.6518          1.6482
          1.6446          1.6412          1.6378          1.6344          1.6310          1.6275          1.6241
          1.6214          1.6187          1.6160          1.6133          1.6106          1.6079          1.6052
          1.6025          1.5997          1.5970          1.5942          1.5915          1.5882          1.5848
          1.5813          1.5778          1.5743          1.5709          1.5675          1.5641          1.5606
          1.5569          2.5735          2.5650          2.5564          2.5480          2.5395          2.5312
          2.5233          2.5151          2.5069          2.4989          2.4910          2.4832          2.4756
          2.4680          2.4604          2.4528          2.4454          2.4380          2.4306          2.4233
          2.4161          2.4090          2.4019          2.3949          2.3880          2.3812          2.3744
          2.3677          2.3611          2.3545          2.3481          2.3416          2.3353          2.3290
          2.3227          2.3165          2.3104          2.3043          2.2983          2.2923          2.2864
          2.2805          2.2747          2.2688          2.2631          2.2573          2.2516          2.2459
          2.2402          2.2346          2.2290          2.2235          2.2181          2.2126          2.2071
          2.2016          2.1960          2.1904          2.1848          2.1779          2.1711          2.1644
          2.1578          2.1513          2.1449          2.1385          2.1322          2.1259          2.1198
          2.1138          2.1078          2.1018          2.0959          2.0902          2.0861          2.0809
          2.0757          2.0704          2.0652          2.0599          2.0547          2.0494          2.0442
          2.0389          2.0337          2.0285          2.0234          2.0183          2.0132          2.0082
          2.0030          1.9978          1.9927          1.9876          1.9826          1.9776          1.9727
          1.9679          1.9634          1.9589          1.9544          1.9500          1.9456          1.9413
          1.9369          1.9326          1.9283          1.9241          1.9198          1.9156          1.9113
          1.9071          1.9028          1.8986          1.8943          1.8900          1.8858          1.8815
          1.8772          1.8729          1.8686          1.8643          1.8600          1.8556          1.8513
          1.8469          1.8426          1.8382          1.8338          1.8294          1.8250          1.8206
          1.8162          1.8118          1.8074          1.8029          1.7984          1.7939          1.7894
          1.7849          1.7804          1.7758          1.7712          1.7666          1.7619          1.7572
          1.7526          1.7478          1.7431          1.7384          1.7337          1.7290          1.7242
          1.7194          1.7146          1.7097          1.7049          1.7000          1.6952          1.6912
          1.6876          1.6840          1.6804          1.6768          1.6732          1.6696          1.6660
          1.6625          1.6590          1.6555          1.6519          1.6483          1.6446          1.6410
          1.6376          1.6342          1.6307          1.6273          1.6238          1.6204          1.6177
          1.6150          1.6123          1.6095          1.6068          1.6041          1.6014          1.5986
          1.5958          1.5931          1.5900          1.5866          1.5831          1.5797          1.5762
          1.5728          1.5694          1.5660          1.5625          1.5591          1.5553          2.5797
          2.5710          2.5624          2.5538          2.5453          2.5368          2.5285          2.5206
          2.5124          2.5042          2.4962          2.4884          2.4807          2.4730          2.4654
          2.4578          2.4503          2.4429          2.4354          2.4281          2.4209          2.4138
          2.4067          2.3996          2.3926          2.3858          2.3790          2.3723          2.3656
          2.3590          2.3525          2.3460          2.3396          2.3333          2.3270          2.3208
          2.3146          2.3085          2.3024          2.2964          2.2905          2.2845          2.2787
          2.2728          2.2670          2.2613          2.2555          2.2497          2.2440          2.2383
          2.2327          2.2271          2.2217          2.2163          2.2109          2.2054          2.1998
          2.1943          2.1888          2.1822          2.1753          2.1685          2.1618          2.1552
          2.1488          2.1425          2.1363          2.1301          2.1240          2.1180          2.1119
          2.1060          2.1001          2.0944          2.0890          2.0848          2.0796          2.0743
          2.0691          2.0638          2.0586          2.0534          2.0482          2.0430          2.0379
          2.0327          2.0276          2.0226          2.0173          2.0120          2.0068          2.0016
          1.9964          1.9913          1.9863          1.9813          1.9763          1.9716          1.9671
          1.9625          1.9580          1.9536          1.9491          1.9447          1.9403          1.9359
          1.9315          1.9271          1.9228          1.9185          1.9142          1.9099          1.9056
          1.9013          1.8970          1.8926          1.8883          1.8840          1.8797          1.8754
          1.8710          1.8667          1.8623          1.8580          1.8536          1.8492          1.8449
          1.8405          1.8361          1.8317          1.8273          1.8229          1.8185          1.8140
          1.8096          1.8051          1.8006          1.7961          1.7916          1.7871          1.7825
          1.7779          1.7733          1.7687          1.7640          1.7593          1.7546          1.7499
          1.7452          1.7405          1.7358          1.7311          1.7263          1.7215          1.7167
          1.7119          1.7070          1.7021          1.6972          1.6923          1.6875          1.6839
          1.6803          1.6767          1.6730          1.6694          1.6658          1.6622          1.6587
          1.6552          1.6517          1.6481          1.6444          1.6408          1.6372          1.6337
          1.6303          1.6268          1.6234          1.6199          1.6166          1.6138          1.6111
          1.6084          1.6056          1.6029          1.6001          1.5974          1.5946          1.5917
          1.5883          1.5849          1.5814          1.5780          1.5746          1.5712          1.5678
          1.5644          1.5610          1.5575          1.5537          2.5828          2.5739          2.5651
          2.5565          2.5479          2.5393          2.5309          2.5227          2.5146          2.5065
          2.4984          2.4905          2.4828          2.4751          2.4674          2.4598          2.4523
          2.4448          2.4374          2.4300          2.4228          2.4156          2.4086          2.4015
          2.3945          2.3876          2.3808          2.3740          2.3673          2.3607          2.3542
          2.3477          2.3413          2.3349          2.3286          2.3224          2.3162          2.3101
          2.3040          2.2980          2.2920          2.2861          2.2802          2.2743          2.2685
          2.2628          2.2570          2.2512          2.2454          2.2397          2.2340          2.2285
          2.2230          2.2176          2.2122          2.2068          2.2013          2.1958          2.1903
          2.1839          2.1771          2.1703          2.1637          2.1572          2.1507          2.1444
          2.1381          2.1319          2.1258          2.1198          2.1138          2.1078          2.1020
          2.0964          2.0909          2.0865          2.0814          2.0762          2.0709          2.0658
          2.0606          2.0554          2.0503          2.0452          2.0401          2.0349          2.0296
          2.0242          2.0189          2.0137          2.0084          2.0032          1.9981          1.9931
          1.9881          1.9830          1.9781          1.9735          1.9689          1.9644          1.9599
          1.9553          1.9509          1.9464          1.9419          1.9375          1.9331          1.9286
          1.9242          1.9198          1.9155          1.9112          1.9068          1.9025          1.8981
          1.8938          1.8895          1.8851          1.8808          1.8764          1.8721          1.8677
          1.8634          1.8590          1.8546          1.8503          1.8459          1.8415          1.8371
          1.8327          1.8283          1.8239          1.8195          1.8151          1.8106          1.8061
          1.8017          1.7972          1.7926          1.7881          1.7835          1.7789          1.7743
          1.7697          1.7650          1.7604          1.7556          1.7510          1.7464          1.7417
          1.7370          1.7323          1.7275          1.7228          1.7180          1.7131          1.7082
          1.7033          1.6984          1.6935          1.6885          1.6836          1.6796          1.6760
          1.6724          1.6688          1.6651          1.6615          1.6579          1.6544          1.6510
          1.6475          1.6438          1.6402          1.6366          1.6330          1.6295          1.6261
          1.6226          1.6191          1.6157          1.6125          1.6097          1.6070          1.6043
          1.6015          1.5988          1.5960          1.5933          1.5899          1.5865          1.5830
          1.5797          1.5764          1.5730          1.5696          1.5663          1.5628          1.5594
          1.5559          1.5522          2.5842          2.5753          2.5665          2.5578          2.5490
          2.5404          2.5319          2.5236          2.5153          2.5071          2.4991          2.4911
          2.4834          2.4756          2.4679          2.4602          2.4527          2.4453          2.4378
          2.4305          2.4232          2.4161          2.4090          2.4019          2.3949          2.3880
          2.3812          2.3744          2.3677          2.3611          2.3545          2.3480          2.3416
          2.3353          2.3289          2.3227          2.3165          2.3104          2.3043          2.2983
          2.2923          2.2863          2.2804          2.2746          2.2688          2.2630          2.2572
          2.2514          2.2457          2.2399          2.2343          2.2288          2.2233          2.2179
          2.2125          2.2071          2.2017          2.1962          2.1909          2.1842          2.1774
          2.1706          2.1640          2.1575          2.1510          2.1447          2.1384          2.1324
          2.1264          2.1205          2.1147          2.1089          2.1032          2.0976          2.0921
          2.0863          2.0824          2.0772          2.0720          2.0669          2.0617          2.0566
          2.0513          2.0459          2.0406          2.0353          2.0300          2.0247          2.0194
          2.0142          2.0090          2.0039          1.9988          1.9937          1.9886          1.9837
          1.9791          1.9745          1.9699          1.9653          1.9607          1.9562          1.9517
          1.9472          1.9427          1.9382          1.9338          1.9293          1.9249          1.9205
          1.9161          1.9117          1.9073          1.9029          1.8986          1.8942          1.8899
          1.8855          1.8812          1.8768          1.8725          1.8681          1.8637          1.8594
          1.8550          1.8506          1.8463          1.8419          1.8375          1.8331          1.8287
          1.8243          1.8199          1.8155          1.8110          1.8066          1.8021          1.7976
          1.7931          1.7886          1.7840          1.7794          1.7748          1.7702          1.7656
          1.7609          1.7563          1.7517          1.7471          1.7424          1.7377          1.7330
          1.7283          1.7235          1.7187          1.7139          1.7091          1.7042          1.6993
          1.6943          1.6894          1.6844          1.6795          1.6751          1.6714          1.6678
          1.6642          1.6606          1.6570          1.6534          1.6500          1.6465          1.6430
          1.6394          1.6357          1.6321          1.6286          1.6252          1.6217          1.6182
          1.6148          1.6113          1.6083          1.6056          1.6028          1.6001          1.5973
          1.5946          1.5914          1.5880          1.5846          1.5813          1.5780          1.5747
          1.5714          1.5680          1.5647          1.5613          1.5578          1.5544          1.5508
          2.5837          2.5747          2.5659          2.5570          2.5482          2.5396          2.5310
          2.5226          2.5142          2.5060          2.4980          2.4900          2.4821          2.4743
          2.4666          2.4590          2.4515          2.4440          2.4366          2.4292          2.4220
          2.4149          2.4077          2.4006          2.3937          2.3868          2.3800          2.3732
          2.3665          2.3599          2.3533          2.3468          2.3404          2.3341          2.3277
          2.3215          2.3153          2.3092          2.3031          2.2971          2.2911          2.2852
          2.2793          2.2735          2.2677          2.2619          2.2560          2.2503          2.2445
          2.2389          2.2333          2.2278          2.2223          2.2168          2.2115          2.2061
          2.2008          2.1955          2.1896          2.1830          2.1764          2.1698          2.1633
          2.1569          2.1506          2.1443          2.1381          2.1321          2.1260          2.1201
          2.1143          2.1086          2.1029          2.0974          2.0919          2.0865          2.0825
          2.0772          2.0718          2.0664          2.0610          2.0557          2.0503          2.0450
          2.0397          2.0344          2.0292          2.0239          2.0188          2.0136          2.0085
          2.0034          1.9982          1.9929          1.9883          1.9836          1.9790          1.9744
          1.9697          1.9652          1.9606          1.9561          1.9515          1.9470          1.9425
          1.9380          1.9336          1.9291          1.9246          1.9202          1.9158          1.9113
          1.9069          1.9026          1.8982          1.8938          1.8895          1.8851          1.8808
          1.8764          1.8721          1.8677          1.8633          1.8590          1.8546          1.8503
          1.8459          1.8416          1.8372          1.8328          1.8284          1.8240          1.8196
          1.8152          1.8108          1.8063          1.8019          1.7974          1.7929          1.7884
          1.7839          1.7793          1.7747          1.7701          1.7655          1.7610          1.7564
          1.7519          1.7473          1.7426          1.7380          1.7333          1.7286          1.7238
          1.7190          1.7143          1.7094          1.7046          1.6997          1.6948          1.6899
          1.6849          1.6799          1.6750          1.6703          1.6666          1.6631          1.6595
          1.6559          1.6522          1.6487          1.6453          1.6418          1.6384          1.6347
          1.6311          1.6275          1.6241          1.6206          1.6172          1.6137          1.6103
          1.6068          1.6040          1.6013          1.5986          1.5958          1.5927          1.5894
          1.5861          1.5829          1.5796          1.5763          1.5730          1.5697          1.5664
          1.5630          1.5597          1.5563          1.5528          1.5494          2.5816          2.5725
          2.5636          2.5547          2.5457          2.5370          2.5285          2.5201          2.5116
          2.5031          2.4947          2.4865          2.4788          2.4712          2.4637          2.4563
          2.4488          2.4413          2.4339          2.4266          2.4194          2.4123          2.4051
          2.3981          2.3911          2.3843          2.3775          2.3707          2.3640          2.3574
          2.3509          2.3444          2.3380          2.3316          2.3253          2.3191          2.3130
          2.3069          2.3008          2.2947          2.2888          2.2829          2.2770          2.2712
          2.2654          2.2596          2.2538          2.2480          2.2424          2.2368          2.2312
          2.2257          2.2202          2.2148          2.2095          2.2042          2.1990          2.1939
          2.1873          2.1808          2.1743          2.1678          2.1614          2.1551          2.1489
          2.1427          2.1366          2.1306          2.1247          2.1188          2.1130          2.1073
          2.1016          2.0961          2.0906          2.0852          2.0804          2.0751          2.0697
          2.0643          2.0590          2.0536          2.0483          2.0431          2.0378          2.0327
          2.0276          2.0224          2.0173          2.0121          2.0070          2.0016          1.9967
          1.9920          1.9873          1.9826          1.9780          1.9734          1.9688          1.9642
          1.9596          1.9551          1.9506          1.9460          1.9415          1.9371          1.9326
          1.9281          1.9237          1.9192          1.9148          1.9104          1.9059          1.9015
          1.8971          1.8928          1.8884          1.8841          1.8797          1.8754          1.8710
          1.8667          1.8624          1.8580          1.8537          1.8493          1.8450          1.8406
          1.8363          1.8319          1.8276          1.8232          1.8188          1.8144          1.8100
          1.8056          1.8012          1.7967          1.7922          1.7877          1.7832          1.7787
          1.7741          1.7697          1.7652          1.7607          1.7562          1.7516          1.7470
          1.7424          1.7378          1.7331          1.7285          1.7237          1.7190          1.7142
          1.7094          1.7046          1.6998          1.6949          1.6900          1.6851          1.6801
          1.6751          1.6702          1.6653          1.6617          1.6581          1.6545          1.6509
          1.6473          1.6439          1.6405          1.6370          1.6336          1.6300          1.6264
          1.6229          1.6194          1.6160          1.6126          1.6091          1.6057          1.6024
          1.5997          1.5970          1.5940          1.5907          1.5875          1.5843          1.5811
          1.5779          1.5746          1.5714          1.5681          1.5648          1.5614          1.5581
          1.5548          1.5514          1.5480          2.5781          2.5688          2.5596          2.5506
          2.5417          2.5327          2.5238          2.5151          2.5065          2.4980          2.4896
          2.4817          2.4741          2.4665          2.4590          2.4515          2.4442          2.4369
          2.4297          2.4227          2.4156          2.4085          2.4014          2.3944          2.3875
          2.3806          2.3738          2.3671          2.3604          2.3538          2.3473          2.3409
          2.3345          2.3281          2.3218          2.3157          2.3095          2.3034          2.2974
          2.2914          2.2855          2.2796          2.2738          2.2680          2.2621          2.2563
          2.2506          2.2450          2.2394          2.2338          2.2282          2.2227          2.2173
          2.2119          2.2065          2.2013          2.1963          2.1904          2.1840          2.1776
          2.1711          2.1647          2.1584          2.1521          2.1459          2.1398          2.1337
          2.1278          2.1219          2.1160          2.1103          2.1046          2.0990          2.0935
          2.0880          2.0826          2.0773          2.0719          2.0666          2.0613          2.0559
          2.0507          2.0455          2.0404          2.0353          2.0302          2.0251          2.0200
          2.0149          2.0095          2.0044          1.9996          1.9949          1.9902          1.9855
          1.9809          1.9762          1.9716          1.9671          1.9625          1.9579          1.9534
          1.9489          1.9444          1.9399          1.9354          1.9309          1.9265          1.9220
          1.9176          1.9132          1.9087          1.9043          1.8999          1.8955          1.8911
          1.8868          1.8825          1.8781          1.8738          1.8695          1.8652          1.8608
          1.8565          1.8522          1.8479          1.8435          1.8392          1.8349          1.8306
          1.8262          1.8219          1.8175          1.8131          1.8088          1.8044          1.8000
          1.7955          1.7911          1.7866          1.7821          1.7777          1.7733          1.7689
          1.7644          1.7600          1.7555          1.7510          1.7464          1.7419          1.7373
          1.7327          1.7280          1.7233          1.7186          1.7139          1.7092          1.7044
          1.6996          1.6948          1.6899          1.6850          1.6801          1.6751          1.6702
          1.6653          1.6604          1.6566          1.6530          1.6495          1.6459          1.6424
          1.6390          1.6356          1.6321          1.6287          1.6252          1.6216          1.6181
          1.6147          1.6113          1.6079          1.6045          1.6011          1.5980          1.5951
          1.5920          1.5888          1.5857          1.5825          1.5793          1.5761          1.5730
          1.5698          1.5665          1.5633          1.5601          1.5568          1.5535          1.5502
          1.5467          2.5748          2.5656          2.5562          2.5469          2.5377          2.5288
          2.5199          2.5112          2.5026          2.4942          2.4860          2.4783          2.4706
          2.4631          2.4554          2.4480          2.4406          2.4334          2.4263          2.4192
          2.4121          2.4051          2.3982          2.3914          2.3847          2.3780          2.3713
          2.3645          2.3579          2.3513          2.3448          2.3384          2.3320          2.3257
          2.3194          2.3132          2.3071          2.3010          2.2950          2.2891          2.2832
          2.2773          2.2715          2.2657          2.2598          2.2542          2.2485          2.2429
          2.2373          2.2317          2.2262          2.2207          2.2152          2.2099          2.2045
          2.1993          2.1939          2.1876          2.1812          2.1748          2.1683          2.1620
          2.1556          2.1494          2.1432          2.1371          2.1310          2.1251          2.1192
          2.1134          2.1076          2.1020          2.0964          2.0908          2.0854          2.0799
          2.0746          2.0693          2.0640          2.0588          2.0537          2.0485          2.0434
          2.0383          2.0332          2.0281          2.0231          2.0178          2.0125          2.0078
          2.0030          1.9983          1.9935          1.9889          1.9842          1.9796          1.9750
          1.9704          1.9658          1.9612          1.9567          1.9522          1.9476          1.9431
          1.9387          1.9342          1.9297          1.9253          1.9208          1.9164          1.9120
          1.9076          1.9032          1.8988          1.8944          1.8900          1.8856          1.8813
          1.8770          1.8727          1.8683          1.8640          1.8597          1.8554          1.8511
          1.8468          1.8425          1.8382          1.8339          1.8296          1.8252          1.8209
          1.8166          1.8122          1.8079          1.8035          1.7991          1.7947          1.7903
          1.7859          1.7815          1.7772          1.7728          1.7684          1.7640          1.7595
          1.7551          1.7506          1.7461          1.7416          1.7370          1.7324          1.7278
          1.7232          1.7185          1.7139          1.7091          1.7044          1.6996          1.6948
          1.6900          1.6852          1.6803          1.6754          1.6705          1.6656          1.6607
          1.6558          1.6518          1.6482          1.6447          1.6411          1.6377          1.6343
          1.6309          1.6275          1.6241          1.6206          1.6170          1.6136          1.6103
          1.6069          1.6035          1.6001          1.5967          1.5934          1.5903          1.5872
          1.5841          1.5810          1.5779          1.5747          1.5716          1.5684          1.5652
          1.5620          1.5588          1.5555          1.5522          1.5489          1.5454          2.5808
          2.5722          2.5631          2.5538          2.5446          2.5355          2.5266          2.5178
          2.5091          2.5006          2.4922          2.4843          2.4766          2.4690          2.4614
          2.4537          2.4463          2.4391          2.4319          2.4248          2.4177          2.4107
          2.4037          2.3969          2.3901          2.3835          2.3767          2.3701          2.3635
          2.3571          2.3507          2.3443          2.3380          2.3317          2.3254          2.3191
          2.3130          2.3068          2.3008          2.2948          2.2888          2.2829          2.2771
          2.2712          2.2654          2.2596          2.2539          2.2483          2.2426          2.2370
          2.2315          2.2259          2.2204          2.2149          2.2095          2.2042          2.1990
          2.1928          2.1863          2.1798          2.1732          2.1668          2.1604          2.1541
          2.1479          2.1417          2.1356          2.1296          2.1236          2.1178          2.1120
          2.1063          2.1006          2.0950          2.0895          2.0841          2.0787          2.0735
          2.0683          2.0631          2.0579          2.0527          2.0475          2.0424          2.0373
          2.0322          2.0268          2.0216          2.0168          2.0120          2.0073          2.0025
          1.9978          1.9931          1.9884          1.9837          1.9791          1.9744          1.9698
          1.9652          1.9606          1.9561          1.9515          1.9470          1.9424          1.9379
          1.9334          1.9289          1.9245          1.9200          1.9155          1.9111          1.9066
          1.9022          1.8978          1.8933          1.8889          1.8845          1.8801          1.8758
          1.8714          1.8671          1.8627          1.8584          1.8541          1.8497          1.8454
          1.8410          1.8367          1.8323          1.8280          1.8236          1.8193          1.8149
          1.8105          1.8061          1.8017          1.7973          1.7928          1.7885          1.7841
          1.7797          1.7753          1.7709          1.7665          1.7620          1.7576          1.7531
          1.7486          1.7440          1.7395          1.7349          1.7303          1.7256          1.7209
          1.7162          1.7115          1.7068          1.7020          1.6972          1.6923          1.6875
          1.6826          1.6777          1.6728          1.6678          1.6629          1.6579          1.6530
          1.6483          1.6448          1.6412          1.6377          1.6342          1.6308          1.6274
          1.6239          1.6205          1.6170          1.6134          1.6100          1.6066          1.6032
          1.5998          1.5963          1.5929          1.5896          1.5864          1.5832          1.5800
          1.5769          1.5737          1.5705          1.5673          1.5641          1.5609          1.5576
          1.5544          1.5511          1.5478          1.5441          2.5852          2.5761          2.5675
          2.5587          2.5496          2.5405          2.5315          2.5226          2.5139          2.5054
          2.4969          2.4888          2.4810          2.4734          2.4657          2.4580          2.4505
          2.4432          2.4360          2.4289          2.4218          2.4147          2.4078          2.4009
          2.3941          2.3874          2.3807          2.3741          2.3675          2.3609          2.3545
          2.3482          2.3418          2.3355          2.3293          2.3232          2.3171          2.3111
          2.3051          2.2991          2.2932          2.2872          2.2813          2.2755          2.2696
          2.2639          2.2581          2.2524          2.2468          2.2411          2.2355          2.2299
          2.2243          2.2188          2.2133          2.2079          2.2025          2.1967          2.1901
          2.1835          2.1769          2.1704          2.1639          2.1576          2.1513          2.1451
          2.1389          2.1329          2.1269          2.1210          2.1152          2.1094          2.1037
          2.0981          2.0925          2.0871          2.0817          2.0766          2.0714          2.0662
          2.0610          2.0558          2.0506          2.0454          2.0403          2.0349          2.0296
          2.0248          2.0201          2.0153          2.0105          2.0057          2.0010          1.9963
          1.9916          1.9869          1.9822          1.9776          1.9729          1.9683          1.9637
          1.9591          1.9545          1.9499          1.9454          1.9408          1.9363          1.9318
          1.9273          1.9228          1.9183          1.9138          1.9093          1.9049          1.9004
          1.8959          1.8915          1.8871          1.8826          1.8782          1.8738          1.8694
          1.8651          1.8607          1.8563          1.8520          1.8476          1.8432          1.8389
          1.8345          1.8301          1.8257          1.8213          1.8169          1.8125          1.8081
          1.8037          1.7992          1.7949          1.7905          1.7861          1.7818          1.7774
          1.7729          1.7685          1.7641          1.7596          1.7551          1.7506          1.7460
          1.7415          1.7369          1.7323          1.7276          1.7229          1.7182          1.7135
          1.7088          1.7040          1.6992          1.6943          1.6895          1.6846          1.6797
          1.6748          1.6698          1.6648          1.6598          1.6548          1.6499          1.6449
          1.6411          1.6375          1.6339          1.6305          1.6271          1.6236          1.6202
          1.6167          1.6132          1.6097          1.6062          1.6028          1.5994          1.5959
          1.5925          1.5891          1.5857          1.5824          1.5791          1.5759          1.5727
          1.5695          1.5663          1.5630          1.5598          1.5565          1.5532          1.5499
          1.5466          1.5429          2.5900          2.5808          2.5718          2.5632          2.5546
          2.5458          2.5367          2.5278          2.5191          2.5105          2.5020          2.4937
          2.4858          2.4781          2.4704          2.4627          2.4550          2.4477          2.4404
          2.4333          2.4262          2.4191          2.4121          2.4052          2.3983          2.3916
          2.3850          2.3783          2.3717          2.3651          2.3587          2.3523          2.3460
          2.3396          2.3334          2.3272          2.3211          2.3150          2.3091          2.3031
          2.2972          2.2913          2.2855          2.2797          2.2739          2.2682          2.2626
          2.2568          2.2511          2.2454          2.2398          2.2341          2.2285          2.2229
          2.2174          2.2118          2.2063          2.2008          2.1943          2.1876          2.1809
          2.1743          2.1678          2.1614          2.1551          2.1488          2.1426          2.1365
          2.1305          2.1245          2.1187          2.1129          2.1071          2.1015          2.0959
          2.0904          2.0850          2.0796          2.0746          2.0696          2.0644          2.0592
          2.0540          2.0488          2.0434          2.0381          2.0331          2.0283          2.0235
          2.0187          2.0140          2.0092          2.0044          1.9997          1.9950          1.9903
          1.9856          1.9809          1.9762          1.9715          1.9669          1.9623          1.9577
          1.9531          1.9485          1.9439          1.9393          1.9348          1.9303          1.9257
          1.9212          1.9167          1.9122          1.9077          1.9032          1.8987          1.8943
          1.8898          1.8853          1.8809          1.8764          1.8720          1.8675          1.8631
          1.8588          1.8544          1.8500          1.8456          1.8412          1.8368          1.8324
          1.8280          1.8236          1.8191          1.8147          1.8103          1.8058          1.8014
          1.7971          1.7927          1.7883          1.7839          1.7795          1.7751          1.7706
          1.7662          1.7617          1.7572          1.7527          1.7481          1.7436          1.7390
          1.7343          1.7297          1.7250          1.7203          1.7156          1.7108          1.7061
          1.7012          1.6964          1.6915          1.6866          1.6817          1.6768          1.6718
          1.6669          1.6619          1.6569          1.6518          1.6468          1.6418          1.6374
          1.6338          1.6303          1.6268          1.6234          1.6199          1.6164          1.6129
          1.6094          1.6059          1.6025          1.5990          1.5956          1.5921          1.5887
          1.5852          1.5817          1.5784          1.5751          1.5718          1.5685          1.5652
          1.5620          1.5587          1.5554          1.5521          1.5488          1.5455          1.5418
          2.5945          2.5852          2.5760          2.5672          2.5585          2.5501          2.5414
          2.5327          2.5239          2.5152          2.5067          2.4983          2.4902          2.4825
          2.4748          2.4670          2.4593          2.4518          2.4446          2.4374          2.4302
          2.4232          2.4162          2.4092          2.4023          2.3955          2.3889          2.3823
          2.3756          2.3690          2.3625          2.3561          2.3498          2.3435          2.3372
          2.3310          2.3248          2.3187          2.3127          2.3068          2.3008          2.2949
          2.2891          2.2832          2.2775          2.2717          2.2660          2.2604          2.2547
          2.2491          2.2435          2.2379          2.2324          2.2267          2.2211          2.2154
          2.2098          2.2042          2.1983          2.1915          2.1848          2.1781          2.1715
          2.1651          2.1587          2.1524          2.1461          2.1400          2.1339          2.1279
          2.1220          2.1161          2.1104          2.1047          2.0990          2.0935          2.0880
          2.0826          2.0772          2.0723          2.0677          2.0624          2.0572          2.0519
          2.0464          2.0412          2.0364          2.0316          2.0268          2.0220          2.0172
          2.0125          2.0077          2.0029          1.9982          1.9934          1.9887          1.9840
          1.9793          1.9746          1.9699          1.9653          1.9607          1.9560          1.9514
          1.9468          1.9422          1.9377          1.9331          1.9285          1.9240          1.9194
          1.9149          1.9104          1.9059          1.9014          1.8969          1.8924          1.8879
          1.8834          1.8789          1.8745          1.8700          1.8655          1.8611          1.8567
          1.8522          1.8478          1.8434          1.8390          1.8346          1.8301          1.8257
          1.8212          1.8168          1.8123          1.8079          1.8036          1.7992          1.7948
          1.7904          1.7860          1.7816          1.7771          1.7727          1.7682          1.7637
          1.7592          1.7547          1.7501          1.7456          1.7410          1.7363          1.7317
          1.7270          1.7223          1.7176          1.7128          1.7081          1.7032          1.6984
          1.6935          1.6886          1.6837          1.6788          1.6738          1.6689          1.6639
          1.6588          1.6538          1.6487          1.6437          1.6386          1.6337          1.6301
          1.6266          1.6231          1.6196          1.6161          1.6126          1.6091          1.6056
          1.6022          1.5987          1.5952          1.5918          1.5883          1.5848          1.5813
          1.5778          1.5744          1.5711          1.5678          1.5644          1.5610          1.5577
          1.5544          1.5510          1.5477          1.5444          1.5408          2.5988          2.5895
          2.5804          2.5711          2.5623          2.5538          2.5454          2.5369          2.5284
          2.5197          2.5112          2.5028          2.4945          2.4867          2.4790          2.4711
          2.4634          2.4558          2.4485          2.4413          2.4341          2.4270          2.4200
          2.4130          2.4061          2.3993          2.3927          2.3861          2.3794          2.3728
          2.3663          2.3598          2.3535          2.3472          2.3409          2.3346          2.3284
          2.3223          2.3163          2.3104          2.3044          2.2985          2.2926          2.2867
          2.2809          2.2751          2.2694          2.2637          2.2580          2.2523          2.2467
          2.2411          2.2357          2.2303          2.2247          2.2190          2.2133          2.2076
          2.2020          2.1954          2.1886          2.1819          2.1752          2.1687          2.1623
          2.1559          2.1496          2.1434          2.1373          2.1313          2.1253          2.1194
          2.1136          2.1079          2.1023          2.0967          2.0912          2.0858          2.0804
          2.0751          2.0697          2.0656          2.0602          2.0547          2.0493          2.0445
          2.0397          2.0349          2.0301          2.0252          2.0204          2.0156          2.0108
          2.0060          2.0013          1.9965          1.9918          1.9870          1.9823          1.9776
          1.9729          1.9682          1.9636          1.9589          1.9543          1.9496          1.9450
          1.9404          1.9358          1.9313          1.9267          1.9221          1.9176          1.9130
          1.9085          1.9039          1.8994          1.8949          1.8904          1.8859          1.8814
          1.8769          1.8724          1.8679          1.8634          1.8589          1.8544          1.8500
          1.8456          1.8411          1.8367          1.8322          1.8278          1.8233          1.8188
          1.8144          1.8100          1.8056          1.8013          1.7968          1.7924          1.7880
          1.7836          1.7791          1.7746          1.7702          1.7657          1.7612          1.7566
          1.7521          1.7475          1.7429          1.7383          1.7336          1.7290          1.7243
          1.7196          1.7148          1.7100          1.7052          1.7004          1.6955          1.6906
          1.6857          1.6808          1.6758          1.6708          1.6658          1.6608          1.6557
          1.6506          1.6455          1.6404          1.6354          1.6303          1.6264          1.6228
          1.6193          1.6158          1.6123          1.6088          1.6053          1.6018          1.5984
          1.5949          1.5914          1.5879          1.5844          1.5809          1.5774          1.5738
          1.5704          1.5671          1.5637          1.5603          1.5569          1.5535          1.5500
          1.5466          1.5433          1.5398          2.6022          2.5930          2.5840          2.5749
          2.5659          2.5570          2.5486          2.5403          2.5319          2.5236          2.5151
          2.5066          2.4983          2.4903          2.4826          2.4748          2.4670          2.4594
          2.4520          2.4447          2.4375          2.4304          2.4234          2.4164          2.4095
          2.4027          2.3960          2.3893          2.3828          2.3761          2.3696          2.3631
          2.3567          2.3504          2.3441          2.3378          2.3316          2.3255          2.3194
          2.3135          2.3075          2.3016          2.2956          2.2898          2.2839          2.2781
          2.2723          2.2666          2.2609          2.2552          2.2495          2.2439          2.2384
          2.2330          2.2276          2.2222          2.2165          2.2109          2.2052          2.1992
          2.1923          2.1855          2.1787          2.1721          2.1656          2.1592          2.1529
          2.1467          2.1405          2.1345          2.1285          2.1226          2.1168          2.1111
          2.1054          2.0998          2.0943          2.0888          2.0833          2.0780          2.0726
          2.0673          2.0630          2.0573          2.0524          2.0476          2.0427          2.0378
          2.0330          2.0281          2.0233          2.0185          2.0137          2.0089          2.0041
          1.9993          1.9945          1.9898          1.9850          1.9803          1.9756          1.9709
          1.9662          1.9615          1.9569          1.9522          1.9476          1.9430          1.9383
          1.9337          1.9291          1.9246          1.9200          1.9154          1.9109          1.9063
          1.9018          1.8972          1.8927          1.8881          1.8836          1.8791          1.8746
          1.8701          1.8655          1.8610          1.8565          1.8520          1.8475          1.8431
          1.8386          1.8341          1.8297          1.8252          1.8207          1.8164          1.8120
          1.8076          1.8032          1.7987          1.7943          1.7899          1.7854          1.7809
          1.7765          1.7720          1.7675          1.7630          1.7584          1.7539          1.7493
          1.7447          1.7401          1.7355          1.7308          1.7261          1.7214          1.7166
          1.7119          1.7071          1.7022          1.6974          1.6925          1.6876          1.6826
          1.6777          1.6727          1.6677          1.6626          1.6576          1.6525          1.6474
          1.6423          1.6371          1.6320          1.6269          1.6225          1.6189          1.6155
          1.6119          1.6084          1.6050          1.6015          1.5980          1.5945          1.5910
          1.5875          1.5840          1.5805          1.5769          1.5734          1.5698          1.5663
          1.5630          1.5596          1.5561          1.5527          1.5493          1.5458          1.5423
          1.5388          2.6070          2.5973          2.5879          2.5789          2.5700          2.5610
          2.5522          2.5438          2.5355          2.5273          2.5191          2.5109          2.5025
          2.4943          2.4866          2.4787          2.4709          2.4633          2.4558          2.4485
          2.4413          2.4341          2.4271          2.4201          2.4132          2.4063          2.3996
          2.3929          2.3864          2.3798          2.3732          2.3667          2.3603          2.3539
          2.3476          2.3413          2.3351          2.3289          2.3228          2.3169          2.3109
          2.3050          2.2990          2.2931          2.2872          2.2814          2.2756          2.2698
          2.2640          2.2583          2.2526          2.2469          2.2414          2.2359          2.2305
          2.2251          2.2197          2.2142          2.2086          2.2030          2.1964          2.1895
          2.1827          2.1761          2.1695          2.1631          2.1568          2.1505          2.1443
          2.1382          2.1322          2.1263          2.1205          2.1147          2.1090          2.1033
          2.0977          2.0922          2.0867          2.0812          2.0759          2.0705          2.0652
          2.0599          2.0552          2.0504          2.0455          2.0407          2.0359          2.0310
          2.0262          2.0214          2.0166          2.0119          2.0071          2.0024          1.9976
          1.9928          1.9880          1.9833          1.9785          1.9738          1.9691          1.9644
          1.9597          1.9551          1.9504          1.9458          1.9411          1.9365          1.9319
          1.9273          1.9227          1.9181          1.9135          1.9089          1.9043          1.8998
          1.8952          1.8906          1.8861          1.8815          1.8770          1.8725          1.8679
          1.8634          1.8588          1.8543          1.8498          1.8452          1.8407          1.8363
          1.8318          1.8273          1.8229          1.8185          1.8141          1.8097          1.8052
          1.8008          1.7964          1.7919          1.7874          1.7830          1.7785          1.7740
          1.7695          1.7649          1.7604          1.7558          1.7513          1.7467          1.7421
          1.7374          1.7328          1.7281          1.7233          1.7186          1.7138          1.7090
          1.7042          1.6993          1.6945          1.6895          1.6846          1.6796          1.6746
          1.6696          1.6646          1.6595          1.6544          1.6493          1.6442          1.6390
          1.6339          1.6287          1.6235          1.6187          1.6151          1.6116          1.6081
          1.6047          1.6012          1.5977          1.5942          1.5907          1.5872          1.5836
          1.5801          1.5765          1.5730          1.5694          1.5658          1.5623          1.5589
          1.5554          1.5520          1.5485          1.5450          1.5415          1.5379          2.6076
          2.5979          2.5885          2.5793          2.5703          2.5613          2.5525          2.5439
          2.5355          2.5273          2.5192          2.5112          2.5030          2.4948          2.4870
          2.4791          2.4713          2.4637          2.4562          2.4489          2.4417          2.4345
          2.4275          2.4205          2.4136          2.4067          2.4000          2.3934          2.3868
          2.3802          2.3736          2.3671          2.3607          2.3544          2.3481          2.3418
          2.3356          2.3294          2.3233          2.3173          2.3114          2.3055          2.2995
          2.2936          2.2877          2.2818          2.2760          2.2702          2.2644          2.2587
          2.2530          2.2473          2.2418          2.2363          2.2309          2.2255          2.2201
          2.2147          2.2094          2.2039          2.1974          2.1906          2.1838          2.1771
          2.1706          2.1641          2.1578          2.1515          2.1453          2.1392          2.1332
          2.1273          2.1214          2.1156          2.1099          2.1042          2.0985          2.0929
          2.0874          2.0819          2.0765          2.0712          2.0658          2.0606          2.0557
          2.0508          2.0460          2.0411          2.0362          2.0314          2.0265          2.0217
          2.0169          2.0121          2.0073          2.0025          1.9977          1.9930          1.9883
          1.9835          1.9788          1.9741          1.9694          1.9647          1.9601          1.9554
          1.9508          1.9462          1.9416          1.9369          1.9323          1.9278          1.9232
          1.9186          1.9140          1.9095          1.9050          1.9005          1.8959          1.8914
          1.8869          1.8824          1.8779          1.8734          1.8688          1.8643          1.8597
          1.8552          1.8507          1.8461          1.8416          1.8371          1.8326          1.8282
          1.8238          1.8194          1.8150          1.8106          1.8062          1.8017          1.7973
          1.7928          1.7884          1.7839          1.7794          1.7749          1.7704          1.7659
          1.7614          1.7568          1.7522          1.7477          1.7431          1.7384          1.7338
          1.7291          1.7244          1.7197          1.7150          1.7102          1.7054          1.7005
          1.6957          1.6908          1.6858          1.6809          1.6759          1.6709          1.6659
          1.6608          1.6557          1.6506          1.6455          1.6404          1.6352          1.6300
          1.6248          1.6196          1.6145          1.6110          1.6076          1.6041          1.6006
          1.5971          1.5936          1.5901          1.5866          1.5831          1.5795          1.5760
          1.5724          1.5688          1.5652          1.5616          1.5581          1.5547          1.5512
          1.5478          1.5443          1.5408          1.5371          2.6040          2.5945          2.5853
          2.5763          2.5672          2.5582          2.5494          2.5407          2.5322          2.5238
          2.5156          2.5076          2.4998          2.4917          2.4837          2.4759          2.4682
          2.4605          2.4531          2.4458          2.4386          2.4315          2.4245          2.4176
          2.4107          2.4039          2.3972          2.3906          2.3840          2.3774          2.3709
          2.3644          2.3580          2.3517          2.3454          2.3391          2.3329          2.3268
          2.3208          2.3148          2.3089          2.3030          2.2970          2.2912          2.2853
          2.2794          2.2736          2.2678          2.2621          2.2564          2.2507          2.2451
          2.2396          2.2342          2.2288          2.2234          2.2180          2.2127          2.2075
          2.2023          2.1955          2.1887          2.1819          2.1753          2.1688          2.1623
          2.1560          2.1498          2.1436          2.1375          2.1315          2.1256          2.1197
          2.1139          2.1081          2.1023          2.0966          2.0910          2.0854          2.0799
          2.0744          2.0691          2.0643          2.0594          2.0545          2.0497          2.0448
          2.0399          2.0351          2.0303          2.0254          2.0206          2.0158          2.0110
          2.0063          2.0015          1.9967          1.9920          1.9873          1.9826          1.9779
          1.9732          1.9685          1.9638          1.9592          1.9546          1.9499          1.9453
          1.9407          1.9361          1.9315          1.9270          1.9224          1.9178          1.9133
          1.9087          1.9042          1.8997          1.8951          1.8906          1.8861          1.8816
          1.8771          1.8726          1.8681          1.8636          1.8591          1.8546          1.8500
          1.8455          1.8410          1.8364          1.8320          1.8276          1.8232          1.8188
          1.8144          1.8100          1.8056          1.8011          1.7967          1.7923          1.7878
          1.7834          1.7789          1.7744          1.7700          1.7655          1.7610          1.7564
          1.7519          1.7473          1.7428          1.7382          1.7336          1.7289          1.7243
          1.7196          1.7149          1.7102          1.7054          1.7006          1.6958          1.6909
          1.6860          1.6811          1.6762          1.6712          1.6662          1.6612          1.6562
          1.6511          1.6461          1.6410          1.6358          1.6306          1.6254          1.6202
          1.6151          1.6101          1.6067          1.6033          1.5998          1.5963          1.5929
          1.5894          1.5859          1.5824          1.5788          1.5753          1.5718          1.5682
          1.5646          1.5610          1.5574          1.5539          1.5505          1.5470          1.5436
          1.5401          1.5364          2.5988          2.5895          2.5804          2.5711          2.5621
          2.5532          2.5445          2.5359          2.5274          2.5190          2.5106          2.5023
          2.4941          2.4862          2.4784          2.4707          2.4631          2.4555          2.4482
          2.4409          2.4338          2.4267          2.4197          2.4128          2.4060          2.3992
          2.3926          2.3860          2.3794          2.3728          2.3664          2.3599          2.3536
          2.3473          2.3410          2.3348          2.3287          2.3226          2.3166          2.3107
          2.3048          2.2989          2.2930          2.2871          2.2813          2.2754          2.2697
          2.2639          2.2582          2.2525          2.2470          2.2415          2.2360          2.2306
          2.2252          2.2199          2.2146          2.2094          2.2043          2.1985          2.1919
          2.1852          2.1786          2.1720          2.1655          2.1591          2.1528          2.1466
          2.1405          2.1345          2.1285          2.1226          2.1167          2.1108          2.1049
          2.0991          2.0933          2.0876          2.0820          2.0766          2.0717          2.0668
          2.0619          2.0571          2.0522          2.0474          2.0425          2.0377          2.0329
          2.0280          2.0232          2.0185          2.0137          2.0089          2.0042          1.9994
          1.9947          1.9900          1.9853          1.9806          1.9759          1.9713          1.9666
          1.9620          1.9574          1.9528          1.9482          1.9436          1.9390          1.9344
          1.9299          1.9253          1.9208          1.9162          1.9117          1.9072          1.9027
          1.8981          1.8936          1.8891          1.8847          1.8802          1.8757          1.8712
          1.8667          1.8622          1.8578          1.8533          1.8488          1.8442          1.8397
          1.8351          1.8306          1.8262          1.8218          1.8174          1.8130          1.8086
          1.8042          1.7998          1.7954          1.7910          1.7866          1.7822          1.7778
          1.7733          1.7689          1.7644          1.7599          1.7555          1.7510          1.7465
          1.7419          1.7374          1.7328          1.7282          1.7236          1.7190          1.7143
          1.7096          1.7049          1.7002          1.6954          1.6906          1.6858          1.6809
          1.6760          1.6711          1.6661          1.6612          1.6562          1.6511          1.6461
          1.6410          1.6360          1.6308          1.6257          1.6205          1.6153          1.6101
          1.6056          1.6023          1.5989          1.5954          1.5920          1.5885          1.5851
          1.5816          1.5781          1.5746          1.5710          1.5675          1.5639          1.5604
          1.5568          1.5532          1.5497          1.5463          1.5428          1.5394          1.5357
          2.5912          2.5818          2.5725          2.5634          2.5541          2.5450          2.5361
          2.5273          2.5187          2.5102          2.5018          2.4936          2.4856          2.4778
          2.4700          2.4624          2.4549          2.4476          2.4404          2.4333          2.4264
          2.4194          2.4126          2.4057          2.3989          2.3923          2.3857          2.3791
          2.3725          2.3660          2.3596          2.3532          2.3469          2.3406          2.3344
          2.3283          2.3223          2.3163          2.3104          2.3045          2.2985          2.2927
          2.2868          2.2810          2.2752          2.2694          2.2637          2.2580          2.2524
          2.2470          2.2415          2.2361          2.2306          2.2253          2.2199          2.2146
          2.2094          2.2043          2.1991          2.1927          2.1862          2.1796          2.1730
          2.1665          2.1601          2.1538          2.1475          2.1414          2.1353          2.1293
          2.1233          2.1174          2.1115          2.1056          2.0996          2.0937          2.0877
          2.0826          2.0776          2.0726          2.0677          2.0628          2.0579          2.0531
          2.0483          2.0434          2.0386          2.0338          2.0291          2.0243          2.0195
          2.0148          2.0100          2.0053          2.0006          1.9959          1.9912          1.9866
          1.9819          1.9773          1.9726          1.9680          1.9634          1.9588          1.9542
          1.9496          1.9451          1.9405          1.9360          1.9314          1.9269          1.9224
          1.9179          1.9134          1.9089          1.9044          1.8999          1.8955          1.8910
          1.8865          1.8821          1.8776          1.8732          1.8687          1.8643          1.8599
          1.8554          1.8509          1.8464          1.8419          1.8374          1.8329          1.8283
          1.8238          1.8194          1.8151          1.8107          1.8064          1.8021          1.7977
          1.7933          1.7890          1.7846          1.7802          1.7759          1.7715          1.7671
          1.7626          1.7582          1.7538          1.7493          1.7449          1.7404          1.7359
          1.7314          1.7269          1.7223          1.7177          1.7131          1.7085          1.7038
          1.6992          1.6944          1.6897          1.6849          1.6801          1.6753          1.6704
          1.6656          1.6606          1.6557          1.6507          1.6457          1.6407          1.6357
          1.6306          1.6255          1.6204          1.6152          1.6100          1.6048          1.6010
          1.5976          1.5942          1.5909          1.5875          1.5841          1.5807          1.5772
          1.5738          1.5703          1.5668          1.5632          1.5597          1.5561          1.5526
          1.5490          1.5455          1.5421          1.5387          1.5350          2.5870          2.5776
          2.5681          2.5587          2.5494          2.5403          2.5314          2.5227          2.5140
          2.5056          2.4972          2.4891          2.4811          2.4733          2.4656          2.4580
          2.4506          2.4433          2.4361          2.4291          2.4221          2.4151          2.4083
          2.4016          2.3950          2.3885          2.3820          2.3755          2.3690          2.3626
          2.3562          2.3499          2.3436          2.3374          2.3312          2.3252          2.3192
          2.3132          2.3073          2.3014          2.2955          2.2896          2.2838          2.2780
          2.2723          2.2665          2.2608          2.2553          2.2498          2.2443          2.2389
          2.2335          2.2281          2.2228          2.2174          2.2120          2.2066          2.2014
          2.1961          2.1898          2.1833          2.1768          2.1702          2.1638          2.1574
          2.1510          2.1448          2.1386          2.1326          2.1266          2.1207          2.1147
          2.1087          2.1027          2.0967          2.0914          2.0862          2.0811          2.0761
          2.0711          2.0662          2.0613          2.0564          2.0516          2.0468          2.0419
          2.0372          2.0324          2.0276          2.0228          2.0181          2.0134          2.0087
          2.0040          1.9993          1.9946          1.9899          1.9853          1.9806          1.9760
          1.9714          1.9668          1.9622          1.9576          1.9531          1.9485          1.9440
          1.9394          1.9349          1.9304          1.9259          1.9214          1.9169          1.9124
          1.9079          1.9035          1.8990          1.8946          1.8901          1.8857          1.8812
          1.8768          1.8724          1.8679          1.8635          1.8590          1.8546          1.8501
          1.8456          1.8411          1.8366          1.8321          1.8276          1.8230          1.8185
          1.8142          1.8099          1.8056          1.8012          1.7969          1.7926          1.7882
          1.7839          1.7795          1.7752          1.7708          1.7664          1.7621          1.7577
          1.7533          1.7488          1.7444          1.7400          1.7355          1.7310          1.7265
          1.7220          1.7174          1.7129          1.7083          1.7037          1.6990          1.6944
          1.6897          1.6849          1.6802          1.6754          1.6706          1.6657          1.6608
          1.6559          1.6510          1.6460          1.6410          1.6360          1.6310          1.6259
          1.6208          1.6156          1.6104          1.6052          1.5999          1.5967          1.5934
          1.5900          1.5867          1.5833          1.5799          1.5765          1.5731          1.5697
          1.5662          1.5627          1.5592          1.5556          1.5521          1.5485          1.5449
          1.5414          1.5380          1.5344          2.5913          2.5821          2.5729          2.5635
          2.5541          2.5450          2.5360          2.5271          2.5184          2.5099          2.5015
          2.4932          2.4852          2.4773          2.4695          2.4619          2.4543          2.4470
          2.4398          2.4327          2.4257          2.4186          2.4117          2.4050          2.3983
          2.3918          2.3853          2.3788          2.3723          2.3659          2.3596          2.3533
          2.3471          2.3410          2.3349          2.3289          2.3230          2.3171          2.3112
          2.3053          2.2994          2.2935          2.2877          2.2818          2.2761          2.2703
          2.2646          2.2590          2.2535          2.2480          2.2425          2.2370          2.2314
          2.2259          2.2203          2.2148          2.2095          2.2044          2.1993          2.1937
          2.1872          2.1806          2.1740          2.1674          2.1610          2.1546          2.1483
          2.1422          2.1361          2.1300          2.1239          2.1179          2.1119          2.1062
          2.1008          2.0955          2.0903          2.0852          2.0801          2.0751          2.0702
          2.0653          2.0604          2.0555          2.0506          2.0458          2.0410          2.0362
          2.0314          2.0266          2.0218          2.0170          2.0123          2.0076          2.0029
          1.9982          1.9935          1.9888          1.9841          1.9795          1.9748          1.9702
          1.9656          1.9610          1.9564          1.9518          1.9473          1.9427          1.9381
          1.9336          1.9291          1.9245          1.9200          1.9155          1.9110          1.9065
          1.9020          1.8976          1.8931          1.8886          1.8841          1.8797          1.8752
          1.8708          1.8663          1.8618          1.8573          1.8528          1.8482          1.8437
          1.8392          1.8347          1.8301          1.8256          1.8210          1.8165          1.8121
          1.8077          1.8034          1.7990          1.7947          1.7903          1.7859          1.7816
          1.7772          1.7728          1.7684          1.7640          1.7596          1.7552          1.7507
          1.7463          1.7418          1.7373          1.7329          1.7283          1.7238          1.7193
          1.7147          1.7101          1.7055          1.7008          1.6961          1.6914          1.6867
          1.6819          1.6771          1.6723          1.6674          1.6626          1.6576          1.6527
          1.6477          1.6427          1.6377          1.6326          1.6275          1.6224          1.6172
          1.6119          1.6066          1.6014          1.5963          1.5930          1.5897          1.5864
          1.5830          1.5796          1.5762          1.5727          1.5693          1.5658          1.5623
          1.5588          1.5553          1.5518          1.5482          1.5445          1.5409          1.5374
          1.5338          2.5951          2.5857          2.5766          2.5675          2.5584          2.5492
          2.5401          2.5312          2.5224          2.5138          2.5053          2.4970          2.4889
          2.4809          2.4731          2.4654          2.4578          2.4504          2.4432          2.4360
          2.4290          2.4219          2.4149          2.4081          2.4014          2.3948          2.3883
          2.3818          2.3754          2.3689          2.3626          2.3563          2.3501          2.3439
          2.3377          2.3317          2.3258          2.3199          2.3140          2.3083          2.3024
          2.2966          2.2909          2.2851          2.2795          2.2738          2.2681          2.2624
          2.2568          2.2511          2.2455          2.2398          2.2342          2.2287          2.2231
          2.2176          2.2123          2.2070          2.2017          2.1965          2.1907          2.1841
          2.1774          2.1708          2.1643          2.1579          2.1516          2.1453          2.1391
          2.1330          2.1269          2.1210          2.1153          2.1099          2.1046          2.0993
          2.0941          2.0890          2.0839          2.0789          2.0740          2.0690          2.0641
          2.0592          2.0543          2.0494          2.0446          2.0397          2.0349          2.0301
          2.0253          2.0205          2.0157          2.0110          2.0062          2.0015          1.9968
          1.9921          1.9874          1.9827          1.9781          1.9734          1.9688          1.9642
          1.9595          1.9549          1.9504          1.9458          1.9412          1.9366          1.9321
          1.9275          1.9230          1.9184          1.9139          1.9094          1.9049          1.9004
          1.8959          1.8914          1.8869          1.8824          1.8779          1.8734          1.8689
          1.8643          1.8598          1.8553          1.8507          1.8462          1.8417          1.8371
          1.8326          1.8280          1.8234          1.8188          1.8143          1.8097          1.8054
          1.8010          1.7966          1.7923          1.7879          1.7835          1.7791          1.7747
          1.7703          1.7659          1.7614          1.7570          1.7525          1.7481          1.7436
          1.7391          1.7346          1.7301          1.7255          1.7210          1.7164          1.7118
          1.7071          1.7025          1.6978          1.6931          1.6884          1.6836          1.6788
          1.6739          1.6691          1.6642          1.6593          1.6543          1.6493          1.6443
          1.6392          1.6341          1.6290          1.6238          1.6186          1.6134          1.6081
          1.6028          1.5975          1.5926          1.5894          1.5860          1.5827          1.5793
          1.5758          1.5724          1.5689          1.5654          1.5619          1.5584          1.5549
          1.5513          1.5478          1.5442          1.5405          1.5368          1.5333          2.5991
          2.5894          2.5800          2.5710          2.5622          2.5531          2.5442          2.5352
          2.5264          2.5178          2.5092          2.5009          2.4926          2.4847          2.4768
          2.4691          2.4615          2.4539          2.4466          2.4395          2.4324          2.4253
          2.4182          2.4113          2.4046          2.3980          2.3914          2.3849          2.3785
          2.3720          2.3656          2.3593          2.3531          2.3469          2.3407          2.3346
          2.3287          2.3227          2.3169          2.3111          2.3053          2.2993          2.2935
          2.2878          2.2821          2.2764          2.2708          2.2652          2.2594          2.2538
          2.2482          2.2426          2.2371          2.2315          2.2259          2.2205          2.2150
          2.2096          2.2041          2.1987          2.1933          2.1875          2.1809          2.1743
          2.1677          2.1613          2.1549          2.1485          2.1423          2.1362          2.1301
          2.1244          2.1190          2.1137          2.1084          2.1031          2.0979          2.0928
          2.0878          2.0827          2.0777          2.0728          2.0678          2.0629          2.0579
          2.0530          2.0481          2.0433          2.0384          2.0336          2.0288          2.0239
          2.0192          2.0144          2.0096          2.0049          2.0001          1.9954          1.9907
          1.9860          1.9813          1.9766          1.9720          1.9673          1.9627          1.9581
          1.9534          1.9488          1.9442          1.9396          1.9351          1.9305          1.9259
          1.9214          1.9168          1.9123          1.9077          1.9032          1.8987          1.8942
          1.8896          1.8851          1.8806          1.8760          1.8715          1.8669          1.8624
          1.8578          1.8532          1.8487          1.8441          1.8395          1.8350          1.8304
          1.8258          1.8212          1.8166          1.8120          1.8075          1.8030          1.7986
          1.7942          1.7898          1.7854          1.7810          1.7766          1.7721          1.7677
          1.7632          1.7588          1.7543          1.7498          1.7453          1.7408          1.7363
          1.7318          1.7272          1.7226          1.7180          1.7134          1.7088          1.7041
          1.6994          1.6947          1.6900          1.6852          1.6804          1.6755          1.6707
          1.6658          1.6608          1.6559          1.6509          1.6458          1.6408          1.6356
          1.6305          1.6253          1.6201          1.6148          1.6095          1.6042          1.5989
          1.5936          1.5890          1.5857          1.5823          1.5789          1.5755          1.5720
          1.5685          1.5650          1.5615          1.5580          1.5545          1.5509          1.5473
          1.5437          1.5400          1.5364          1.5327          2.6031          2.5933          2.5837
          2.5744          2.5655          2.5568          2.5479          2.5392          2.5304          2.5217
          2.5132          2.5048          2.4965          2.4884          2.4805          2.4728          2.4651
          2.4576          2.4502          2.4430          2.4359          2.4288          2.4217          2.4147
          2.4079          2.4012          2.3947          2.3881          2.3816          2.3752          2.3688
          2.3625          2.3562          2.3500          2.3438          2.3377          2.3316          2.3257
          2.3198          2.3140          2.3082          2.3023          2.2964          2.2906          2.2849
          2.2792          2.2735          2.2679          2.2621          2.2564          2.2508          2.2452
          2.2396          2.2341          2.2285          2.2230          2.2172          2.2118          2.2065
          2.2012          2.1957          2.1903          2.1844          2.1778          2.1712          2.1647
          2.1583          2.1519          2.1457          2.1396          2.1337          2.1283          2.1229
          2.1175          2.1123          2.1070          2.1019          2.0967          2.0917          2.0866
          2.0816          2.0765          2.0715          2.0666          2.0616          2.0567          2.0518
          2.0469          2.0420          2.0371          2.0322          2.0274          2.0226          2.0178
          2.0130          2.0082          2.0035          1.9987          1.9940          1.9893          1.9846
          1.9799          1.9752          1.9705          1.9658          1.9612          1.9565          1.9519
          1.9473          1.9427          1.9380          1.9334          1.9289          1.9243          1.9197
          1.9151          1.9106          1.9060          1.9015          1.8969          1.8924          1.8878
          1.8832          1.8786          1.8741          1.8695          1.8649          1.8603          1.8557
          1.8511          1.8466          1.8420          1.8374          1.8328          1.8282          1.8236
          1.8190          1.8143          1.8097          1.8051          1.8005          1.7961          1.7917
          1.7873          1.7828          1.7784          1.7740          1.7695          1.7650          1.7606
          1.7561          1.7516          1.7471          1.7425          1.7380          1.7334          1.7289
          1.7243          1.7197          1.7150          1.7104          1.7057          1.7010          1.6963
          1.6915          1.6868          1.6819          1.6771          1.6722          1.6673          1.6624
          1.6574          1.6524          1.6473          1.6422          1.6371          1.6319          1.6267
          1.6215          1.6162          1.6109          1.6056          1.6002          1.5949          1.5897
          1.5853          1.5819          1.5785          1.5751          1.5716          1.5681          1.5646
          1.5611          1.5576          1.5540          1.5504          1.5468          1.5432          1.5395
          1.5358          1.5322          2.6072          2.5972          2.5876          2.5782          2.5689
          2.5600          2.5515          2.5428          2.5342          2.5257          2.5171          2.5087
          2.5004          2.4922          2.4843          2.4765          2.4688          2.4612          2.4538
          2.4465          2.4394          2.4323          2.4252          2.4182          2.4112          2.4045
          2.3979          2.3914          2.3849          2.3784          2.3721          2.3657          2.3594
          2.3532          2.3470          2.3408          2.3347          2.3287          2.3228          2.3170
          2.3112          2.3053          2.2993          2.2935          2.2877          2.2820          2.2763
          2.2707          2.2650          2.2592          2.2535          2.2479          2.2423          2.2367
          2.2311          2.2256          2.2200          2.2143          2.2085          2.2029          2.1976
          2.1922          2.1870          2.1813          2.1747          2.1683          2.1618          2.1555
          2.1493          2.1432          2.1377          2.1323          2.1269          2.1215          2.1162
          2.1110          2.1058          2.1007          2.0955          2.0904          2.0854          2.0803
          2.0753          2.0703          2.0653          2.0603          2.0553          2.0504          2.0455
          2.0406          2.0357          2.0308          2.0260          2.0212          2.0164          2.0116
          2.0068          2.0020          1.9972          1.9925          1.9878          1.9830          1.9783
          1.9736          1.9689          1.9643          1.9596          1.9549          1.9503          1.9456
          1.9410          1.9364          1.9318          1.9271          1.9225          1.9179          1.9134
          1.9088          1.9042          1.8996          1.8951          1.8904          1.8858          1.8812
          1.8766          1.8720          1.8674          1.8628          1.8582          1.8536          1.8490
          1.8443          1.8397          1.8351          1.8305          1.8259          1.8212          1.8166
          1.8120          1.8073          1.8027          1.7981          1.7936          1.7891          1.7847
          1.7802          1.7758          1.7713          1.7668          1.7623          1.7578          1.7533
          1.7487          1.7442          1.7396          1.7351          1.7305          1.7259          1.7212
          1.7166          1.7119          1.7073          1.7025          1.6978          1.6931          1.6883
          1.6834          1.6786          1.6737          1.6688          1.6638          1.6589          1.6538
          1.6488          1.6436          1.6385          1.6333          1.6280          1.6228          1.6175
          1.6122          1.6069          1.6016          1.5962          1.5909          1.5856          1.5815
          1.5781          1.5747          1.5712          1.5677          1.5642          1.5607          1.5571
          1.5536          1.5500          1.5463          1.5427          1.5390          1.5353          1.5316
          2.6111          2.6009          2.5912          2.5817          2.5725          2.5634          2.5545
          2.5461          2.5376          2.5291          2.5208          2.5124          2.5041          2.4959
          2.4879          2.4801          2.4724          2.4648          2.4573          2.4500          2.4428
          2.4357          2.4286          2.4216          2.4146          2.4078          2.4012          2.3946
          2.3881          2.3816          2.3752          2.3689          2.3626          2.3563          2.3501
          2.3439          2.3378          2.3317          2.3258          2.3199          2.3141          2.3083
          2.3023          2.2964          2.2905          2.2848          2.2791          2.2734          2.2678
          2.2620          2.2562          2.2505          2.2449          2.2393          2.2337          2.2282
          2.2226          2.2170          2.2113          2.2055          2.1998          2.1942          2.1888
          2.1837          2.1782          2.1718          2.1654          2.1591          2.1530          2.1472
          2.1417          2.1362          2.1308          2.1254          2.1201          2.1148          2.1096
          2.1044          2.0993          2.0941          2.0890          2.0839          2.0789          2.0738
          2.0688          2.0638          2.0588          2.0538          2.0489          2.0439          2.0390
          2.0341          2.0293          2.0244          2.0196          2.0148          2.0099          2.0051
          2.0004          1.9956          1.9908          1.9861          1.9814          1.9766          1.9719
          1.9672          1.9625          1.9578          1.9532          1.9485          1.9438          1.9392
          1.9345          1.9299          1.9253          1.9206          1.9160          1.9114          1.9068
          1.9022          1.8976          1.8929          1.8883          1.8837          1.8790          1.8744
          1.8698          1.8651          1.8605          1.8559          1.8513          1.8466          1.8420
          1.8373          1.8327          1.8281          1.8234          1.8188          1.8141          1.8094
          1.8048          1.8001          1.7954          1.7908          1.7864          1.7819          1.7774
          1.7730          1.7685          1.7639          1.7594          1.7549          1.7503          1.7458
          1.7412          1.7366          1.7320          1.7274          1.7227          1.7181          1.7134
          1.7087          1.7040          1.6992          1.6945          1.6897          1.6849          1.6800
          1.6751          1.6702          1.6652          1.6602          1.6552          1.6501          1.6450
          1.6398          1.6346          1.6293          1.6241          1.6188          1.6135          1.6081
          1.6028          1.5974          1.5920          1.5866          1.5813          1.5776          1.5742
          1.5707          1.5672          1.5637          1.5602          1.5567          1.5531          1.5495
          1.5458          1.5422          1.5385          1.5348          1.5311          2.6126          2.6028
          2.5934          2.5840          2.5747          2.5657          2.5568          2.5480          2.5397
          2.5313          2.5230          2.5148          2.5066          2.4985          2.4904          2.4826
          2.4749          2.4673          2.4598          2.4524          2.4452          2.4381          2.4310
          2.4239          2.4170          2.4101          2.4034          2.3968          2.3903          2.3838
          2.3774          2.3711          2.3648          2.3585          2.3523          2.3461          2.3399
          2.3339          2.3278          2.3219          2.3161          2.3103          2.3043          2.2984
          2.2925          2.2867          2.2810          2.2753          2.2696          2.2639          2.2581
          2.2523          2.2466          2.2410          2.2355          2.2299          2.2244          2.2188
          2.2132          2.2074          2.2017          2.1960          2.1903          2.1848          2.1798
          2.1743          2.1680          2.1618          2.1559          2.1504          2.1448          2.1393
          2.1339          2.1285          2.1231          2.1179          2.1126          2.1074          2.1022
          2.0970          2.0919          2.0868          2.0817          2.0766          2.0715          2.0665
          2.0615          2.0565          2.0515          2.0465          2.0416          2.0367          2.0318
          2.0269          2.0221          2.0172          2.0124          2.0076          2.0028          1.9980
          1.9932          1.9885          1.9837          1.9790          1.9742          1.9695          1.9648
          1.9601          1.9554          1.9507          1.9460          1.9414          1.9367          1.9320
          1.9274          1.9227          1.9181          1.9135          1.9089          1.9042          1.8995
          1.8949          1.8902          1.8856          1.8809          1.8763          1.8716          1.8670
          1.8623          1.8577          1.8530          1.8484          1.8437          1.8391          1.8344
          1.8298          1.8251          1.8204          1.8158          1.8111          1.8064          1.8017
          1.7970          1.7924          1.7877          1.7832          1.7787          1.7742          1.7697
          1.7652          1.7607          1.7561          1.7515          1.7470          1.7424          1.7378
          1.7332          1.7285          1.7239          1.7192          1.7145          1.7098          1.7051
          1.7004          1.6956          1.6908          1.6860          1.6811          1.6762          1.6713
          1.6663          1.6614          1.6563          1.6512          1.6460          1.6409          1.6356
          1.6304          1.6251          1.6198          1.6145          1.6092          1.6038          1.5984
          1.5930          1.5876          1.5822          1.5769          1.5736          1.5702          1.5667
          1.5632          1.5597          1.5561          1.5526          1.5490          1.5453          1.5416
          1.5379          1.5342          1.5305          2.6089          2.5993          2.5900          2.5809
          2.5721          2.5630          2.5541          2.5455          2.5369          2.5287          2.5204
          2.5123          2.5043          2.4963          2.4883          2.4805          2.4728          2.4653
          2.4578          2.4504          2.4433          2.4361          2.4290          2.4220          2.4151
          2.4082          2.4016          2.3950          2.3885          2.3820          2.3756          2.3693
          2.3630          2.3568          2.3506          2.3444          2.3382          2.3321          2.3261
          2.3202          2.3144          2.3085          2.3026          2.2966          2.2908          2.2850
          2.2793          2.2736          2.2680          2.2622          2.2564          2.2506          2.2450
          2.2394          2.2339          2.2284          2.2228          2.2172          2.2116          2.2060
          2.2003          2.1947          2.1891          2.1835          2.1780          2.1730          2.1672
          2.1614          2.1558          2.1502          2.1447          2.1392          2.1337          2.1284
          2.1230          2.1177          2.1125          2.1072          2.1020          2.0968          2.0917
          2.0866          2.0815          2.0764          2.0713          2.0663          2.0613          2.0563
          2.0513          2.0463          2.0414          2.0365          2.0316          2.0267          2.0219
          2.0170          2.0122          2.0074          2.0026          1.9979          1.9931          1.9883
          1.9836          1.9788          1.9741          1.9694          1.9647          1.9600          1.9553
          1.9506          1.9459          1.9413          1.9366          1.9320          1.9273          1.9227
          1.9180          1.9134          1.9087          1.9041          1.8994          1.8947          1.8901
          1.8854          1.8808          1.8762          1.8715          1.8669          1.8623          1.8576
          1.8530          1.8483          1.8437          1.8391          1.8344          1.8298          1.8251
          1.8205          1.8158          1.8111          1.8064          1.8018          1.7971          1.7924
          1.7877          1.7831          1.7786          1.7741          1.7696          1.7651          1.7606
          1.7560          1.7515          1.7469          1.7423          1.7378          1.7332          1.7285
          1.7239          1.7193          1.7146          1.7099          1.7052          1.7005          1.6957
          1.6909          1.6861          1.6813          1.6764          1.6716          1.6666          1.6616
          1.6566          1.6515          1.6464          1.6412          1.6360          1.6308          1.6255
          1.6202          1.6149          1.6096          1.6043          1.5989          1.5935          1.5881
          1.5827          1.5773          1.5727          1.5693          1.5659          1.5624          1.5589
          1.5554          1.5519          1.5483          1.5447          1.5410          1.5374          1.5337
          1.5300          2.6037          2.5946          2.5857          2.5773          2.5686          2.5593
          2.5502          2.5412          2.5324          2.5237          2.5152          2.5072          2.4992
          2.4914          2.4835          2.4758          2.4682          2.4607          2.4533          2.4460
          2.4388          2.4317          2.4246          2.4176          2.4107          2.4039          2.3974
          2.3908          2.3843          2.3779          2.3715          2.3652          2.3590          2.3527
          2.3465          2.3403          2.3342          2.3282          2.3223          2.3164          2.3106
          2.3046          2.2986          2.2928          2.2869          2.2812          2.2755          2.2699
          2.2642          2.2584          2.2527          2.2470          2.2414          2.2359          2.2304
          2.2249          2.2193          2.2137          2.2082          2.2026          2.1970          2.1914
          2.1859          2.1804          2.1750          2.1697          2.1643          2.1587          2.1533
          2.1479          2.1426          2.1373          2.1319          2.1265          2.1212          2.1159
          2.1106          2.1054          2.1002          2.0950          2.0899          2.0848          2.0797
          2.0746          2.0695          2.0645          2.0595          2.0545          2.0496          2.0446
          2.0397          2.0348          2.0300          2.0251          2.0203          2.0154          2.0106
          2.0059          2.0011          1.9963          1.9916          1.9869          1.9821          1.9774
          1.9727          1.9680          1.9633          1.9586          1.9540          1.9493          1.9446
          1.9400          1.9353          1.9307          1.9261          1.9215          1.9168          1.9121
          1.9075          1.9028          1.8982          1.8935          1.8889          1.8843          1.8797
          1.8751          1.8704          1.8658          1.8612          1.8566          1.8520          1.8474
          1.8427          1.8381          1.8335          1.8289          1.8242          1.8196          1.8150
          1.8103          1.8057          1.8010          1.7963          1.7917          1.7870          1.7823
          1.7777          1.7733          1.7688          1.7643          1.7598          1.7553          1.7507
          1.7462          1.7416          1.7371          1.7325          1.7279          1.7233          1.7187
          1.7141          1.7094          1.7047          1.7000          1.6953          1.6906          1.6858
          1.6810          1.6762          1.6713          1.6664          1.6614          1.6564          1.6514
          1.6463          1.6412          1.6360          1.6308          1.6256          1.6203          1.6151
          1.6098          1.6045          1.5991          1.5938          1.5884          1.5829          1.5775
          1.5722          1.5684          1.5650          1.5616          1.5581          1.5546          1.5511
          1.5476          1.5440          1.5404          1.5368          1.5331          1.5294          2.5979
          2.5892          2.5808          2.5723          2.5630          2.5538          2.5447          2.5358
          2.5270          2.5183          2.5098          2.5015          2.4933          2.4852          2.4771
          2.4693          2.4617          2.4542          2.4469          2.4396          2.4324          2.4253
          2.4183          2.4114          2.4045          2.3979          2.3913          2.3848          2.3784
          2.3720          2.3657          2.3594          2.3532          2.3469          2.3408          2.3347
          2.3286          2.3226          2.3168          2.3109          2.3049          2.2990          2.2931
          2.2873          2.2815          2.2759          2.2703          2.2646          2.2588          2.2531
          2.2475          2.2418          2.2363          2.2309          2.2254          2.2199          2.2143
          2.2088          2.2034          2.1978          2.1923          2.1868          2.1814          2.1760
          2.1707          2.1653          2.1597          2.1542          2.1487          2.1434          2.1381
          2.1328          2.1276          2.1225          2.1174          2.1123          2.1072          2.1022
          2.0972          2.0921          2.0870          2.0819          2.0768          2.0717          2.0667
          2.0617          2.0567          2.0517          2.0468          2.0419          2.0370          2.0322
          2.0273          2.0225          2.0177          2.0129          2.0081          2.0034          1.9986
          1.9939          1.9892          1.9845          1.9798          1.9751          1.9704          1.9657
          1.9611          1.9564          1.9518          1.9471          1.9425          1.9379          1.9333
          1.9287          1.9240          1.9194          1.9147          1.9101          1.9055          1.9008
          1.8962          1.8916          1.8870          1.8824          1.8779          1.8733          1.8687
          1.8641          1.8595          1.8549          1.8503          1.8458          1.8412          1.8366
          1.8320          1.8274          1.8228          1.8182          1.8135          1.8089          1.8043
          1.7997          1.7950          1.7904          1.7858          1.7811          1.7765          1.7719
          1.7675          1.7630          1.7585          1.7540          1.7495          1.7450          1.7405
          1.7360          1.7314          1.7269          1.7223          1.7177          1.7131          1.7085
          1.7039          1.6992          1.6946          1.6899          1.6851          1.6804          1.6756
          1.6708          1.6659          1.6609          1.6560          1.6510          1.6459          1.6409
          1.6358          1.6306          1.6254          1.6202          1.6150          1.6097          1.6044
          1.5991          1.5938          1.5885          1.5831          1.5777          1.5723          1.5673
          1.5640          1.5606          1.5572          1.5537          1.5503          1.5468          1.5433
          1.5397          1.5361          1.5325          1.5288          2.5910          2.5826          2.5742
          2.5648          2.5555          2.5464          2.5374          2.5286          2.5197          2.5110
          2.5026          2.4944          2.4862          2.4779          2.4699          2.4621          2.4544
          2.4468          2.4392          2.4318          2.4245          2.4172          2.4102          2.4034
          2.3966          2.3900          2.3835          2.3771          2.3707          2.3644          2.3582
          2.3519          2.3456          2.3395          2.3334          2.3273          2.3214          2.3155
          2.3096          2.3036          2.2977          2.2918          2.2860          2.2803          2.2747
          2.2691          2.2633          2.2577          2.2520          2.2464          2.2408          2.2353
          2.2299          2.2245          2.2190          2.2135          2.2080          2.2026          2.1972
          2.1917          2.1863          2.1809          2.1756          2.1702          2.1648          2.1594
          2.1539          2.1484          2.1430          2.1376          2.1324          2.1272          2.1220
          2.1169          2.1118          2.1067          2.1017          2.0967          2.0917          2.0867
          2.0818          2.0769          2.0720          2.0671          2.0622          2.0574          2.0526
          2.0478          2.0430          2.0382          2.0333          2.0285          2.0237          2.0189
          2.0141          2.0094          2.0047          1.9999          1.9952          1.9906          1.9859
          1.9812          1.9766          1.9719          1.9672          1.9626          1.9580          1.9534
          1.9488          1.9442          1.9396          1.9350          1.9303          1.9257          1.9211
          1.9165          1.9119          1.9073          1.9027          1.8981          1.8936          1.8890
          1.8845          1.8799          1.8754          1.8708          1.8663          1.8617          1.8572
          1.8526          1.8481          1.8435          1.8390          1.8344          1.8299          1.8253
          1.8207          1.8162          1.8116          1.8070          1.8024          1.7978          1.7932
          1.7886          1.7840          1.7794          1.7748          1.7701          1.7657          1.7613
          1.7568          1.7524          1.7479          1.7435          1.7390          1.7345          1.7300
          1.7255          1.7209          1.7164          1.7119          1.7073          1.7027          1.6981
          1.6935          1.6888          1.6841          1.6794          1.6747          1.6699          1.6650
          1.6602          1.6553          1.6503          1.6453          1.6403          1.6353          1.6302
          1.6251          1.6199          1.6147          1.6095          1.6042          1.5990          1.5937
          1.5884          1.5831          1.5777          1.5723          1.5670          1.5629          1.5596
          1.5562          1.5528          1.5494          1.5460          1.5425          1.5390          1.5354
          1.5319          1.5283          2.5827          2.5741          2.5647          2.5553          2.5461
          2.5371          2.5282          2.5192          2.5104          2.5018          2.4935          2.4852
          2.4768          2.4685          2.4607          2.4529          2.4453          2.4376          2.4300
          2.4226          2.4154          2.4083          2.4012          2.3941          2.3873          2.3807
          2.3741          2.3676          2.3612          2.3548          2.3485          2.3423          2.3362
          2.3301          2.3241          2.3181          2.3122          2.3062          2.3003          2.2944
          2.2886          2.2829          2.2771          2.2716          2.2659          2.2602          2.2546
          2.2490          2.2434          2.2379          2.2325          2.2271          2.2217          2.2163
          2.2109          2.2055          2.2001          2.1949          2.1895          2.1841          2.1787
          2.1734          2.1679          2.1625          2.1573          2.1520          2.1466          2.1412
          2.1358          2.1306          2.1253          2.1202          2.1150          2.1100          2.1049
          2.0999          2.0949          2.0899          2.0849          2.0800          2.0751          2.0702
          2.0654          2.0605          2.0557          2.0509          2.0462          2.0415          2.0368
          2.0321          2.0274          2.0228          2.0182          2.0136          2.0090          2.0044
          1.9999          1.9953          1.9908          1.9862          1.9816          1.9769          1.9723
          1.9677          1.9631          1.9585          1.9539          1.9493          1.9448          1.9402
          1.9356          1.9310          1.9265          1.9219          1.9173          1.9128          1.9082
          1.9037          1.8991          1.8946          1.8901          1.8856          1.8811          1.8766
          1.8721          1.8676          1.8631          1.8586          1.8541          1.8496          1.8451
          1.8406          1.8361          1.8316          1.8271          1.8226          1.8180          1.8135
          1.8090          1.8045          1.7999          1.7954          1.7908          1.7863          1.7817
          1.7771          1.7725          1.7679          1.7634          1.7590          1.7546          1.7502
          1.7458          1.7414          1.7370          1.7325          1.7281          1.7236          1.7192
          1.7147          1.7102          1.7057          1.7011          1.6966          1.6920          1.6874
          1.6828          1.6781          1.6734          1.6687          1.6639          1.6591          1.6543
          1.6494          1.6445          1.6395          1.6345          1.6295          1.6244          1.6193
          1.6142          1.6090          1.6039          1.5986          1.5934          1.5882          1.5829
          1.5776          1.5723          1.5670          1.5617          1.5585          1.5552          1.5519
          1.5485          1.5451          1.5417          1.5382          1.5347          1.5312          1.5277
          2.5730          2.5634          2.5540          2.5447          2.5356          2.5265          2.5175
          2.5086          2.4998          2.4914          2.4829          2.4745          2.4661          2.4580
          2.4502          2.4424          2.4347          2.4270          2.4196          2.4123          2.4051
          2.3979          2.3908          2.3839          2.3772          2.3706          2.3641          2.3577
          2.3513          2.3449          2.3386          2.3323          2.3261          2.3200          2.3140
          2.3079          2.3018          2.2958          2.2899          2.2841          2.2784          2.2727
          2.2671          2.2615          2.2558          2.2503          2.2447          2.2393          2.2338
          2.2284          2.2231          2.2177          2.2124          2.2070          2.2017          2.1965
          2.1912          2.1859          2.1806          2.1753          2.1698          2.1644          2.1592
          2.1540          2.1490          2.1436          2.1382          2.1329          2.1276          2.1223
          2.1171          2.1119          2.1067          2.1017          2.0967          2.0918          2.0868
          2.0819          2.0770          2.0721          2.0673          2.0625          2.0577          2.0529
          2.0482          2.0434          2.0388          2.0341          2.0295          2.0249          2.0203
          2.0157          2.0111          2.0066          2.0021          1.9976          1.9931          1.9886
          1.9842          1.9798          1.9753          1.9709          1.9665          1.9620          1.9575
          1.9531          1.9487          1.9442          1.9398          1.9354          1.9309          1.9264
          1.9219          1.9174          1.9129          1.9084          1.9039          1.8994          1.8949
          1.8905          1.8860          1.8816          1.8771          1.8727          1.8682          1.8638
          1.8593          1.8549          1.8505          1.8460          1.8416          1.8371          1.8327
          1.8282          1.8238          1.8193          1.8149          1.8104          1.8059          1.8015
          1.7970          1.7925          1.7880          1.7835          1.7790          1.7744          1.7699
          1.7654          1.7608          1.7564          1.7521          1.7477          1.7434          1.7390
          1.7346          1.7303          1.7259          1.7215          1.7171          1.7126          1.7082
          1.7037          1.6993          1.6948          1.6903          1.6857          1.6812          1.6765
          1.6719          1.6672          1.6625          1.6578          1.6530          1.6482          1.6434
          1.6385          1.6336          1.6286          1.6236          1.6186          1.6135          1.6085
          1.6033          1.5982          1.5930          1.5878          1.5826          1.5774          1.5721
          1.5668          1.5616          1.5573          1.5541          1.5509          1.5476          1.5442
          1.5408          1.5374          1.5340          1.5306          1.5271          2.5729          2.5632
          2.5537          2.5444          2.5352          2.5262          2.5173          2.5085          2.4999
          2.4915          2.4831          2.4746          2.4663          2.4581          2.4500          2.4422
          2.4344          2.4267          2.4191          2.4118          2.4045          2.3973          2.3902
          2.3832          2.3763          2.3697          2.3632          2.3567          2.3503          2.3440
          2.3377          2.3314          2.3253          2.3191          2.3130          2.3069          2.3009
          2.2949          2.2890          2.2831          2.2773          2.2716          2.2659          2.2601
          2.2544          2.2488          2.2431          2.2376          2.2320          2.2265          2.2212
          2.2159          2.2105          2.2052          2.2000          2.1947          2.1896          2.1844
          2.1791          2.1737          2.1683          2.1631          2.1580          2.1529          2.1480
          2.1429          2.1375          2.1322          2.1269          2.1216          2.1164          2.1111
          2.1060          2.1009          2.0958          2.0907          2.0856          2.0806          2.0756
          2.0707          2.0657          2.0608          2.0559          2.0511          2.0463          2.0416
          2.0369          2.0323          2.0277          2.0231          2.0185          2.0139          2.0094
          2.0049          2.0004          1.9959          1.9914          1.9870          1.9826          1.9782
          1.9738          1.9694          1.9650          1.9605          1.9561          1.9516          1.9474
          1.9434          1.9389          1.9345          1.9302          1.9258          1.9215          1.9171
          1.9128          1.9084          1.9041          1.8998          1.8953          1.8909          1.8864
          1.8820          1.8775          1.8731          1.8687          1.8642          1.8598          1.8554
          1.8509          1.8465          1.8421          1.8376          1.8332          1.8287          1.8243
          1.8198          1.8154          1.8109          1.8064          1.8020          1.7975          1.7930
          1.7885          1.7840          1.7795          1.7750          1.7704          1.7659          1.7613
          1.7567          1.7524          1.7481          1.7437          1.7393          1.7350          1.7306
          1.7262          1.7218          1.7174          1.7130          1.7086          1.7041          1.6997
          1.6952          1.6907          1.6861          1.6815          1.6769          1.6723          1.6677
          1.6630          1.6582          1.6535          1.6487          1.6439          1.6390          1.6341
          1.6292          1.6242          1.6192          1.6141          1.6090          1.6039          1.5988
          1.5936          1.5884          1.5832          1.5780          1.5728          1.5675          1.5622
          1.5570          1.5534          1.5501          1.5468          1.5435          1.5402          1.5368
          1.5334          1.5300          1.5265          2.5789          2.5690          2.5593          2.5498
          2.5405          2.5314          2.5224          2.5135          2.5048          2.4962          2.4878
          2.4796          2.4713          2.4632          2.4552          2.4473          2.4397          2.4321
          2.4246          2.4172          2.4099          2.4027          2.3957          2.3887          2.3818
          2.3750          2.3682          2.3617          2.3552          2.3488          2.3425          2.3363
          2.3301          2.3239          2.3177          2.3116          2.3056          2.2997          2.2937
          2.2878          2.2820          2.2762          2.2704          2.2648          2.2591          2.2534
          2.2478          2.2422          2.2366          2.2311          2.2258          2.2204          2.2149
          2.2094          2.2040          2.1986          2.1933          2.1880          2.1828          2.1775
          2.1723          2.1671          2.1620          2.1569          2.1519          2.1470          2.1422
          2.1368          2.1315          2.1261          2.1207          2.1154          2.1102          2.1049
          2.0998          2.0946          2.0895          2.0844          2.0793          2.0743          2.0692
          2.0643          2.0593          2.0544          2.0495          2.0447          2.0399          2.0351
          2.0304          2.0257          2.0210          2.0164          2.0117          2.0071          2.0026
          1.9980          1.9935          1.9890          1.9845          1.9801          1.9757          1.9713
          1.9669          1.9624          1.9580          1.9535          1.9489          1.9447          1.9414
          1.9371          1.9327          1.9284          1.9241          1.9197          1.9153          1.9108
          1.9064          1.9021          1.8977          1.8933          1.8889          1.8846          1.8803
          1.8759          1.8716          1.8673          1.8629          1.8585          1.8540          1.8495
          1.8451          1.8406          1.8361          1.8317          1.8272          1.8227          1.8182
          1.8137          1.8092          1.8047          1.8002          1.7957          1.7912          1.7866
          1.7821          1.7775          1.7730          1.7684          1.7638          1.7592          1.7546
          1.7501          1.7458          1.7414          1.7370          1.7326          1.7282          1.7237
          1.7193          1.7149          1.7104          1.7059          1.7015          1.6969          1.6924
          1.6878          1.6832          1.6786          1.6739          1.6692          1.6645          1.6598
          1.6550          1.6502          1.6454          1.6405          1.6355          1.6306          1.6256
          1.6205          1.6155          1.6103          1.6052          1.6000          1.5948          1.5896
          1.5844          1.5791          1.5739          1.5686          1.5632          1.5579          1.5528
          1.5495          1.5463          1.5429          1.5396          1.5362          1.5328          1.5294
          1.5259          2.5828          2.5727          2.5628          2.5532          2.5438          2.5346
          2.5256          2.5167          2.5079          2.4993          2.4908          2.4825          2.4744
          2.4662          2.4582          2.4503          2.4426          2.4350          2.4275          2.4201
          2.4128          2.4056          2.3985          2.3915          2.3846          2.3778          2.3711
          2.3645          2.3581          2.3518          2.3455          2.3393          2.3332          2.3271
          2.3210          2.3150          2.3090          2.3030          2.2971          2.2912          2.2854
          2.2795          2.2738          2.2681          2.2624          2.2568          2.2512          2.2456
          2.2401          2.2346          2.2292          2.2239          2.2185          2.2131          2.2077
          2.2023          2.1969          2.1917          2.1865          2.1813          2.1762          2.1709
          2.1658          2.1606          2.1556          2.1506          2.1456          2.1407          2.1357
          2.1303          2.1248          2.1194          2.1141          2.1087          2.1035          2.0982
          2.0930          2.0878          2.0827          2.0775          2.0725          2.0674          2.0624
          2.0574          2.0525          2.0476          2.0427          2.0379          2.0331          2.0284
          2.0237          2.0190          2.0143          2.0097          2.0051          2.0005          1.9959
          1.9914          1.9868          1.9823          1.9778          1.9733          1.9688          1.9643
          1.9597          1.9551          1.9504          1.9457          1.9415          1.9388          1.9344
          1.9302          1.9258          1.9214          1.9170          1.9126          1.9082          1.9038
          1.8994          1.8950          1.8906          1.8862          1.8819          1.8775          1.8732
          1.8688          1.8644          1.8601          1.8557          1.8514          1.8470          1.8427
          1.8384          1.8339          1.8294          1.8249          1.8204          1.8159          1.8113
          1.8068          1.8023          1.7977          1.7932          1.7886          1.7841          1.7795
          1.7749          1.7703          1.7657          1.7611          1.7565          1.7519          1.7473
          1.7429          1.7385          1.7341          1.7297          1.7252          1.7208          1.7163
          1.7118          1.7073          1.7028          1.6983          1.6937          1.6891          1.6845
          1.6798          1.6752          1.6705          1.6657          1.6610          1.6562          1.6514
          1.6465          1.6416          1.6367          1.6317          1.6267          1.6217          1.6166
          1.6114          1.6063          1.6011          1.5959          1.5906          1.5854          1.5801
          1.5748          1.5695          1.5641          1.5588          1.5535          1.5489          1.5456
          1.5423          1.5390          1.5356          1.5322          1.5287          1.5253          2.5868
          2.5765          2.5665          2.5569          2.5474          2.5381          2.5291          2.5202
          2.5114          2.5027          2.4942          2.4858          2.4776          2.4696          2.4616
          2.4536          2.4458          2.4382          2.4308          2.4234          2.4160          2.4088
          2.4017          2.3947          2.3877          2.3809          2.3742          2.3675          2.3610
          2.3546          2.3483          2.3421          2.3360          2.3299          2.3238          2.3178
          2.3118          2.3059          2.3000          2.2942          2.2884          2.2827          2.2770
          2.2713          2.2657          2.2602          2.2547          2.2492          2.2438          2.2383
          2.2329          2.2275          2.2222          2.2169          2.2116          2.2062          2.2008
          2.1956          2.1904          2.1852          2.1801          2.1750          2.1698          2.1646
          2.1595          2.1545          2.1495          2.1446          2.1399          2.1352          2.1297
          2.1242          2.1187          2.1133          2.1080          2.1026          2.0974          2.0921
          2.0868          2.0816          2.0764          2.0713          2.0662          2.0611          2.0561
          2.0511          2.0461          2.0412          2.0363          2.0315          2.0267          2.0219
          2.0171          2.0124          2.0078          2.0031          1.9985          1.9939          1.9893
          1.9847          1.9802          1.9756          1.9710          1.9664          1.9618          1.9571
          1.9524          1.9476          1.9429          1.9385          1.9363          1.9320          1.9277
          1.9233          1.9189          1.9144          1.9100          1.9056          1.9012          1.8968
          1.8924          1.8880          1.8836          1.8792          1.8748          1.8705          1.8661
          1.8617          1.8573          1.8530          1.8486          1.8442          1.8398          1.8354
          1.8310          1.8266          1.8222          1.8179          1.8135          1.8090          1.8044
          1.7999          1.7953          1.7907          1.7861          1.7815          1.7769          1.7723
          1.7677          1.7631          1.7584          1.7538          1.7491          1.7445          1.7401
          1.7356          1.7312          1.7267          1.7222          1.7178          1.7133          1.7088
          1.7042          1.6996          1.6950          1.6904          1.6858          1.6811          1.6764
          1.6717          1.6670          1.6622          1.6574          1.6526          1.6477          1.6428
          1.6378          1.6328          1.6278          1.6228          1.6176          1.6125          1.6073
          1.6021          1.5969          1.5916          1.5863          1.5810          1.5757          1.5704
          1.5651          1.5597          1.5543          1.5489          1.5450          1.5417          1.5383
          1.5350          1.5316          1.5281          1.5247          2.5903          2.5799          2.5698
          2.5601          2.5506          2.5413          2.5322          2.5233          2.5145          2.5058
          2.4973          2.4889          2.4806          2.4726          2.4647          2.4567          2.4489
          2.4412          2.4338          2.4264          2.4191          2.4118          2.4047          2.3976
          2.3907          2.3838          2.3771          2.3704          2.3638          2.3573          2.3509
          2.3447          2.3385          2.3324          2.3264          2.3204          2.3144          2.3084
          2.3025          2.2967          2.2909          2.2852          2.2794          2.2738          2.2682
          2.2626          2.2571          2.2517          2.2462          2.2409          2.2356          2.2303
          2.2251          2.2198          2.2146          2.2095          2.2043          2.1993          2.1941
          2.1889          2.1838          2.1787          2.1736          2.1685          2.1633          2.1583
          2.1534          2.1486          2.1437          2.1388          2.1340          2.1286          2.1230
          2.1175          2.1120          2.1066          2.1012          2.0958          2.0905          2.0852
          2.0799          2.0747          2.0695          2.0644          2.0592          2.0542          2.0492
          2.0442          2.0392          2.0343          2.0294          2.0246          2.0198          2.0151
          2.0103          2.0056          2.0009          1.9963          1.9916          1.9870          1.9824
          1.9778          1.9732          1.9686          1.9639          1.9593          1.9545          1.9497
          1.9451          1.9405          1.9354          1.9339          1.9294          1.9250          1.9206
          1.9161          1.9116          1.9072          1.9028          1.8984          1.8940          1.8896
          1.8852          1.8808          1.8764          1.8720          1.8676          1.8632          1.8588
          1.8544          1.8500          1.8456          1.8412          1.8368          1.8324          1.8280
          1.8236          1.8191          1.8147          1.8103          1.8058          1.8014          1.7969
          1.7925          1.7880          1.7834          1.7788          1.7742          1.7695          1.7649
          1.7602          1.7556          1.7509          1.7462          1.7415          1.7370          1.7326
          1.7281          1.7236          1.7191          1.7146          1.7100          1.7055          1.7009
          1.6962          1.6916          1.6870          1.6823          1.6776          1.6728          1.6681
          1.6633          1.6585          1.6537          1.6488          1.6438          1.6389          1.6339
          1.6289          1.6238          1.6187          1.6135          1.6083          1.6031          1.5978
          1.5926          1.5873          1.5819          1.5766          1.5713          1.5659          1.5605
          1.5551          1.5497          1.5443          1.5410          1.5377          1.5343          1.5309
          1.5275          1.5241          2.5935          2.5830          2.5729          2.5631          2.5536
          2.5443          2.5351          2.5262          2.5174          2.5087          2.5002          2.4917
          2.4835          2.4753          2.4674          2.4596          2.4518          2.4440          2.4365
          2.4292          2.4219          2.4147          2.4075          2.4004          2.3934          2.3865
          2.3798          2.3731          2.3664          2.3599          2.3534          2.3471          2.3410
          2.3348          2.3288          2.3228          2.3168          2.3108          2.3049          2.2991
          2.2933          2.2875          2.2818          2.2761          2.2705          2.2649          2.2594
          2.2539          2.2485          2.2431          2.2378          2.2325          2.2272          2.2220
          2.2168          2.2116          2.2065          2.2013          2.1962          2.1912          2.1862
          2.1813          2.1763          2.1714          2.1665          2.1617          2.1569          2.1522
          2.1473          2.1424          2.1374          2.1325          2.1268          2.1211          2.1156
          2.1100          2.1045          2.0991          2.0937          2.0883          2.0830          2.0777
          2.0725          2.0673          2.0622          2.0571          2.0520          2.0470          2.0420
          2.0371          2.0322          2.0274          2.0226          2.0178          2.0130          2.0083
          2.0036          1.9989          1.9941          1.9894          1.9847          1.9800          1.9754
          1.9707          1.9661          1.9614          1.9568          1.9521          1.9474          1.9428
          1.9383          1.9339          1.9308          1.9266          1.9221          1.9176          1.9132
          1.9087          1.9043          1.8998          1.8954          1.8910          1.8866          1.8822
          1.8778          1.8734          1.8689          1.8645          1.8601          1.8557          1.8513
          1.8469          1.8425          1.8381          1.8336          1.8292          1.8248          1.8203
          1.8159          1.8114          1.8070          1.8025          1.7980          1.7935          1.7891
          1.7846          1.7801          1.7756          1.7711          1.7666          1.7619          1.7572
          1.7525          1.7478          1.7431          1.7384          1.7339          1.7294          1.7249
          1.7204          1.7158          1.7112          1.7066          1.7020          1.6974          1.6927
          1.6881          1.6834          1.6787          1.6739          1.6692          1.6644          1.6595
          1.6547          1.6498          1.6448          1.6399          1.6349          1.6298          1.6247
          1.6196          1.6145          1.6092          1.6040          1.5987          1.5935          1.5881
          1.5828          1.5775          1.5721          1.5668          1.5614          1.5559          1.5504
          1.5450          1.5403          1.5370          1.5337          1.5303          1.5269          1.5235
          2.5959          2.5855          2.5754          2.5655          2.5560          2.5467          2.5376
          2.5286          2.5198          2.5112          2.5026          2.4942          2.4859          2.4777
          2.4697          2.4619          2.4543          2.4465          2.4389          2.4315          2.4243
          2.4171          2.4099          2.4028          2.3958          2.3889          2.3821          2.3754
          2.3688          2.3622          2.3557          2.3493          2.3431          2.3369          2.3309
          2.3249          2.3189          2.3129          2.3070          2.3011          2.2953          2.2896
          2.2838          2.2781          2.2725          2.2669          2.2614          2.2559          2.2504
          2.2450          2.2396          2.2343          2.2291          2.2239          2.2187          2.2135
          2.2084          2.2032          2.1981          2.1930          2.1880          2.1830          2.1780
          2.1731          2.1683          2.1634          2.1585          2.1537          2.1490          2.1442
          2.1395          2.1348          2.1300          2.1243          2.1188          2.1133          2.1077
          2.1022          2.0967          2.0913          2.0859          2.0806          2.0753          2.0701
          2.0649          2.0598          2.0547          2.0496          2.0446          2.0396          2.0346
          2.0297          2.0248          2.0199          2.0151          2.0103          2.0055          2.0008
          1.9960          1.9913          1.9866          1.9820          1.9774          1.9727          1.9681
          1.9635          1.9588          1.9542          1.9495          1.9449          1.9404          1.9359
          1.9314          1.9277          1.9234          1.9189          1.9145          1.9100          1.9055
          1.9011          1.8966          1.8922          1.8878          1.8834          1.8789          1.8745
          1.8701          1.8657          1.8612          1.8568          1.8524          1.8480          1.8435
          1.8391          1.8347          1.8302          1.8258          1.8213          1.8168          1.8124
          1.8079          1.8034          1.7989          1.7944          1.7899          1.7854          1.7809
          1.7764          1.7719          1.7674          1.7628          1.7583          1.7537          1.7492
          1.7446          1.7399          1.7351          1.7305          1.7260          1.7215          1.7169
          1.7123          1.7077          1.7031          1.6984          1.6937          1.6891          1.6844
          1.6796          1.6749          1.6701          1.6653          1.6605          1.6556          1.6507
          1.6457          1.6408          1.6358          1.6307          1.6256          1.6205          1.6153
          1.6101          1.6049          1.5996          1.5943          1.5890          1.5836          1.5783
          1.5729          1.5675          1.5622          1.5567          1.5512          1.5457          1.5403
          1.5363          1.5330          1.5296          1.5262          1.5228          2.5970          2.5869
          2.5770          2.5672          2.5576          2.5483          2.5392          2.5303          2.5215
          2.5129          2.5044          2.4959          2.4876          2.4795          2.4715          2.4636
          2.4560          2.4484          2.4408          2.4333          2.4260          2.4189          2.4118
          2.4047          2.3977          2.3908          2.3840          2.3772          2.3706          2.3640
          2.3575          2.3511          2.3447          2.3386          2.3325          2.3265          2.3205
          2.3145          2.3086          2.3028          2.2969          2.2911          2.2854          2.2797
          2.2741          2.2685          2.2629          2.2574          2.2520          2.2465          2.2411
          2.2358          2.2305          2.2253          2.2201          2.2150          2.2098          2.2047
          2.1995          2.1944          2.1893          2.1843          2.1794          2.1745          2.1696
          2.1647          2.1599          2.1550          2.1501          2.1453          2.1405          2.1357
          2.1309          2.1262          2.1216          2.1160          2.1104          2.1049          2.0993
          2.0938          2.0883          2.0828          2.0775          2.0722          2.0669          2.0617
          2.0565          2.0514          2.0463          2.0413          2.0363          2.0313          2.0264
          2.0215          2.0167          2.0119          2.0071          2.0024          1.9977          1.9931
          1.9884          1.9837          1.9791          1.9744          1.9698          1.9652          1.9605
          1.9559          1.9513          1.9466          1.9421          1.9375          1.9330          1.9284
          1.9244          1.9199          1.9154          1.9109          1.9065          1.9020          1.8976
          1.8931          1.8887          1.8842          1.8798          1.8754          1.8709          1.8665
          1.8621          1.8576          1.8532          1.8488          1.8443          1.8399          1.8354
          1.8309          1.8265          1.8220          1.8175          1.8131          1.8086          1.8041
          1.7996          1.7951          1.7906          1.7861          1.7815          1.7770          1.7725
          1.7679          1.7634          1.7589          1.7543          1.7498          1.7452          1.7407
          1.7361          1.7314          1.7268          1.7223          1.7178          1.7132          1.7086
          1.7039          1.6993          1.6946          1.6899          1.6852          1.6804          1.6757
          1.6709          1.6661          1.6612          1.6564          1.6514          1.6465          1.6415
          1.6365          1.6315          1.6264          1.6212          1.6161          1.6109          1.6056
          1.6003          1.5950          1.5897          1.5844          1.5790          1.5736          1.5683
          1.5629          1.5574          1.5520          1.5464          1.5409          1.5356          1.5323
          1.5290          1.5256          1.5222          2.5981          2.5879          2.5782          2.5686
          2.5591          2.5498          2.5407          2.5318          2.5231          2.5145          2.5060
          2.4977          2.4894          2.4812          2.4732          2.4653          2.4577          2.4501
          2.4426          2.4351          2.4278          2.4207          2.4136          2.4066          2.3996
          2.3927          2.3858          2.3791          2.3724          2.3658          2.3593          2.3529
          2.3465          2.3402          2.3341          2.3281          2.3221          2.3162          2.3103
          2.3044          2.2986          2.2928          2.2870          2.2813          2.2757          2.2700
          2.2645          2.2590          2.2535          2.2481          2.2427          2.2373          2.2320
          2.2268          2.2216          2.2164          2.2113          2.2061          2.2010          2.1959
          2.1908          2.1857          2.1807          2.1758          2.1709          2.1660          2.1612
          2.1563          2.1514          2.1465          2.1417          2.1369          2.1321          2.1273
          2.1225          2.1177          2.1127          2.1070          2.1014          2.0958          2.0903
          2.0848          2.0794          2.0740          2.0687          2.0635          2.0583          2.0531
          2.0480          2.0430          2.0380          2.0330          2.0281          2.0233          2.0185
          2.0137          2.0089          2.0042          1.9995          1.9948          1.9901          1.9854
          1.9807          1.9761          1.9714          1.9668          1.9621          1.9575          1.9529
          1.9483          1.9437          1.9391          1.9345          1.9299          1.9253          1.9208
          1.9163          1.9118          1.9074          1.9029          1.8985          1.8940          1.8896
          1.8852          1.8807          1.8763          1.8719          1.8674          1.8630          1.8586
          1.8541          1.8497          1.8453          1.8408          1.8364          1.8319          1.8274
          1.8230          1.8185          1.8140          1.8095          1.8051          1.8006          1.7961
          1.7915          1.7870          1.7825          1.7780          1.7734          1.7689          1.7644
          1.7598          1.7552          1.7506          1.7459          1.7412          1.7365          1.7318
          1.7271          1.7225          1.7179          1.7132          1.7085          1.7040          1.6995
          1.6949          1.6904          1.6858          1.6812          1.6765          1.6717          1.6668
          1.6620          1.6571          1.6522          1.6472          1.6422          1.6372          1.6322
          1.6271          1.6219          1.6168          1.6116          1.6063          1.6010          1.5957
          1.5904          1.5851          1.5797          1.5743          1.5689          1.5635          1.5581
          1.5527          1.5472          1.5416          1.5361          1.5316          1.5283          1.5249
          1.5215          2.5988          2.5885          2.5787          2.5693          2.5600          2.5508
          2.5418          2.5330          2.5243          2.5158          2.5074          2.4991          2.4908
          2.4827          2.4747          2.4668          2.4592          2.4516          2.4442          2.4368
          2.4294          2.4223          2.4152          2.4083          2.4014          2.3944          2.3876
          2.3808          2.3742          2.3676          2.3610          2.3546          2.3482          2.3419
          2.3357          2.3297          2.3237          2.3177          2.3118          2.3059          2.3001
          2.2943          2.2886          2.2828          2.2772          2.2715          2.2660          2.2604
          2.2550          2.2495          2.2441          2.2388          2.2334          2.2282          2.2230
          2.2178          2.2127          2.2075          2.2024          2.1973          2.1922          2.1871
          2.1821          2.1771          2.1721          2.1672          2.1624          2.1575          2.1526
          2.1477          2.1428          2.1380          2.1331          2.1283          2.1235          2.1187
          2.1140          2.1090          2.1033          2.0977          2.0921          2.0866          2.0812
          2.0758          2.0704          2.0652          2.0600          2.0548          2.0497          2.0447
          2.0397          2.0347          2.0298          2.0250          2.0201          2.0153          2.0105
          2.0058          2.0010          1.9963          1.9916          1.9869          1.9822          1.9775
          1.9729          1.9682          1.9635          1.9589          1.9542          1.9496          1.9449
          1.9403          1.9357          1.9311          1.9266          1.9220          1.9175          1.9130
          1.9086          1.9041          1.8996          1.8952          1.8907          1.8863          1.8819
          1.8774          1.8730          1.8685          1.8641          1.8596          1.8552          1.8507
          1.8463          1.8418          1.8373          1.8329          1.8284          1.8239          1.8194
          1.8150          1.8105          1.8060          1.8014          1.7969          1.7924          1.7879
          1.7833          1.7787          1.7741          1.7695          1.7649          1.7602          1.7555
          1.7509          1.7462          1.7415          1.7368          1.7321          1.7274          1.7227
          1.7181          1.7134          1.7087          1.7040          1.6993          1.6946          1.6898
          1.6853          1.6807          1.6761          1.6715          1.6668          1.6621          1.6574
          1.6526          1.6479          1.6429          1.6379          1.6328          1.6277          1.6226
          1.6174          1.6122          1.6070          1.6017          1.5964          1.5910          1.5857
          1.5803          1.5749          1.5696          1.5642          1.5588          1.5533          1.5478
          1.5423          1.5367          1.5312          1.5276          1.5242          1.5208          2.5990
          2.5889          2.5792          2.5698          2.5607          2.5516          2.5428          2.5340
          2.5255          2.5170          2.5087          2.5005          2.4923          2.4842          2.4763
          2.4684          2.4607          2.4532          2.4458          2.4385          2.4312          2.4240
          2.4170          2.4100          2.4032          2.3963          2.3894          2.3827          2.3760
          2.3694          2.3629          2.3564          2.3500          2.3437          2.3375          2.3313
          2.3253          2.3194          2.3134          2.3076          2.3017          2.2960          2.2902
          2.2845          2.2788          2.2731          2.2675          2.2620          2.2565          2.2511
          2.2456          2.2403          2.2349          2.2296          2.2244          2.2192          2.2141
          2.2089          2.2038          2.1987          2.1936          2.1885          2.1835          2.1784
          2.1734          2.1685          2.1636          2.1588          2.1539          2.1489          2.1440
          2.1391          2.1343          2.1294          2.1246          2.1198          2.1150          2.1101
          2.1052          2.0996          2.0940          2.0885          2.0830          2.0776          2.0723
          2.0670          2.0618          2.0567          2.0516          2.0465          2.0415          2.0365
          2.0316          2.0266          2.0217          2.0169          2.0120          2.0072          2.0024
          1.9977          1.9929          1.9882          1.9834          1.9787          1.9740          1.9693
          1.9646          1.9600          1.9553          1.9507          1.9461          1.9415          1.9370
          1.9324          1.9278          1.9233          1.9187          1.9142          1.9097          1.9053
          1.9008          1.8963          1.8919          1.8874          1.8829          1.8785          1.8740
          1.8696          1.8651          1.8606          1.8562          1.8517          1.8472          1.8428
          1.8383          1.8338          1.8293          1.8248          1.8203          1.8158          1.8113
          1.8067          1.8021          1.7976          1.7930          1.7884          1.7838          1.7791
          1.7745          1.7698          1.7651          1.7605          1.7558          1.7511          1.7464
          1.7418          1.7371          1.7323          1.7276          1.7229          1.7182          1.7136
          1.7089          1.7041          1.6994          1.6947          1.6899          1.6851          1.6804
          1.6755          1.6708          1.6661          1.6614          1.6567          1.6520          1.6473
          1.6425          1.6377          1.6328          1.6279          1.6229          1.6180          1.6128
          1.6075          1.6023          1.5970          1.5916          1.5863          1.5809          1.5755
          1.5701          1.5647          1.5593          1.5539          1.5484          1.5429          1.5373
          1.5318          1.5268          1.5235          1.5201          2.5935          2.5838          2.5744
          2.5653          2.5563          2.5474          2.5386          2.5300          2.5215          2.5131
          2.5049          2.4968          2.4887          2.4807          2.4729          2.4651          2.4575
          2.4500          2.4427          2.4354          2.4282          2.4211          2.4141          2.4072
          2.4004          2.3936          2.3868          2.3800          2.3734          2.3668          2.3603
          2.3539          2.3475          2.3412          2.3350          2.3289          2.3229          2.3169
          2.3110          2.3052          2.2994          2.2936          2.2879          2.2821          2.2765
          2.2708          2.2653          2.2597          2.2543          2.2488          2.2434          2.2381
          2.2327          2.2275          2.2222          2.2171          2.2119          2.2068          2.2017
          2.1966          2.1915          2.1865          2.1814          2.1764          2.1715          2.1665
          2.1616          2.1568          2.1519          2.1469          2.1420          2.1371          2.1323
          2.1275          2.1227          2.1179          2.1131          2.1081          2.1032          2.0982
          2.0927          2.0872          2.0817          2.0763          2.0710          2.0657          2.0605
          2.0553          2.0502          2.0451          2.0400          2.0350          2.0300          2.0251
          2.0202          2.0153          2.0105          2.0057          2.0009          1.9961          1.9914
          1.9866          1.9819          1.9772          1.9725          1.9679          1.9632          1.9586
          1.9541          1.9495          1.9449          1.9403          1.9358          1.9312          1.9267
          1.9221          1.9176          1.9131          1.9086          1.9041          1.8997          1.8952
          1.8908          1.8863          1.8819          1.8774          1.8730          1.8685          1.8641
          1.8596          1.8552          1.8507          1.8463          1.8418          1.8373          1.8327
          1.8282          1.8237          1.8192          1.8147          1.8101          1.8056          1.8010
          1.7963          1.7917          1.7871          1.7825          1.7779          1.7732          1.7686
          1.7640          1.7593          1.7547          1.7500          1.7453          1.7407          1.7360
          1.7313          1.7266          1.7219          1.7172          1.7125          1.7079          1.7032
          1.6985          1.6937          1.6890          1.6842          1.6795          1.6747          1.6699
          1.6650          1.6601          1.6553          1.6506          1.6459          1.6411          1.6363
          1.6315          1.6266          1.6218          1.6168          1.6119          1.6069          1.6018
          1.5967          1.5916          1.5864          1.5811          1.5757          1.5704          1.5650
          1.5596          1.5542          1.5488          1.5433          1.5378          1.5322          1.5267
          1.5227          1.5195          2.5837          2.5746          2.5656          2.5567          2.5479
          2.5392          2.5307          2.5223          2.5139          2.5056          2.4975          2.4893
          2.4813          2.4733          2.4655          2.4576          2.4501          2.4427          2.4354
          2.4282          2.4211          2.4141          2.4071          2.4003          2.3936          2.3867
          2.3800          2.3733          2.3668          2.3602          2.3538          2.3474          2.3411
          2.3349          2.3287          2.3227          2.3167          2.3108          2.3049          2.2991
          2.2933          2.2876          2.2819          2.2762          2.2706          2.2650          2.2595
          2.2540          2.2485          2.2431          2.2378          2.2325          2.2272          2.2220
          2.2168          2.2117          2.2065          2.2014          2.1964          2.1913          2.1863
          2.1813          2.1763          2.1714          2.1664          2.1615          2.1567          2.1518
          2.1469          2.1421          2.1372          2.1323          2.1275          2.1227          2.1179
          2.1132          2.1083          2.1034          2.0986          2.0938          2.0883          2.0828
          2.0774          2.0720          2.0667          2.0614          2.0562          2.0510          2.0459
          2.0408          2.0358          2.0308          2.0258          2.0209          2.0160          2.0112
          2.0064          2.0016          1.9968          1.9921          1.9874          1.9827          1.9780
          1.9734          1.9688          1.9642          1.9596          1.9551          1.9505          1.9460
          1.9414          1.9369          1.9324          1.9278          1.9233          1.9188          1.9144
          1.9099          1.9054          1.9010          1.8966          1.8921          1.8877          1.8833
          1.8789          1.8745          1.8700          1.8656          1.8611          1.8567          1.8522
          1.8478          1.8433          1.8388          1.8344          1.8299          1.8254          1.8209
          1.8163          1.8118          1.8072          1.8027          1.7981          1.7936          1.7890
          1.7844          1.7798          1.7753          1.7707          1.7661          1.7615          1.7569
          1.7523          1.7477          1.7430          1.7384          1.7338          1.7291          1.7244
          1.7198          1.7151          1.7105          1.7059          1.7012          1.6966          1.6919
          1.6872          1.6825          1.6778          1.6730          1.6682          1.6634          1.6586
          1.6538          1.6489          1.6440          1.6391          1.6344          1.6296          1.6248
          1.6200          1.6151          1.6102          1.6053          1.6003          1.5953          1.5903
          1.5853          1.5802          1.5751          1.5700          1.5649          1.5597          1.5543
          1.5490          1.5435          1.5381          1.5326          1.5271          1.5219          1.5188
          2.5722          2.5636          2.5550          2.5463          2.5377          2.5293          2.5209
          2.5126          2.5044          2.4961          2.4879          2.4799          2.4720          2.4639
          2.4558          2.4482          2.4409          2.4336          2.4264          2.4192          2.4122
          2.4052          2.3984          2.3916          2.3848          2.3781          2.3714          2.3648
          2.3583          2.3518          2.3454          2.3391          2.3329          2.3267          2.3206
          2.3146          2.3087          2.3028          2.2970          2.2913          2.2855          2.2798
          2.2741          2.2685          2.2630          2.2574          2.2520          2.2465          2.2412
          2.2358          2.2305          2.2253          2.2201          2.2149          2.2098          2.2047
          2.1996          2.1946          2.1896          2.1846          2.1796          2.1747          2.1697
          2.1648          2.1600          2.1551          2.1503          2.1455          2.1406          2.1358
          2.1310          2.1262          2.1214          2.1167          2.1120          2.1071          2.1023
          2.0975          2.0927          2.0879          2.0825          2.0771          2.0717          2.0664
          2.0611          2.0559          2.0507          2.0456          2.0405          2.0354          2.0304
          2.0254          2.0205          2.0156          2.0108          2.0060          2.0012          1.9964
          1.9918          1.9871          1.9825          1.9779          1.9733          1.9687          1.9641
          1.9596          1.9550          1.9505          1.9460          1.9415          1.9370          1.9325
          1.9280          1.9235          1.9191          1.9146          1.9102          1.9058          1.9013
          1.8969          1.8925          1.8881          1.8837          1.8793          1.8748          1.8704
          1.8660          1.8616          1.8572          1.8528          1.8484          1.8440          1.8395
          1.8350          1.8306          1.8261          1.8216          1.8172          1.8127          1.8082
          1.8037          1.7992          1.7947          1.7902          1.7857          1.7811          1.7766
          1.7721          1.7676          1.7630          1.7585          1.7539          1.7494          1.7448
          1.7402          1.7357          1.7311          1.7265          1.7219          1.7173          1.7127
          1.7081          1.7035          1.6989          1.6943          1.6897          1.6850          1.6804
          1.6757          1.6710          1.6663          1.6616          1.6568          1.6520          1.6472
          1.6424          1.6375          1.6326          1.6276          1.6228          1.6181          1.6133
          1.6084          1.6036          1.5987          1.5937          1.5888          1.5838          1.5788
          1.5738          1.5688          1.5637          1.5587          1.5536          1.5486          1.5435
          1.5383          1.5329          1.5275          1.5222          1.5180          2.5600          2.5518
          2.5433          2.5348          2.5266          2.5182          2.5098          2.5015          2.4932
          2.4851          2.4770          2.4687          2.4606          2.4526          2.4448          2.4375
          2.4302          2.4230          2.4157          2.4087          2.4018          2.3949          2.3882
          2.3814          2.3746          2.3680          2.3614          2.3549          2.3483          2.3420
          2.3357          2.3294          2.3233          2.3172          2.3112          2.3053          2.2994
          2.2936          2.2879          2.2822          2.2765          2.2708          2.2652          2.2597
          2.2542          2.2487          2.2433          2.2379          2.2326          2.2273          2.2221
          2.2169          2.2118          2.2067          2.2016          2.1965          2.1915          2.1866
          2.1816          2.1767          2.1718          2.1669          2.1621          2.1573          2.1524
          2.1477          2.1429          2.1381          2.1333          2.1286          2.1238          2.1191
          2.1144          2.1097          2.1049          2.1002          2.0955          2.0908          2.0861
          2.0812          2.0758          2.0705          2.0652          2.0599          2.0547          2.0495
          2.0444          2.0393          2.0343          2.0292          2.0243          2.0194          2.0145
          2.0097          2.0049          2.0002          1.9955          1.9908          1.9861          1.9815
          1.9769          1.9724          1.9678          1.9633          1.9588          1.9542          1.9498
          1.9453          1.9408          1.9363          1.9319          1.9274          1.9229          1.9183
          1.9138          1.9093          1.9048          1.9003          1.8964          1.8920          1.8876
          1.8833          1.8789          1.8746          1.8702          1.8659          1.8615          1.8571
          1.8527          1.8483          1.8439          1.8395          1.8351          1.8307          1.8262
          1.8218          1.8174          1.8130          1.8086          1.8042          1.7997          1.7953
          1.7908          1.7864          1.7820          1.7775          1.7730          1.7686          1.7641
          1.7596          1.7552          1.7507          1.7462          1.7417          1.7372          1.7326
          1.7281          1.7236          1.7190          1.7145          1.7099          1.7054          1.7009
          1.6964          1.6918          1.6873          1.6827          1.6781          1.6735          1.6688
          1.6642          1.6595          1.6548          1.6501          1.6453          1.6405          1.6357
          1.6309          1.6260          1.6211          1.6162          1.6113          1.6065          1.6017
          1.5969          1.5920          1.5872          1.5823          1.5774          1.5724          1.5675
          1.5625          1.5575          1.5526          1.5476          1.5425          1.5375          1.5324
          1.5273          1.5223          1.5173          2.5476          2.5394          2.5311          2.5228
          2.5144          2.5059          2.4975          2.4893          2.4808          2.4724          2.4642
          2.4560          2.4480          2.4401          2.4327          2.4254          2.4182          2.4110
          2.4038          2.3969          2.3901          2.3833          2.3766          2.3698          2.3631
          2.3566          2.3500          2.3435          2.3372          2.3309          2.3247          2.3185
          2.3124          2.3064          2.3006          2.2947          2.2890          2.2833          2.2776
          2.2719          2.2663          2.2607          2.2552          2.2497          2.2443          2.2389
          2.2336          2.2283          2.2231          2.2179          2.2128          2.2077          2.2027
          2.1976          2.1926          2.1877          2.1827          2.1779          2.1731          2.1682
          2.1634          2.1586          2.1538          2.1490          2.1443          2.1397          2.1349
          2.1302          2.1255          2.1208          2.1161          2.1114          2.1065          2.1018
          2.0972          2.0925          2.0879          2.0833          2.0787          2.0737          2.0685
          2.0632          2.0580          2.0528          2.0477          2.0426          2.0375          2.0325
          2.0275          2.0226          2.0177          2.0129          2.0081          2.0033          1.9986
          1.9939          1.9892          1.9846          1.9799          1.9753          1.9708          1.9662
          1.9617          1.9572          1.9527          1.9483          1.9437          1.9391          1.9346
          1.9301          1.9256          1.9211          1.9166          1.9122          1.9077          1.9033
          1.8988          1.8950          1.8910          1.8866          1.8823          1.8779          1.8736
          1.8692          1.8649          1.8606          1.8562          1.8519          1.8476          1.8433
          1.8389          1.8346          1.8303          1.8259          1.8216          1.8172          1.8129
          1.8085          1.8042          1.7998          1.7955          1.7911          1.7867          1.7823
          1.7780          1.7736          1.7692          1.7648          1.7604          1.7560          1.7516
          1.7471          1.7427          1.7383          1.7338          1.7294          1.7249          1.7205
          1.7160          1.7115          1.7070          1.7026          1.6981          1.6936          1.6892
          1.6847          1.6801          1.6756          1.6711          1.6665          1.6619          1.6573
          1.6527          1.6480          1.6433          1.6386          1.6339          1.6291          1.6243
          1.6195          1.6147          1.6098          1.6049          1.5999          1.5951          1.5903
          1.5855          1.5807          1.5758          1.5710          1.5661          1.5612          1.5563
          1.5514          1.5465          1.5415          1.5366          1.5316          1.5266          1.5216
          1.5166          2.5354          2.5273          2.5188          2.5102          2.5017          2.4929
          2.4842          2.4756          2.4672          2.4588          2.4506          2.4425          2.4345
          2.4270          2.4197          2.4125          2.4052          2.3979          2.3909          2.3841
          2.3773          2.3706          2.3638          2.3572          2.3506          2.3440          2.3375
          2.3312          2.3249          2.3187          2.3126          2.3065          2.3005          2.2947
          2.2889          2.2832          2.2775          2.2719          2.2662          2.2606          2.2551
          2.2496          2.2442          2.2388          2.2335          2.2282          2.2230          2.2178
          2.2127          2.2076          2.2027          2.1977          2.1927          2.1878          2.1828
          2.1780          2.1732          2.1686          2.1638          2.1590          2.1543          2.1496
          2.1449          2.1402          2.1359          2.1313          2.1266          2.1220          2.1174
          2.1127          2.1081          2.1034          2.0986          2.0937          2.0890          2.0843
          2.0798          2.0752          2.0708          2.0659          2.0607          2.0556          2.0506
          2.0455          2.0404          2.0354          2.0304          2.0255          2.0205          2.0156
          2.0108          2.0060          2.0012          1.9965          1.9917          1.9871          1.9824
          1.9778          1.9732          1.9685          1.9639          1.9593          1.9547          1.9502
          1.9457          1.9411          1.9366          1.9322          1.9277          1.9233          1.9189
          1.9145          1.9101          1.9057          1.9013          1.8969          1.8925          1.8892
          1.8849          1.8806          1.8764          1.8721          1.8679          1.8636          1.8593
          1.8551          1.8508          1.8466          1.8423          1.8380          1.8338          1.8295
          1.8253          1.8210          1.8167          1.8125          1.8082          1.8039          1.7996
          1.7953          1.7911          1.7868          1.7825          1.7782          1.7739          1.7695
          1.7652          1.7609          1.7566          1.7522          1.7479          1.7435          1.7392
          1.7348          1.7304          1.7261          1.7217          1.7173          1.7128          1.7084
          1.7040          1.6996          1.6953          1.6908          1.6864          1.6820          1.6776
          1.6731          1.6686          1.6641          1.6596          1.6551          1.6505          1.6459
          1.6413          1.6367          1.6320          1.6273          1.6226          1.6179          1.6131
          1.6083          1.6034          1.5986          1.5937          1.5888          1.5838          1.5791
          1.5743          1.5695          1.5647          1.5599          1.5551          1.5502          1.5454
          1.5405          1.5356          1.5307          1.5258          1.5208          1.5158          2.5229
          2.5142          2.5049          2.4958          2.4867          2.4779          2.4691          2.4605
          2.4520          2.4437          2.4355          2.4275          2.4199          2.4125          2.4052
          2.3978          2.3904          2.3834          2.3766          2.3698          2.3630          2.3563
          2.3496          2.3431          2.3364          2.3299          2.3236          2.3174          2.3112
          2.3051          2.2990          2.2931          2.2873          2.2816          2.2759          2.2702
          2.2646          2.2590          2.2535          2.2480          2.2426          2.2373          2.2320
          2.2267          2.2215          2.2163          2.2112          2.2061          2.2012          2.1963
          2.1914          2.1865          2.1816          2.1768          2.1720          2.1673          2.1628
          2.1582          2.1535          2.1488          2.1442          2.1396          2.1350          2.1308
          2.1265          2.1219          2.1174          2.1129          2.1083          2.1038          2.0993
          2.0945          2.0897          2.0850          2.0802          2.0755          2.0709          2.0665
          2.0620          2.0572          2.0522          2.0472          2.0422          2.0372          2.0323
          2.0273          2.0224          2.0175          2.0126          2.0078          2.0030          1.9981
          1.9933          1.9885          1.9837          1.9789          1.9742          1.9696          1.9649
          1.9603          1.9557          1.9512          1.9467          1.9422          1.9377          1.9333
          1.9288          1.9245          1.9201          1.9157          1.9114          1.9071          1.9028
          1.8985          1.8942          1.8899          1.8861          1.8824          1.8782          1.8741
          1.8699          1.8657          1.8616          1.8574          1.8532          1.8490          1.8448
          1.8407          1.8365          1.8323          1.8281          1.8240          1.8198          1.8156
          1.8114          1.8072          1.8030          1.7988          1.7946          1.7904          1.7862
          1.7820          1.7778          1.7736          1.7693          1.7651          1.7609          1.7566
          1.7524          1.7481          1.7438          1.7396          1.7353          1.7310          1.7267
          1.7224          1.7181          1.7138          1.7094          1.7051          1.7008          1.6965
          1.6921          1.6878          1.6835          1.6791          1.6747          1.6703          1.6659
          1.6615          1.6571          1.6526          1.6481          1.6436          1.6391          1.6345
          1.6300          1.6254          1.6207          1.6161          1.6114          1.6066          1.6019
          1.5971          1.5923          1.5875          1.5826          1.5777          1.5728          1.5680
          1.5633          1.5585          1.5538          1.5490          1.5442          1.5394          1.5346
          1.5297          1.5249          1.5200          1.5150          2.5234          2.5145          2.5050
          2.4956          2.4863          2.4773          2.4684          2.4596          2.4510          2.4426
          2.4343          2.4262          2.4182          2.4107          2.4033          2.3961          2.3887
          2.3813          2.3745          2.3677          2.3610          2.3542          2.3476          2.3410
          2.3344          2.3279          2.3215          2.3153          2.3092          2.3031          2.2970
          2.2910          2.2852          2.2795          2.2738          2.2682          2.2626          2.2571
          2.2516          2.2461          2.2407          2.2354          2.2301          2.2249          2.2198
          2.2146          2.2095          2.2044          2.1994          2.1946          2.1898          2.1850
          2.1802          2.1754          2.1706          2.1659          2.1613          2.1569          2.1524
          2.1478          2.1432          2.1386          2.1341          2.1296          2.1254          2.1212
          2.1169          2.1124          2.1079          2.1034          2.0989          2.0944          2.0896
          2.0849          2.0802          2.0755          2.0708          2.0661          2.0615          2.0571
          2.0524          2.0475          2.0425          2.0375          2.0324          2.0273          2.0223
          2.0173          2.0123          2.0073          2.0024          1.9975          1.9926          1.9878
          1.9829          1.9782          1.9734          1.9687          1.9641          1.9594          1.9548
          1.9503          1.9458          1.9413          1.9368          1.9323          1.9279          1.9236
          1.9192          1.9149          1.9106          1.9063          1.9021          1.8978          1.8936
          1.8893          1.8849          1.8813          1.8775          1.8734          1.8693          1.8651
          1.8610          1.8568          1.8526          1.8485          1.8443          1.8401          1.8360
          1.8318          1.8276          1.8235          1.8193          1.8151          1.8110          1.8068
          1.8026          1.7984          1.7942          1.7900          1.7859          1.7817          1.7775
          1.7732          1.7690          1.7648          1.7606          1.7564          1.7521          1.7479
          1.7436          1.7393          1.7351          1.7308          1.7265          1.7222          1.7179
          1.7136          1.7092          1.7049          1.7006          1.6963          1.6919          1.6876
          1.6833          1.6789          1.6746          1.6702          1.6658          1.6614          1.6569
          1.6525          1.6480          1.6435          1.6389          1.6344          1.6298          1.6252
          1.6206          1.6159          1.6112          1.6065          1.6018          1.5970          1.5922
          1.5874          1.5825          1.5776          1.5727          1.5678          1.5628          1.5578
          1.5531          1.5483          1.5435          1.5387          1.5339          1.5290          1.5241
          1.5192          1.5143          2.5319          2.5217          2.5119          2.5022          2.4927
          2.4835          2.4744          2.4655          2.4568          2.4482          2.4398          2.4315
          2.4234          2.4154          2.4077          2.4004          2.3933          2.3860          2.3787
          2.3716          2.3649          2.3583          2.3516          2.3450          2.3385          2.3320
          2.3255          2.3191          2.3129          2.3068          2.3007          2.2947          2.2888
          2.2829          2.2772          2.2716          2.2661          2.2605          2.2550          2.2496
          2.2442          2.2388          2.2335          2.2282          2.2231          2.2180          2.2129
          2.2078          2.2028          2.1978          2.1929          2.1882          2.1835          2.1787
          2.1740          2.1692          2.1645          2.1599          2.1554          2.1510          2.1466
          2.1421          2.1375          2.1330          2.1285          2.1241          2.1200          2.1158
          2.1116          2.1071          2.1026          2.0981          2.0937          2.0890          2.0843
          2.0796          2.0748          2.0702          2.0655          2.0609          2.0563          2.0517
          2.0469          2.0418          2.0367          2.0316          2.0265          2.0214          2.0163
          2.0113          2.0062          2.0013          1.9963          1.9914          1.9865          1.9816
          1.9768          1.9721          1.9674          1.9627          1.9581          1.9535          1.9490
          1.9445          1.9400          1.9356          1.9312          1.9268          1.9223          1.9179
          1.9135          1.9091          1.9047          1.9004          1.8960          1.8916          1.8873
          1.8830          1.8786          1.8756          1.8714          1.8673          1.8631          1.8589
          1.8547          1.8505          1.8463          1.8421          1.8379          1.8337          1.8295
          1.8254          1.8212          1.8170          1.8128          1.8086          1.8044          1.8002
          1.7960          1.7918          1.7876          1.7833          1.7791          1.7749          1.7707
          1.7664          1.7622          1.7579          1.7537          1.7494          1.7451          1.7408
          1.7365          1.7322          1.7279          1.7236          1.7192          1.7149          1.7105
          1.7062          1.7018          1.6974          1.6931          1.6887          1.6844          1.6800
          1.6756          1.6712          1.6668          1.6623          1.6578          1.6533          1.6488
          1.6443          1.6397          1.6351          1.6305          1.6259          1.6212          1.6165
          1.6118          1.6071          1.6023          1.5975          1.5927          1.5878          1.5829
          1.5780          1.5731          1.5681          1.5631          1.5581          1.5530          1.5479
          1.5430          1.5382          1.5333          1.5284          1.5234          1.5185          1.5135
          2.5367          2.5261          2.5159          2.5061          2.4966          2.4872          2.4780
          2.4690          2.4602          2.4516          2.4431          2.4348          2.4267          2.4187
          2.4108          2.4031          2.3959          2.3888          2.3816          2.3743          2.3672
          2.3606          2.3540          2.3475          2.3409          2.3345          2.3280          2.3216
          2.3152          2.3091          2.3030          2.2970          2.2911          2.2852          2.2793
          2.2737          2.2681          2.2626          2.2571          2.2517          2.2463          2.2409
          2.2356          2.2303          2.2251          2.2200          2.2149          2.2099          2.2049
          2.1999          2.1949          2.1901          2.1854          2.1807          2.1761          2.1713
          2.1666          2.1620          2.1573          2.1529          2.1485          2.1442          2.1398
          2.1352          2.1307          2.1262          2.1218          2.1176          2.1135          2.1094
          2.1051          2.1006          2.0962          2.0917          2.0872          2.0824          2.0777
          2.0730          2.0683          2.0637          2.0590          2.0544          2.0498          2.0451
          2.0400          2.0349          2.0297          2.0246          2.0194          2.0143          2.0092
          2.0042          1.9991          1.9941          1.9892          1.9843          1.9794          1.9746
          1.9698          1.9651          1.9605          1.9558          1.9511          1.9465          1.9419
          1.9373          1.9328          1.9283          1.9238          1.9194          1.9149          1.9105
          1.9062          1.9018          1.8974          1.8930          1.8887          1.8843          1.8801
          1.8758          1.8727          1.8684          1.8642          1.8600          1.8558          1.8515
          1.8473          1.8431          1.8389          1.8347          1.8305          1.8263          1.8221
          1.8179          1.8137          1.8095          1.8053          1.8011          1.7969          1.7926
          1.7884          1.7842          1.7799          1.7757          1.7715          1.7672          1.7629
          1.7587          1.7544          1.7501          1.7458          1.7415          1.7372          1.7329
          1.7286          1.7242          1.7199          1.7155          1.7111          1.7068          1.7024
          1.6979          1.6935          1.6892          1.6848          1.6804          1.6761          1.6717
          1.6673          1.6628          1.6583          1.6538          1.6492          1.6447          1.6401
          1.6355          1.6309          1.6262          1.6215          1.6168          1.6121          1.6073
          1.6025          1.5977          1.5929          1.5880          1.5831          1.5782          1.5732
          1.5682          1.5632          1.5581          1.5531          1.5480          1.5428          1.5377
          1.5326          1.5277          1.5227          1.5177          1.5127          2.5418          2.5310
          2.5205          2.5104          2.5007          2.4914          2.4821          2.4731          2.4642
          2.4555          2.4470          2.4386          2.4304          2.4224          2.4144          2.4067
          2.3990          2.3918          2.3848          2.3777          2.3706          2.3635          2.3568
          2.3503          2.3439          2.3374          2.3310          2.3246          2.3182          2.3119
          2.3058          2.2998          2.2939          2.2879          2.2821          2.2763          2.2707
          2.2651          2.2597          2.2542          2.2488          2.2435          2.2381          2.2329
          2.2276          2.2225          2.2174          2.2123          2.2073          2.2023          2.1974
          2.1925          2.1876          2.1829          2.1783          2.1737          2.1691          2.1644
          2.1598          2.1551          2.1507          2.1463          2.1420          2.1377          2.1332
          2.1287          2.1243          2.1198          2.1156          2.1115          2.1074          2.1033
          2.0989          2.0944          2.0900          2.0855          2.0808          2.0761          2.0714
          2.0667          2.0620          2.0573          2.0526          2.0479          2.0433          2.0385
          2.0333          2.0281          2.0228          2.0176          2.0125          2.0073          2.0022
          1.9971          1.9921          1.9871          1.9821          1.9771          1.9721          1.9673
          1.9624          1.9576          1.9529          1.9482          1.9435          1.9390          1.9344
          1.9299          1.9254          1.9210          1.9165          1.9121          1.9077          1.9033
          1.8989          1.8945          1.8902          1.8858          1.8815          1.8773          1.8730
          1.8696          1.8653          1.8610          1.8566          1.8523          1.8481          1.8439
          1.8397          1.8355          1.8313          1.8271          1.8228          1.8186          1.8144
          1.8102          1.8060          1.8017          1.7975          1.7933          1.7890          1.7848
          1.7805          1.7763          1.7720          1.7678          1.7635          1.7592          1.7549
          1.7506          1.7463          1.7420          1.7377          1.7334          1.7290          1.7247
          1.7203          1.7159          1.7115          1.7071          1.7027          1.6983          1.6938
          1.6893          1.6848          1.6803          1.6760          1.6715          1.6671          1.6627
          1.6582          1.6537          1.6491          1.6446          1.6400          1.6354          1.6308
          1.6262          1.6215          1.6168          1.6121          1.6074          1.6026          1.5978
          1.5930          1.5881          1.5833          1.5783          1.5733          1.5683          1.5633
          1.5582          1.5531          1.5480          1.5428          1.5376          1.5324          1.5271
          1.5219          1.5169          1.5119          2.5469          2.5358          2.5252          2.5150
          2.5050          2.4954          2.4863          2.4771          2.4682          2.4595          2.4509
          2.4425          2.4343          2.4262          2.4182          2.4104          2.4027          2.3952
          2.3879          2.3810          2.3740          2.3669          2.3600          2.3532          2.3468
          2.3404          2.3340          2.3277          2.3213          2.3150          2.3087          2.3026
          2.2967          2.2908          2.2849          2.2791          2.2734          2.2678          2.2623
          2.2568          2.2514          2.2460          2.2407          2.2355          2.2302          2.2250
          2.2199          2.2148          2.2098          2.2048          2.1999          2.1950          2.1901
          2.1853          2.1806          2.1760          2.1714          2.1668          2.1622          2.1576
          2.1530          2.1485          2.1442          2.1399          2.1356          2.1313          2.1268
          2.1223          2.1179          2.1136          2.1095          2.1054          2.1013          2.0972
          2.0927          2.0883          2.0838          2.0792          2.0745          2.0697          2.0650
          2.0603          2.0555          2.0508          2.0461          2.0414          2.0368          2.0316
          2.0263          2.0210          2.0158          2.0104          2.0051          1.9998          1.9945
          1.9894          1.9842          1.9791          1.9741          1.9691          1.9642          1.9594
          1.9546          1.9499          1.9452          1.9406          1.9360          1.9315          1.9270
          1.9225          1.9180          1.9136          1.9092          1.9048          1.9004          1.8960
          1.8916          1.8873          1.8830          1.8787          1.8744          1.8701          1.8665
          1.8622          1.8578          1.8535          1.8491          1.8448          1.8405          1.8362
          1.8319          1.8277          1.8235          1.8192          1.8150          1.8108          1.8066
          1.8023          1.7981          1.7939          1.7896          1.7854          1.7811          1.7768
          1.7726          1.7683          1.7640          1.7597          1.7554          1.7511          1.7468
          1.7424          1.7381          1.7338          1.7294          1.7250          1.7207          1.7163
          1.7118          1.7074          1.7030          1.6985          1.6941          1.6896          1.6851
          1.6805          1.6760          1.6714          1.6669          1.6624          1.6579          1.6534
          1.6488          1.6443          1.6397          1.6351          1.6305          1.6258          1.6211
          1.6164          1.6117          1.6069          1.6021          1.5973          1.5925          1.5877
          1.5828          1.5779          1.5729          1.5679          1.5629          1.5578          1.5528
          1.5476          1.5425          1.5373          1.5321          1.5269          1.5216          1.5164
          1.5111          2.5511          2.5400          2.5293          2.5190          2.5090          2.4992
          2.4897          2.4807          2.4718          2.4630          2.4544          2.4459          2.4377
          2.4295          2.4215          2.4137          2.4060          2.3984          2.3909          2.3837
          2.3769          2.3699          2.3629          2.3560          2.3493          2.3429          2.3366
          2.3303          2.3240          2.3176          2.3114          2.3052          2.2991          2.2932
          2.2874          2.2816          2.2758          2.2701          2.2645          2.2590          2.2536
          2.2483          2.2429          2.2377          2.2324          2.2272          2.2221          2.2170
          2.2119          2.2069          2.2020          2.1971          2.1922          2.1874          2.1826
          2.1779          2.1733          2.1688          2.1642          2.1597          2.1551          2.1505
          2.1460          2.1417          2.1374          2.1331          2.1289          2.1245          2.1201
          2.1156          2.1113          2.1072          2.1031          2.0990          2.0949          2.0907
          2.0862          2.0818          2.0772          2.0724          2.0677          2.0629          2.0581
          2.0534          2.0486          2.0438          2.0391          2.0345          2.0294          2.0239
          2.0185          2.0130          2.0076          2.0022          1.9969          1.9916          1.9864
          1.9812          1.9761          1.9711          1.9661          1.9612          1.9564          1.9516
          1.9469          1.9423          1.9377          1.9331          1.9286          1.9241          1.9196
          1.9151          1.9107          1.9063          1.9018          1.8974          1.8930          1.8886
          1.8842          1.8799          1.8755          1.8712          1.8668          1.8631          1.8587
          1.8544          1.8500          1.8457          1.8414          1.8370          1.8327          1.8284
          1.8241          1.8197          1.8154          1.8111          1.8069          1.8026          1.7984
          1.7942          1.7899          1.7857          1.7814          1.7771          1.7729          1.7686
          1.7643          1.7600          1.7557          1.7514          1.7470          1.7427          1.7384
          1.7340          1.7296          1.7252          1.7208          1.7164          1.7120          1.7076
          1.7031          1.6987          1.6942          1.6897          1.6852          1.6806          1.6760
          1.6715          1.6669          1.6622          1.6576          1.6530          1.6484          1.6439
          1.6393          1.6346          1.6300          1.6253          1.6206          1.6159          1.6112
          1.6064          1.6016          1.5968          1.5920          1.5871          1.5822          1.5773
          1.5723          1.5673          1.5623          1.5572          1.5521          1.5470          1.5418
          1.5366          1.5314          1.5262          1.5209          1.5156          1.5102          2.5547
          2.5436          2.5330          2.5226          2.5125          2.5028          2.4932          2.4838
          2.4748          2.4661          2.4574          2.4489          2.4406          2.4325          2.4245
          2.4166          2.4088          2.4012          2.3937          2.3863          2.3792          2.3724
          2.3655          2.3586          2.3518          2.3451          2.3387          2.3325          2.3262
          2.3199          2.3137          2.3074          2.3013          2.2953          2.2894          2.2837
          2.2779          2.2722          2.2665          2.2609          2.2555          2.2502          2.2448
          2.2395          2.2343          2.2291          2.2239          2.2188          2.2137          2.2087
          2.2038          2.1989          2.1940          2.1892          2.1844          2.1796          2.1750
          2.1704          2.1659          2.1614          2.1569          2.1523          2.1478          2.1433
          2.1390          2.1347          2.1304          2.1262          2.1220          2.1175          2.1131
          2.1087          2.1046          2.1006          2.0965          2.0924          2.0883          2.0839
          2.0794          2.0749          2.0701          2.0653          2.0605          2.0557          2.0508
          2.0460          2.0412          2.0365          2.0319          2.0269          2.0214          2.0158
          2.0102          2.0046          1.9992          1.9937          1.9884          1.9831          1.9779
          1.9728          1.9677          1.9627          1.9578          1.9529          1.9482          1.9435
          1.9388          1.9342          1.9296          1.9251          1.9206          1.9161          1.9116
          1.9072          1.9028          1.8983          1.8939          1.8895          1.8851          1.8807
          1.8763          1.8720          1.8676          1.8632          1.8594          1.8551          1.8507
          1.8464          1.8421          1.8377          1.8334          1.8290          1.8247          1.8204
          1.8160          1.8117          1.8073          1.8030          1.7986          1.7943          1.7900
          1.7858          1.7815          1.7772          1.7730          1.7687          1.7644          1.7601
          1.7558          1.7515          1.7472          1.7428          1.7385          1.7341          1.7297
          1.7253          1.7209          1.7165          1.7121          1.7076          1.7032          1.6987
          1.6942          1.6897          1.6851          1.6806          1.6760          1.6714          1.6668
          1.6621          1.6575          1.6528          1.6481          1.6434          1.6387          1.6341
          1.6295          1.6248          1.6201          1.6154          1.6106          1.6058          1.6010
          1.5962          1.5913          1.5865          1.5815          1.5766          1.5716          1.5666
          1.5616          1.5565          1.5514          1.5463          1.5411          1.5359          1.5307
          1.5254          1.5201          1.5148          1.5094          2.5581          2.5470          2.5363
          2.5259          2.5158          2.5059          2.4963          2.4870          2.4778          2.4688
          2.4603          2.4518          2.4434          2.4352          2.4272          2.4193          2.4115
          2.4038          2.3963          2.3889          2.3816          2.3745          2.3678          2.3610
          2.3541          2.3474          2.3407          2.3344          2.3282          2.3220          2.3158
          2.3095          2.3034          2.2973          2.2913          2.2855          2.2798          2.2740
          2.2684          2.2628          2.2572          2.2519          2.2465          2.2412          2.2360
          2.2308          2.2256          2.2205          2.2154          2.2104          2.2054          2.2005
          2.1956          2.1908          2.1860          2.1812          2.1765          2.1719          2.1673
          2.1628          2.1583          2.1539          2.1494          2.1449          2.1404          2.1361
          2.1318          2.1276          2.1234          2.1191          2.1148          2.1104          2.1060
          2.1020          2.0979          2.0938          2.0897          2.0856          2.0814          2.0769
          2.0724          2.0675          2.0627          2.0578          2.0529          2.0481          2.0432
          2.0385          2.0338          2.0294          2.0243          2.0185          2.0126          2.0068
          2.0010          1.9953          1.9897          1.9844          1.9791          1.9739          1.9688
          1.9637          1.9588          1.9539          1.9491          1.9444          1.9397          1.9351
          1.9305          1.9259          1.9214          1.9169          1.9125          1.9080          1.9036
          1.8991          1.8947          1.8903          1.8859          1.8815          1.8771          1.8727
          1.8683          1.8639          1.8595          1.8555          1.8511          1.8468          1.8424
          1.8381          1.8338          1.8295          1.8253          1.8209          1.8166          1.8122
          1.8079          1.8035          1.7991          1.7948          1.7904          1.7860          1.7816
          1.7773          1.7730          1.7687          1.7644          1.7601          1.7558          1.7515
          1.7471          1.7428          1.7384          1.7341          1.7297          1.7253          1.7209
          1.7165          1.7120          1.7076          1.7031          1.6986          1.6941          1.6896
          1.6851          1.6805          1.6759          1.6713          1.6666          1.6620          1.6573
          1.6526          1.6479          1.6432          1.6384          1.6337          1.6289          1.6242
          1.6195          1.6148          1.6100          1.6052          1.6004          1.5956          1.5907
          1.5858          1.5809          1.5759          1.5709          1.5659          1.5609          1.5558
          1.5507          1.5455          1.5403          1.5351          1.5299          1.5246          1.5193
          1.5139          1.5085          2.5611          2.5500          2.5393          2.5288          2.5187
          2.5088          2.4991          2.4897          2.4806          2.4715          2.4627          2.4542
          2.4458          2.4376          2.4295          2.4216          2.4138          2.4061          2.3986
          2.3911          2.3838          2.3766          2.3696          2.3629          2.3562          2.3494
          2.3427          2.3361          2.3298          2.3237          2.3175          2.3113          2.3051
          2.2990          2.2930          2.2871          2.2814          2.2756          2.2700          2.2643
          2.2588          2.2533          2.2479          2.2427          2.2374          2.2322          2.2270
          2.2219          2.2168          2.2118          2.2068          2.2018          2.1970          2.1921
          2.1873          2.1826          2.1778          2.1731          2.1685          2.1640          2.1595
          2.1551          2.1507          2.1463          2.1417          2.1373          2.1330          2.1288
          2.1245          2.1203          2.1161          2.1119          2.1075          2.1031          2.0990
          2.0949          2.0909          2.0868          2.0826          2.0785          2.0741          2.0695
          2.0646          2.0597          2.0548          2.0499          2.0450          2.0402          2.0356
          2.0311          2.0268          2.0214          2.0155          2.0095          2.0036          1.9978
          1.9921          1.9865          1.9810          1.9756          1.9702          1.9649          1.9597
          1.9546          1.9496          1.9449          1.9402          1.9355          1.9309          1.9264
          1.9219          1.9174          1.9130          1.9085          1.9041          1.8997          1.8953
          1.8909          1.8865          1.8821          1.8777          1.8733          1.8689          1.8645
          1.8600          1.8557          1.8514          1.8470          1.8427          1.8383          1.8340
          1.8296          1.8252          1.8209          1.8166          1.8123          1.8081          1.8038
          1.7995          1.7951          1.7908          1.7864          1.7820          1.7776          1.7732
          1.7688          1.7644          1.7600          1.7557          1.7513          1.7470          1.7426
          1.7383          1.7339          1.7295          1.7251          1.7207          1.7163          1.7119
          1.7074          1.7029          1.6985          1.6940          1.6895          1.6849          1.6803
          1.6757          1.6711          1.6664          1.6618          1.6571          1.6524          1.6477
          1.6429          1.6382          1.6334          1.6286          1.6237          1.6189          1.6141
          1.6093          1.6046          1.5997          1.5949          1.5900          1.5851          1.5802
          1.5752          1.5702          1.5652          1.5601          1.5550          1.5499          1.5447
          1.5396          1.5343          1.5291          1.5238          1.5184          1.5131          1.5077
          2.5636          2.5525          2.5418          2.5314          2.5212          2.5112          2.5016
          2.4920          2.4828          2.4738          2.4650          2.4562          2.4479          2.4396
          2.4315          2.4236          2.4157          2.4081          2.4005          2.3930          2.3857
          2.3785          2.3714          2.3644          2.3578          2.3511          2.3444          2.3378
          2.3313          2.3250          2.3189          2.3128          2.3066          2.3005          2.2945
          2.2885          2.2826          2.2770          2.2713          2.2656          2.2601          2.2545
          2.2491          2.2438          2.2385          2.2333          2.2281          2.2230          2.2179
          2.2129          2.2079          2.2029          2.1980          2.1932          2.1884          2.1836
          2.1789          2.1742          2.1695          2.1650          2.1605          2.1560          2.1516
          2.1472          2.1428          2.1384          2.1339          2.1297          2.1254          2.1212
          2.1170          2.1128          2.1086          2.1044          2.0999          2.0959          2.0918
          2.0877          2.0836          2.0794          2.0752          2.0710          2.0663          2.0614
          2.0564          2.0514          2.0465          2.0417          2.0372          2.0327          2.0283
          2.0242          2.0180          2.0119          2.0059          2.0000          1.9943          1.9887
          1.9831          1.9776          1.9722          1.9669          1.9616          1.9565          1.9514
          1.9464          1.9415          1.9367          1.9319          1.9271          1.9224          1.9177
          1.9132          1.9088          1.9044          1.9000          1.8955          1.8911          1.8867
          1.8823          1.8779          1.8736          1.8692          1.8647          1.8603          1.8559
          1.8517          1.8472          1.8428          1.8385          1.8341          1.8297          1.8253
          1.8210          1.8166          1.8122          1.8079          1.8035          1.7992          1.7949
          1.7907          1.7864          1.7821          1.7778          1.7734          1.7690          1.7646
          1.7602          1.7557          1.7513          1.7468          1.7424          1.7380          1.7337
          1.7293          1.7249          1.7204          1.7160          1.7116          1.7071          1.7026
          1.6982          1.6937          1.6891          1.6846          1.6800          1.6754          1.6708
          1.6662          1.6615          1.6568          1.6521          1.6474          1.6426          1.6378
          1.6330          1.6282          1.6234          1.6185          1.6136          1.6087          1.6038
          1.5990          1.5942          1.5893          1.5844          1.5794          1.5744          1.5694
          1.5644          1.5593          1.5542          1.5491          1.5439          1.5388          1.5335
          1.5282          1.5229          1.5176          1.5122          1.5068          2.5661          2.5548
          2.5441          2.5338          2.5237          2.5136          2.5038          2.4943          2.4850
          2.4759          2.4671          2.4585          2.4499          2.4416          2.4335          2.4255
          2.4176          2.4099          2.4023          2.3949          2.3875          2.3803          2.3732
          2.3662          2.3592          2.3527          2.3460          2.3394          2.3329          2.3264
          2.3201          2.3141          2.3080          2.3019          2.2958          2.2899          2.2840
          2.2782          2.2725          2.2669          2.2613          2.2557          2.2503          2.2449
          2.2396          2.2344          2.2292          2.2241          2.2190          2.2139          2.2090
          2.2040          2.1991          2.1942          2.1894          2.1846          2.1799          2.1752
          2.1705          2.1658          2.1614          2.1569          2.1525          2.1480          2.1437
          2.1393          2.1349          2.1305          2.1263          2.1221          2.1179          2.1137
          2.1095          2.1053          2.1011          2.0967          2.0926          2.0885          2.0844
          2.0802          2.0760          2.0718          2.0676          2.0630          2.0580          2.0529
          2.0480          2.0433          2.0389          2.0344          2.0302          2.0261          2.0208
          2.0144          2.0080          2.0017          1.9956          1.9897          1.9842          1.9787
          1.9733          1.9680          1.9628          1.9577          1.9526          1.9477          1.9428
          1.9380          1.9332          1.9285          1.9239          1.9193          1.9147          1.9101
          1.9055          1.9008          1.8962          1.8916          1.8870          1.8825          1.8781
          1.8737          1.8693          1.8649          1.8605          1.8561          1.8517          1.8477
          1.8433          1.8388          1.8344          1.8299          1.8255          1.8210          1.8167
          1.8123          1.8079          1.8035          1.7992          1.7948          1.7904          1.7860
          1.7817          1.7774          1.7731          1.7688          1.7645          1.7601          1.7558
          1.7514          1.7470          1.7425          1.7380          1.7335          1.7290          1.7246
          1.7201          1.7157          1.7113          1.7068          1.7023          1.6978          1.6933
          1.6888          1.6842          1.6796          1.6750          1.6703          1.6657          1.6610
          1.6564          1.6517          1.6470          1.6423          1.6375          1.6327          1.6279
          1.6230          1.6181          1.6132          1.6083          1.6034          1.5984          1.5934
          1.5885          1.5836          1.5787          1.5737          1.5687          1.5636          1.5586
          1.5534          1.5483          1.5431          1.5379          1.5327          1.5274          1.5221
          1.5167          1.5113          1.5059          2.5684          2.5570          2.5462          2.5358
          2.5257          2.5158          2.5060          2.4964          2.4870          2.4779          2.4690
          2.4603          2.4518          2.4434          2.4352          2.4272          2.4193          2.4116
          2.4040          2.3965          2.3891          2.3819          2.3748          2.3677          2.3608
          2.3540          2.3474          2.3408          2.3343          2.3278          2.3215          2.3152
          2.3092          2.3031          2.2971          2.2911          2.2852          2.2793          2.2736
          2.2679          2.2623          2.2568          2.2513          2.2459          2.2405          2.2353
          2.2301          2.2250          2.2199          2.2148          2.2098          2.2049          2.1999
          2.1951          2.1902          2.1855          2.1807          2.1760          2.1713          2.1667
          2.1621          2.1576          2.1532          2.1488          2.1444          2.1400          2.1357
          2.1314          2.1270          2.1228          2.1186          2.1144          2.1102          2.1060
          2.1018          2.0977          2.0933          2.0892          2.0851          2.0809          2.0767
          2.0725          2.0682          2.0639          2.0593          2.0543          2.0494          2.0450
          2.0408          2.0366          2.0323          2.0280          2.0230          2.0166          2.0100
          2.0036          1.9975          1.9917          1.9859          1.9800          1.9743          1.9687
          1.9633          1.9582          1.9532          1.9483          1.9434          1.9386          1.9338
          1.9291          1.9245          1.9198          1.9153          1.9107          1.9062          1.9016
          1.8971          1.8925          1.8880          1.8835          1.8789          1.8744          1.8699
          1.8654          1.8608          1.8562          1.8518          1.8481          1.8436          1.8391
          1.8347          1.8302          1.8258          1.8213          1.8169          1.8124          1.8080
          1.8035          1.7991          1.7947          1.7903          1.7859          1.7815          1.7771
          1.7727          1.7684          1.7640          1.7597          1.7554          1.7510          1.7466
          1.7422          1.7379          1.7334          1.7290          1.7245          1.7199          1.7154
          1.7109          1.7064          1.7019          1.6974          1.6929          1.6884          1.6838
          1.6792          1.6746          1.6699          1.6652          1.6605          1.6558          1.6510
          1.6464          1.6417          1.6370          1.6322          1.6274          1.6226          1.6177
          1.6128          1.6079          1.6029          1.5979          1.5929          1.5878          1.5828
          1.5779          1.5729          1.5679          1.5628          1.5577          1.5526          1.5475
          1.5423          1.5371          1.5318          1.5265          1.5212          1.5159          1.5105
          1.5050          2.5698          2.5585          2.5477          2.5372          2.5270          2.5172
          2.5075          2.4979          2.4885          2.4793          2.4704          2.4616          2.4531
          2.4448          2.4365          2.4284          2.4206          2.4129          2.4052          2.3977
          2.3903          2.3831          2.3759          2.3689          2.3620          2.3551          2.3484
          2.3419          2.3353          2.3289          2.3225          2.3162          2.3100          2.3040
          2.2979          2.2919          2.2860          2.2802          2.2744          2.2687          2.2631
          2.2576          2.2521          2.2466          2.2413          2.2359          2.2307          2.2256
          2.2205          2.2154          2.2104          2.2055          2.2005          2.1956          2.1908
          2.1860          2.1812          2.1765          2.1719          2.1672          2.1626          2.1581
          2.1536          2.1492          2.1448          2.1404          2.1361          2.1318          2.1275
          2.1232          2.1190          2.1148          2.1106          2.1064          2.1023          2.0981
          2.0939          2.0896          2.0855          2.0813          2.0771          2.0728          2.0685
          2.0642          2.0598          2.0553          2.0511          2.0468          2.0425          2.0381
          2.0336          2.0291          2.0246          2.0180          2.0115          2.0052          1.9989
          1.9928          1.9868          1.9809          1.9753          1.9699          1.9646          1.9592
          1.9539          1.9486          1.9435          1.9387          1.9340          1.9293          1.9247
          1.9201          1.9156          1.9110          1.9064          1.9019          1.8973          1.8928
          1.8883          1.8837          1.8792          1.8747          1.8701          1.8656          1.8610
          1.8565          1.8520          1.8474          1.8437          1.8393          1.8348          1.8303
          1.8259          1.8214          1.8170          1.8125          1.8081          1.8036          1.7991
          1.7947          1.7902          1.7858          1.7813          1.7769          1.7724          1.7680
          1.7636          1.7592          1.7547          1.7504          1.7460          1.7416          1.7372
          1.7328          1.7284          1.7240          1.7195          1.7151          1.7106          1.7061
          1.7014          1.6969          1.6923          1.6878          1.6832          1.6787          1.6740
          1.6693          1.6647          1.6599          1.6552          1.6505          1.6457          1.6409
          1.6361          1.6314          1.6267          1.6219          1.6171          1.6123          1.6073
          1.6024          1.5974          1.5923          1.5873          1.5822          1.5771          1.5720
          1.5670          1.5619          1.5569          1.5517          1.5466          1.5414          1.5362
          1.5309          1.5257          1.5203          1.5150          1.5096          1.5041          2.5709
          2.5596          2.5489          2.5385          2.5283          2.5184          2.5088          2.4993
          2.4900          2.4808          2.4718          2.4629          2.4544          2.4461          2.4379
          2.4298          2.4218          2.4141          2.4065          2.3990          2.3916          2.3843
          2.3772          2.3701          2.3632          2.3563          2.3496          2.3429          2.3364
          2.3300          2.3236          2.3173          2.3110          2.3049          2.2989          2.2929
          2.2870          2.2811          2.2753          2.2695          2.2639          2.2584          2.2529
          2.2474          2.2420          2.2367          2.2314          2.2263          2.2212          2.2161
          2.2111          2.2061          2.2012          2.1963          2.1914          2.1866          2.1818
          2.1771          2.1724          2.1678          2.1632          2.1586          2.1541          2.1497
          2.1453          2.1409          2.1365          2.1322          2.1279          2.1237          2.1194
          2.1152          2.1110          2.1068          2.1026          2.0984          2.0942          2.0900
          2.0858          2.0816          2.0774          2.0731          2.0688          2.0644          2.0600
          2.0556          2.0511          2.0469          2.0427          2.0383          2.0339          2.0294
          2.0249          2.0189          2.0126          2.0062          2.0000          1.9940          1.9880
          1.9822          1.9764          1.9707          1.9651          1.9596          1.9544          1.9494
          1.9445          1.9396          1.9346          1.9297          1.9247          1.9201          1.9156
          1.9111          1.9066          1.9020          1.8975          1.8931          1.8885          1.8840
          1.8795          1.8749          1.8704          1.8658          1.8613          1.8567          1.8522
          1.8476          1.8437          1.8392          1.8347          1.8303          1.8259          1.8215
          1.8171          1.8126          1.8081          1.8037          1.7992          1.7947          1.7903
          1.7858          1.7813          1.7768          1.7723          1.7678          1.7633          1.7589
          1.7544          1.7500          1.7455          1.7410          1.7366          1.7322          1.7278
          1.7233          1.7189          1.7144          1.7099          1.7055          1.7009          1.6964
          1.6919          1.6873          1.6827          1.6781          1.6734          1.6688          1.6641
          1.6593          1.6546          1.6499          1.6451          1.6403          1.6355          1.6306
          1.6258          1.6210          1.6162          1.6114          1.6066          1.6017          1.5968
          1.5918          1.5867          1.5816          1.5765          1.5714          1.5662          1.5610
          1.5560          1.5508          1.5457          1.5405          1.5353          1.5300          1.5248
          1.5194          1.5141          1.5086          1.5032          2.5740          2.5623          2.5513
          2.5406          2.5305          2.5206          2.5110          2.5015          2.4922          2.4831
          2.4741          2.4652          2.4565          2.4481          2.4399          2.4319          2.4239
          2.4161          2.4085          2.4010          2.3936          2.3863          2.3791          2.3720
          2.3651          2.3582          2.3514          2.3448          2.3382          2.3317          2.3253
          2.3190          2.3127          2.3065          2.3004          2.2944          2.2885          2.2826
          2.2768          2.2710          2.2653          2.2597          2.2542          2.2488          2.2434
          2.2380          2.2327          2.2275          2.2223          2.2172          2.2122          2.2072
          2.2022          2.1973          2.1925          2.1876          2.1828          2.1781          2.1734
          2.1687          2.1641          2.1595          2.1549          2.1504          2.1460          2.1416
          2.1372          2.1329          2.1285          2.1242          2.1200          2.1157          2.1115
          2.1072          2.1030          2.0988          2.0946          2.0903          2.0860          2.0818
          2.0776          2.0736          2.0693          2.0649          2.0605          2.0560          2.0515
          2.0469          2.0425          2.0383          2.0339          2.0294          2.0249          2.0198
          2.0134          2.0071          2.0010          1.9950          1.9892          1.9834          1.9777
          1.9720          1.9665          1.9611          1.9557          1.9504          1.9452          1.9400
          1.9352          1.9305          1.9258          1.9212          1.9166          1.9117          1.9069
          1.9023          1.8978          1.8933          1.8888          1.8843          1.8798          1.8753
          1.8708          1.8663          1.8617          1.8572          1.8526          1.8480          1.8435
          1.8393          1.8347          1.8302          1.8257          1.8213          1.8169          1.8125
          1.8081          1.8037          1.7993          1.7949          1.7905          1.7860          1.7815
          1.7770          1.7725          1.7680          1.7635          1.7590          1.7545          1.7499
          1.7454          1.7408          1.7363          1.7318          1.7273          1.7228          1.7184
          1.7139          1.7094          1.7049          1.7004          1.6959          1.6913          1.6867
          1.6822          1.6776          1.6729          1.6683          1.6636          1.6588          1.6541
          1.6493          1.6445          1.6397          1.6349          1.6301          1.6252          1.6203
          1.6154          1.6106          1.6057          1.6009          1.5959          1.5910          1.5860
          1.5811          1.5760          1.5708          1.5656          1.5604          1.5552          1.5500
          1.5448          1.5396          1.5344          1.5291          1.5239          1.5185          1.5131
          1.5077          1.5023          2.5705          2.5591          2.5483          2.5381          2.5286
          2.5189          2.5093          2.4999          2.4904          2.4812          2.4722          2.4634
          2.4548          2.4463          2.4381          2.4301          2.4222          2.4144          2.4067
          2.3993          2.3919          2.3846          2.3775          2.3704          2.3634          2.3566
          2.3498          2.3432          2.3366          2.3300          2.3237          2.3173          2.3111
          2.3050          2.2989          2.2928          2.2869          2.2810          2.2752          2.2694
          2.2637          2.2581          2.2526          2.2471          2.2417          2.2364          2.2311
          2.2258          2.2206          2.2155          2.2105          2.2055          2.2006          2.1957
          2.1908          2.1860          2.1811          2.1763          2.1716          2.1670          2.1623
          2.1577          2.1532          2.1486          2.1441          2.1397          2.1354          2.1310
          2.1267          2.1224          2.1182          2.1139          2.1096          2.1054          2.1012
          2.0970          2.0927          2.0885          2.0842          2.0799          2.0756          2.0714
          2.0673          2.0632          2.0590          2.0545          2.0499          2.0454          2.0407
          2.0362          2.0320          2.0275          2.0231          2.0179          2.0117          2.0055
          1.9994          1.9934          1.9875          1.9817          1.9760          1.9705          1.9651
          1.9598          1.9545          1.9493          1.9442          1.9391          1.9341          1.9292
          1.9242          1.9194          1.9148          1.9103          1.9057          1.9012          1.8966
          1.8921          1.8873          1.8827          1.8782          1.8737          1.8692          1.8647
          1.8602          1.8557          1.8512          1.8467          1.8422          1.8377          1.8332
          1.8287          1.8242          1.8197          1.8152          1.8107          1.8063          1.8019
          1.7976          1.7932          1.7888          1.7844          1.7800          1.7756          1.7712
          1.7668          1.7623          1.7579          1.7534          1.7489          1.7443          1.7398
          1.7352          1.7306          1.7260          1.7214          1.7169          1.7123          1.7079
          1.7034          1.6989          1.6944          1.6898          1.6853          1.6807          1.6761
          1.6715          1.6668          1.6621          1.6575          1.6528          1.6481          1.6433
          1.6385          1.6337          1.6289          1.6240          1.6192          1.6143          1.6093
          1.6044          1.5995          1.5947          1.5897          1.5848          1.5798          1.5748
          1.5698          1.5647          1.5596          1.5543          1.5491          1.5438          1.5385
          1.5333          1.5281          1.5228          1.5175          1.5122          1.5068          1.5013
          2.5626          2.5519          2.5420          2.5329          2.5231          2.5134          2.5036
          2.4940          2.4845          2.4753          2.4665          2.4577          2.4491          2.4408
          2.4326          2.4247          2.4168          2.4091          2.4014          2.3940          2.3867
          2.3794          2.3723          2.3653          2.3583          2.3515          2.3448          2.3382
          2.3317          2.3251          2.3188          2.3125          2.3063          2.3002          2.2941
          2.2881          2.2822          2.2763          2.2706          2.2648          2.2592          2.2536
          2.2480          2.2426          2.2372          2.2319          2.2266          2.2214          2.2162
          2.2111          2.2061          2.2011          2.1962          2.1913          2.1865          2.1817
          2.1768          2.1720          2.1673          2.1627          2.1581          2.1535          2.1490
          2.1445          2.1400          2.1355          2.1312          2.1269          2.1226          2.1184
          2.1141          2.1099          2.1056          2.1013          2.0971          2.0929          2.0888
          2.0845          2.0803          2.0760          2.0717          2.0675          2.0632          2.0590
          2.0550          2.0508          2.0466          2.0420          2.0374          2.0327          2.0282
          2.0241          2.0198          2.0139          2.0078          2.0016          1.9955          1.9896
          1.9837          1.9780          1.9723          1.9667          1.9613          1.9559          1.9508
          1.9458          1.9408          1.9360          1.9311          1.9263          1.9215          1.9167
          1.9119          1.9071          1.9023          1.8978          1.8933          1.8888          1.8843
          1.8798          1.8753          1.8708          1.8661          1.8616          1.8571          1.8527
          1.8482          1.8437          1.8392          1.8347          1.8302          1.8257          1.8213
          1.8169          1.8124          1.8079          1.8035          1.7990          1.7946          1.7902
          1.7859          1.7816          1.7772          1.7729          1.7685          1.7641          1.7597
          1.7553          1.7509          1.7465          1.7420          1.7376          1.7331          1.7286
          1.7241          1.7195          1.7149          1.7103          1.7057          1.7011          1.6966
          1.6921          1.6876          1.6831          1.6785          1.6740          1.6694          1.6648
          1.6601          1.6554          1.6507          1.6461          1.6414          1.6367          1.6320
          1.6272          1.6224          1.6175          1.6127          1.6078          1.6029          1.5979
          1.5930          1.5881          1.5832          1.5783          1.5733          1.5683          1.5633
          1.5582          1.5532          1.5480          1.5428          1.5375          1.5322          1.5270
          1.5217          1.5165          1.5111          1.5058          1.5004          2.5531          2.5437
          2.5347          2.5247          2.5147          2.5048          2.4950          2.4854          2.4759
          2.4668          2.4580          2.4494          2.4408          2.4326          2.4245          2.4166
          2.4088          2.4011          2.3935          2.3861          2.3788          2.3717          2.3646
          2.3576          2.3507          2.3440          2.3373          2.3307          2.3243          2.3178
          2.3114          2.3052          2.2991          2.2930          2.2870          2.2810          2.2751
          2.2693          2.2636          2.2580          2.2524          2.2468          2.2412          2.2359
          2.2305          2.2253          2.2201          2.2149          2.2097          2.2046          2.1997
          2.1948          2.1899          2.1851          2.1803          2.1754          2.1706          2.1658
          2.1612          2.1566          2.1520          2.1475          2.1430          2.1385          2.1341
          2.1296          2.1253          2.1210          2.1168          2.1126          2.1084          2.1042
          2.1000          2.0957          2.0915          2.0874          2.0832          2.0790          2.0748
          2.0706          2.0664          2.0622          2.0580          2.0537          2.0494          2.0453
          2.0412          2.0370          2.0327          2.0282          2.0235          2.0193          2.0145
          2.0085          2.0025          1.9964          1.9904          1.9845          1.9787          1.9730
          1.9674          1.9619          1.9565          1.9512          1.9460          1.9409          1.9359
          1.9311          1.9264          1.9218          1.9172          1.9126          1.9080          1.9033
          1.8986          1.8940          1.8893          1.8846          1.8800          1.8756          1.8711
          1.8667          1.8622          1.8578          1.8533          1.8489          1.8443          1.8399
          1.8354          1.8310          1.8265          1.8220          1.8175          1.8131          1.8088
          1.8045          1.8000          1.7956          1.7912          1.7868          1.7824          1.7780
          1.7737          1.7694          1.7651          1.7608          1.7565          1.7521          1.7478
          1.7434          1.7390          1.7346          1.7302          1.7257          1.7213          1.7168
          1.7124          1.7079          1.7033          1.6988          1.6942          1.6896          1.6850
          1.6805          1.6760          1.6715          1.6669          1.6624          1.6577          1.6531
          1.6485          1.6438          1.6391          1.6345          1.6298          1.6252          1.6205
          1.6157          1.6109          1.6060          1.6012          1.5963          1.5914          1.5864
          1.5815          1.5766          1.5717          1.5667          1.5618          1.5568          1.5517
          1.5467          1.5416          1.5364          1.5312          1.5259          1.5206          1.5154
          1.5101          1.5048          1.4995          2.5415          2.5316          2.5212          2.5109
          2.5009          2.4910          2.4813          2.4717          2.4624          2.4535          2.4448
          2.4362          2.4279          2.4197          2.4117          2.4039          2.3962          2.3886
          2.3811          2.3739          2.3667          2.3596          2.3526          2.3457          2.3389
          2.3323          2.3257          2.3192          2.3128          2.3064          2.3002          2.2940
          2.2880          2.2820          2.2760          2.2701          2.2644          2.2587          2.2530
          2.2475          2.2419          2.2363          2.2310          2.2257          2.2205          2.2153
          2.2102          2.2050          2.1998          2.1949          2.1900          2.1852          2.1804
          2.1757          2.1709          2.1661          2.1613          2.1566          2.1520          2.1475
          2.1430          2.1386          2.1341          2.1297          2.1253          2.1209          2.1167
          2.1125          2.1083          2.1042          2.1000          2.0959          2.0917          2.0875
          2.0834          2.0793          2.0752          2.0711          2.0670          2.0628          2.0587
          2.0546          2.0505          2.0463          2.0420          2.0379          2.0338          2.0297
          2.0255          2.0212          2.0170          2.0122          2.0065          2.0006          1.9946
          1.9887          1.9829          1.9771          1.9714          1.9657          1.9602          1.9547
          1.9494          1.9442          1.9391          1.9341          1.9292          1.9243          1.9196
          1.9149          1.9104          1.9059          1.9015          1.8970          1.8926          1.8882
          1.8836          1.8790          1.8744          1.8698          1.8652          1.8608          1.8564
          1.8520          1.8476          1.8432          1.8388          1.8344          1.8300          1.8256
          1.8212          1.8168          1.8124          1.8080          1.8036          1.7992          1.7950
          1.7908          1.7864          1.7821          1.7777          1.7734          1.7690          1.7647
          1.7605          1.7562          1.7520          1.7477          1.7435          1.7392          1.7348
          1.7305          1.7262          1.7218          1.7174          1.7130          1.7086          1.7042
          1.6997          1.6953          1.6908          1.6863          1.6818          1.6773          1.6728
          1.6682          1.6637          1.6592          1.6547          1.6501          1.6456          1.6410
          1.6363          1.6317          1.6271          1.6225          1.6178          1.6132          1.6085
          1.6038          1.5990          1.5942          1.5893          1.5844          1.5795          1.5746
          1.5697          1.5648          1.5599          1.5550          1.5501          1.5451          1.5400
          1.5350          1.5299          1.5247          1.5195          1.5142          1.5090          1.5038
          1.4985          2.5380          2.5274          2.5168          2.5064          2.4963          2.4863
          2.4766          2.4670          2.4577          2.4487          2.4400          2.4314          2.4230
          2.4148          2.4068          2.3990          2.3913          2.3838          2.3763          2.3690
          2.3618          2.3548          2.3478          2.3409          2.3341          2.3275          2.3210
          2.3145          2.3081          2.3017          2.2955          2.2894          2.2834          2.2774
          2.2715          2.2656          2.2599          2.2542          2.2486          2.2431          2.2376
          2.2320          2.2266          2.2213          2.2161          2.2110          2.2059          2.2008
          2.1957          2.1907          2.1858          2.1810          2.1763          2.1716          2.1668
          2.1620          2.1573          2.1526          2.1480          2.1435          2.1390          2.1346
          2.1302          2.1258          2.1215          2.1171          2.1128          2.1086          2.1045
          2.1003          2.0962          2.0921          2.0880          2.0838          2.0797          2.0756
          2.0715          2.0674          2.0633          2.0592          2.0551          2.0510          2.0469
          2.0427          2.0385          2.0342          2.0300          2.0258          2.0217          2.0176
          2.0135          2.0085          2.0029          1.9970          1.9911          1.9853          1.9794
          1.9737          1.9681          1.9625          1.9571          1.9517          1.9464          1.9412
          1.9361          1.9312          1.9263          1.9215          1.9168          1.9121          1.9075
          1.9030          1.8985          1.8941          1.8897          1.8853          1.8810          1.8766
          1.8723          1.8679          1.8633          1.8588          1.8542          1.8496          1.8452
          1.8408          1.8364          1.8321          1.8277          1.8233          1.8189          1.8146
          1.8102          1.8058          1.8014          1.7971          1.7927          1.7883          1.7841
          1.7799          1.7757          1.7714          1.7671          1.7628          1.7584          1.7541
          1.7498          1.7456          1.7414          1.7371          1.7328          1.7286          1.7243
          1.7199          1.7156          1.7112          1.7068          1.7024          1.6980          1.6936
          1.6892          1.6847          1.6802          1.6757          1.6712          1.6667          1.6621
          1.6576          1.6531          1.6486          1.6440          1.6394          1.6349          1.6302
          1.6256          1.6210          1.6163          1.6117          1.6070          1.6023          1.5977
          1.5929          1.5881          1.5833          1.5784          1.5735          1.5686          1.5636
          1.5587          1.5538          1.5489          1.5439          1.5389          1.5338          1.5288
          1.5236          1.5185          1.5133          1.5081          1.5028          1.4975          2.5421
          2.5313          2.5206          2.5100          2.4997          2.4896          2.4797          2.4701
          2.4606          2.4513          2.4424          2.4337          2.4252          2.4170          2.4089
          2.4009          2.3932          2.3855          2.3780          2.3707          2.3634          2.3563
          2.3493          2.3424          2.3356          2.3288          2.3223          2.3158          2.3094
          2.3031          2.2967          2.2905          2.2845          2.2785          2.2726          2.2668
          2.2609          2.2552          2.2496          2.2440          2.2385          2.2331          2.2276
          2.2221          2.2169          2.2118          2.2067          2.2016          2.1965          2.1915
          2.1864          2.1816          2.1768          2.1721          2.1674          2.1627          2.1580
          2.1533          2.1486          2.1440          2.1395          2.1350          2.1306          2.1262
          2.1219          2.1176          2.1133          2.1090          2.1047          2.1005          2.0964
          2.0923          2.0882          2.0842          2.0800          2.0758          2.0716          2.0675
          2.0634          2.0593          2.0551          2.0509          2.0468          2.0426          2.0384
          2.0341          2.0298          2.0254          2.0210          2.0168          2.0127          2.0088
          2.0031          1.9973          1.9914          1.9856          1.9798          1.9741          1.9684
          1.9628          1.9573          1.9519          1.9467          1.9416          1.9366          1.9317
          1.9268          1.9220          1.9173          1.9126          1.9080          1.9035          1.8990
          1.8945          1.8900          1.8856          1.8812          1.8768          1.8725          1.8681
          1.8637          1.8594          1.8550          1.8507          1.8462          1.8415          1.8369
          1.8324          1.8280          1.8236          1.8193          1.8149          1.8105          1.8061
          1.8018          1.7974          1.7930          1.7887          1.7843          1.7799          1.7756
          1.7713          1.7671          1.7629          1.7586          1.7543          1.7499          1.7456
          1.7412          1.7369          1.7327          1.7284          1.7241          1.7198          1.7154
          1.7111          1.7067          1.7023          1.6979          1.6935          1.6890          1.6846
          1.6801          1.6756          1.6710          1.6665          1.6619          1.6573          1.6527
          1.6481          1.6436          1.6390          1.6344          1.6298          1.6252          1.6205
          1.6158          1.6111          1.6064          1.6017          1.5970          1.5923          1.5875
          1.5827          1.5779          1.5730          1.5681          1.5631          1.5580          1.5530
          1.5481          1.5431          1.5380          1.5330          1.5279          1.5228          1.5176
          1.5124          1.5072          1.5019          1.4966          2.5437          2.5325          2.5218
          2.5114          2.5010          2.4908          2.4809          2.4711          2.4616          2.4523
          2.4431          2.4343          2.4258          2.4174          2.4093          2.4013          2.3935
          2.3858          2.3783          2.3709          2.3636          2.3564          2.3494          2.3425
          2.3357          2.3290          2.3223          2.3157          2.3094          2.3031          2.2968
          2.2905          2.2843          2.2784          2.2725          2.2666          2.2609          2.2551
          2.2494          2.2438          2.2383          2.2329          2.2275          2.2221          2.2167
          2.2114          2.2063          2.2013          2.1963          2.1912          2.1862          2.1812
          2.1764          2.1717          2.1670          2.1624          2.1577          2.1530          2.1483
          2.1437          2.1391          2.1346          2.1301          2.1257          2.1214          2.1171
          2.1128          2.1085          2.1042          2.0999          2.0957          2.0916          2.0875
          2.0835          2.0794          2.0752          2.0710          2.0668          2.0626          2.0585
          2.0543          2.0501          2.0459          2.0417          2.0375          2.0332          2.0289
          2.0246          2.0202          2.0157          2.0114          2.0073          2.0022          1.9966
          1.9908          1.9850          1.9792          1.9735          1.9679          1.9623          1.9568
          1.9514          1.9462          1.9410          1.9359          1.9309          1.9261          1.9214
          1.9168          1.9123          1.9077          1.9032          1.8987          1.8942          1.8897
          1.8853          1.8808          1.8764          1.8720          1.8675          1.8632          1.8588
          1.8545          1.8501          1.8458          1.8414          1.8371          1.8327          1.8280
          1.8234          1.8189          1.8145          1.8102          1.8058          1.8014          1.7971
          1.7927          1.7884          1.7840          1.7796          1.7752          1.7709          1.7665
          1.7622          1.7580          1.7537          1.7495          1.7452          1.7409          1.7364
          1.7320          1.7277          1.7234          1.7191          1.7148          1.7104          1.7061
          1.7017          1.6973          1.6929          1.6885          1.6840          1.6795          1.6750
          1.6705          1.6659          1.6614          1.6568          1.6521          1.6475          1.6428
          1.6382          1.6337          1.6291          1.6244          1.6198          1.6151          1.6104
          1.6057          1.6009          1.5961          1.5914          1.5866          1.5818          1.5770
          1.5722          1.5673          1.5624          1.5574          1.5523          1.5472          1.5421
          1.5371          1.5321          1.5270          1.5218          1.5167          1.5114          1.5062
          1.5009          1.4956          2.5444          2.5329          2.5220          2.5116          2.5014
          2.4913          2.4813          2.4716          2.4620          2.4526          2.4434          2.4344
          2.4259          2.4174          2.4092          2.4012          2.3934          2.3857          2.3781
          2.3707          2.3634          2.3562          2.3492          2.3422          2.3354          2.3288
          2.3221          2.3155          2.3090          2.3027          2.2965          2.2903          2.2841
          2.2780          2.2720          2.2662          2.2605          2.2547          2.2490          2.2434
          2.2378          2.2324          2.2270          2.2217          2.2163          2.2110          2.2057
          2.2007          2.1957          2.1907          2.1857          2.1807          2.1758          2.1710
          2.1663          2.1617          2.1571          2.1524          2.1477          2.1431          2.1385
          2.1339          2.1294          2.1250          2.1206          2.1163          2.1120          2.1077
          2.1035          2.0992          2.0950          2.0907          2.0866          2.0825          2.0785
          2.0744          2.0702          2.0660          2.0618          2.0575          2.0533          2.0491
          2.0449          2.0406          2.0364          2.0322          2.0279          2.0236          2.0192
          2.0148          2.0103          2.0059          2.0013          1.9956          1.9898          1.9840
          1.9783          1.9726          1.9670          1.9615          1.9560          1.9507          1.9454
          1.9402          1.9352          1.9302          1.9253          1.9206          1.9158          1.9113
          1.9068          1.9023          1.8979          1.8935          1.8891          1.8847          1.8803
          1.8759          1.8714          1.8670          1.8626          1.8582          1.8537          1.8493
          1.8450          1.8406          1.8363          1.8319          1.8276          1.8232          1.8189
          1.8142          1.8096          1.8051          1.8008          1.7965          1.7922          1.7878
          1.7835          1.7791          1.7747          1.7704          1.7660          1.7616          1.7572
          1.7528          1.7486          1.7443          1.7401          1.7358          1.7315          1.7271
          1.7227          1.7182          1.7139          1.7096          1.7052          1.7009          1.6965
          1.6921          1.6877          1.6832          1.6788          1.6743          1.6698          1.6652
          1.6607          1.6561          1.6514          1.6468          1.6421          1.6375          1.6328
          1.6281          1.6235          1.6189          1.6143          1.6095          1.6048          1.6001
          1.5953          1.5905          1.5857          1.5809          1.5760          1.5712          1.5663
          1.5614          1.5565          1.5515          1.5465          1.5413          1.5362          1.5311
          1.5260          1.5208          1.5157          1.5105          1.5052          1.4999          1.4946
          2.5459          2.5343          2.5233          2.5125          2.5024          2.4924          2.4827
          2.4729          2.4633          2.4539          2.4447          2.4357          2.4268          2.4184
          2.4101          2.4021          2.3942          2.3865          2.3789          2.3714          2.3641
          2.3569          2.3498          2.3428          2.3360          2.3293          2.3227          2.3161
          2.3096          2.3031          2.2969          2.2907          2.2846          2.2785          2.2724
          2.2665          2.2608          2.2551          2.2494          2.2437          2.2381          2.2326
          2.2273          2.2219          2.2166          2.2113          2.2060          2.2008          2.1958
          2.1908          2.1859          2.1809          2.1760          2.1710          2.1662          2.1616
          2.1570          2.1524          2.1477          2.1431          2.1385          2.1339          2.1294
          2.1249          2.1205          2.1161          2.1118          2.1075          2.1033          2.0990
          2.0948          2.0905          2.0863          2.0821          2.0780          2.0740          2.0699
          2.0657          2.0615          2.0572          2.0529          2.0486          2.0444          2.0401
          2.0358          2.0316          2.0273          2.0230          2.0186          2.0142          2.0098
          2.0054          2.0008          1.9952          1.9894          1.9836          1.9779          1.9722
          1.9665          1.9610          1.9556          1.9503          1.9450          1.9399          1.9348
          1.9299          1.9250          1.9202          1.9155          1.9109          1.9063          1.9018
          1.8973          1.8929          1.8886          1.8842          1.8799          1.8756          1.8712
          1.8668          1.8624          1.8580          1.8535          1.8491          1.8447          1.8402
          1.8358          1.8315          1.8271          1.8228          1.8184          1.8140          1.8097
          1.8053          1.8007          1.7961          1.7917          1.7874          1.7831          1.7788
          1.7744          1.7701          1.7657          1.7613          1.7569          1.7525          1.7481
          1.7437          1.7394          1.7351          1.7308          1.7265          1.7222          1.7179
          1.7134          1.7090          1.7045          1.7002          1.6958          1.6914          1.6870
          1.6826          1.6781          1.6737          1.6692          1.6647          1.6601          1.6555
          1.6509          1.6462          1.6416          1.6369          1.6322          1.6274          1.6227
          1.6180          1.6134          1.6087          1.6041          1.5993          1.5945          1.5897
          1.5849          1.5800          1.5751          1.5703          1.5654          1.5605          1.5556
          1.5506          1.5456          1.5405          1.5354          1.5302          1.5250          1.5199
          1.5147          1.5095          1.5042          1.4989          1.4936          2.5470          2.5353
          2.5243          2.5136          2.5032          2.4931          2.4834          2.4739          2.4645
          2.4550          2.4458          2.4368          2.4279          2.4192          2.4109          2.4028
          2.3949          2.3872          2.3796          2.3721          2.3647          2.3575          2.3504
          2.3434          2.3365          2.3297          2.3231          2.3166          2.3101          2.3036
          2.2973          2.2911          2.2850          2.2789          2.2729          2.2669          2.2610
          2.2553          2.2497          2.2440          2.2384          2.2329          2.2274          2.2221
          2.2168          2.2115          2.2062          2.2010          2.1958          2.1908          2.1859
          2.1810          2.1760          2.1711          2.1662          2.1614          2.1568          2.1522
          2.1477          2.1430          2.1384          2.1338          2.1293          2.1248          2.1203
          2.1159          2.1115          2.1072          2.1029          2.0987          2.0945          2.0902
          2.0860          2.0818          2.0776          2.0734          2.0694          2.0653          2.0611
          2.0568          2.0525          2.0482          2.0439          2.0395          2.0352          2.0309
          2.0266          2.0223          2.0180          2.0136          2.0092          2.0047          1.9999
          1.9947          1.9890          1.9832          1.9774          1.9718          1.9661          1.9606
          1.9551          1.9498          1.9445          1.9394          1.9344          1.9295          1.9246
          1.9198          1.9151          1.9105          1.9059          1.9013          1.8969          1.8924
          1.8880          1.8836          1.8792          1.8749          1.8706          1.8663          1.8620
          1.8576          1.8532          1.8488          1.8444          1.8399          1.8355          1.8310
          1.8266          1.8222          1.8179          1.8135          1.8092          1.8048          1.8005
          1.7961          1.7917          1.7871          1.7825          1.7782          1.7739          1.7697
          1.7654          1.7610          1.7566          1.7522          1.7478          1.7434          1.7389
          1.7345          1.7301          1.7258          1.7215          1.7172          1.7128          1.7084
          1.7041          1.6996          1.6951          1.6907          1.6863          1.6818          1.6774
          1.6729          1.6684          1.6639          1.6594          1.6548          1.6502          1.6456
          1.6409          1.6362          1.6315          1.6268          1.6220          1.6173          1.6125
          1.6078          1.6031          1.5984          1.5937          1.5889          1.5840          1.5792
          1.5743          1.5693          1.5645          1.5595          1.5546          1.5496          1.5446
          1.5396          1.5345          1.5294          1.5242          1.5189          1.5137          1.5085
          1.5032          1.4979          1.4926          2.5482          2.5364          2.5252          2.5145
          2.5041          2.4940          2.4841          2.4746          2.4653          2.4561          2.4469
          2.4379          2.4290          2.4202          2.4117          2.4036          2.3956          2.3879
          2.3802          2.3727          2.3654          2.3581          2.3510          2.3440          2.3371
          2.3303          2.3236          2.3170          2.3106          2.3041          2.2978          2.2915
          2.2853          2.2793          2.2733          2.2673          2.2614          2.2555          2.2499
          2.2443          2.2387          2.2332          2.2277          2.2222          2.2170          2.2117
          2.2065          2.2012          2.1960          2.1909          2.1859          2.1810          2.1761
          2.1712          2.1663          2.1615          2.1566          2.1521          2.1475          2.1429
          2.1383          2.1337          2.1292          2.1247          2.1202          2.1157          2.1113
          2.1070          2.1026          2.0983          2.0941          2.0899          2.0857          2.0815
          2.0773          2.0731          2.0688          2.0647          2.0606          2.0564          2.0521
          2.0478          2.0435          2.0391          2.0346          2.0303          2.0259          2.0217
          2.0174          2.0130          2.0086          2.0039          1.9990          1.9941          1.9885
          1.9827          1.9770          1.9713          1.9657          1.9602          1.9548          1.9494
          1.9441          1.9389          1.9338          1.9289          1.9240          1.9193          1.9146
          1.9100          1.9054          1.9009          1.8964          1.8920          1.8875          1.8831
          1.8787          1.8743          1.8699          1.8656          1.8613          1.8570          1.8526
          1.8483          1.8440          1.8396          1.8352          1.8307          1.8263          1.8219
          1.8175          1.8130          1.8086          1.8043          1.7999          1.7956          1.7912
          1.7869          1.7826          1.7781          1.7734          1.7690          1.7647          1.7604
          1.7561          1.7518          1.7474          1.7430          1.7386          1.7341          1.7297
          1.7252          1.7208          1.7164          1.7121          1.7077          1.7033          1.6989
          1.6945          1.6901          1.6855          1.6811          1.6766          1.6722          1.6677
          1.6632          1.6587          1.6541          1.6495          1.6449          1.6403          1.6356
          1.6309          1.6261          1.6214          1.6166          1.6118          1.6070          1.6022
          1.5975          1.5927          1.5880          1.5832          1.5783          1.5734          1.5685
          1.5635          1.5586          1.5536          1.5487          1.5436          1.5386          1.5335
          1.5284          1.5233          1.5181          1.5128          1.5075          1.5022          1.4969
          1.4916          2.5495          2.5376          2.5264          2.5156          2.5052          2.4950
          2.4851          2.4754          2.4661          2.4570          2.4480          2.4390          2.4301
          2.4214          2.4128          2.4045          2.3965          2.3887          2.3810          2.3735
          2.3661          2.3588          2.3516          2.3446          2.3377          2.3309          2.3242
          2.3176          2.3111          2.3047          2.2983          2.2920          2.2858          2.2797
          2.2738          2.2678          2.2619          2.2560          2.2502          2.2446          2.2390
          2.2335          2.2280          2.2225          2.2172          2.2119          2.2067          2.2015
          2.1963          2.1911          2.1860          2.1810          2.1762          2.1713          2.1664
          2.1616          2.1567          2.1520          2.1474          2.1428          2.1383          2.1337
          2.1291          2.1246          2.1201          2.1156          2.1112          2.1068          2.1024
          2.0981          2.0938          2.0896          2.0854          2.0812          2.0770          2.0728
          2.0685          2.0643          2.0601          2.0560          2.0517          2.0474          2.0431
          2.0387          2.0343          2.0298          2.0254          2.0210          2.0168          2.0125
          2.0080          2.0031          1.9982          1.9933          1.9881          1.9824          1.9766
          1.9710          1.9654          1.9598          1.9544          1.9491          1.9438          1.9386
          1.9335          1.9285          1.9236          1.9188          1.9141          1.9095          1.9049
          1.9004          1.8960          1.8915          1.8871          1.8827          1.8783          1.8739
          1.8695          1.8651          1.8607          1.8563          1.8520          1.8477          1.8433
          1.8390          1.8347          1.8303          1.8260          1.8215          1.8171          1.8127
          1.8083          1.8039          1.7995          1.7951          1.7907          1.7864          1.7821
          1.7777          1.7734          1.7690          1.7644          1.7598          1.7555          1.7512
          1.7469          1.7425          1.7382          1.7338          1.7293          1.7249          1.7204
          1.7159          1.7114          1.7070          1.7026          1.6982          1.6938          1.6894
          1.6849          1.6805          1.6759          1.6714          1.6669          1.6624          1.6579
          1.6533          1.6487          1.6441          1.6394          1.6348          1.6302          1.6255
          1.6207          1.6160          1.6112          1.6063          1.6015          1.5966          1.5918
          1.5870          1.5823          1.5774          1.5726          1.5677          1.5627          1.5577
          1.5527          1.5477          1.5427          1.5376          1.5325          1.5274          1.5223
          1.5171          1.5119          1.5066          1.5013          1.4959          1.4906          2.5508
          2.5388          2.5275          2.5167          2.5062          2.4960          2.4860          2.4764
          2.4669          2.4577          2.4487          2.4399          2.4312          2.4225          2.4139
          2.4054          2.3973          2.3894          2.3817          2.3742          2.3667          2.3595
          2.3523          2.3452          2.3383          2.3315          2.3247          2.3181          2.3115
          2.3051          2.2988          2.2925          2.2863          2.2801          2.2741          2.2682
          2.2623          2.2564          2.2506          2.2448          2.2392          2.2338          2.2283
          2.2228          2.2174          2.2121          2.2068          2.2017          2.1965          2.1913
          2.1862          2.1811          2.1761          2.1713          2.1665          2.1616          2.1568
          2.1520          2.1472          2.1426          2.1381          2.1335          2.1290          2.1244
          2.1199          2.1155          2.1110          2.1066          2.1022          2.0979          2.0936
          2.0892          2.0850          2.0808          2.0766          2.0724          2.0682          2.0639
          2.0597          2.0555          2.0513          2.0470          2.0427          2.0383          2.0339
          2.0294          2.0249          2.0204          2.0161          2.0118          2.0071          2.0022
          1.9974          1.9925          1.9877          1.9819          1.9763          1.9706          1.9650
          1.9595          1.9540          1.9487          1.9434          1.9383          1.9332          1.9282
          1.9233          1.9184          1.9137          1.9090          1.9043          1.8998          1.8953
          1.8909          1.8865          1.8822          1.8778          1.8734          1.8690          1.8646
          1.8602          1.8558          1.8514          1.8470          1.8427          1.8383          1.8340
          1.8297          1.8253          1.8210          1.8167          1.8123          1.8078          1.8034
          1.7991          1.7947          1.7904          1.7860          1.7816          1.7772          1.7728
          1.7685          1.7641          1.7598          1.7553          1.7506          1.7462          1.7419
          1.7375          1.7332          1.7288          1.7244          1.7200          1.7155          1.7110
          1.7064          1.7019          1.6975          1.6931          1.6886          1.6842          1.6797
          1.6753          1.6708          1.6662          1.6617          1.6572          1.6526          1.6480
          1.6433          1.6387          1.6340          1.6293          1.6247          1.6200          1.6153
          1.6105          1.6057          1.6008          1.5959          1.5910          1.5861          1.5813
          1.5765          1.5716          1.5667          1.5618          1.5569          1.5518          1.5468
          1.5417          1.5366          1.5315          1.5264          1.5213          1.5161          1.5108
          1.5056          1.5003          1.4949          1.4895          2.5520          2.5399          2.5286
          2.5177          2.5072          2.4969          2.4869          2.4772          2.4677          2.4585
          2.4493          2.4406          2.4319          2.4234          2.4149          2.4064          2.3981
          2.3901          2.3824          2.3748          2.3674          2.3601          2.3529          2.3458
          2.3388          2.3320          2.3252          2.3186          2.3120          2.3055          2.2992
          2.2929          2.2867          2.2805          2.2744          2.2685          2.2626          2.2567
          2.2509          2.2452          2.2395          2.2339          2.2285          2.2230          2.2176
          2.2122          2.2069          2.2017          2.1966          2.1914          2.1863          2.1812
          2.1762          2.1712          2.1664          2.1616          2.1568          2.1520          2.1472
          2.1425          2.1379          2.1334          2.1288          2.1243          2.1197          2.1153
          2.1108          2.1064          2.1020          2.0976          2.0933          2.0890          2.0847
          2.0804          2.0762          2.0720          2.0678          2.0635          2.0593          2.0551
          2.0508          2.0465          2.0422          2.0379          2.0335          2.0290          2.0246
          2.0201          2.0155          2.0109          2.0061          2.0013          1.9965          1.9916
          1.9868          1.9816          1.9759          1.9702          1.9646          1.9591          1.9537
          1.9483          1.9431          1.9379          1.9328          1.9278          1.9229          1.9180
          1.9133          1.9086          1.9039          1.8994          1.8948          1.8903          1.8859
          1.8815          1.8771          1.8728          1.8685          1.8641          1.8597          1.8554
          1.8510          1.8466          1.8422          1.8378          1.8334          1.8290          1.8247
          1.8203          1.8160          1.8117          1.8073          1.8030          1.7986          1.7942
          1.7898          1.7854          1.7811          1.7768          1.7724          1.7680          1.7636
          1.7592          1.7548          1.7505          1.7461          1.7414          1.7369          1.7325
          1.7282          1.7238          1.7194          1.7149          1.7105          1.7060          1.7015
          1.6969          1.6923          1.6879          1.6834          1.6790          1.6745          1.6700
          1.6655          1.6609          1.6564          1.6518          1.6472          1.6426          1.6379
          1.6332          1.6285          1.6238          1.6191          1.6144          1.6097          1.6050
          1.6001          1.5952          1.5903          1.5854          1.5804          1.5755          1.5706
          1.5658          1.5608          1.5559          1.5509          1.5459          1.5408          1.5357
          1.5305          1.5254          1.5203          1.5151          1.5098          1.5046          1.4992
          1.4939          1.4885          2.5532          2.5410          2.5297          2.5187          2.5081
          2.4978          2.4878          2.4780          2.4685          2.4592          2.4501          2.4412
          2.4325          2.4240          2.4156          2.4074          2.3991          2.3909          2.3830
          2.3754          2.3680          2.3607          2.3534          2.3464          2.3394          2.3325
          2.3257          2.3191          2.3125          2.3060          2.2996          2.2933          2.2871
          2.2809          2.2748          2.2688          2.2629          2.2571          2.2512          2.2455
          2.2398          2.2341          2.2286          2.2232          2.2178          2.2124          2.2071
          2.2019          2.1967          2.1916          2.1864          2.1813          2.1763          2.1713
          2.1663          2.1616          2.1567          2.1519          2.1472          2.1424          2.1377
          2.1331          2.1286          2.1241          2.1195          2.1150          2.1106          2.1061
          2.1017          2.0973          2.0930          2.0887          2.0844          2.0801          2.0758
          2.0716          2.0674          2.0631          2.0589          2.0546          2.0504          2.0461
          2.0418          2.0374          2.0330          2.0285          2.0239          2.0193          2.0146
          2.0099          2.0051          2.0004          1.9956          1.9908          1.9860          1.9812
          1.9756          1.9699          1.9643          1.9587          1.9533          1.9479          1.9427
          1.9375          1.9324          1.9274          1.9225          1.9176          1.9129          1.9082
          1.9035          1.8989          1.8944          1.8899          1.8854          1.8809          1.8765
          1.8721          1.8678          1.8634          1.8591          1.8548          1.8505          1.8461
          1.8417          1.8373          1.8329          1.8285          1.8241          1.8197          1.8153
          1.8110          1.8067          1.8023          1.7980          1.7937          1.7894          1.7849
          1.7805          1.7761          1.7718          1.7675          1.7632          1.7588          1.7543
          1.7499          1.7455          1.7411          1.7367          1.7322          1.7275          1.7231
          1.7187          1.7143          1.7099          1.7054          1.7009          1.6965          1.6919
          1.6873          1.6827          1.6782          1.6737          1.6692          1.6647          1.6602
          1.6556          1.6510          1.6464          1.6418          1.6371          1.6324          1.6277
          1.6230          1.6183          1.6135          1.6088          1.6041          1.5993          1.5945
          1.5896          1.5847          1.5797          1.5747          1.5697          1.5648          1.5599
          1.5549          1.5499          1.5449          1.5399          1.5348          1.5296          1.5244
          1.5192          1.5140          1.5088          1.5035          1.4982          1.4929          1.4875
          2.5543          2.5422          2.5307          2.5197          2.5091          2.4987          2.4887
          2.4789          2.4693          2.4600          2.4509          2.4419          2.4332          2.4246
          2.4162          2.4080          2.3999          2.3918          2.3837          2.3761          2.3686
          2.3613          2.3540          2.3469          2.3399          2.3330          2.3262          2.3195
          2.3129          2.3064          2.3000          2.2937          2.2875          2.2813          2.2752
          2.2692          2.2632          2.2573          2.2516          2.2458          2.2401          2.2344
          2.2288          2.2233          2.2180          2.2126          2.2073          2.2020          2.1968
          2.1916          2.1865          2.1814          2.1764          2.1714          2.1664          2.1615
          2.1567          2.1519          2.1471          2.1424          2.1377          2.1330          2.1284
          2.1239          2.1193          2.1148          2.1104          2.1059          2.1015          2.0971
          2.0927          2.0884          2.0841          2.0798          2.0755          2.0712          2.0670
          2.0627          2.0584          2.0541          2.0497          2.0453          2.0409          2.0364
          2.0319          2.0274          2.0228          2.0182          2.0135          2.0089          2.0042
          1.9994          1.9947          1.9899          1.9851          1.9804          1.9752          1.9696
          1.9640          1.9585          1.9530          1.9476          1.9423          1.9371          1.9320
          1.9270          1.9221          1.9173          1.9125          1.9078          1.9031          1.8985
          1.8939          1.8894          1.8850          1.8805          1.8760          1.8716          1.8672
          1.8628          1.8584          1.8541          1.8498          1.8454          1.8411          1.8368
          1.8324          1.8280          1.8236          1.8192          1.8148          1.8104          1.8060
          1.8017          1.7973          1.7930          1.7887          1.7844          1.7800          1.7757
          1.7712          1.7668          1.7625          1.7582          1.7538          1.7495          1.7451
          1.7406          1.7361          1.7317          1.7273          1.7228          1.7180          1.7136
          1.7092          1.7047          1.7003          1.6958          1.6913          1.6868          1.6822
          1.6776          1.6730          1.6685          1.6639          1.6594          1.6548          1.6503
          1.6456          1.6410          1.6363          1.6316          1.6269          1.6222          1.6175
          1.6127          1.6079          1.6031          1.5984          1.5936          1.5888          1.5839
          1.5790          1.5740          1.5689          1.5639          1.5589          1.5539          1.5489
          1.5439          1.5389          1.5338          1.5287          1.5235          1.5182          1.5130
          1.5078          1.5025          1.4972          1.4918          1.4864          2.5556          2.5433
          2.5318          2.5208          2.5101          2.4998          2.4897          2.4798          2.4703
          2.4609          2.4517          2.4428          2.4340          2.4254          2.4170          2.4087
          2.4006          2.3926          2.3848          2.3768          2.3693          2.3620          2.3548
          2.3476          2.3406          2.3337          2.3269          2.3202          2.3135          2.3070
          2.3006          2.2943          2.2880          2.2818          2.2758          2.2697          2.2637
          2.2578          2.2520          2.2463          2.2405          2.2349          2.2293          2.2237
          2.2182          2.2129          2.2076          2.2023          2.1971          2.1919          2.1868
          2.1817          2.1766          2.1716          2.1666          2.1617          2.1568          2.1520
          2.1472          2.1424          2.1377          2.1330          2.1284          2.1238          2.1192
          2.1147          2.1102          2.1058          2.1013          2.0969          2.0924          2.0880
          2.0836          2.0792          2.0748          2.0705          2.0661          2.0618          2.0573
          2.0530          2.0486          2.0442          2.0398          2.0353          2.0309          2.0263
          2.0218          2.0172          2.0126          2.0079          2.0033          1.9985          1.9938
          1.9891          1.9843          1.9796          1.9749          1.9694          1.9638          1.9583
          1.9528          1.9474          1.9421          1.9369          1.9318          1.9267          1.9217
          1.9168          1.9121          1.9074          1.9027          1.8981          1.8936          1.8890
          1.8846          1.8801          1.8756          1.8712          1.8668          1.8624          1.8580
          1.8536          1.8492          1.8448          1.8405          1.8361          1.8318          1.8275
          1.8231          1.8188          1.8143          1.8099          1.8056          1.8012          1.7968
          1.7924          1.7881          1.7837          1.7794          1.7751          1.7707          1.7664
          1.7619          1.7575          1.7532          1.7488          1.7444          1.7401          1.7357
          1.7313          1.7267          1.7223          1.7178          1.7133          1.7086          1.7041
          1.6996          1.6951          1.6906          1.6861          1.6816          1.6770          1.6725
          1.6679          1.6632          1.6586          1.6541          1.6495          1.6449          1.6402
          1.6356          1.6309          1.6262          1.6214          1.6167          1.6119          1.6071
          1.6023          1.5974          1.5926          1.5878          1.5830          1.5782          1.5732
          1.5682          1.5631          1.5580          1.5529          1.5479          1.5429          1.5379
          1.5328          1.5277          1.5225          1.5173          1.5120          1.5067          1.5015
          1.4961          1.4908          1.4854          2.5568          2.5446          2.5330          2.5219
          2.5112          2.5009          2.4908          2.4809          2.4713          2.4619          2.4527
          2.4437          2.4350          2.4264          2.4179          2.4096          2.4015          2.3935
          2.3857          2.3780          2.3703          2.3629          2.3557          2.3485          2.3415
          2.3345          2.3277          2.3210          2.3144          2.3078          2.3014          2.2950
          2.2888          2.2826          2.2764          2.2704          2.2644          2.2585          2.2526
          2.2469          2.2411          2.2355          2.2299          2.2243          2.2188          2.2134
          2.2080          2.2027          2.1975          2.1923          2.1872          2.1820          2.1769
          2.1719          2.1669          2.1619          2.1570          2.1521          2.1472          2.1424
          2.1377          2.1329          2.1282          2.1236          2.1189          2.1143          2.1098
          2.1052          2.1007          2.0963          2.0918          2.0874          2.0827          2.0784
          2.0740          2.0696          2.0652          2.0609          2.0565          2.0521          2.0476
          2.0432          2.0388          2.0344          2.0299          2.0254          2.0209          2.0163
          2.0117          2.0071          2.0024          1.9978          1.9931          1.9883          1.9836
          1.9789          1.9742          1.9691          1.9636          1.9581          1.9527          1.9473
          1.9420          1.9368          1.9316          1.9265          1.9215          1.9166          1.9118
          1.9070          1.9023          1.8977          1.8931          1.8886          1.8842          1.8797
          1.8753          1.8708          1.8664          1.8620          1.8576          1.8532          1.8487
          1.8443          1.8399          1.8355          1.8312          1.8269          1.8225          1.8182
          1.8138          1.8095          1.8051          1.8007          1.7963          1.7920          1.7876
          1.7832          1.7788          1.7744          1.7701          1.7658          1.7614          1.7571
          1.7526          1.7481          1.7438          1.7394          1.7350          1.7306          1.7262
          1.7218          1.7173          1.7127          1.7082          1.7037          1.6990          1.6945
          1.6900          1.6855          1.6809          1.6764          1.6718          1.6672          1.6626
          1.6580          1.6533          1.6487          1.6441          1.6394          1.6348          1.6301
          1.6254          1.6206          1.6159          1.6111          1.6063          1.6015          1.5966
          1.5917          1.5868          1.5820          1.5772          1.5723          1.5674          1.5624
          1.5573          1.5521          1.5470          1.5419          1.5368          1.5318          1.5266
          1.5215          1.5163          1.5110          1.5058          1.5004          1.4951          1.4897
          1.4843          2.5577          2.5456          2.5341          2.5231          2.5123          2.5020
          2.4919          2.4821          2.4725          2.4631          2.4539          2.4449          2.4361
          2.4275          2.4191          2.4108          2.4026          2.3946          2.3868          2.3791
          2.3715          2.3640          2.3568          2.3496          2.3425          2.3356          2.3287
          2.3220          2.3153          2.3087          2.3022          2.2958          2.2896          2.2833
          2.2772          2.2711          2.2651          2.2592          2.2533          2.2475          2.2417
          2.2360          2.2304          2.2248          2.2193          2.2138          2.2084          2.2030
          2.1978          2.1925          2.1874          2.1822          2.1771          2.1720          2.1670
          2.1620          2.1570          2.1521          2.1473          2.1423          2.1376          2.1328
          2.1281          2.1234          2.1188          2.1142          2.1095          2.1049          2.1004
          2.0959          2.0915          2.0870          2.0826          2.0778          2.0734          2.0690
          2.0646          2.0602          2.0559          2.0515          2.0471          2.0426          2.0380
          2.0336          2.0292          2.0247          2.0202          2.0156          2.0110          2.0064
          2.0018          1.9971          1.9925          1.9878          1.9831          1.9784          1.9737
          1.9691          1.9636          1.9581          1.9527          1.9473          1.9420          1.9367
          1.9316          1.9265          1.9215          1.9165          1.9117          1.9069          1.9021
          1.8974          1.8928          1.8883          1.8838          1.8793          1.8749          1.8705
          1.8661          1.8617          1.8573          1.8528          1.8484          1.8440          1.8396
          1.8352          1.8307          1.8263          1.8220          1.8176          1.8133          1.8089
          1.8046          1.8002          1.7959          1.7914          1.7870          1.7827          1.7784
          1.7740          1.7696          1.7652          1.7608          1.7565          1.7521          1.7477
          1.7433          1.7388          1.7344          1.7300          1.7255          1.7211          1.7167
          1.7122          1.7078          1.7032          1.6986          1.6941          1.6894          1.6848
          1.6803          1.6757          1.6711          1.6665          1.6619          1.6573          1.6526
          1.6480          1.6433          1.6387          1.6340          1.6293          1.6246          1.6198
          1.6151          1.6103          1.6055          1.6006          1.5958          1.5909          1.5860
          1.5811          1.5762          1.5713          1.5664          1.5614          1.5565          1.5514
          1.5462          1.5410          1.5358          1.5307          1.5256          1.5204          1.5152
          1.5100          1.5047          1.4994          1.4940          1.4887          1.4832          2.5601
          2.5478          2.5362          2.5252          2.5146          2.5043          2.4942          2.4845
          2.4749          2.4654          2.4563          2.4473          2.4385          2.4299          2.4214
          2.4131          2.4050          2.3969          2.3891          2.3814          2.3738          2.3663
          2.3589          2.3517          2.3447          2.3377          2.3308          2.3240          2.3173
          2.3107          2.3042          2.2978          2.2914          2.2852          2.2790          2.2729
          2.2669          2.2609          2.2550          2.2492          2.2434          2.2377          2.2320
          2.2264          2.2208          2.2153          2.2099          2.2045          2.1991          2.1939
          2.1886          2.1835          2.1784          2.1733          2.1681          2.1631          2.1581
          2.1532          2.1483          2.1434          2.1385          2.1337          2.1290          2.1243
          2.1196          2.1150          2.1103          2.1055          2.1010          2.0965          2.0920
          2.0875          2.0831          2.0787          2.0739          2.0693          2.0649          2.0605
          2.0561          2.0517          2.0473          2.0429          2.0384          2.0338          2.0292
          2.0248          2.0203          2.0158          2.0112          2.0065          2.0019          1.9972
          1.9926          1.9879          1.9832          1.9785          1.9738          1.9692          1.9643
          1.9588          1.9534          1.9480          1.9427          1.9374          1.9322          1.9271
          1.9221          1.9171          1.9122          1.9074          1.9026          1.8979          1.8933
          1.8887          1.8841          1.8795          1.8751          1.8707          1.8662          1.8618
          1.8574          1.8530          1.8486          1.8442          1.8398          1.8353          1.8309
          1.8265          1.8220          1.8176          1.8132          1.8088          1.8045          1.8001
          1.7958          1.7914          1.7870          1.7826          1.7782          1.7738          1.7695
          1.7651          1.7607          1.7563          1.7518          1.7474          1.7430          1.7386
          1.7342          1.7296          1.7252          1.7208          1.7163          1.7118          1.7074
          1.7029          1.6984          1.6938          1.6892          1.6846          1.6798          1.6753
          1.6707          1.6661          1.6615          1.6568          1.6521          1.6475          1.6428
          1.6380          1.6334          1.6287          1.6239          1.6192          1.6144          1.6096
          1.6048          1.6000          1.5951          1.5902          1.5853          1.5803          1.5754
          1.5704          1.5655          1.5605          1.5555          1.5505          1.5455          1.5403
          1.5350          1.5297          1.5246          1.5194          1.5142          1.5090          1.5037
          1.4984          1.4930          1.4876          1.4822          2.5627          2.5499          2.5382
          2.5271          2.5166          2.5062          2.4962          2.4864          2.4769          2.4675
          2.4586          2.4497          2.4410          2.4323          2.4239          2.4156          2.4074
          2.3994          2.3915          2.3838          2.3762          2.3687          2.3613          2.3540
          2.3469          2.3400          2.3331          2.3262          2.3194          2.3128          2.3063
          2.2999          2.2935          2.2872          2.2810          2.2749          2.2688          2.2628
          2.2568          2.2510          2.2452          2.2394          2.2338          2.2280          2.2225
          2.2169          2.2115          2.2060          2.2007          2.1952          2.1900          2.1848
          2.1797          2.1746          2.1695          2.1643          2.1593          2.1543          2.1494
          2.1445          2.1397          2.1347          2.1299          2.1251          2.1204          2.1157
          2.1111          2.1065          2.1017          2.0971          2.0925          2.0880          2.0836
          2.0791          2.0747          2.0700          2.0652          2.0607          2.0563          2.0519
          2.0475          2.0430          2.0386          2.0341          2.0295          2.0249          2.0202
          2.0157          2.0112          2.0066          2.0020          1.9973          1.9926          1.9879
          1.9832          1.9786          1.9739          1.9692          1.9646          1.9594          1.9540
          1.9485          1.9431          1.9379          1.9327          1.9276          1.9225          1.9175
          1.9126          1.9077          1.9029          1.8982          1.8935          1.8889          1.8843
          1.8797          1.8752          1.8707          1.8662          1.8618          1.8574          1.8529
          1.8485          1.8441          1.8397          1.8353          1.8309          1.8264          1.8220
          1.8175          1.8131          1.8086          1.8042          1.7998          1.7955          1.7911
          1.7867          1.7823          1.7780          1.7735          1.7691          1.7647          1.7603
          1.7559          1.7515          1.7471          1.7426          1.7382          1.7337          1.7293
          1.7249          1.7203          1.7158          1.7113          1.7068          1.7023          1.6978
          1.6932          1.6887          1.6841          1.6795          1.6749          1.6701          1.6655
          1.6609          1.6562          1.6515          1.6468          1.6421          1.6374          1.6326
          1.6278          1.6231          1.6184          1.6137          1.6089          1.6040          1.5992
          1.5943          1.5894          1.5845          1.5795          1.5745          1.5695          1.5645
          1.5595          1.5545          1.5495          1.5444          1.5394          1.5342          1.5289
          1.5236          1.5184          1.5132          1.5079          1.5026          1.4973          1.4919
          1.4865          1.4811          2.5566          2.5443          2.5330          2.5226          2.5125
          2.5024          2.4926          2.4830          2.4736          2.4646          2.4559          2.4472
          2.4385          2.4300          2.4216          2.4134          2.4053          2.3974          2.3895
          2.3818          2.3743          2.3668          2.3595          2.3522          2.3451          2.3381
          2.3313          2.3245          2.3177          2.3111          2.3045          2.2981          2.2918
          2.2854          2.2792          2.2731          2.2671          2.2611          2.2551          2.2492
          2.2434          2.2376          2.2320          2.2263          2.2206          2.2151          2.2096
          2.2042          2.1988          2.1935          2.1881          2.1829          2.1777          2.1726
          2.1676          2.1625          2.1573          2.1523          2.1474          2.1425          2.1377
          2.1328          2.1278          2.1230          2.1183          2.1136          2.1090          2.1044
          2.0997          2.0948          2.0903          2.0858          2.0813          2.0769          2.0724
          2.0679          2.0631          2.0584          2.0538          2.0494          2.0450          2.0406
          2.0362          2.0317          2.0272          2.0226          2.0179          2.0132          2.0086
          2.0041          1.9995          1.9949          1.9903          1.9856          1.9809          1.9762
          1.9716          1.9669          1.9623          1.9573          1.9518          1.9464          1.9410
          1.9357          1.9304          1.9253          1.9203          1.9153          1.9104          1.9055
          1.9008          1.8960          1.8913          1.8867          1.8821          1.8776          1.8730
          1.8685          1.8640          1.8595          1.8550          1.8506          1.8462          1.8418
          1.8374          1.8330          1.8287          1.8243          1.8199          1.8154          1.8110
          1.8066          1.8022          1.7977          1.7933          1.7889          1.7845          1.7802
          1.7758          1.7714          1.7671          1.7626          1.7582          1.7538          1.7494
          1.7450          1.7406          1.7362          1.7318          1.7273          1.7229          1.7184
          1.7139          1.7093          1.7049          1.7004          1.6959          1.6914          1.6868
          1.6823          1.6777          1.6731          1.6685          1.6639          1.6591          1.6545
          1.6499          1.6452          1.6405          1.6358          1.6310          1.6263          1.6215
          1.6167          1.6120          1.6073          1.6025          1.5976          1.5928          1.5879
          1.5830          1.5781          1.5731          1.5681          1.5631          1.5581          1.5530
          1.5481          1.5430          1.5380          1.5329          1.5278          1.5225          1.5172
          1.5119          1.5067          1.5014          1.4961          1.4908          1.4854          1.4800
          2.5464          2.5350          2.5243          2.5150          2.5049          2.4951          2.4856
          2.4762          2.4673          2.4585          2.4499          2.4415          2.4329          2.4245
          2.4162          2.4080          2.4000          2.3922          2.3844          2.3768          2.3693
          2.3619          2.3546          2.3474          2.3403          2.3334          2.3266          2.3198
          2.3130          2.3064          2.2999          2.2935          2.2872          2.2809          2.2747
          2.2686          2.2626          2.2566          2.2507          2.2447          2.2390          2.2333
          2.2276          2.2220          2.2163          2.2108          2.2053          2.1999          2.1946
          2.1892          2.1838          2.1786          2.1735          2.1684          2.1633          2.1583
          2.1531          2.1481          2.1431          2.1383          2.1334          2.1286          2.1236
          2.1187          2.1140          2.1094          2.1047          2.1001          2.0955          2.0906
          2.0860          2.0815          2.0770          2.0726          2.0682          2.0637          2.0590
          2.0542          2.0495          2.0450          2.0406          2.0362          2.0319          2.0274
          2.0230          2.0184          2.0138          2.0092          2.0045          1.9998          1.9953
          1.9908          1.9862          1.9816          1.9770          1.9723          1.9677          1.9630
          1.9584          1.9533          1.9478          1.9424          1.9370          1.9317          1.9265
          1.9214          1.9163          1.9113          1.9065          1.9017          1.8969          1.8922
          1.8876          1.8829          1.8784          1.8738          1.8693          1.8648          1.8604
          1.8559          1.8514          1.8470          1.8426          1.8382          1.8338          1.8294
          1.8251          1.8207          1.8163          1.8120          1.8076          1.8032          1.7989
          1.7945          1.7901          1.7857          1.7813          1.7769          1.7725          1.7682
          1.7638          1.7595          1.7551          1.7507          1.7463          1.7419          1.7376
          1.7332          1.7288          1.7244          1.7200          1.7156          1.7111          1.7067
          1.7022          1.6976          1.6932          1.6887          1.6842          1.6797          1.6751
          1.6706          1.6660          1.6614          1.6568          1.6522          1.6476          1.6429
          1.6383          1.6336          1.6289          1.6241          1.6194          1.6146          1.6098
          1.6051          1.6004          1.5957          1.5909          1.5860          1.5812          1.5763
          1.5713          1.5664          1.5614          1.5564          1.5514          1.5464          1.5414
          1.5364          1.5313          1.5262          1.5211          1.5160          1.5107          1.5054
          1.5002          1.4949          1.4896          1.4843          1.4790          2.5347          2.5241
          2.5143          2.5053          2.4955          2.4860          2.4767          2.4678          2.4591
          2.4505          2.4420          2.4336          2.4252          2.4169          2.4087          2.4006
          2.3927          2.3849          2.3772          2.3696          2.3622          2.3549          2.3477
          2.3405          2.3335          2.3266          2.3198          2.3131          2.3064          2.2998
          2.2933          2.2870          2.2807          2.2745          2.2682          2.2622          2.2562
          2.2503          2.2444          2.2384          2.2327          2.2270          2.2214          2.2159
          2.2102          2.2046          2.1992          2.1939          2.1885          2.1833          2.1778
          2.1726          2.1675          2.1625          2.1574          2.1524          2.1473          2.1422
          2.1373          2.1325          2.1276          2.1229          2.1180          2.1130          2.1083
          2.1037          2.0991          2.0945          2.0899          2.0851          2.0803          2.0759
          2.0714          2.0670          2.0626          2.0582          2.0535          2.0488          2.0441
          2.0394          2.0350          2.0307          2.0263          2.0220          2.0176          2.0131
          2.0085          2.0039          1.9993          1.9947          1.9900          1.9855          1.9810
          1.9765          1.9719          1.9674          1.9627          1.9581          1.9536          1.9482
          1.9427          1.9373          1.9320          1.9268          1.9216          1.9165          1.9115
          1.9065          1.9016          1.8968          1.8921          1.8874          1.8828          1.8783
          1.8737          1.8692          1.8648          1.8603          1.8559          1.8514          1.8470
          1.8426          1.8382          1.8338          1.8294          1.8251          1.8208          1.8164
          1.8121          1.8078          1.8034          1.7991          1.7948          1.7905          1.7862
          1.7818          1.7775          1.7731          1.7688          1.7644          1.7600          1.7557
          1.7514          1.7471          1.7428          1.7384          1.7340          1.7297          1.7253
          1.7210          1.7166          1.7123          1.7079          1.7035          1.6990          1.6946
          1.6901          1.6856          1.6811          1.6767          1.6722          1.6677          1.6632
          1.6586          1.6541          1.6495          1.6449          1.6403          1.6357          1.6311
          1.6264          1.6218          1.6171          1.6123          1.6076          1.6028          1.5980
          1.5933          1.5886          1.5839          1.5792          1.5743          1.5694          1.5645
          1.5596          1.5547          1.5497          1.5447          1.5396          1.5347          1.5297
          1.5247          1.5196          1.5145          1.5094          1.5042          1.4988          1.4937
          1.4884          1.4832          1.4779          2.5215          2.5120          2.5035          2.4937
          2.4841          2.4751          2.4661          2.4574          2.4487          2.4402          2.4318
          2.4234          2.4151          2.4068          2.3987          2.3907          2.3829          2.3752
          2.3676          2.3600          2.3527          2.3454          2.3383          2.3311          2.3242
          2.3174          2.3107          2.3041          2.2973          2.2908          2.2844          2.2782
          2.2719          2.2657          2.2595          2.2536          2.2476          2.2418          2.2360
          2.2300          2.2243          2.2187          2.2131          2.2076          2.2020          2.1965
          2.1911          2.1858          2.1806          2.1753          2.1699          2.1647          2.1597
          2.1547          2.1497          2.1447          2.1396          2.1345          2.1297          2.1249
          2.1201          2.1154          2.1105          2.1056          2.1009          2.0963          2.0918
          2.0872          2.0827          2.0778          2.0731          2.0687          2.0643          2.0599
          2.0556          2.0511          2.0465          2.0418          2.0372          2.0326          2.0281
          2.0238          2.0195          2.0152          2.0109          2.0064          2.0019          1.9974
          1.9929          1.9883          1.9837          1.9791          1.9746          1.9702          1.9657
          1.9612          1.9567          1.9522          1.9473          1.9419          1.9365          1.9311
          1.9259          1.9207          1.9156          1.9105          1.9056          1.9006          1.8958
          1.8910          1.8863          1.8816          1.8771          1.8726          1.8681          1.8637
          1.8593          1.8549          1.8505          1.8461          1.8418          1.8374          1.8331
          1.8287          1.8244          1.8200          1.8157          1.8114          1.8071          1.8029
          1.7986          1.7943          1.7900          1.7858          1.7815          1.7772          1.7730
          1.7687          1.7644          1.7601          1.7558          1.7515          1.7472          1.7429
          1.7386          1.7343          1.7301          1.7257          1.7214          1.7171          1.7128
          1.7085          1.7041          1.6998          1.6954          1.6911          1.6866          1.6822
          1.6777          1.6733          1.6689          1.6644          1.6600          1.6555          1.6510
          1.6465          1.6420          1.6374          1.6329          1.6283          1.6238          1.6191
          1.6145          1.6098          1.6051          1.6004          1.5957          1.5909          1.5862
          1.5815          1.5769          1.5721          1.5674          1.5625          1.5577          1.5528
          1.5478          1.5429          1.5379          1.5329          1.5280          1.5230          1.5180
          1.5130          1.5079          1.5028          1.4977          1.4924          1.4872          1.4820
          1.4768          2.5077          2.5000          2.4903          2.4809          2.4716          2.4626
          2.4536          2.4449          2.4362          2.4277          2.4193          2.4110          2.4026
          2.3944          2.3863          2.3784          2.3706          2.3630          2.3554          2.3480
          2.3407          2.3335          2.3264          2.3193          2.3125          2.3058          2.2992
          2.2925          2.2859          2.2794          2.2731          2.2669          2.2608          2.2546
          2.2485          2.2426          2.2368          2.2310          2.2252          2.2193          2.2137
          2.2082          2.2027          2.1972          2.1917          2.1862          2.1810          2.1757
          2.1705          2.1653          2.1600          2.1549          2.1499          2.1450          2.1401
          2.1351          2.1300          2.1251          2.1203          2.1156          2.1109          2.1062
          2.1013          2.0964          2.0919          2.0874          2.0829          2.0784          2.0738
          2.0690          2.0644          2.0600          2.0557          2.0514          2.0471          2.0426
          2.0380          2.0334          2.0289          2.0243          2.0198          2.0156          2.0114
          2.0071          2.0029          1.9985          1.9941          1.9897          1.9853          1.9808
          1.9763          1.9718          1.9672          1.9628          1.9584          1.9540          1.9497
          1.9453          1.9400          1.9346          1.9293          1.9240          1.9189          1.9138
          1.9087          1.9037          1.8988          1.8940          1.8892          1.8844          1.8798
          1.8752          1.8706          1.8661          1.8618          1.8574          1.8531          1.8488
          1.8445          1.8402          1.8359          1.8316          1.8273          1.8230          1.8188
          1.8145          1.8102          1.8059          1.8017          1.7974          1.7932          1.7890
          1.7848          1.7806          1.7764          1.7722          1.7680          1.7638          1.7596
          1.7554          1.7512          1.7469          1.7427          1.7384          1.7341          1.7299
          1.7257          1.7214          1.7172          1.7129          1.7086          1.7044          1.7001
          1.6958          1.6915          1.6872          1.6829          1.6786          1.6742          1.6698
          1.6654          1.6610          1.6566          1.6522          1.6477          1.6433          1.6388
          1.6343          1.6298          1.6253          1.6208          1.6163          1.6118          1.6072
          1.6026          1.5979          1.5932          1.5885          1.5838          1.5791          1.5745
          1.5698          1.5651          1.5604          1.5557          1.5509          1.5460          1.5411
          1.5362          1.5312          1.5262          1.5213          1.5164          1.5114          1.5064
          1.5014          1.4963          1.4912          1.4860          1.4809          1.4757          2.4940
          2.4842          2.4746          2.4651          2.4558          2.4467          2.4377          2.4289
          2.4203          2.4118          2.4034          2.3950          2.3867          2.3785          2.3705
          2.3627          2.3550          2.3474          2.3400          2.3327          2.3255          2.3183
          2.3112          2.3044          2.2977          2.2911          2.2844          2.2778          2.2713
          2.2651          2.2589          2.2528          2.2467          2.2406          2.2347          2.2289
          2.2232          2.2174          2.2116          2.2060          2.2005          2.1951          2.1897
          2.1842          2.1787          2.1735          2.1683          2.1632          2.1580          2.1528
          2.1476          2.1427          2.1378          2.1330          2.1281          2.1231          2.1181
          2.1134          2.1087          2.1041          2.0995          2.0947          2.0899          2.0853
          2.0808          2.0764          2.0720          2.0675          2.0628          2.0582          2.0538
          2.0495          2.0453          2.0411          2.0367          2.0322          2.0277          2.0232
          2.0187          2.0143          2.0098          2.0057          2.0016          1.9975          1.9933
          1.9890          1.9847          1.9804          1.9761          1.9717          1.9673          1.9629
          1.9584          1.9540          1.9498          1.9455          1.9412          1.9362          1.9310
          1.9258          1.9206          1.9155          1.9104          1.9054          1.9004          1.8955
          1.8907          1.8859          1.8812          1.8766          1.8720          1.8675          1.8630
          1.8586          1.8542          1.8499          1.8457          1.8415          1.8373          1.8331
          1.8289          1.8247          1.8205          1.8163          1.8121          1.8079          1.8037
          1.7995          1.7953          1.7911          1.7869          1.7828          1.7787          1.7745
          1.7704          1.7663          1.7621          1.7580          1.7539          1.7498          1.7456
          1.7415          1.7374          1.7332          1.7290          1.7248          1.7206          1.7164
          1.7123          1.7081          1.7038          1.6996          1.6954          1.6912          1.6870
          1.6828          1.6786          1.6743          1.6700          1.6658          1.6614          1.6571
          1.6527          1.6484          1.6440          1.6396          1.6353          1.6308          1.6264
          1.6220          1.6175          1.6130          1.6086          1.6042          1.5997          1.5951
          1.5905          1.5859          1.5812          1.5766          1.5719          1.5673          1.5627
          1.5580          1.5534          1.5487          1.5439          1.5391          1.5343          1.5294
          1.5245          1.5196          1.5147          1.5098          1.5049          1.4999          1.4949
          1.4899          1.4848          1.4797          1.4746          2.4945          2.4837          2.4735
          2.4638          2.4542          2.4448          2.4357          2.4267          2.4179          2.4093
          2.4009          2.3925          2.3841          2.3759          2.3678          2.3599          2.3521
          2.3445          2.3370          2.3296          2.3224          2.3153          2.3082          2.3012
          2.2945          2.2879          2.2813          2.2747          2.2682          2.2618          2.2556
          2.2495          2.2435          2.2375          2.2314          2.2256          2.2199          2.2143
          2.2086          2.2028          2.1972          2.1918          2.1865          2.1812          2.1757
          2.1703          2.1652          2.1601          2.1550          2.1499          2.1447          2.1396
          2.1347          2.1299          2.1252          2.1204          2.1154          2.1105          2.1057
          2.1011          2.0966          2.0920          2.0873          2.0825          2.0779          2.0735
          2.0691          2.0648          2.0603          2.0557          2.0511          2.0466          2.0424
          2.0383          2.0341          2.0297          2.0252          2.0208          2.0164          2.0120
          2.0075          2.0031          1.9988          1.9947          1.9906          1.9865          1.9822
          1.9779          1.9736          1.9693          1.9650          1.9606          1.9562          1.9518
          1.9474          1.9430          1.9388          1.9342          1.9291          1.9240          1.9189
          1.9138          1.9088          1.9038          1.8988          1.8940          1.8892          1.8844
          1.8797          1.8751          1.8705          1.8660          1.8615          1.8571          1.8528
          1.8484          1.8441          1.8399          1.8357          1.8315          1.8274          1.8232
          1.8191          1.8149          1.8108          1.8066          1.8024          1.7982          1.7940
          1.7899          1.7857          1.7815          1.7774          1.7732          1.7691          1.7650
          1.7608          1.7567          1.7526          1.7485          1.7443          1.7402          1.7361
          1.7320          1.7278          1.7237          1.7195          1.7153          1.7111          1.7069
          1.7027          1.6985          1.6943          1.6901          1.6859          1.6816          1.6774
          1.6732          1.6689          1.6646          1.6603          1.6560          1.6517          1.6473
          1.6430          1.6386          1.6342          1.6298          1.6254          1.6210          1.6165
          1.6120          1.6075          1.6030          1.5986          1.5941          1.5896          1.5850
          1.5803          1.5757          1.5710          1.5663          1.5616          1.5569          1.5523
          1.5476          1.5429          1.5381          1.5333          1.5285          1.5235          1.5186
          1.5136          1.5087          1.5038          1.4988          1.4938          1.4888          1.4837
          1.4786          1.4735          2.4981          2.4867          2.4757          2.4651          2.4553
          2.4457          2.4364          2.4272          2.4183          2.4096          2.4010          2.3926
          2.3843          2.3761          2.3679          2.3599          2.3520          2.3444          2.3368
          2.3294          2.3221          2.3150          2.3080          2.3009          2.2940          2.2873
          2.2808          2.2743          2.2678          2.2613          2.2550          2.2488          2.2428
          2.2369          2.2310          2.2250          2.2191          2.2135          2.2079          2.2024
          2.1967          2.1911          2.1857          2.1804          2.1752          2.1698          2.1645
          2.1592          2.1542          2.1492          2.1442          2.1391          2.1340          2.1290
          2.1243          2.1196          2.1149          2.1100          2.1051          2.1003          2.0957
          2.0912          2.0867          2.0820          2.0773          2.0727          2.0682          2.0638
          2.0595          2.0551          2.0506          2.0460          2.0415          2.0372          2.0331
          2.0290          2.0247          2.0202          2.0158          2.0114          2.0070          2.0026
          1.9982          1.9938          1.9895          1.9854          1.9813          1.9771          1.9728
          1.9685          1.9642          1.9598          1.9555          1.9511          1.9467          1.9423
          1.9379          1.9336          1.9288          1.9237          1.9186          1.9135          1.9085
          1.9036          1.8987          1.8938          1.8890          1.8843          1.8796          1.8750
          1.8704          1.8659          1.8614          1.8570          1.8526          1.8483          1.8440
          1.8397          1.8355          1.8312          1.8270          1.8229          1.8187          1.8146
          1.8104          1.8063          1.8022          1.7980          1.7939          1.7897          1.7855
          1.7814          1.7772          1.7730          1.7688          1.7647          1.7605          1.7564
          1.7522          1.7481          1.7440          1.7398          1.7357          1.7315          1.7274
          1.7232          1.7191          1.7149          1.7108          1.7066          1.7023          1.6981
          1.6939          1.6896          1.6854          1.6811          1.6769          1.6726          1.6684
          1.6641          1.6598          1.6555          1.6512          1.6468          1.6425          1.6381
          1.6337          1.6293          1.6249          1.6204          1.6159          1.6115          1.6070
          1.6024          1.5979          1.5934          1.5889          1.5843          1.5797          1.5751
          1.5704          1.5656          1.5609          1.5561          1.5514          1.5467          1.5420
          1.5372          1.5324          1.5276          1.5227          1.5178          1.5128          1.5078
          1.5028          1.4978          1.4928          1.4877          1.4827          1.4775          1.4724
          2.4996          2.4877          2.4764          2.4657          2.4551          2.4452          2.4357
          2.4265          2.4176          2.4088          2.4002          2.3917          2.3835          2.3753
          2.3672          2.3591          2.3512          2.3435          2.3360          2.3285          2.3212
          2.3140          2.3070          2.3001          2.2931          2.2863          2.2797          2.2733
          2.2668          2.2604          2.2540          2.2478          2.2417          2.2357          2.2299
          2.2240          2.2181          2.2123          2.2067          2.2012          2.1957          2.1901
          2.1846          2.1792          2.1740          2.1688          2.1635          2.1583          2.1530
          2.1480          2.1431          2.1382          2.1331          2.1281          2.1231          2.1183
          2.1137          2.1090          2.1042          2.0993          2.0945          2.0899          2.0854
          2.0810          2.0764          2.0717          2.0671          2.0625          2.0582          2.0539
          2.0496          2.0451          2.0406          2.0360          2.0317          2.0276          2.0235
          2.0192          2.0148          2.0104          2.0061          2.0017          1.9973          1.9929
          1.9885          1.9841          1.9798          1.9757          1.9716          1.9673          1.9630
          1.9587          1.9543          1.9500          1.9456          1.9412          1.9369          1.9325
          1.9280          1.9230          1.9179          1.9129          1.9079          1.9029          1.8980
          1.8931          1.8883          1.8836          1.8790          1.8744          1.8698          1.8653
          1.8608          1.8564          1.8520          1.8477          1.8434          1.8391          1.8348
          1.8306          1.8264          1.8222          1.8179          1.8138          1.8097          1.8055
          1.8014          1.7973          1.7931          1.7890          1.7849          1.7807          1.7766
          1.7724          1.7682          1.7641          1.7599          1.7557          1.7515          1.7473
          1.7432          1.7390          1.7349          1.7307          1.7266          1.7224          1.7183
          1.7141          1.7100          1.7058          1.7016          1.6974          1.6932          1.6889
          1.6846          1.6804          1.6761          1.6718          1.6675          1.6633          1.6590
          1.6547          1.6503          1.6460          1.6416          1.6373          1.6329          1.6285
          1.6241          1.6196          1.6151          1.6106          1.6061          1.6016          1.5970
          1.5925          1.5879          1.5833          1.5788          1.5742          1.5696          1.5649
          1.5601          1.5553          1.5505          1.5457          1.5409          1.5362          1.5314
          1.5266          1.5217          1.5168          1.5119          1.5069          1.5018          1.4967
          1.4917          1.4866          1.4816          1.4764          1.4713          2.5006          2.4883
          2.4768          2.4658          2.4553          2.4451          2.4352          2.4259          2.4169
          2.4080          2.3994          2.3910          2.3827          2.3746          2.3666          2.3586
          2.3507          2.3429          2.3353          2.3278          2.3205          2.3133          2.3063
          2.2993          2.2925          2.2856          2.2789          2.2724          2.2661          2.2597
          2.2533          2.2471          2.2409          2.2349          2.2290          2.2232          2.2174
          2.2116          2.2058          2.2002          2.1948          2.1894          2.1839          2.1784
          2.1730          2.1678          2.1627          2.1575          2.1523          2.1471          2.1420
          2.1372          2.1323          2.1273          2.1223          2.1173          2.1126          2.1080
          2.1034          2.0985          2.0937          2.0890          2.0843          2.0799          2.0755
          2.0709          2.0662          2.0616          2.0571          2.0528          2.0485          2.0442
          2.0397          2.0352          2.0307          2.0263          2.0222          2.0181          2.0139
          2.0095          2.0051          2.0008          1.9964          1.9920          1.9876          1.9832
          1.9788          1.9744          1.9702          1.9661          1.9618          1.9575          1.9532
          1.9489          1.9446          1.9402          1.9359          1.9315          1.9270          1.9222
          1.9172          1.9122          1.9072          1.9022          1.8973          1.8924          1.8876
          1.8829          1.8782          1.8736          1.8691          1.8646          1.8602          1.8558
          1.8514          1.8470          1.8427          1.8385          1.8342          1.8299          1.8257
          1.8215          1.8173          1.8131          1.8089          1.8047          1.8006          1.7964
          1.7923          1.7882          1.7841          1.7799          1.7758          1.7717          1.7675
          1.7634          1.7592          1.7550          1.7508          1.7467          1.7425          1.7383
          1.7341          1.7299          1.7258          1.7216          1.7174          1.7132          1.7091
          1.7049          1.7007          1.6965          1.6923          1.6881          1.6838          1.6796
          1.6752          1.6710          1.6666          1.6624          1.6581          1.6538          1.6494
          1.6451          1.6407          1.6364          1.6320          1.6276          1.6231          1.6187
          1.6143          1.6098          1.6053          1.6007          1.5962          1.5916          1.5870
          1.5824          1.5777          1.5732          1.5686          1.5639          1.5593          1.5545
          1.5496          1.5448          1.5399          1.5351          1.5303          1.5255          1.5206
          1.5157          1.5108          1.5059          1.5008          1.4957          1.4906          1.4855
          1.4805          1.4753          1.4702          2.5022          2.4898          2.4782          2.4670
          2.4563          2.4460          2.4362          2.4264          2.4171          2.4083          2.3997
          2.3912          2.3829          2.3748          2.3668          2.3589          2.3510          2.3433
          2.3356          2.3281          2.3208          2.3136          2.3065          2.2995          2.2927
          2.2859          2.2792          2.2725          2.2661          2.2599          2.2535          2.2472
          2.2410          2.2350          2.2290          2.2231          2.2174          2.2117          2.2059
          2.2002          2.1947          2.1893          2.1839          2.1784          2.1730          2.1676
          2.1625          2.1574          2.1522          2.1471          2.1419          2.1369          2.1320
          2.1272          2.1222          2.1173          2.1124          2.1076          2.1030          2.0984
          2.0936          2.0889          2.0841          2.0794          2.0750          2.0706          2.0660
          2.0614          2.0569          2.0523          2.0479          2.0437          2.0394          2.0349
          2.0305          2.0260          2.0216          2.0174          2.0133          2.0091          2.0047
          2.0004          1.9960          1.9916          1.9873          1.9829          1.9784          1.9740
          1.9696          1.9653          1.9611          1.9569          1.9526          1.9483          1.9440
          1.9396          1.9353          1.9310          1.9264          1.9218          1.9169          1.9119
          1.9069          1.9019          1.8970          1.8922          1.8874          1.8826          1.8779
          1.8733          1.8687          1.8642          1.8597          1.8554          1.8510          1.8467
          1.8424          1.8381          1.8339          1.8296          1.8254          1.8212          1.8169
          1.8127          1.8085          1.8043          1.8001          1.7959          1.7918          1.7876
          1.7835          1.7794          1.7752          1.7711          1.7670          1.7628          1.7587
          1.7546          1.7504          1.7462          1.7420          1.7378          1.7336          1.7294
          1.7252          1.7210          1.7168          1.7126          1.7084          1.7042          1.7000
          1.6958          1.6916          1.6874          1.6831          1.6789          1.6746          1.6703
          1.6660          1.6616          1.6573          1.6530          1.6487          1.6443          1.6399
          1.6356          1.6312          1.6268          1.6223          1.6179          1.6134          1.6090
          1.6045          1.5999          1.5954          1.5908          1.5862          1.5815          1.5769
          1.5722          1.5676          1.5629          1.5583          1.5536          1.5489          1.5440
          1.5391          1.5342          1.5293          1.5245          1.5196          1.5147          1.5098
          1.5048          1.4998          1.4948          1.4896          1.4845          1.4793          1.4742
          1.4690          2.5038          2.4912          2.4794          2.4684          2.4575          2.4471
          2.4370          2.4275          2.4179          2.4088          2.4000          2.3915          2.3832
          2.3751          2.3671          2.3593          2.3515          2.3437          2.3361          2.3285
          2.3212          2.3140          2.3069          2.2999          2.2930          2.2863          2.2796
          2.2729          2.2663          2.2600          2.2538          2.2475          2.2413          2.2352
          2.2292          2.2232          2.2174          2.2118          2.2061          2.2004          2.1948
          2.1892          2.1839          2.1786          2.1731          2.1677          2.1624          2.1572
          2.1522          2.1471          2.1420          2.1369          2.1318          2.1270          2.1222
          2.1173          2.1124          2.1075          2.1026          2.0980          2.0935          2.0888
          2.0840          2.0793          2.0746          2.0701          2.0658          2.0613          2.0567
          2.0521          2.0476          2.0431          2.0389          2.0347          2.0302          2.0258
          2.0213          2.0169          2.0126          2.0086          2.0043          2.0000          1.9956
          1.9913          1.9869          1.9825          1.9781          1.9737          1.9693          1.9648
          1.9603          1.9562          1.9519          1.9477          1.9434          1.9390          1.9347
          1.9304          1.9259          1.9212          1.9166          1.9116          1.9066          1.9017
          1.8968          1.8919          1.8871          1.8824          1.8777          1.8731          1.8685
          1.8639          1.8594          1.8550          1.8506          1.8463          1.8420          1.8377
          1.8335          1.8293          1.8251          1.8208          1.8166          1.8124          1.8082
          1.8040          1.7998          1.7956          1.7913          1.7871          1.7830          1.7788
          1.7747          1.7705          1.7664          1.7623          1.7581          1.7540          1.7498
          1.7457          1.7415          1.7373          1.7331          1.7289          1.7247          1.7205
          1.7162          1.7120          1.7077          1.7035          1.6993          1.6951          1.6909
          1.6866          1.6824          1.6781          1.6739          1.6696          1.6653          1.6610
          1.6566          1.6522          1.6479          1.6435          1.6392          1.6348          1.6304
          1.6259          1.6215          1.6170          1.6126          1.6081          1.6036          1.5991
          1.5946          1.5900          1.5854          1.5807          1.5761          1.5714          1.5667
          1.5620          1.5573          1.5526          1.5479          1.5431          1.5383          1.5334
          1.5284          1.5234          1.5185          1.5136          1.5087          1.5037          1.4987
          1.4937          1.4886          1.4835          1.4783          1.4731          1.4679          2.5054
          2.4926          2.4807          2.4694          2.4586          2.4482          2.4380          2.4281
          2.4188          2.4095          2.4005          2.3918          2.3835          2.3753          2.3673
          2.3595          2.3518          2.3441          2.3365          2.3289          2.3215          2.3143
          2.3072          2.3002          2.2933          2.2865          2.2798          2.2732          2.2666
          2.2601          2.2539          2.2477          2.2415          2.2354          2.2293          2.2234
          2.2175          2.2117          2.2061          2.2005          2.1949          2.1893          2.1837
          2.1784          2.1732          2.1678          2.1624          2.1571          2.1520          2.1470
[truncated: 3,505,956 more chars]
