# Supplementary material for: Quantifying the dynamic wing morphing of hovering hummingbird
Source: R Soc Open Sci. 2017 Sep 20;4(9):170307. doi: 10.1098/rsos.170307 (PMC5627076; doi:10.1098/rsos.170307)
Supplement: Reconstructed 3D hummingbird wing grid data [file rsos170307supp2.zip › wing_grid/grid06.xyz]

           2
         201         401           1
           1          51           1
          2.2848          2.2815          2.2783          2.2750          2.2718          2.2685          2.2652
          2.2620          2.2587          2.2554          2.2521          2.2487          2.2454          2.2420
          2.2386          2.2352          2.2318          2.2284          2.2250          2.2215          2.2180
          2.2146          2.2111          2.2076          2.2041          2.2006          2.1971          2.1936
          2.1901          2.1866          2.1831          2.1796          2.1761          2.1726          2.1690
          2.1655          2.1619          2.1583          2.1547          2.1511          2.1474          2.1438
          2.1401          2.1363          2.1326          2.1288          2.1250          2.1212          2.1173
          2.1135          2.1096          2.1057          2.1017          2.0978          2.0938          2.0898
          2.0858          2.0817          2.0777          2.0736          2.0695          2.0654          2.0613
          2.0572          2.0530          2.0489          2.0447          2.0405          2.0363          2.0320
          2.0278          2.0236          2.0193          2.0151          2.0108          2.0065          2.0023
          1.9980          1.9938          1.9895          1.9853          1.9810          1.9768          1.9726
          1.9685          1.9643          1.9602          1.9561          1.9520          1.9480          1.9441
          1.9402          1.9364          1.9326          1.9289          1.9253          1.9217          1.9182
          1.9148          1.9114          1.9081          1.9049          1.9016          1.8985          1.8953
          1.8923          1.8892          1.8862          1.8832          1.8803          1.8773          1.8744
          1.8714          1.8685          1.8656          1.8626          1.8597          1.8567          1.8538
          1.8508          1.8478          1.8448          1.8418          1.8387          1.8357          1.8326
          1.8295          1.8264          1.8233          1.8201          1.8169          1.8137          1.8105
          1.8073          1.8040          1.8008          1.7975          1.7941          1.7908          1.7875
          1.7841          1.7807          1.7773          1.7739          1.7705          1.7670          1.7636
          1.7601          1.7567          1.7532          1.7497          1.7463          1.7428          1.7393
          1.7359          1.7324          1.7290          1.7256          1.7221          1.7187          1.7154
          1.7120          1.7087          1.7054          1.7021          1.6989          1.6956          1.6925
          1.6893          1.6862          1.6832          1.6802          1.6772          1.6742          1.6713
          1.6684          1.6655          1.6627          1.6598          1.6570          1.6542          1.6515
          1.6488          1.6461          1.6435          1.6409          1.6383          1.6358          1.6333
          1.6308          1.6283          1.6258          1.6234          1.6209          1.6184          1.6160
          1.6135          1.6110          1.6084          1.6059          1.6033          2.2837          2.2787
          2.2737          2.2682          2.2621          2.2562          2.2502          2.2442          2.2383
          2.2327          2.2270          2.2212          2.2155          2.2098          2.2044          2.1988
          2.1933          2.1877          2.1822          2.1770          2.1717          2.1663          2.1609
          2.1555          2.1502          2.1454          2.1399          2.1347          2.1297          2.1245
          2.1193          2.1141          2.1089          2.1038          2.0988          2.0939          2.0889
          2.0839          2.0790          2.0741          2.0692          2.0644          2.0598          2.0550
          2.0503          2.0457          2.0410          2.0364          2.0318          2.0273          2.0230
          2.0186          2.0143          2.0100          2.0056          2.0013          1.9970          1.9928
          1.9885          1.9845          1.9804          1.9763          1.9722          1.9683          1.9644
          1.9605          1.9566          1.9528          1.9491          1.9454          1.9417          1.9377
          1.9343          1.9309          1.9274          1.9240          1.9201          1.9170          1.9138
          1.9107          1.9081          1.9035          1.9002          1.8969          1.8849          1.8915
          1.8843          1.8782          1.8767          1.8753          1.8742          1.8732          1.8723
          1.8723          1.8700          1.8679          1.8656          1.8634          1.8612          1.8597
          1.8564          1.8540          1.8516          1.8493          1.8470          1.8445          1.8421
          1.8398          1.8374          1.8351          1.8328          1.8304          1.8280          1.8257
          1.8233          1.8209          1.8185          1.8161          1.8137          1.8113          1.8089
          1.8065          1.8041          1.8018          1.7994          1.7970          1.7939          1.7908
          1.7876          1.7843          1.7809          1.7778          1.7750          1.7722          1.7695
          1.7667          1.7639          1.7610          1.7582          1.7554          1.7526          1.7498
          1.7470          1.7442          1.7413          1.7385          1.7356          1.7328          1.7299
          1.7270          1.7240          1.7215          1.7187          1.7159          1.7130          1.7102
          1.7074          1.7046          1.7017          1.6988          1.6961          1.6934          1.6907
          1.6879          1.6852          1.6824          1.6798          1.6772          1.6746          1.6715
          1.6690          1.6665          1.6640          1.6615          1.6590          1.6566          1.6541
          1.6518          1.6494          1.6471          1.6449          1.6428          1.6408          1.6387
          1.6368          1.6341          1.6314          1.6286          1.6262          1.6241          1.6221
          1.6201          1.6181          1.6161          1.6141          1.6120          1.6098          1.6075
          1.6054          1.6032          1.6010          2.2850          2.2799          2.2749          2.2700
          2.2640          2.2582          2.2523          2.2463          2.2405          2.2349          2.2292
          2.2233          2.2174          2.2119          2.2064          2.2007          2.1951          2.1894
          2.1840          2.1788          2.1733          2.1679          2.1624          2.1570          2.1518
          2.1469          2.1416          2.1363          2.1313          2.1264          2.1212          2.1161
          2.1109          2.1058          2.1008          2.0963          2.0913          2.0863          2.0814
          2.0766          2.0717          2.0669          2.0626          2.0578          2.0531          2.0485
          2.0438          2.0391          2.0345          2.0298          2.0259          2.0218          2.0175
          2.0131          2.0087          2.0042          1.9998          1.9955          1.9913          1.9871
          1.9830          1.9788          1.9747          1.9707          1.9670          1.9630          1.9591
          1.9553          1.9518          1.9481          1.9443          1.9406          1.9371          1.9336
          1.9301          1.9266          1.9230          1.9195          1.9161          1.9129          1.9090
          1.9048          1.9007          1.8965          1.8922          1.8880          1.8835          1.8811
          1.8794          1.8779          1.8768          1.8758          1.8750          1.8729          1.8710
          1.8690          1.8669          1.8647          1.8624          1.8596          1.8572          1.8549
          1.8525          1.8502          1.8472          1.8449          1.8425          1.8402          1.8378
          1.8355          1.8332          1.8308          1.8285          1.8262          1.8238          1.8214
          1.8190          1.8166          1.8142          1.8118          1.8094          1.8071          1.8046
          1.8017          1.7988          1.7958          1.7928          1.7897          1.7865          1.7832
          1.7798          1.7764          1.7729          1.7695          1.7660          1.7631          1.7602
          1.7574          1.7546          1.7518          1.7490          1.7462          1.7433          1.7405
          1.7377          1.7348          1.7319          1.7290          1.7261          1.7231          1.7202
          1.7174          1.7149          1.7122          1.7094          1.7065          1.7036          1.7008
          1.6979          1.6951          1.6923          1.6896          1.6869          1.6842          1.6814
          1.6786          1.6760          1.6735          1.6707          1.6676          1.6651          1.6625
          1.6600          1.6576          1.6552          1.6528          1.6505          1.6483          1.6460
          1.6440          1.6419          1.6400          1.6377          1.6353          1.6329          1.6304
          1.6277          1.6250          1.6229          1.6209          1.6190          1.6171          1.6152
          1.6133          1.6113          1.6093          1.6071          1.6049          1.6028          1.6007
          1.5987          2.2847          2.2795          2.2745          2.2690          2.2634          2.2579
          2.2520          2.2461          2.2403          2.2347          2.2289          2.2230          2.2173
          2.2117          2.2063          2.2006          2.1949          2.1893          2.1840          2.1789
          2.1733          2.1678          2.1624          2.1571          2.1521          2.1471          2.1418
          2.1366          2.1318          2.1268          2.1216          2.1165          2.1114          2.1063
          2.1016          2.0970          2.0920          2.0871          2.0822          2.0773          2.0724
          2.0680          2.0635          2.0588          2.0541          2.0494          2.0447          2.0400
          2.0355          2.0315          2.0275          2.0234          2.0190          2.0146          2.0100
          2.0054          2.0011          1.9967          1.9924          1.9883          1.9842          1.9800
          1.9759          1.9721          1.9685          1.9645          1.9606          1.9570          1.9535
          1.9501          1.9462          1.9426          1.9391          1.9356          1.9322          1.9286
          1.9250          1.9214          1.9177          1.9140          1.9101          1.9061          1.9020
          1.8975          1.8932          1.8888          1.8850          1.8835          1.8819          1.8804
          1.8792          1.8773          1.8753          1.8735          1.8716          1.8695          1.8674
          1.8645          1.8619          1.8596          1.8573          1.8549          1.8519          1.8491
          1.8468          1.8445          1.8422          1.8398          1.8375          1.8351          1.8328
          1.8305          1.8281          1.8258          1.8234          1.8211          1.8186          1.8162
          1.8138          1.8114          1.8083          1.8054          1.8025          1.7996          1.7966
          1.7937          1.7906          1.7875          1.7843          1.7810          1.7776          1.7743
          1.7708          1.7674          1.7639          1.7605          1.7570          1.7540          1.7512
          1.7484          1.7456          1.7428          1.7400          1.7371          1.7343          1.7314
          1.7286          1.7257          1.7227          1.7198          1.7168          1.7139          1.7115
          1.7090          1.7062          1.7034          1.7005          1.6977          1.6949          1.6920
          1.6893          1.6866          1.6839          1.6812          1.6784          1.6757          1.6731
          1.6706          1.6675          1.6646          1.6622          1.6597          1.6572          1.6548
          1.6525          1.6503          1.6480          1.6459          1.6439          1.6418          1.6395
          1.6370          1.6347          1.6323          1.6299          1.6274          1.6248          1.6222
          1.6203          1.6184          1.6165          1.6146          1.6127          1.6108          1.6090
          1.6069          1.6047          1.6024          1.6003          1.5983          1.5963          2.2822
          2.2771          2.2717          2.2661          2.2605          2.2553          2.2496          2.2438
          2.2381          2.2324          2.2265          2.2208          2.2153          2.2098          2.2042
          2.1984          2.1929          2.1876          2.1823          2.1769          2.1713          2.1658
          2.1607          2.1557          2.1506          2.1452          2.1402          2.1354          2.1305
          2.1253          2.1201          2.1149          2.1099          2.1054          2.1008          2.0957
          2.0908          2.0858          2.0809          2.0762          2.0719          2.0674          2.0626
          2.0578          2.0530          2.0483          2.0436          2.0394          2.0354          2.0313
          2.0273          2.0231          2.0186          2.0142          2.0092          2.0048          2.0003
          1.9959          1.9916          1.9876          1.9835          1.9793          1.9751          1.9715
          1.9679          1.9641          1.9602          1.9568          1.9534          1.9499          1.9463
          1.9428          1.9394          1.9358          1.9322          1.9285          1.9249          1.9212
          1.9176          1.9139          1.9101          1.9062          1.9020          1.8977          1.8934
          1.8892          1.8863          1.8848          1.8833          1.8819          1.8800          1.8772
          1.8752          1.8732          1.8712          1.8690          1.8658          1.8632          1.8609
          1.8586          1.8563          1.8530          1.8501          1.8478          1.8455          1.8432
          1.8409          1.8385          1.8362          1.8339          1.8315          1.8292          1.8269
          1.8246          1.8222          1.8198          1.8174          1.8150          1.8118          1.8087
          1.8057          1.8027          1.7997          1.7967          1.7937          1.7907          1.7876
          1.7845          1.7813          1.7781          1.7748          1.7714          1.7681          1.7647
          1.7613          1.7578          1.7544          1.7510          1.7476          1.7448          1.7420
          1.7392          1.7364          1.7336          1.7307          1.7279          1.7251          1.7222
          1.7193          1.7164          1.7135          1.7106          1.7081          1.7057          1.7030
          1.7002          1.6974          1.6946          1.6917          1.6890          1.6863          1.6836
          1.6809          1.6782          1.6755          1.6728          1.6703          1.6676          1.6645
          1.6617          1.6593          1.6569          1.6545          1.6522          1.6500          1.6478
          1.6458          1.6438          1.6417          1.6392          1.6367          1.6343          1.6319
          1.6295          1.6271          1.6246          1.6221          1.6196          1.6177          1.6159
          1.6140          1.6122          1.6103          1.6085          1.6066          1.6044          1.6023
          1.6001          1.5979          1.5959          1.5939          2.2778          2.2724          2.2671
          2.2620          2.2565          2.2507          2.2449          2.2393          2.2337          2.2280
          2.2223          2.2167          2.2112          2.2055          2.1999          2.1945          2.1891
          2.1839          2.1782          2.1726          2.1674          2.1623          2.1573          2.1520
          2.1467          2.1419          2.1371          2.1321          2.1268          2.1216          2.1164
          2.1119          2.1074          2.1026          2.0975          2.0924          2.0874          2.0826
          2.0783          2.0741          2.0693          2.0644          2.0596          2.0547          2.0500
          2.0457          2.0416          2.0375          2.0334          2.0294          2.0254          2.0209
          2.0165          2.0116          2.0068          2.0022          1.9978          1.9934          1.9892
          1.9851          1.9810          1.9768          1.9730          1.9693          1.9657          1.9620
          1.9585          1.9551          1.9516          1.9481          1.9446          1.9410          1.9374
          1.9339          1.9303          1.9267          1.9231          1.9195          1.9159          1.9123
          1.9086          1.9047          1.9005          1.8962          1.8921          1.8882          1.8868
          1.8855          1.8841          1.8819          1.8788          1.8763          1.8741          1.8719
          1.8692          1.8660          1.8635          1.8612          1.8590          1.8562          1.8529
          1.8502          1.8479          1.8456          1.8433          1.8410          1.8387          1.8363
          1.8340          1.8316          1.8293          1.8270          1.8247          1.8224          1.8200
          1.8173          1.8142          1.8112          1.8081          1.8051          1.8020          1.7990
          1.7960          1.7930          1.7900          1.7869          1.7838          1.7807          1.7775
          1.7743          1.7710          1.7678          1.7645          1.7612          1.7578          1.7545
          1.7511          1.7477          1.7443          1.7409          1.7379          1.7351          1.7323
          1.7295          1.7267          1.7239          1.7211          1.7183          1.7154          1.7126
          1.7097          1.7068          1.7044          1.7020          1.6995          1.6967          1.6939
          1.6911          1.6883          1.6856          1.6830          1.6804          1.6777          1.6751
          1.6724          1.6697          1.6672          1.6643          1.6613          1.6587          1.6563
          1.6540          1.6517          1.6495          1.6474          1.6455          1.6435          1.6412
          1.6388          1.6364          1.6339          1.6315          1.6291          1.6267          1.6242
          1.6218          1.6192          1.6170          1.6152          1.6134          1.6116          1.6098
          1.6080          1.6061          1.6041          1.6020          1.5998          1.5977          1.5955
          1.5935          1.5916          2.2729          2.2676          2.2623          2.2564          2.2505
          2.2447          2.2390          2.2334          2.2278          2.2224          2.2170          2.2115
          2.2059          2.2004          2.1950          2.1896          2.1842          2.1786          2.1733
          2.1681          2.1630          2.1579          2.1524          2.1475          2.1426          2.1379
          2.1327          2.1274          2.1221          2.1174          2.1128          2.1083          2.1034
          2.0983          2.0932          2.0883          2.0839          2.0796          2.0753          2.0704
          2.0655          2.0606          2.0557          2.0514          2.0472          2.0430          2.0389
          2.0348          2.0307          2.0267          2.0225          2.0180          2.0132          2.0081
          2.0035          1.9989          1.9944          1.9901          1.9860          1.9819          1.9778
          1.9739          1.9702          1.9666          1.9628          1.9593          1.9558          1.9523
          1.9488          1.9453          1.9418          1.9384          1.9348          1.9313          1.9278
          1.9242          1.9207          1.9171          1.9135          1.9099          1.9061          1.9021
          1.8979          1.8936          1.8900          1.8887          1.8873          1.8857          1.8825
          1.8793          1.8769          1.8746          1.8718          1.8685          1.8656          1.8633
          1.8611          1.8584          1.8551          1.8521          1.8498          1.8475          1.8452
          1.8429          1.8406          1.8383          1.8359          1.8336          1.8312          1.8289
          1.8265          1.8242          1.8216          1.8187          1.8157          1.8128          1.8098
          1.8067          1.8037          1.8007          1.7977          1.7947          1.7917          1.7887
          1.7856          1.7826          1.7795          1.7764          1.7732          1.7701          1.7669
          1.7637          1.7604          1.7572          1.7539          1.7506          1.7472          1.7439
          1.7405          1.7372          1.7338          1.7307          1.7280          1.7252          1.7225
          1.7197          1.7169          1.7141          1.7113          1.7085          1.7057          1.7029
          1.7006          1.6982          1.6958          1.6930          1.6902          1.6875          1.6848
          1.6822          1.6796          1.6770          1.6744          1.6718          1.6691          1.6665
          1.6639          1.6609          1.6579          1.6556          1.6533          1.6511          1.6489
          1.6469          1.6450          1.6429          1.6405          1.6382          1.6358          1.6334
          1.6310          1.6286          1.6262          1.6238          1.6213          1.6189          1.6164
          1.6144          1.6127          1.6109          1.6091          1.6074          1.6056          1.6037
          1.6017          1.5996          1.5974          1.5953          1.5932          1.5911          1.5892
          2.2671          2.2653          2.2594          2.2535          2.2477          2.2419          2.2361
          2.2305          2.2250          2.2195          2.2141          2.2090          2.2037          2.1985
          2.1931          2.1878          2.1823          2.1769          2.1717          2.1665          2.1614
          2.1560          2.1510          2.1460          2.1412          2.1362          2.1309          2.1257
          2.1209          2.1163          2.1117          2.1069          2.1018          2.0967          2.0919
          2.0874          2.0830          2.0788          2.0739          2.0690          2.0641          2.0593
          2.0550          2.0507          2.0465          2.0423          2.0381          2.0340          2.0299
          2.0259          2.0215          2.0170          2.0119          2.0068          2.0021          1.9975
          1.9930          1.9888          1.9847          1.9806          1.9766          1.9726          1.9686
          1.9646          1.9611          1.9577          1.9544          1.9511          1.9477          1.9443
          1.9408          1.9373          1.9339          1.9303          1.9268          1.9233          1.9197
          1.9161          1.9125          1.9088          1.9049          1.9008          1.8965          1.8922
          1.8909          1.8895          1.8874          1.8842          1.8810          1.8786          1.8762
          1.8729          1.8696          1.8667          1.8644          1.8622          1.8590          1.8558
          1.8529          1.8506          1.8484          1.8461          1.8438          1.8415          1.8391
          1.8368          1.8344          1.8320          1.8296          1.8273          1.8245          1.8215
          1.8185          1.8156          1.8126          1.8097          1.8067          1.8037          1.8007
          1.7977          1.7947          1.7917          1.7887          1.7857          1.7827          1.7797
          1.7766          1.7735          1.7704          1.7672          1.7641          1.7609          1.7577
          1.7544          1.7512          1.7479          1.7446          1.7413          1.7379          1.7345
          1.7312          1.7278          1.7248          1.7221          1.7193          1.7166          1.7139
          1.7111          1.7083          1.7055          1.7027          1.7000          1.6977          1.6954
          1.6930          1.6903          1.6875          1.6848          1.6822          1.6796          1.6770
          1.6745          1.6719          1.6692          1.6666          1.6641          1.6612          1.6583
          1.6555          1.6532          1.6510          1.6489          1.6469          1.6449          1.6426
          1.6402          1.6379          1.6355          1.6332          1.6308          1.6284          1.6260
          1.6236          1.6212          1.6188          1.6164          1.6139          1.6121          1.6104
          1.6086          1.6069          1.6051          1.6033          1.6014          1.5993          1.5972
          1.5951          1.5930          1.5909          1.5887          1.5868          2.2729          2.2698
          2.2660          2.2601          2.2542          2.2483          2.2426          2.2368          2.2312
          2.2257          2.2203          2.2151          2.2099          2.2047          2.1995          2.1944
          2.1894          2.1841          2.1787          2.1735          2.1683          2.1631          2.1579
          2.1529          2.1479          2.1431          2.1381          2.1327          2.1277          2.1229
          2.1183          2.1137          2.1088          2.1036          2.0984          2.0939          2.0895
          2.0851          2.0808          2.0758          2.0707          2.0657          2.0612          2.0569
          2.0526          2.0484          2.0442          2.0399          2.0358          2.0317          2.0276
          2.0231          2.0182          2.0130          2.0078          2.0031          1.9985          1.9940
          1.9898          1.9857          1.9815          1.9773          1.9732          1.9693          1.9654
          1.9620          1.9587          1.9553          1.9520          1.9488          1.9454          1.9420
          1.9385          1.9350          1.9314          1.9278          1.9242          1.9206          1.9170
          1.9132          1.9094          1.9053          1.9010          1.8968          1.8931          1.8919
          1.8906          1.8879          1.8846          1.8816          1.8791          1.8763          1.8729
          1.8695          1.8671          1.8648          1.8620          1.8587          1.8554          1.8530
          1.8508          1.8485          1.8462          1.8439          1.8416          1.8392          1.8368
          1.8344          1.8319          1.8295          1.8263          1.8232          1.8201          1.8171
          1.8141          1.8111          1.8081          1.8051          1.8021          1.7991          1.7961
          1.7931          1.7900          1.7870          1.7839          1.7808          1.7777          1.7746
          1.7715          1.7683          1.7651          1.7619          1.7586          1.7553          1.7521
          1.7487          1.7454          1.7421          1.7387          1.7353          1.7319          1.7285
          1.7250          1.7217          1.7190          1.7163          1.7135          1.7107          1.7079
          1.7051          1.7023          1.6995          1.6969          1.6946          1.6922          1.6899
          1.6871          1.6843          1.6815          1.6790          1.6764          1.6738          1.6711
          1.6685          1.6658          1.6632          1.6603          1.6573          1.6544          1.6521
          1.6499          1.6478          1.6458          1.6434          1.6410          1.6386          1.6363
          1.6339          1.6315          1.6291          1.6267          1.6243          1.6219          1.6194
          1.6170          1.6145          1.6121          1.6102          1.6085          1.6067          1.6049
          1.6032          1.6014          1.5993          1.5972          1.5951          1.5929          1.5908
          1.5886          1.5864          1.5844          2.2783          2.2750          2.2715          2.2685
          2.2633          2.2574          2.2515          2.2457          2.2400          2.2344          2.2289
          2.2234          2.2182          2.2131          2.2079          2.2027          2.1975          2.1925
          2.1875          2.1825          2.1775          2.1722          2.1671          2.1619          2.1569
          2.1519          2.1470          2.1421          2.1369          2.1317          2.1270          2.1223
          2.1176          2.1130          2.1078          2.1026          2.0979          2.0934          2.0890
          2.0846          2.0798          2.0747          2.0697          2.0651          2.0607          2.0564
          2.0522          2.0479          2.0436          2.0394          2.0352          2.0309          2.0266
          2.0217          2.0164          2.0111          2.0062          2.0016          1.9971          1.9927
          1.9886          1.9842          1.9799          1.9758          1.9719          1.9681          1.9645
          1.9612          1.9578          1.9545          1.9512          1.9478          1.9445          1.9411
          1.9376          1.9340          1.9304          1.9267          1.9230          1.9193          1.9155
          1.9116          1.9075          1.9034          1.8994          1.8956          1.8933          1.8921
          1.8898          1.8864          1.8831          1.8807          1.8779          1.8745          1.8712
          1.8685          1.8662          1.8634          1.8600          1.8568          1.8542          1.8520
          1.8497          1.8474          1.8450          1.8426          1.8402          1.8377          1.8352
          1.8327          1.8296          1.8264          1.8232          1.8201          1.8170          1.8139
          1.8109          1.8078          1.8048          1.8017          1.7987          1.7956          1.7925
          1.7894          1.7863          1.7832          1.7801          1.7769          1.7737          1.7705
          1.7672          1.7639          1.7606          1.7573          1.7540          1.7506          1.7472
          1.7438          1.7404          1.7370          1.7336          1.7301          1.7267          1.7232
          1.7198          1.7165          1.7138          1.7110          1.7082          1.7054          1.7025
          1.6997          1.6969          1.6942          1.6919          1.6895          1.6871          1.6843
          1.6815          1.6787          1.6761          1.6735          1.6708          1.6681          1.6654
          1.6626          1.6599          1.6568          1.6539          1.6512          1.6490          1.6470
          1.6446          1.6421          1.6397          1.6373          1.6349          1.6325          1.6300
          1.6276          1.6252          1.6227          1.6203          1.6178          1.6153          1.6128
          1.6104          1.6084          1.6066          1.6048          1.6031          1.6012          1.5994
          1.5972          1.5951          1.5929          1.5908          1.5886          1.5864          1.5842
          1.5821          2.2843          2.2805          2.2769          2.2734          2.2701          2.2660
          2.2603          2.2544          2.2487          2.2429          2.2373          2.2318          2.2263
          2.2210          2.2161          2.2108          2.2055          2.2004          2.1953          2.1904
          2.1853          2.1804          2.1755          2.1707          2.1658          2.1607          2.1557
          2.1507          2.1458          2.1410          2.1357          2.1309          2.1261          2.1214
          2.1167          2.1119          2.1067          2.1018          2.0973          2.0928          2.0883
          2.0839          2.0787          2.0737          2.0689          2.0645          2.0602          2.0559
          2.0516          2.0472          2.0428          2.0385          2.0341          2.0297          2.0251
          2.0200          2.0147          2.0095          2.0049          2.0003          1.9958          1.9914
          1.9870          1.9827          1.9785          1.9746          1.9708          1.9670          1.9636
          1.9603          1.9569          1.9536          1.9502          1.9468          1.9434          1.9399
          1.9365          1.9329          1.9292          1.9255          1.9217          1.9179          1.9140
          1.9102          1.9062          1.9022          1.8984          1.8949          1.8936          1.8915
          1.8882          1.8849          1.8822          1.8796          1.8762          1.8729          1.8699
          1.8675          1.8648          1.8615          1.8582          1.8554          1.8531          1.8508
          1.8485          1.8460          1.8436          1.8411          1.8385          1.8359          1.8329
          1.8296          1.8263          1.8231          1.8200          1.8168          1.8137          1.8106
          1.8075          1.8044          1.8013          1.7982          1.7950          1.7919          1.7887
          1.7856          1.7824          1.7791          1.7759          1.7726          1.7693          1.7660
          1.7627          1.7593          1.7559          1.7525          1.7491          1.7456          1.7422
          1.7387          1.7352          1.7318          1.7283          1.7248          1.7214          1.7180
          1.7146          1.7112          1.7083          1.7055          1.7026          1.6998          1.6969
          1.6941          1.6913          1.6889          1.6865          1.6841          1.6814          1.6785
          1.6758          1.6731          1.6704          1.6676          1.6649          1.6621          1.6593
          1.6563          1.6533          1.6503          1.6481          1.6457          1.6432          1.6408
          1.6383          1.6359          1.6334          1.6310          1.6285          1.6261          1.6236
          1.6211          1.6186          1.6161          1.6136          1.6111          1.6086          1.6065
          1.6047          1.6029          1.6011          1.5993          1.5973          1.5951          1.5930
          1.5908          1.5886          1.5864          1.5842          1.5819          1.5797          2.2903
          2.2865          2.2823          2.2780          2.2745          2.2710          2.2671          2.2619
          2.2561          2.2503          2.2446          2.2390          2.2334          2.2279          2.2227
          2.2177          2.2125          2.2072          2.2021          2.1970          2.1921          2.1871
          2.1821          2.1772          2.1724          2.1677          2.1629          2.1583          2.1535
          2.1486          2.1438          2.1387          2.1338          2.1290          2.1243          2.1196
          2.1150          2.1098          2.1049          2.1003          2.0957          2.0912          2.0867
          2.0818          2.0767          2.0720          2.0675          2.0631          2.0587          2.0543
          2.0499          2.0454          2.0410          2.0365          2.0320          2.0276          2.0229
          2.0176          2.0123          2.0074          2.0028          1.9982          1.9935          1.9891
          1.9848          1.9806          1.9766          1.9727          1.9689          1.9654          1.9621
          1.9587          1.9553          1.9519          1.9484          1.9450          1.9415          1.9380
          1.9345          1.9309          1.9273          1.9236          1.9198          1.9160          1.9122
          1.9083          1.9043          1.9004          1.8963          1.8951          1.8928          1.8895
          1.8862          1.8835          1.8807          1.8773          1.8740          1.8709          1.8685
          1.8656          1.8622          1.8589          1.8561          1.8538          1.8514          1.8490
          1.8465          1.8439          1.8413          1.8387          1.8356          1.8322          1.8289
          1.8256          1.8224          1.8193          1.8161          1.8129          1.8098          1.8066
          1.8034          1.8002          1.7971          1.7939          1.7907          1.7874          1.7842
          1.7809          1.7776          1.7743          1.7710          1.7676          1.7642          1.7608
          1.7574          1.7540          1.7505          1.7470          1.7436          1.7401          1.7366
          1.7331          1.7295          1.7260          1.7226          1.7191          1.7156          1.7122
          1.7088          1.7053          1.7023          1.6995          1.6966          1.6937          1.6909
          1.6881          1.6856          1.6832          1.6807          1.6780          1.6751          1.6724
          1.6696          1.6669          1.6641          1.6613          1.6582          1.6552          1.6521
          1.6493          1.6466          1.6442          1.6417          1.6392          1.6368          1.6343
          1.6318          1.6293          1.6269          1.6244          1.6219          1.6194          1.6168
          1.6143          1.6118          1.6092          1.6067          1.6045          1.6027          1.6009
          1.5991          1.5972          1.5951          1.5930          1.5908          1.5886          1.5864
          1.5842          1.5819          1.5796          1.5772          2.2964          2.2921          2.2878
          2.2835          2.2787          2.2750          2.2716          2.2676          2.2627          2.2570
          2.2512          2.2455          2.2399          2.2343          2.2288          2.2238          2.2188
          2.2135          2.2083          2.2031          2.1981          2.1932          2.1882          2.1833
          2.1784          2.1736          2.1688          2.1641          2.1594          2.1548          2.1503
          2.1458          2.1411          2.1362          2.1314          2.1267          2.1220          2.1173
          2.1122          2.1074          2.1028          2.0982          2.0936          2.0891          2.0842
          2.0791          2.0745          2.0700          2.0655          2.0610          2.0566          2.0521
          2.0476          2.0431          2.0386          2.0341          2.0297          2.0251          2.0199
          2.0146          2.0094          2.0047          1.9999          1.9952          1.9907          1.9864
          1.9822          1.9781          1.9743          1.9704          1.9669          1.9635          1.9601
          1.9566          1.9532          1.9497          1.9462          1.9427          1.9392          1.9357
          1.9321          1.9285          1.9250          1.9214          1.9177          1.9140          1.9101
          1.9061          1.9021          1.8983          1.8966          1.8938          1.8905          1.8872
          1.8846          1.8815          1.8781          1.8747          1.8717          1.8693          1.8659
          1.8625          1.8592          1.8565          1.8542          1.8517          1.8492          1.8466
          1.8440          1.8413          1.8380          1.8346          1.8312          1.8279          1.8246
          1.8214          1.8182          1.8149          1.8117          1.8085          1.8053          1.8021
          1.7988          1.7956          1.7923          1.7890          1.7857          1.7824          1.7791
          1.7758          1.7724          1.7690          1.7656          1.7621          1.7587          1.7552
          1.7517          1.7482          1.7447          1.7412          1.7377          1.7341          1.7306
          1.7271          1.7236          1.7200          1.7165          1.7130          1.7096          1.7061
          1.7026          1.6992          1.6960          1.6932          1.6903          1.6873          1.6845
          1.6821          1.6795          1.6770          1.6743          1.6715          1.6687          1.6660
          1.6629          1.6597          1.6567          1.6537          1.6509          1.6481          1.6453
          1.6425          1.6400          1.6376          1.6351          1.6326          1.6301          1.6276
          1.6251          1.6226          1.6201          1.6175          1.6150          1.6124          1.6099
          1.6073          1.6047          1.6025          1.6007          1.5988          1.5970          1.5951
          1.5930          1.5908          1.5886          1.5864          1.5841          1.5819          1.5797
          1.5772          1.5748          2.3009          2.2970          2.2927          2.2883          2.2836
          2.2788          2.2749          2.2715          2.2671          2.2622          2.2566          2.2509
          2.2452          2.2395          2.2340          2.2287          2.2237          2.2187          2.2134
          2.2082          2.2031          2.1981          2.1932          2.1882          2.1833          2.1784
          2.1736          2.1689          2.1642          2.1595          2.1549          2.1504          2.1459
          2.1414          2.1370          2.1326          2.1280          2.1233          2.1186          2.1136
          2.1089          2.1043          2.0996          2.0951          2.0905          2.0855          2.0805
          2.0760          2.0714          2.0669          2.0624          2.0579          2.0533          2.0488
          2.0442          2.0397          2.0352          2.0308          2.0262          2.0209          2.0156
          2.0103          2.0052          2.0005          1.9959          1.9913          1.9870          1.9829
          1.9787          1.9749          1.9711          1.9675          1.9641          1.9607          1.9572
          1.9538          1.9503          1.9468          1.9433          1.9397          1.9362          1.9326
          1.9291          1.9255          1.9220          1.9185          1.9150          1.9111          1.9071
          1.9032          1.8992          1.8975          1.8942          1.8909          1.8876          1.8850
          1.8815          1.8781          1.8747          1.8720          1.8690          1.8655          1.8621
          1.8588          1.8564          1.8539          1.8514          1.8488          1.8461          1.8431
          1.8397          1.8362          1.8329          1.8295          1.8262          1.8229          1.8196
          1.8163          1.8131          1.8098          1.8065          1.8032          1.8000          1.7967
          1.7934          1.7901          1.7867          1.7834          1.7800          1.7766          1.7732
          1.7698          1.7664          1.7629          1.7594          1.7560          1.7524          1.7489
          1.7454          1.7419          1.7383          1.7348          1.7312          1.7277          1.7241
          1.7206          1.7170          1.7135          1.7100          1.7065          1.7030          1.6995
          1.6960          1.6925          1.6893          1.6863          1.6834          1.6806          1.6781
          1.6756          1.6730          1.6703          1.6672          1.6641          1.6609          1.6581
          1.6552          1.6524          1.6495          1.6467          1.6438          1.6410          1.6382
          1.6357          1.6332          1.6307          1.6282          1.6257          1.6232          1.6206
          1.6181          1.6155          1.6130          1.6104          1.6078          1.6052          1.6027
          1.6003          1.5985          1.5967          1.5949          1.5929          1.5907          1.5885
          1.5863          1.5841          1.5819          1.5796          1.5772          1.5748          1.5724
          2.3037          2.3003          2.2963          2.2921          2.2875          2.2827          2.2779
          2.2739          2.2703          2.2653          2.2605          2.2548          2.2491          2.2434
          2.2378          2.2325          2.2275          2.2225          2.2172          2.2120          2.2068
          2.2018          2.1969          2.1919          2.1869          2.1820          2.1772          2.1724
          2.1677          2.1630          2.1584          2.1538          2.1493          2.1448          2.1403
          2.1359          2.1315          2.1272          2.1229          2.1186          2.1139          2.1092
          2.1045          2.0999          2.0953          2.0905          2.0855          2.0809          2.0763
          2.0717          2.0671          2.0626          2.0580          2.0534          2.0488          2.0443
          2.0397          2.0352          2.0307          2.0260          2.0205          2.0151          2.0097
          2.0046          2.0000          1.9954          1.9908          1.9866          1.9824          1.9783
          1.9745          1.9707          1.9673          1.9639          1.9604          1.9569          1.9535
          1.9500          1.9465          1.9429          1.9394          1.9359          1.9323          1.9288
          1.9252          1.9217          1.9183          1.9146          1.9110          1.9073          1.9034
          1.9004          1.8971          1.8938          1.8905          1.8877          1.8842          1.8807
          1.8773          1.8742          1.8712          1.8677          1.8642          1.8608          1.8582
          1.8557          1.8531          1.8504          1.8475          1.8440          1.8406          1.8371
          1.8337          1.8303          1.8270          1.8236          1.8203          1.8170          1.8137
          1.8104          1.8070          1.8037          1.8004          1.7971          1.7937          1.7904
          1.7870          1.7837          1.7803          1.7769          1.7735          1.7700          1.7666
          1.7631          1.7596          1.7561          1.7526          1.7490          1.7455          1.7420
          1.7384          1.7348          1.7313          1.7277          1.7242          1.7206          1.7171
          1.7135          1.7100          1.7065          1.7029          1.6994          1.6959          1.6923
          1.6888          1.6852          1.6819          1.6790          1.6763          1.6738          1.6710
          1.6679          1.6649          1.6621          1.6592          1.6563          1.6536          1.6507
          1.6479          1.6450          1.6421          1.6393          1.6364          1.6336          1.6311
          1.6286          1.6261          1.6235          1.6210          1.6185          1.6159          1.6134
          1.6108          1.6083          1.6057          1.6031          1.6005          1.5981          1.5963
          1.5945          1.5926          1.5906          1.5884          1.5862          1.5840          1.5818
          1.5796          1.5772          1.5748          1.5724          1.5700          2.3026          2.2995
          2.2963          2.2932          2.2895          2.2846          2.2797          2.2751          2.2714
          2.2664          2.2615          2.2563          2.2506          2.2448          2.2392          2.2341
          2.2290          2.2240          2.2187          2.2135          2.2083          2.2033          2.1984
          2.1934          2.1884          2.1834          2.1786          2.1738          2.1691          2.1643
          2.1597          2.1551          2.1505          2.1460          2.1416          2.1371          2.1327
          2.1284          2.1241          2.1197          2.1155          2.1113          2.1071          2.1027
          2.0981          2.0933          2.0885          2.0838          2.0792          2.0745          2.0699
          2.0654          2.0607          2.0561          2.0515          2.0470          2.0424          2.0378
          2.0333          2.0287          2.0232          2.0177          2.0123          2.0071          2.0020
          1.9974          1.9928          1.9884          1.9842          1.9801          1.9762          1.9724
          1.9689          1.9655          1.9621          1.9586          1.9551          1.9517          1.9482
          1.9446          1.9411          1.9376          1.9341          1.9306          1.9271          1.9235
          1.9197          1.9161          1.9125          1.9089          1.9054          1.9020          1.8987
          1.8954          1.8921          1.8889          1.8854          1.8819          1.8784          1.8754
          1.8719          1.8684          1.8649          1.8614          1.8590          1.8564          1.8537
          1.8506          1.8471          1.8436          1.8401          1.8367          1.8333          1.8299
          1.8265          1.8231          1.8197          1.8164          1.8130          1.8097          1.8064
          1.8030          1.7997          1.7963          1.7930          1.7896          1.7862          1.7828
          1.7794          1.7760          1.7726          1.7692          1.7657          1.7622          1.7587
          1.7552          1.7517          1.7482          1.7447          1.7411          1.7376          1.7340
          1.7305          1.7269          1.7234          1.7198          1.7163          1.7127          1.7092
          1.7057          1.7021          1.6986          1.6950          1.6915          1.6879          1.6843
          1.6808          1.6772          1.6740          1.6712          1.6684          1.6655          1.6627
          1.6598          1.6570          1.6541          1.6512          1.6486          1.6458          1.6429
          1.6401          1.6372          1.6343          1.6314          1.6287          1.6262          1.6236
          1.6211          1.6186          1.6161          1.6136          1.6110          1.6084          1.6059
          1.6033          1.6007          1.5981          1.5958          1.5940          1.5922          1.5903
          1.5881          1.5860          1.5838          1.5816          1.5795          1.5771          1.5747
          1.5723          1.5699          1.5676          2.3028          2.2997          2.2969          2.2942
          2.2903          2.2856          2.2811          2.2763          2.2720          2.2670          2.2621
          2.2572          2.2515          2.2458          2.2404          2.2353          2.2302          2.2251
          2.2198          2.2145          2.2094          2.2044          2.1995          2.1944          2.1894
          2.1844          2.1796          2.1748          2.1700          2.1653          2.1606          2.1560
          2.1514          2.1469          2.1424          2.1380          2.1335          2.1292          2.1248
          2.1204          2.1162          2.1120          2.1078          2.1036          2.0995          2.0953
          2.0912          2.0865          2.0818          2.0772          2.0725          2.0679          2.0633
          2.0586          2.0540          2.0495          2.0451          2.0408          2.0365          2.0309
          2.0254          2.0200          2.0147          2.0094          2.0043          1.9992          1.9946
          1.9901          1.9858          1.9817          1.9777          1.9738          1.9703          1.9669
          1.9635          1.9600          1.9566          1.9531          1.9496          1.9461          1.9426
          1.9391          1.9356          1.9321          1.9283          1.9246          1.9209          1.9173
          1.9136          1.9097          1.9060          1.9028          1.8996          1.8964          1.8932
          1.8898          1.8863          1.8828          1.8793          1.8760          1.8725          1.8689
          1.8654          1.8621          1.8596          1.8569          1.8536          1.8501          1.8465
          1.8430          1.8395          1.8360          1.8326          1.8292          1.8258          1.8224
          1.8190          1.8156          1.8122          1.8089          1.8055          1.8021          1.7988
          1.7954          1.7920          1.7886          1.7853          1.7819          1.7784          1.7750
          1.7716          1.7681          1.7647          1.7612          1.7577          1.7542          1.7507
          1.7472          1.7437          1.7402          1.7366          1.7331          1.7295          1.7260
          1.7225          1.7189          1.7154          1.7118          1.7083          1.7048          1.7012
          1.6977          1.6941          1.6905          1.6870          1.6834          1.6798          1.6762
          1.6726          1.6690          1.6660          1.6632          1.6604          1.6575          1.6547
          1.6518          1.6490          1.6461          1.6435          1.6408          1.6379          1.6350
          1.6321          1.6293          1.6264          1.6237          1.6212          1.6187          1.6162
          1.6137          1.6111          1.6086          1.6060          1.6035          1.6009          1.5983
          1.5957          1.5934          1.5916          1.5898          1.5878          1.5857          1.5836
          1.5814          1.5793          1.5770          1.5746          1.5723          1.5699          1.5675
          1.5651          2.3035          2.3007          2.2979          2.2947          2.2900          2.2854
          2.2808          2.2765          2.2717          2.2666          2.2617          2.2569          2.2514
          2.2459          2.2407          2.2355          2.2304          2.2253          2.2199          2.2147
          2.2096          2.2046          2.1996          2.1945          2.1895          2.1845          2.1797
          2.1749          2.1701          2.1653          2.1607          2.1560          2.1515          2.1469
          2.1424          2.1380          2.1335          2.1291          2.1247          2.1203          2.1161
          2.1118          2.1077          2.1035          2.0993          2.0950          2.0909          2.0867
          2.0826          2.0785          2.0745          2.0698          2.0653          2.0609          2.0565
          2.0520          2.0475          2.0430          2.0379          2.0324          2.0269          2.0215
          2.0162          2.0110          2.0059          2.0008          1.9958          1.9913          1.9868
          1.9826          1.9786          1.9747          1.9712          1.9678          1.9644          1.9610
          1.9575          1.9540          1.9506          1.9471          1.9436          1.9401          1.9363
          1.9326          1.9289          1.9251          1.9211          1.9172          1.9132          1.9097
          1.9064          1.9032          1.9000          1.8966          1.8932          1.8897          1.8863
          1.8830          1.8796          1.8761          1.8725          1.8689          1.8654          1.8624
          1.8595          1.8560          1.8525          1.8489          1.8454          1.8419          1.8384
          1.8349          1.8315          1.8280          1.8246          1.8212          1.8178          1.8144
          1.8110          1.8076          1.8042          1.8008          1.7974          1.7940          1.7907
          1.7873          1.7839          1.7805          1.7771          1.7736          1.7702          1.7668
          1.7633          1.7599          1.7564          1.7529          1.7494          1.7459          1.7424
          1.7389          1.7353          1.7318          1.7283          1.7247          1.7212          1.7177
          1.7141          1.7106          1.7071          1.7035          1.7000          1.6965          1.6929
          1.6894          1.6858          1.6822          1.6786          1.6750          1.6715          1.6678
          1.6642          1.6607          1.6579          1.6551          1.6522          1.6494          1.6465
          1.6436          1.6408          1.6382          1.6356          1.6327          1.6299          1.6270
          1.6241          1.6212          1.6187          1.6162          1.6136          1.6111          1.6086
          1.6061          1.6035          1.6010          1.5984          1.5958          1.5932          1.5910
          1.5892          1.5874          1.5854          1.5833          1.5811          1.5790          1.5768
          1.5745          1.5721          1.5698          1.5674          1.5650          1.5627          2.3040
          2.3012          2.2981          2.2934          2.2887          2.2845          2.2807          2.2756
          2.2705          2.2654          2.2604          2.2555          2.2503          2.2450          2.2398
          2.2346          2.2295          2.2242          2.2190          2.2138          2.2087          2.2037
          2.1986          2.1935          2.1885          2.1836          2.1787          2.1739          2.1691
          2.1644          2.1597          2.1551          2.1505          2.1460          2.1415          2.1370
          2.1325          2.1281          2.1236          2.1193          2.1150          2.1108          2.1066
          2.1024          2.0981          2.0939          2.0897          2.0856          2.0814          2.0773
          2.0732          2.0693          2.0653          2.0614          2.0571          2.0527          2.0482
          2.0435          2.0380          2.0325          2.0272          2.0219          2.0167          2.0115
          2.0065          2.0014          1.9964          1.9916          1.9871          1.9828          1.9787
          1.9749          1.9715          1.9681          1.9647          1.9612          1.9578          1.9543
          1.9509          1.9473          1.9435          1.9398          1.9359          1.9318          1.9278
          1.9238          1.9198          1.9160          1.9127          1.9094          1.9061          1.9027
          1.8993          1.8959          1.8924          1.8890          1.8855          1.8820          1.8786
          1.8751          1.8716          1.8682          1.8648          1.8613          1.8578          1.8543
          1.8507          1.8472          1.8437          1.8402          1.8367          1.8332          1.8297
          1.8263          1.8228          1.8194          1.8160          1.8125          1.8091          1.8057
          1.8024          1.7990          1.7956          1.7922          1.7888          1.7854          1.7820
          1.7786          1.7752          1.7718          1.7684          1.7649          1.7615          1.7580
          1.7546          1.7511          1.7476          1.7441          1.7406          1.7371          1.7336
          1.7301          1.7266          1.7231          1.7196          1.7161          1.7126          1.7090
          1.7055          1.7020          1.6985          1.6949          1.6914          1.6878          1.6843
          1.6807          1.6772          1.6736          1.6701          1.6664          1.6628          1.6592
          1.6555          1.6524          1.6496          1.6468          1.6439          1.6411          1.6382
          1.6354          1.6329          1.6303          1.6275          1.6246          1.6217          1.6189
          1.6160          1.6135          1.6110          1.6085          1.6060          1.6035          1.6010
          1.5984          1.5959          1.5933          1.5907          1.5886          1.5868          1.5849
          1.5829          1.5808          1.5787          1.5765          1.5742          1.5719          1.5696
          1.5673          1.5649          1.5626          1.5603          2.3035          2.3001          2.2954
          2.2914          2.2876          2.2831          2.2778          2.2727          2.2676          2.2624
          2.2572          2.2521          2.2471          2.2421          2.2372          2.2321          2.2268
          2.2215          2.2163          2.2112          2.2061          2.2010          2.1959          2.1908
          2.1858          2.1809          2.1761          2.1712          2.1665          2.1618          2.1571
          2.1525          2.1480          2.1434          2.1389          2.1344          2.1298          2.1254
          2.1210          2.1168          2.1125          2.1083          2.1040          2.0997          2.0954
          2.0913          2.0871          2.0829          2.0788          2.0746          2.0705          2.0667
          2.0631          2.0592          2.0552          2.0516          2.0474          2.0418          2.0364
          2.0310          2.0257          2.0205          2.0154          2.0103          2.0053          2.0004
          1.9954          1.9905          1.9859          1.9815          1.9775          1.9740          1.9706
          1.9672          1.9638          1.9604          1.9569          1.9532          1.9493          1.9453
          1.9412          1.9372          1.9332          1.9291          1.9251          1.9212          1.9179
          1.9146          1.9113          1.9078          1.9043          1.9009          1.8974          1.8940
          1.8904          1.8869          1.8834          1.8799          1.8764          1.8729          1.8693
          1.8657          1.8621          1.8585          1.8550          1.8515          1.8479          1.8444
          1.8409          1.8374          1.8339          1.8305          1.8270          1.8235          1.8201
          1.8167          1.8133          1.8098          1.8064          1.8030          1.7997          1.7963
          1.7929          1.7895          1.7861          1.7828          1.7794          1.7760          1.7726
          1.7692          1.7658          1.7624          1.7589          1.7555          1.7521          1.7486
          1.7452          1.7417          1.7383          1.7348          1.7313          1.7278          1.7243
          1.7209          1.7174          1.7139          1.7104          1.7069          1.7034          1.6999
          1.6964          1.6928          1.6893          1.6858          1.6823          1.6788          1.6753
          1.6718          1.6682          1.6646          1.6610          1.6573          1.6537          1.6500
          1.6467          1.6439          1.6410          1.6382          1.6354          1.6325          1.6299
          1.6274          1.6248          1.6220          1.6192          1.6163          1.6134          1.6108
          1.6083          1.6058          1.6033          1.6008          1.5983          1.5958          1.5933
          1.5907          1.5881          1.5861          1.5844          1.5824          1.5803          1.5783
          1.5761          1.5739          1.5716          1.5694          1.5671          1.5648          1.5625
          1.5601          1.5578          2.3014          2.2972          2.2932          2.2890          2.2836
          2.2783          2.2729          2.2676          2.2623          2.2571          2.2519          2.2469
          2.2419          2.2370          2.2321          2.2270          2.2220          2.2170          2.2118
          2.2067          2.2016          2.1964          2.1913          2.1863          2.1814          2.1765
          2.1717          2.1669          2.1622          2.1575          2.1529          2.1483          2.1437
          2.1391          2.1345          2.1300          2.1255          2.1212          2.1169          2.1127
          2.1083          2.1040          2.0997          2.0955          2.0913          2.0872          2.0830
          2.0788          2.0745          2.0704          2.0666          2.0629          2.0593          2.0556
          2.0518          2.0480          2.0430          2.0378          2.0326          2.0275          2.0224
          2.0173          2.0123          2.0073          2.0024          1.9976          1.9927          1.9878
          1.9831          1.9789          1.9753          1.9719          1.9685          1.9649          1.9611
          1.9572          1.9532          1.9492          1.9452          1.9411          1.9370          1.9330
          1.9289          1.9252          1.9219          1.9186          1.9151          1.9116          1.9081
          1.9047          1.9011          1.8975          1.8940          1.8906          1.8871          1.8836
          1.8801          1.8764          1.8726          1.8690          1.8654          1.8619          1.8583
          1.8548          1.8512          1.8477          1.8442          1.8407          1.8372          1.8337
          1.8303          1.8268          1.8234          1.8199          1.8165          1.8131          1.8097
          1.8063          1.8029          1.7995          1.7962          1.7928          1.7894          1.7861
          1.7827          1.7794          1.7760          1.7726          1.7693          1.7659          1.7625
          1.7591          1.7557          1.7523          1.7489          1.7455          1.7421          1.7387
          1.7352          1.7318          1.7284          1.7249          1.7215          1.7180          1.7146
          1.7111          1.7076          1.7042          1.7007          1.6972          1.6937          1.6902
          1.6868          1.6834          1.6799          1.6764          1.6729          1.6694          1.6659
          1.6623          1.6588          1.6551          1.6515          1.6478          1.6441          1.6408
          1.6380          1.6352          1.6324          1.6296          1.6268          1.6243          1.6218
          1.6192          1.6164          1.6136          1.6108          1.6079          1.6055          1.6030
          1.6006          1.5981          1.5956          1.5931          1.5906          1.5881          1.5855
          1.5836          1.5818          1.5798          1.5778          1.5757          1.5735          1.5713
          1.5691          1.5668          1.5646          1.5623          1.5600          1.5577          1.5554
          2.2963          2.2919          2.2862          2.2806          2.2751          2.2696          2.2643
          2.2590          2.2538          2.2487          2.2436          2.2386          2.2337          2.2283
          2.2232          2.2182          2.2133          2.2084          2.2034          2.1985          2.1936
          2.1885          2.1835          2.1786          2.1737          2.1688          2.1640          2.1593
          2.1546          2.1500          2.1454          2.1407          2.1361          2.1316          2.1271
          2.1227          2.1183          2.1140          2.1096          2.1053          2.1010          2.0967
          2.0926          2.0885          2.0843          2.0800          2.0758          2.0715          2.0677
          2.0640          2.0603          2.0567          2.0531          2.0494          2.0452          2.0402
          2.0352          2.0301          2.0250          2.0199          2.0149          2.0100          2.0051
          2.0003          1.9957          1.9911          1.9864          1.9817          1.9777          1.9737
          1.9696          1.9656          1.9617          1.9578          1.9540          1.9501          1.9461
          1.9421          1.9380          1.9339          1.9301          1.9268          1.9234          1.9199
          1.9164          1.9129          1.9093          1.9057          1.9021          1.8986          1.8952
          1.8917          1.8883          1.8847          1.8811          1.8773          1.8736          1.8700
          1.8664          1.8629          1.8594          1.8559          1.8524          1.8488          1.8453
          1.8418          1.8384          1.8349          1.8315          1.8281          1.8246          1.8212
          1.8178          1.8144          1.8110          1.8077          1.8043          1.8010          1.7976
          1.7943          1.7909          1.7876          1.7843          1.7810          1.7776          1.7743
          1.7710          1.7677          1.7644          1.7610          1.7577          1.7544          1.7510
          1.7477          1.7443          1.7410          1.7376          1.7342          1.7309          1.7275
          1.7241          1.7207          1.7173          1.7139          1.7105          1.7071          1.7037
          1.7003          1.6969          1.6934          1.6900          1.6867          1.6833          1.6799
          1.6765          1.6730          1.6696          1.6661          1.6626          1.6591          1.6556
          1.6520          1.6484          1.6448          1.6411          1.6374          1.6344          1.6316
          1.6289          1.6261          1.6233          1.6208          1.6183          1.6158          1.6133
          1.6105          1.6077          1.6049          1.6024          1.6000          1.5975          1.5951
          1.5926          1.5902          1.5877          1.5852          1.5827          1.5811          1.5791
          1.5772          1.5751          1.5729          1.5708          1.5686          1.5664          1.5642
          1.5620          1.5597          1.5575          1.5552          1.5529          2.2985          2.2921
          2.2863          2.2807          2.2751          2.2696          2.2643          2.2589          2.2537
          2.2486          2.2435          2.2385          2.2332          2.2278          2.2228          2.2178
          2.2128          2.2079          2.2028          2.1978          2.1930          2.1882          2.1834
          2.1787          2.1740          2.1695          2.1648          2.1600          2.1554          2.1507
          2.1460          2.1413          2.1367          2.1321          2.1276          2.1232          2.1188
          2.1144          2.1100          2.1057          2.1014          2.0971          2.0929          2.0888
          2.0845          2.0802          2.0760          2.0717          2.0679          2.0641          2.0604
          2.0568          2.0533          2.0499          2.0456          2.0406          2.0355          2.0303
          2.0251          2.0200          2.0149          2.0099          2.0050          2.0002          1.9955
          1.9908          1.9862          1.9816          1.9776          1.9734          1.9693          1.9653
          1.9614          1.9575          1.9535          1.9496          1.9455          1.9415          1.9375
          1.9341          1.9306          1.9270          1.9235          1.9199          1.9162          1.9125
          1.9089          1.9054          1.9019          1.8984          1.8948          1.8912          1.8875
          1.8837          1.8800          1.8763          1.8728          1.8692          1.8656          1.8621
          1.8585          1.8550          1.8515          1.8480          1.8445          1.8410          1.8375
          1.8340          1.8306          1.8271          1.8237          1.8203          1.8169          1.8135
          1.8101          1.8067          1.8033          1.8000          1.7966          1.7933          1.7899
          1.7866          1.7833          1.7799          1.7766          1.7733          1.7700          1.7667
          1.7633          1.7600          1.7567          1.7533          1.7500          1.7467          1.7433
          1.7399          1.7366          1.7332          1.7299          1.7265          1.7231          1.7197
          1.7163          1.7129          1.7095          1.7061          1.7027          1.6993          1.6959
          1.6925          1.6891          1.6858          1.6824          1.6790          1.6756          1.6721
          1.6687          1.6652          1.6617          1.6582          1.6547          1.6511          1.6475
          1.6439          1.6402          1.6365          1.6328          1.6295          1.6267          1.6240
          1.6212          1.6184          1.6159          1.6135          1.6110          1.6085          1.6057
          1.6029          1.6001          1.5977          1.5953          1.5928          1.5904          1.5879
          1.5854          1.5830          1.5805          1.5788          1.5768          1.5747          1.5726
          1.5705          1.5683          1.5661          1.5639          1.5617          1.5595          1.5573
          1.5550          1.5527          1.5505          2.3041          2.2981          2.2916          2.2855
          2.2798          2.2743          2.2688          2.2634          2.2582          2.2529          2.2478
          2.2428          2.2378          2.2322          2.2268          2.2218          2.2168          2.2119
          2.2067          2.2016          2.1967          2.1919          2.1871          2.1823          2.1775
          2.1728          2.1683          2.1638          2.1594          2.1549          2.1504          2.1460
          2.1416          2.1370          2.1324          2.1279          2.1235          2.1190          2.1146
          2.1102          2.1059          2.1015          2.0973          2.0931          2.0888          2.0845
          2.0802          2.0759          2.0716          2.0678          2.0641          2.0604          2.0568
          2.0533          2.0499          2.0455          2.0403          2.0350          2.0297          2.0244
          2.0193          2.0142          2.0091          2.0042          1.9993          1.9945          1.9897
          1.9850          1.9803          1.9763          1.9728          1.9687          1.9647          1.9607
          1.9566          1.9526          1.9486          1.9445          1.9411          1.9375          1.9339
          1.9302          1.9264          1.9227          1.9190          1.9154          1.9118          1.9082
          1.9046          1.9008          1.8971          1.8934          1.8895          1.8857          1.8820
          1.8784          1.8748          1.8712          1.8676          1.8641          1.8605          1.8570
          1.8534          1.8499          1.8463          1.8428          1.8393          1.8358          1.8323
          1.8288          1.8253          1.8218          1.8184          1.8150          1.8115          1.8081
          1.8047          1.8013          1.7980          1.7946          1.7912          1.7878          1.7845
          1.7811          1.7778          1.7744          1.7711          1.7677          1.7644          1.7610
          1.7576          1.7543          1.7509          1.7475          1.7442          1.7408          1.7374
          1.7340          1.7306          1.7272          1.7238          1.7204          1.7170          1.7136
          1.7102          1.7067          1.7033          1.6999          1.6965          1.6931          1.6897
          1.6863          1.6829          1.6794          1.6760          1.6725          1.6691          1.6656
          1.6620          1.6585          1.6549          1.6513          1.6477          1.6441          1.6404
          1.6367          1.6329          1.6292          1.6254          1.6225          1.6198          1.6170
          1.6142          1.6116          1.6092          1.6067          1.6042          1.6015          1.5986
          1.5958          1.5934          1.5909          1.5885          1.5860          1.5835          1.5810
          1.5785          1.5766          1.5746          1.5724          1.5703          1.5681          1.5659
          1.5638          1.5615          1.5593          1.5571          1.5548          1.5525          1.5503
          1.5480          2.3093          2.3032          2.2972          2.2910          2.2845          2.2788
          2.2732          2.2678          2.2625          2.2572          2.2520          2.2469          2.2419
          2.2365          2.2309          2.2257          2.2206          2.2157          2.2106          2.2054
          2.2004          2.1955          2.1907          2.1859          2.1810          2.1762          2.1716
          2.1671          2.1626          2.1582          2.1535          2.1490          2.1446          2.1403
          2.1359          2.1317          2.1274          2.1231          2.1190          2.1146          2.1102
          2.1059          2.1016          2.0973          2.0929          2.0886          2.0843          2.0800
          2.0757          2.0714          2.0677          2.0639          2.0603          2.0567          2.0531
          2.0493          2.0447          2.0393          2.0339          2.0286          2.0234          2.0182
          2.0131          2.0081          2.0031          1.9983          1.9935          1.9887          1.9841
          1.9795          1.9750          1.9718          1.9678          1.9637          1.9596          1.9556
          1.9515          1.9478          1.9443          1.9405          1.9367          1.9329          1.9291
          1.9254          1.9218          1.9181          1.9144          1.9106          1.9067          1.9029
          1.8991          1.8953          1.8914          1.8876          1.8840          1.8804          1.8767
          1.8731          1.8695          1.8659          1.8623          1.8588          1.8552          1.8516
          1.8481          1.8445          1.8410          1.8374          1.8339          1.8304          1.8268
          1.8233          1.8198          1.8163          1.8129          1.8094          1.8060          1.8026
          1.7992          1.7958          1.7924          1.7890          1.7856          1.7822          1.7788
          1.7754          1.7721          1.7687          1.7653          1.7619          1.7585          1.7551
          1.7518          1.7484          1.7450          1.7416          1.7382          1.7347          1.7313
          1.7279          1.7245          1.7210          1.7176          1.7142          1.7107          1.7073
          1.7038          1.7004          1.6970          1.6936          1.6902          1.6867          1.6833
          1.6798          1.6763          1.6729          1.6693          1.6658          1.6623          1.6587
          1.6551          1.6515          1.6478          1.6442          1.6405          1.6367          1.6330
          1.6292          1.6254          1.6216          1.6183          1.6155          1.6127          1.6098
          1.6073          1.6048          1.6023          1.5997          1.5971          1.5942          1.5914
          1.5890          1.5865          1.5840          1.5815          1.5790          1.5765          1.5744
          1.5722          1.5701          1.5679          1.5657          1.5635          1.5613          1.5591
          1.5569          1.5546          1.5524          1.5501          1.5478          1.5455          2.3143
          2.3080          2.3018          2.2958          2.2898          2.2834          2.2773          2.2718
          2.2664          2.2611          2.2559          2.2507          2.2456          2.2405          2.2349
          2.2294          2.2242          2.2192          2.2143          2.2090          2.2038          2.1988
          2.1940          2.1892          2.1844          2.1794          2.1747          2.1701          2.1656
          2.1611          2.1566          2.1519          2.1474          2.1430          2.1387          2.1344
          2.1301          2.1257          2.1215          2.1173          2.1131          2.1090          2.1049
          2.1009          2.0967          2.0924          2.0881          2.0837          2.0794          2.0751
          2.0710          2.0672          2.0635          2.0597          2.0558          2.0521          2.0482
          2.0431          2.0377          2.0323          2.0269          2.0218          2.0167          2.0117
          2.0067          2.0018          1.9970          1.9922          1.9876          1.9829          1.9784
          1.9739          1.9695          1.9664          1.9623          1.9583          1.9544          1.9507
          1.9469          1.9430          1.9392          1.9353          1.9316          1.9279          1.9241
          1.9202          1.9163          1.9124          1.9086          1.9047          1.9008          1.8969
          1.8931          1.8894          1.8857          1.8821          1.8784          1.8748          1.8711
          1.8675          1.8639          1.8603          1.8567          1.8531          1.8496          1.8460
          1.8424          1.8388          1.8353          1.8317          1.8282          1.8246          1.8211
          1.8176          1.8141          1.8106          1.8071          1.8037          1.8002          1.7968
          1.7934          1.7899          1.7865          1.7831          1.7797          1.7763          1.7729
          1.7695          1.7661          1.7627          1.7593          1.7558          1.7524          1.7490
          1.7456          1.7422          1.7387          1.7353          1.7319          1.7284          1.7250
          1.7215          1.7180          1.7146          1.7111          1.7076          1.7042          1.7008
          1.6974          1.6939          1.6905          1.6870          1.6835          1.6801          1.6766
          1.6730          1.6695          1.6660          1.6624          1.6588          1.6552          1.6515
          1.6479          1.6442          1.6404          1.6367          1.6329          1.6291          1.6253
          1.6215          1.6177          1.6139          1.6111          1.6082          1.6054          1.6028
          1.6003          1.5978          1.5952          1.5927          1.5898          1.5870          1.5845
          1.5820          1.5795          1.5770          1.5745          1.5722          1.5699          1.5677
          1.5655          1.5633          1.5611          1.5589          1.5567          1.5545          1.5522
          1.5499          1.5477          1.5454          1.5431          2.3190          2.3128          2.3065
          2.3002          2.2943          2.2884          2.2820          2.2758          2.2702          2.2648
          2.2596          2.2544          2.2493          2.2442          2.2387          2.2331          2.2276
          2.2226          2.2176          2.2125          2.2072          2.2021          2.1972          2.1924
          2.1876          2.1826          2.1777          2.1730          2.1685          2.1640          2.1596
          2.1548          2.1501          2.1457          2.1413          2.1370          2.1327          2.1283
          2.1239          2.1197          2.1155          2.1114          2.1073          2.1032          2.0990
          2.0948          2.0907          2.0866          2.0825          2.0785          2.0744          2.0704
          2.0663          2.0623          2.0583          2.0543          2.0503          2.0463          2.0410
          2.0357          2.0303          2.0251          2.0200          2.0149          2.0099          2.0050
          2.0001          1.9953          1.9906          1.9859          1.9814          1.9770          1.9726
          1.9682          1.9644          1.9608          1.9570          1.9531          1.9492          1.9453
          1.9415          1.9376          1.9339          1.9299          1.9259          1.9220          1.9181
          1.9142          1.9103          1.9063          1.9024          1.8984          1.8946          1.8910
          1.8873          1.8836          1.8800          1.8763          1.8726          1.8690          1.8654
          1.8618          1.8581          1.8545          1.8509          1.8473          1.8437          1.8401
          1.8365          1.8330          1.8294          1.8258          1.8223          1.8187          1.8152
          1.8117          1.8082          1.8046          1.8011          1.7977          1.7942          1.7908
          1.7873          1.7839          1.7805          1.7770          1.7736          1.7702          1.7667
          1.7633          1.7599          1.7564          1.7530          1.7496          1.7461          1.7427
          1.7392          1.7358          1.7323          1.7288          1.7254          1.7219          1.7184
          1.7149          1.7114          1.7080          1.7045          1.7011          1.6976          1.6942
          1.6907          1.6872          1.6837          1.6802          1.6767          1.6731          1.6696
          1.6660          1.6624          1.6588          1.6552          1.6515          1.6478          1.6441
          1.6404          1.6366          1.6328          1.6290          1.6252          1.6213          1.6175
          1.6136          1.6097          1.6066          1.6037          1.6009          1.5983          1.5958
          1.5932          1.5906          1.5881          1.5852          1.5825          1.5800          1.5775
          1.5750          1.5725          1.5703          1.5680          1.5657          1.5634          1.5611
          1.5587          1.5565          1.5542          1.5520          1.5498          1.5475          1.5452
          1.5429          1.5406          2.3231          2.3168          2.3107          2.3044          2.2982
          2.2921          2.2863          2.2801          2.2739          2.2681          2.2628          2.2575
          2.2524          2.2473          2.2420          2.2364          2.2308          2.2255          2.2205
          2.2155          2.2102          2.2050          2.2000          2.1951          2.1903          2.1854
          2.1805          2.1756          2.1710          2.1665          2.1620          2.1574          2.1526
          2.1480          2.1436          2.1392          2.1349          2.1306          2.1261          2.1218
          2.1176          2.1134          2.1092          2.1051          2.1010          2.0966          2.0925
          2.0884          2.0843          2.0802          2.0762          2.0722          2.0681          2.0641
          2.0600          2.0559          2.0518          2.0478          2.0437          2.0383          2.0330
          2.0277          2.0225          2.0175          2.0126          2.0077          2.0029          1.9982
          1.9935          1.9889          1.9843          1.9798          1.9754          1.9710          1.9667
          1.9624          1.9590          1.9551          1.9512          1.9473          1.9434          1.9394
          1.9354          1.9314          1.9274          1.9234          1.9195          1.9155          1.9115
          1.9075          1.9036          1.8996          1.8959          1.8922          1.8886          1.8849
          1.8812          1.8775          1.8738          1.8702          1.8665          1.8629          1.8592
          1.8556          1.8520          1.8483          1.8447          1.8411          1.8375          1.8339
          1.8303          1.8268          1.8232          1.8196          1.8161          1.8125          1.8090
          1.8054          1.8019          1.7984          1.7949          1.7914          1.7879          1.7845
          1.7810          1.7776          1.7741          1.7706          1.7672          1.7637          1.7603
          1.7568          1.7534          1.7499          1.7464          1.7430          1.7395          1.7360
          1.7325          1.7290          1.7255          1.7220          1.7185          1.7150          1.7116
          1.7081          1.7047          1.7012          1.6977          1.6942          1.6907          1.6872
          1.6837          1.6802          1.6766          1.6731          1.6695          1.6659          1.6623
          1.6587          1.6550          1.6513          1.6476          1.6439          1.6401          1.6363
          1.6325          1.6287          1.6249          1.6210          1.6171          1.6132          1.6093
          1.6054          1.6020          1.5991          1.5962          1.5937          1.5911          1.5885
          1.5860          1.5834          1.5806          1.5779          1.5754          1.5729          1.5706
          1.5683          1.5660          1.5637          1.5614          1.5591          1.5567          1.5544
          1.5520          1.5497          1.5473          1.5450          1.5427          1.5404          1.5381
          2.3270          2.3205          2.3140          2.3079          2.3017          2.2954          2.2894
          2.2836          2.2774          2.2712          2.2653          2.2601          2.2549          2.2498
          2.2446          2.2390          2.2334          2.2279          2.2228          2.2179          2.2126
          2.2074          2.2022          2.1973          2.1925          2.1876          2.1826          2.1777
          2.1729          2.1683          2.1639          2.1593          2.1545          2.1498          2.1453
          2.1409          2.1365          2.1322          2.1278          2.1233          2.1190          2.1148
          2.1107          2.1065          2.1024          2.0980          2.0938          2.0896          2.0855
          2.0814          2.0774          2.0733          2.0692          2.0652          2.0612          2.0572
          2.0531          2.0491          2.0450          2.0404          2.0351          2.0299          2.0247
          2.0196          2.0147          2.0097          2.0049          2.0001          1.9954          1.9907
          1.9861          1.9816          1.9771          1.9727          1.9684          1.9641          1.9598
          1.9557          1.9525          1.9485          1.9444          1.9404          1.9363          1.9323
          1.9283          1.9243          1.9202          1.9162          1.9122          1.9082          1.9042
          1.9005          1.8968          1.8931          1.8894          1.8857          1.8820          1.8783
          1.8746          1.8709          1.8672          1.8636          1.8599          1.8562          1.8526
          1.8490          1.8453          1.8417          1.8381          1.8345          1.8309          1.8273
          1.8237          1.8201          1.8165          1.8129          1.8094          1.8058          1.8023
          1.7987          1.7952          1.7917          1.7881          1.7847          1.7812          1.7777
          1.7742          1.7708          1.7673          1.7638          1.7603          1.7569          1.7534
          1.7499          1.7464          1.7429          1.7394          1.7359          1.7324          1.7289
          1.7254          1.7219          1.7184          1.7150          1.7115          1.7080          1.7045
          1.7011          1.6976          1.6941          1.6905          1.6870          1.6835          1.6799
          1.6764          1.6728          1.6692          1.6656          1.6620          1.6583          1.6546
          1.6509          1.6472          1.6435          1.6397          1.6359          1.6321          1.6283
          1.6244          1.6206          1.6167          1.6128          1.6088          1.6049          1.6009
          1.5972          1.5943          1.5915          1.5889          1.5863          1.5838          1.5812
          1.5785          1.5758          1.5732          1.5708          1.5686          1.5663          1.5640
          1.5617          1.5594          1.5571          1.5547          1.5524          1.5500          1.5476
          1.5453          1.5429          1.5404          1.5380          1.5357          2.3271          2.3209
          2.3150          2.3092          2.3030          2.2968          2.2906          2.2846          2.2787
          2.2726          2.2665          2.2608          2.2556          2.2505          2.2452          2.2395
          2.2339          2.2285          2.2233          2.2183          2.2130          2.2077          2.2026
          2.1976          2.1928          2.1878          2.1828          2.1779          2.1730          2.1685
          2.1640          2.1593          2.1545          2.1498          2.1452          2.1408          2.1365
          2.1321          2.1276          2.1232          2.1188          2.1146          2.1104          2.1063
          2.1021          2.0977          2.0934          2.0892          2.0851          2.0810          2.0769
          2.0728          2.0687          2.0647          2.0606          2.0566          2.0527          2.0487
          2.0446          2.0403          2.0350          2.0298          2.0246          2.0195          2.0145
          2.0096          2.0048          2.0000          1.9954          1.9907          1.9861          1.9816
          1.9772          1.9727          1.9684          1.9640          1.9597          1.9555          1.9512
          1.9478          1.9438          1.9397          1.9356          1.9316          1.9275          1.9234
          1.9194          1.9153          1.9113          1.9074          1.9037          1.8999          1.8962
          1.8925          1.8888          1.8850          1.8813          1.8776          1.8739          1.8703
          1.8666          1.8629          1.8592          1.8556          1.8519          1.8483          1.8446
          1.8410          1.8374          1.8338          1.8302          1.8266          1.8230          1.8194
          1.8158          1.8122          1.8087          1.8051          1.8015          1.7980          1.7944
          1.7909          1.7874          1.7838          1.7803          1.7768          1.7734          1.7699
          1.7664          1.7629          1.7594          1.7560          1.7525          1.7490          1.7455
          1.7420          1.7385          1.7350          1.7315          1.7280          1.7245          1.7210
          1.7176          1.7141          1.7106          1.7071          1.7037          1.7002          1.6967
          1.6932          1.6896          1.6861          1.6826          1.6790          1.6754          1.6719
          1.6683          1.6647          1.6610          1.6574          1.6537          1.6500          1.6463
          1.6425          1.6388          1.6350          1.6312          1.6274          1.6235          1.6196
          1.6157          1.6118          1.6079          1.6040          1.6000          1.5960          1.5921
          1.5892          1.5864          1.5839          1.5813          1.5787          1.5761          1.5735
          1.5709          1.5686          1.5664          1.5641          1.5618          1.5596          1.5573
          1.5549          1.5525          1.5502          1.5478          1.5454          1.5430          1.5406
          1.5381          1.5357          1.5332          2.3247          2.3185          2.3126          2.3066
          2.3009          2.2953          2.2898          2.2842          2.2782          2.2721          2.2661
          2.2601          2.2547          2.2497          2.2440          2.2383          2.2328          2.2273
          2.2222          2.2169          2.2116          2.2064          2.2013          2.1963          2.1915
          2.1864          2.1814          2.1765          2.1717          2.1671          2.1626          2.1577
          2.1529          2.1482          2.1436          2.1392          2.1349          2.1304          2.1259
          2.1215          2.1171          2.1129          2.1087          2.1046          2.1002          2.0959
          2.0915          2.0874          2.0833          2.0792          2.0751          2.0710          2.0669
          2.0628          2.0588          2.0547          2.0507          2.0469          2.0429          2.0386
          2.0333          2.0281          2.0230          2.0179          2.0129          2.0080          2.0032
          1.9984          1.9937          1.9890          1.9845          1.9799          1.9754          1.9710
          1.9665          1.9621          1.9578          1.9535          1.9492          1.9453          1.9418
          1.9377          1.9335          1.9294          1.9253          1.9212          1.9172          1.9132
          1.9094          1.9056          1.9019          1.8981          1.8944          1.8907          1.8870
          1.8833          1.8796          1.8759          1.8722          1.8685          1.8648          1.8611
          1.8575          1.8538          1.8502          1.8465          1.8429          1.8393          1.8357
          1.8321          1.8285          1.8249          1.8213          1.8177          1.8141          1.8105
          1.8070          1.8034          1.7999          1.7963          1.7928          1.7893          1.7857
          1.7822          1.7787          1.7752          1.7717          1.7682          1.7647          1.7612
          1.7578          1.7543          1.7508          1.7473          1.7438          1.7403          1.7369
          1.7334          1.7299          1.7264          1.7229          1.7195          1.7160          1.7126
          1.7091          1.7056          1.7022          1.6987          1.6952          1.6917          1.6882
          1.6846          1.6811          1.6776          1.6740          1.6704          1.6668          1.6632
          1.6596          1.6560          1.6523          1.6486          1.6449          1.6412          1.6374
          1.6336          1.6299          1.6260          1.6222          1.6183          1.6145          1.6106
          1.6067          1.6027          1.5988          1.5948          1.5908          1.5869          1.5839
          1.5812          1.5787          1.5761          1.5735          1.5710          1.5684          1.5660
          1.5637          1.5614          1.5591          1.5568          1.5545          1.5522          1.5499
          1.5475          1.5452          1.5428          1.5404          1.5380          1.5356          1.5332
          1.5307          2.3206          2.3143          2.3082          2.3025          2.2969          2.2913
          2.2859          2.2806          2.2750          2.2695          2.2641          2.2584          2.2527
          2.2471          2.2414          2.2358          2.2303          2.2249          2.2197          2.2143
          2.2090          2.2038          2.1987          2.1938          2.1887          2.1837          2.1787
          2.1738          2.1691          2.1645          2.1597          2.1549          2.1501          2.1454
          2.1409          2.1365          2.1320          2.1275          2.1230          2.1186          2.1143
          2.1101          2.1059          2.1016          2.0972          2.0928          2.0886          2.0844
          2.0803          2.0762          2.0721          2.0680          2.0639          2.0599          2.0558
          2.0518          2.0478          2.0439          2.0401          2.0356          2.0303          2.0250
          2.0199          2.0148          2.0098          2.0049          2.0000          1.9952          1.9905
          1.9858          1.9812          1.9766          1.9721          1.9677          1.9633          1.9589
          1.9545          1.9502          1.9459          1.9417          1.9384          1.9343          1.9302
          1.9261          1.9220          1.9180          1.9142          1.9104          1.9067          1.9029
          1.8992          1.8954          1.8917          1.8880          1.8843          1.8806          1.8769
          1.8732          1.8695          1.8659          1.8622          1.8586          1.8549          1.8513
          1.8476          1.8440          1.8404          1.8368          1.8332          1.8296          1.8260
          1.8224          1.8188          1.8153          1.8117          1.8082          1.8046          1.8011
          1.7975          1.7940          1.7905          1.7870          1.7834          1.7799          1.7764
          1.7729          1.7694          1.7659          1.7624          1.7590          1.7555          1.7520
          1.7486          1.7451          1.7416          1.7381          1.7347          1.7312          1.7278
          1.7243          1.7209          1.7175          1.7140          1.7106          1.7071          1.7037
          1.7002          1.6967          1.6933          1.6898          1.6863          1.6828          1.6792
          1.6757          1.6722          1.6686          1.6650          1.6614          1.6578          1.6542
          1.6506          1.6469          1.6432          1.6395          1.6358          1.6320          1.6282
          1.6245          1.6206          1.6168          1.6129          1.6091          1.6052          1.6013
          1.5973          1.5934          1.5894          1.5855          1.5815          1.5785          1.5759
          1.5734          1.5709          1.5683          1.5659          1.5636          1.5611          1.5587
          1.5563          1.5541          1.5518          1.5495          1.5472          1.5449          1.5425
          1.5402          1.5378          1.5355          1.5331          1.5307          1.5283          2.3145
          2.3084          2.3027          2.2970          2.2914          2.2863          2.2807          2.2750
          2.2695          2.2640          2.2585          2.2528          2.2474          2.2422          2.2370
          2.2318          2.2263          2.2209          2.2155          2.2102          2.2050          2.1998
          2.1948          2.1896          2.1845          2.1795          2.1746          2.1697          2.1651
          2.1602          2.1553          2.1505          2.1458          2.1412          2.1368          2.1323
          2.1277          2.1232          2.1187          2.1144          2.1102          2.1060          2.1016
          2.0972          2.0928          2.0885          2.0843          2.0802          2.0761          2.0720
          2.0679          2.0638          2.0598          2.0557          2.0517          2.0478          2.0438
          2.0399          2.0361          2.0309          2.0256          2.0203          2.0151          2.0101
          2.0051          2.0002          1.9953          1.9905          1.9858          1.9812          1.9766
          1.9721          1.9676          1.9632          1.9588          1.9544          1.9500          1.9457
          1.9414          1.9372          1.9334          1.9298          1.9258          1.9218          1.9180
          1.9142          1.9104          1.9067          1.9029          1.8992          1.8955          1.8917
          1.8880          1.8843          1.8807          1.8770          1.8733          1.8697          1.8660
          1.8624          1.8587          1.8551          1.8515          1.8478          1.8442          1.8406
          1.8370          1.8335          1.8299          1.8263          1.8227          1.8192          1.8156
          1.8121          1.8085          1.8050          1.8015          1.7980          1.7944          1.7909
          1.7874          1.7839          1.7804          1.7769          1.7734          1.7700          1.7665
          1.7630          1.7595          1.7560          1.7526          1.7491          1.7457          1.7423
          1.7388          1.7354          1.7320          1.7286          1.7252          1.7218          1.7184
          1.7149          1.7115          1.7081          1.7047          1.7012          1.6978          1.6943
          1.6909          1.6874          1.6839          1.6804          1.6769          1.6734          1.6699
          1.6664          1.6628          1.6593          1.6557          1.6521          1.6485          1.6448
          1.6412          1.6375          1.6338          1.6301          1.6263          1.6226          1.6188
          1.6150          1.6112          1.6073          1.6034          1.5996          1.5957          1.5917
          1.5878          1.5839          1.5799          1.5760          1.5731          1.5706          1.5681
          1.5657          1.5633          1.5610          1.5586          1.5562          1.5538          1.5514
          1.5490          1.5467          1.5444          1.5422          1.5399          1.5376          1.5352
          1.5329          1.5305          1.5282          1.5258          2.3073          2.3016          2.2959
          2.2908          2.2851          2.2793          2.2736          2.2676          2.2617          2.2559
          2.2502          2.2446          2.2394          2.2342          2.2292          2.2241          2.2190
          2.2140          2.2091          2.2043          2.1994          2.1942          2.1890          2.1839
          2.1789          2.1739          2.1690          2.1642          2.1592          2.1544          2.1495
          2.1448          2.1401          2.1357          2.1310          2.1265          2.1220          2.1175
          2.1131          2.1089          2.1046          2.1002          2.0958          2.0915          2.0871
          2.0829          2.0788          2.0747          2.0706          2.0665          2.0625          2.0584
          2.0544          2.0504          2.0464          2.0425          2.0387          2.0347          2.0299
          2.0247          2.0194          2.0142          2.0091          2.0040          1.9991          1.9942
          1.9894          1.9846          1.9799          1.9753          1.9707          1.9663          1.9618
          1.9574          1.9531          1.9490          1.9449          1.9408          1.9367          1.9326
          1.9284          1.9245          1.9207          1.9169          1.9131          1.9094          1.9056
          1.9019          1.8982          1.8945          1.8908          1.8871          1.8834          1.8797
          1.8761          1.8725          1.8688          1.8652          1.8616          1.8580          1.8544
          1.8508          1.8472          1.8436          1.8400          1.8364          1.8329          1.8293
          1.8258          1.8222          1.8187          1.8152          1.8117          1.8081          1.8046
          1.8011          1.7976          1.7941          1.7907          1.7872          1.7837          1.7802
          1.7768          1.7733          1.7698          1.7664          1.7629          1.7595          1.7560
          1.7526          1.7491          1.7457          1.7423          1.7389          1.7355          1.7322
          1.7288          1.7254          1.7221          1.7187          1.7153          1.7119          1.7085
          1.7051          1.7017          1.6983          1.6949          1.6915          1.6881          1.6846
          1.6812          1.6777          1.6743          1.6708          1.6673          1.6638          1.6603
          1.6567          1.6532          1.6496          1.6461          1.6425          1.6388          1.6352
          1.6315          1.6279          1.6241          1.6204          1.6167          1.6129          1.6091
          1.6053          1.6015          1.5976          1.5938          1.5899          1.5860          1.5821
          1.5782          1.5742          1.5703          1.5677          1.5653          1.5630          1.5607
          1.5584          1.5560          1.5537          1.5513          1.5489          1.5465          1.5441
          1.5417          1.5394          1.5372          1.5349          1.5326          1.5303          1.5280
          1.5257          1.5233          2.2990          2.2939          2.2878          2.2815          2.2753
          2.2692          2.2631          2.2572          2.2514          2.2456          2.2400          2.2347
          2.2295          2.2244          2.2193          2.2141          2.2091          2.2042          2.1993
          2.1945          2.1895          2.1847          2.1800          2.1753          2.1707          2.1660
          2.1612          2.1563          2.1514          2.1466          2.1418          2.1372          2.1325
          2.1279          2.1234          2.1188          2.1144          2.1100          2.1057          2.1013
          2.0969          2.0926          2.0882          2.0839          2.0798          2.0757          2.0716
          2.0675          2.0635          2.0594          2.0554          2.0514          2.0473          2.0432
          2.0392          2.0353          2.0313          2.0266          2.0214          2.0163          2.0111
          2.0059          2.0008          1.9959          1.9910          1.9861          1.9814          1.9767
          1.9721          1.9678          1.9636          1.9594          1.9551          1.9508          1.9466
          1.9420          1.9376          1.9333          1.9294          1.9256          1.9217          1.9179
          1.9142          1.9104          1.9067          1.9030          1.8993          1.8956          1.8919
          1.8882          1.8846          1.8809          1.8773          1.8737          1.8701          1.8665
          1.8629          1.8593          1.8558          1.8522          1.8486          1.8451          1.8415
          1.8380          1.8345          1.8310          1.8275          1.8239          1.8204          1.8170
          1.8135          1.8100          1.8065          1.8031          1.7996          1.7961          1.7927
          1.7892          1.7858          1.7824          1.7789          1.7755          1.7721          1.7687
          1.7653          1.7618          1.7584          1.7550          1.7516          1.7482          1.7448
          1.7414          1.7381          1.7348          1.7315          1.7281          1.7248          1.7215
          1.7181          1.7148          1.7115          1.7081          1.7048          1.7014          1.6980
          1.6947          1.6913          1.6879          1.6845          1.6811          1.6777          1.6743
          1.6709          1.6674          1.6640          1.6605          1.6570          1.6536          1.6501
          1.6465          1.6430          1.6395          1.6359          1.6323          1.6287          1.6251
          1.6214          1.6177          1.6140          1.6103          1.6066          1.6029          1.5991
          1.5953          1.5915          1.5877          1.5838          1.5800          1.5761          1.5722
          1.5683          1.5647          1.5625          1.5602          1.5580          1.5557          1.5534
          1.5510          1.5487          1.5464          1.5440          1.5417          1.5393          1.5369
          1.5345          1.5322          1.5300          1.5277          1.5254          1.5231          1.5208
          2.2948          2.2886          2.2821          2.2757          2.2694          2.2632          2.2572
          2.2512          2.2454          2.2396          2.2341          2.2288          2.2236          2.2185
          2.2132          2.2081          2.2031          2.1982          2.1933          2.1883          2.1834
          2.1787          2.1739          2.1693          2.1646          2.1599          2.1552          2.1507
          2.1461          2.1416          2.1372          2.1327          2.1284          2.1240          2.1195
          2.1150          2.1105          2.1061          2.1017          2.0973          2.0929          2.0886
          2.0843          2.0801          2.0760          2.0719          2.0678          2.0637          2.0596
          2.0554          2.0513          2.0472          2.0431          2.0391          2.0350          2.0308
          2.0267          2.0218          2.0167          2.0115          2.0064          2.0012          1.9962
          1.9915          1.9869          1.9821          1.9774          1.9728          1.9685          1.9642
          1.9595          1.9549          1.9504          1.9460          1.9416          1.9375          1.9335
          1.9296          1.9258          1.9219          1.9181          1.9144          1.9106          1.9069
          1.9032          1.8995          1.8958          1.8921          1.8884          1.8848          1.8812
          1.8776          1.8739          1.8703          1.8668          1.8632          1.8596          1.8561
          1.8525          1.8490          1.8454          1.8419          1.8384          1.8349          1.8314
          1.8279          1.8244          1.8209          1.8174          1.8139          1.8105          1.8070
          1.8036          1.8001          1.7967          1.7933          1.7898          1.7864          1.7830
          1.7796          1.7762          1.7728          1.7694          1.7660          1.7626          1.7592
          1.7558          1.7524          1.7490          1.7456          1.7421          1.7387          1.7353
          1.7320          1.7287          1.7254          1.7221          1.7188          1.7154          1.7121
          1.7088          1.7055          1.7021          1.6988          1.6955          1.6921          1.6888
          1.6854          1.6820          1.6787          1.6753          1.6719          1.6685          1.6651
          1.6616          1.6582          1.6548          1.6513          1.6478          1.6443          1.6408
          1.6373          1.6337          1.6302          1.6266          1.6230          1.6194          1.6157
          1.6121          1.6084          1.6047          1.6010          1.5972          1.5934          1.5897
          1.5859          1.5820          1.5782          1.5744          1.5705          1.5666          1.5627
          1.5596          1.5574          1.5553          1.5531          1.5508          1.5486          1.5464
          1.5440          1.5417          1.5394          1.5370          1.5346          1.5322          1.5298
          1.5274          1.5252          1.5229          1.5206          1.5184          2.2950          2.2891
          2.2832          2.2767          2.2703          2.2640          2.2579          2.2518          2.2459
          2.2401          2.2344          2.2289          2.2237          2.2185          2.2132          2.2079
          2.2029          2.1980          2.1931          2.1881          2.1831          2.1782          2.1735
          2.1688          2.1642          2.1595          2.1548          2.1501          2.1456          2.1411
          2.1366          2.1321          2.1277          2.1234          2.1191          2.1149          2.1107
          2.1065          2.1023          2.0981          2.0940          2.0899          2.0857          2.0815
          2.0773          2.0730          2.0688          2.0646          2.0605          2.0563          2.0522
          2.0481          2.0440          2.0397          2.0355          2.0313          2.0272          2.0231
          2.0179          2.0128          2.0076          2.0025          1.9975          1.9928          1.9882
          1.9837          1.9786          1.9737          1.9688          1.9642          1.9597          1.9552
          1.9508          1.9464          1.9425          1.9385          1.9345          1.9306          1.9267
          1.9229          1.9191          1.9153          1.9115          1.9078          1.9040          1.9003
          1.8966          1.8929          1.8893          1.8856          1.8819          1.8783          1.8747
          1.8711          1.8675          1.8639          1.8603          1.8567          1.8532          1.8496
          1.8460          1.8425          1.8390          1.8354          1.8319          1.8284          1.8249
          1.8214          1.8179          1.8144          1.8110          1.8075          1.8040          1.8006
          1.7971          1.7937          1.7902          1.7868          1.7833          1.7799          1.7765
          1.7731          1.7697          1.7662          1.7628          1.7594          1.7560          1.7526
          1.7491          1.7457          1.7422          1.7387          1.7352          1.7318          1.7284
          1.7251          1.7218          1.7185          1.7151          1.7118          1.7085          1.7051
          1.7018          1.6984          1.6951          1.6917          1.6883          1.6850          1.6816
          1.6782          1.6748          1.6714          1.6680          1.6645          1.6611          1.6577
          1.6542          1.6507          1.6472          1.6437          1.6402          1.6367          1.6331
          1.6296          1.6260          1.6224          1.6187          1.6151          1.6114          1.6077
          1.6040          1.6002          1.5965          1.5927          1.5889          1.5851          1.5813
          1.5774          1.5736          1.5697          1.5657          1.5618          1.5579          1.5549
          1.5528          1.5506          1.5484          1.5461          1.5439          1.5416          1.5394
          1.5371          1.5348          1.5325          1.5302          1.5277          1.5253          1.5229
          1.5204          1.5182          1.5159          2.2938          2.2876          2.2818          2.2761
          2.2698          2.2634          2.2572          2.2511          2.2452          2.2393          2.2335
          2.2279          2.2227          2.2175          2.2122          2.2069          2.2017          2.1967
          2.1918          2.1869          2.1818          2.1769          2.1721          2.1675          2.1628
          2.1581          2.1533          2.1487          2.1442          2.1397          2.1352          2.1307
          2.1262          2.1219          2.1176          2.1134          2.1092          2.1050          2.1007
          2.0965          2.0924          2.0883          2.0842          2.0802          2.0761          2.0720
          2.0680          2.0641          2.0601          2.0562          2.0522          2.0481          2.0437
          2.0394          2.0351          2.0309          2.0267          2.0225          2.0180          2.0130
          2.0081          2.0032          1.9980          1.9928          1.9877          1.9826          1.9778
          1.9730          1.9683          1.9637          1.9592          1.9547          1.9505          1.9465
          1.9425          1.9386          1.9346          1.9307          1.9269          1.9230          1.9192
          1.9154          1.9116          1.9079          1.9041          1.9004          1.8967          1.8930
          1.8893          1.8856          1.8819          1.8783          1.8747          1.8710          1.8674
          1.8638          1.8602          1.8566          1.8531          1.8495          1.8459          1.8424
          1.8388          1.8353          1.8318          1.8282          1.8247          1.8212          1.8177
          1.8142          1.8107          1.8073          1.8038          1.8003          1.7969          1.7934
          1.7899          1.7865          1.7831          1.7796          1.7762          1.7728          1.7693
          1.7659          1.7625          1.7591          1.7556          1.7521          1.7487          1.7452
          1.7417          1.7382          1.7348          1.7313          1.7278          1.7243          1.7210
          1.7177          1.7143          1.7110          1.7077          1.7043          1.7010          1.6976
          1.6942          1.6909          1.6875          1.6841          1.6807          1.6773          1.6739
          1.6705          1.6671          1.6637          1.6602          1.6568          1.6533          1.6498
          1.6463          1.6428          1.6393          1.6357          1.6322          1.6286          1.6250
          1.6214          1.6178          1.6141          1.6104          1.6067          1.6030          1.5993
          1.5955          1.5917          1.5879          1.5841          1.5803          1.5764          1.5725
          1.5686          1.5647          1.5608          1.5568          1.5529          1.5502          1.5480
          1.5458          1.5436          1.5413          1.5391          1.5368          1.5346          1.5323
          1.5300          1.5277          1.5253          1.5230          1.5206          1.5182          1.5158
          1.5134          2.2924          2.2863          2.2801          2.2744          2.2688          2.2627
          2.2566          2.2505          2.2445          2.2386          2.2328          2.2271          2.2217
          2.2165          2.2113          2.2059          2.2007          2.1956          2.1907          2.1859
          2.1808          2.1758          2.1709          2.1662          2.1616          2.1569          2.1522
          2.1475          2.1429          2.1384          2.1339          2.1295          2.1250          2.1205
          2.1163          2.1120          2.1078          2.1037          2.0993          2.0950          2.0909
          2.0868          2.0827          2.0787          2.0747          2.0705          2.0664          2.0625
          2.0585          2.0546          2.0506          2.0467          2.0426          2.0385          2.0343
          2.0304          2.0266          2.0229          2.0191          2.0136          2.0080          2.0026
          1.9972          1.9920          1.9871          1.9822          1.9774          1.9726          1.9679
          1.9633          1.9587          1.9547          1.9506          1.9466          1.9427          1.9387
          1.9348          1.9309          1.9270          1.9231          1.9193          1.9155          1.9117
          1.9079          1.9042          1.9004          1.8967          1.8930          1.8893          1.8856
          1.8819          1.8783          1.8746          1.8710          1.8674          1.8637          1.8601
          1.8565          1.8530          1.8494          1.8458          1.8422          1.8387          1.8351
          1.8316          1.8281          1.8245          1.8210          1.8175          1.8140          1.8105
          1.8070          1.8035          1.8001          1.7966          1.7931          1.7897          1.7862
          1.7828          1.7793          1.7759          1.7724          1.7690          1.7655          1.7621
          1.7586          1.7551          1.7517          1.7482          1.7447          1.7412          1.7377
          1.7342          1.7308          1.7273          1.7238          1.7203          1.7169          1.7135
          1.7102          1.7068          1.7035          1.7001          1.6968          1.6934          1.6900
          1.6866          1.6832          1.6798          1.6764          1.6730          1.6696          1.6662
          1.6627          1.6593          1.6558          1.6524          1.6489          1.6454          1.6419
          1.6383          1.6348          1.6312          1.6276          1.6241          1.6204          1.6168
          1.6131          1.6095          1.6058          1.6020          1.5983          1.5945          1.5907
          1.5869          1.5831          1.5793          1.5754          1.5715          1.5676          1.5637
          1.5597          1.5558          1.5518          1.5478          1.5454          1.5432          1.5410
          1.5388          1.5365          1.5343          1.5320          1.5297          1.5275          1.5251
          1.5228          1.5205          1.5181          1.5157          1.5133          1.5109          2.2903
          2.2844          2.2785          2.2725          2.2668          2.2613          2.2554          2.2494
          2.2435          2.2376          2.2318          2.2261          2.2205          2.2153          2.2101
          2.2048          2.1995          2.1944          2.1895          2.1846          2.1796          2.1746
          2.1696          2.1649          2.1603          2.1556          2.1509          2.1461          2.1415
          2.1370          2.1326          2.1281          2.1236          2.1191          2.1148          2.1106
          2.1064          2.1022          2.0979          2.0936          2.0894          2.0853          2.0812
          2.0771          2.0731          2.0689          2.0648          2.0608          2.0568          2.0529
          2.0489          2.0450          2.0410          2.0369          2.0328          2.0287          2.0246
          2.0204          2.0163          2.0124          2.0069          2.0017          1.9965          1.9914
          1.9865          1.9816          1.9768          1.9720          1.9674          1.9629          1.9587
          1.9547          1.9506          1.9466          1.9426          1.9386          1.9347          1.9308
          1.9269          1.9231          1.9192          1.9154          1.9116          1.9078          1.9040
          1.9003          1.8965          1.8928          1.8891          1.8854          1.8817          1.8781
          1.8744          1.8707          1.8671          1.8635          1.8599          1.8563          1.8527
          1.8491          1.8455          1.8419          1.8384          1.8348          1.8313          1.8277
          1.8242          1.8207          1.8171          1.8136          1.8101          1.8066          1.8031
          1.7996          1.7961          1.7927          1.7892          1.7857          1.7823          1.7788
          1.7754          1.7719          1.7685          1.7650          1.7615          1.7580          1.7545
          1.7510          1.7475          1.7440          1.7405          1.7371          1.7336          1.7301
          1.7266          1.7231          1.7196          1.7161          1.7126          1.7092          1.7059
          1.7025          1.6991          1.6958          1.6924          1.6890          1.6856          1.6822
          1.6788          1.6754          1.6720          1.6686          1.6651          1.6617          1.6582
          1.6548          1.6513          1.6478          1.6443          1.6408          1.6373          1.6337
          1.6302          1.6266          1.6230          1.6194          1.6157          1.6121          1.6084
          1.6047          1.6010          1.5972          1.5935          1.5897          1.5859          1.5820
          1.5782          1.5743          1.5704          1.5665          1.5625          1.5586          1.5546
          1.5506          1.5466          1.5427          1.5406          1.5384          1.5362          1.5339
          1.5317          1.5295          1.5272          1.5249          1.5226          1.5203          1.5180
          1.5156          1.5132          1.5109          1.5085          2.2875          2.2818          2.2762
          2.2705          2.2646          2.2589          2.2537          2.2479          2.2420          2.2362
          2.2305          2.2248          2.2192          2.2139          2.2087          2.2034          2.1982
          2.1930          2.1880          2.1832          2.1781          2.1731          2.1682          2.1634
          2.1587          2.1541          2.1493          2.1446          2.1400          2.1355          2.1310
          2.1266          2.1221          2.1176          2.1132          2.1089          2.1047          2.1006
          2.0963          2.0919          2.0877          2.0835          2.0795          2.0754          2.0714
          2.0672          2.0630          2.0589          2.0550          2.0510          2.0471          2.0432
          2.0391          2.0350          2.0310          2.0269          2.0229          2.0188          2.0146
          2.0105          2.0060          2.0008          1.9956          1.9906          1.9856          1.9807
          1.9759          1.9712          1.9668          1.9626          1.9585          1.9544          1.9503
          1.9463          1.9423          1.9383          1.9344          1.9305          1.9266          1.9227
          1.9189          1.9151          1.9112          1.9074          1.9037          1.8999          1.8961
          1.8924          1.8887          1.8850          1.8813          1.8776          1.8739          1.8703
          1.8666          1.8630          1.8594          1.8557          1.8521          1.8485          1.8449
          1.8414          1.8378          1.8342          1.8307          1.8271          1.8236          1.8200
          1.8165          1.8130          1.8095          1.8060          1.8025          1.7990          1.7955
          1.7920          1.7885          1.7850          1.7816          1.7781          1.7746          1.7712
          1.7677          1.7642          1.7607          1.7572          1.7537          1.7502          1.7467
          1.7432          1.7397          1.7362          1.7327          1.7292          1.7257          1.7222
          1.7187          1.7152          1.7117          1.7081          1.7047          1.7014          1.6980
          1.6946          1.6912          1.6879          1.6845          1.6811          1.6777          1.6742
          1.6708          1.6674          1.6640          1.6605          1.6571          1.6536          1.6501
          1.6466          1.6431          1.6396          1.6361          1.6325          1.6290          1.6254
          1.6218          1.6182          1.6145          1.6109          1.6072          1.6035          1.5998
          1.5960          1.5923          1.5885          1.5847          1.5809          1.5770          1.5731
          1.5692          1.5653          1.5613          1.5574          1.5534          1.5494          1.5454
          1.5414          1.5379          1.5357          1.5335          1.5313          1.5291          1.5269
          1.5246          1.5223          1.5201          1.5177          1.5154          1.5131          1.5107
          1.5084          1.5060          2.2844          2.2786          2.2732          2.2680          2.2625
          2.2568          2.2512          2.2460          2.2403          2.2345          2.2289          2.2233
          2.2177          2.2123          2.2072          2.2019          2.1966          2.1914          2.1864
          2.1816          2.1765          2.1715          2.1666          2.1617          2.1571          2.1525
          2.1477          2.1430          2.1384          2.1338          2.1293          2.1249          2.1204
          2.1159          2.1115          2.1072          2.1030          2.0989          2.0946          2.0902
          2.0859          2.0817          2.0777          2.0736          2.0696          2.0654          2.0612
          2.0571          2.0531          2.0491          2.0452          2.0413          2.0372          2.0331
          2.0291          2.0250          2.0210          2.0170          2.0130          2.0089          2.0049
          1.9998          1.9947          1.9897          1.9847          1.9798          1.9751          1.9708
          1.9665          1.9623          1.9582          1.9541          1.9500          1.9459          1.9419
          1.9380          1.9340          1.9301          1.9262          1.9223          1.9185          1.9146
          1.9108          1.9070          1.9032          1.8994          1.8956          1.8919          1.8882
          1.8844          1.8807          1.8770          1.8734          1.8697          1.8660          1.8624
          1.8588          1.8551          1.8515          1.8479          1.8443          1.8407          1.8371
          1.8336          1.8300          1.8264          1.8229          1.8194          1.8158          1.8123
          1.8088          1.8052          1.8017          1.7982          1.7947          1.7912          1.7878
          1.7843          1.7808          1.7773          1.7738          1.7703          1.7668          1.7633
          1.7598          1.7563          1.7528          1.7493          1.7458          1.7423          1.7388
          1.7352          1.7317          1.7282          1.7247          1.7212          1.7177          1.7142
          1.7107          1.7072          1.7036          1.7001          1.6968          1.6934          1.6900
          1.6866          1.6832          1.6798          1.6764          1.6730          1.6696          1.6662
          1.6627          1.6593          1.6558          1.6523          1.6489          1.6454          1.6419
          1.6383          1.6348          1.6313          1.6277          1.6241          1.6205          1.6169
          1.6133          1.6096          1.6060          1.6023          1.5986          1.5948          1.5911
          1.5873          1.5835          1.5796          1.5758          1.5719          1.5680          1.5640
          1.5601          1.5561          1.5522          1.5482          1.5441          1.5401          1.5361
          1.5330          1.5309          1.5287          1.5265          1.5242          1.5220          1.5198
          1.5175          1.5152          1.5129          1.5106          1.5082          1.5059          1.5035
          2.2817          2.2756          2.2698          2.2642          2.2588          2.2531          2.2476
          2.2422          2.2370          2.2313          2.2257          2.2202          2.2147          2.2093
          2.2041          2.1988          2.1936          2.1885          2.1834          2.1786          2.1735
          2.1685          2.1636          2.1587          2.1541          2.1494          2.1447          2.1400
          2.1354          2.1308          2.1264          2.1219          2.1174          2.1129          2.1085
          2.1042          2.1000          2.0959          2.0916          2.0872          2.0829          2.0787
          2.0746          2.0706          2.0666          2.0624          2.0582          2.0540          2.0500
          2.0460          2.0421          2.0382          2.0341          2.0301          2.0260          2.0220
          2.0180          2.0140          2.0100          2.0061          2.0021          1.9977          1.9926
          1.9875          1.9826          1.9781          1.9737          1.9694          1.9652          1.9609
          1.9568          1.9527          1.9486          1.9445          1.9405          1.9365          1.9326
          1.9287          1.9248          1.9209          1.9170          1.9132          1.9093          1.9055
          1.9017          1.8979          1.8942          1.8904          1.8867          1.8830          1.8793
          1.8756          1.8719          1.8682          1.8646          1.8609          1.8573          1.8537
          1.8500          1.8464          1.8428          1.8393          1.8357          1.8321          1.8285
          1.8250          1.8214          1.8179          1.8143          1.8108          1.8073          1.8038
          1.8003          1.7968          1.7933          1.7898          1.7863          1.7828          1.7793
          1.7758          1.7723          1.7687          1.7652          1.7617          1.7582          1.7547
          1.7512          1.7477          1.7442          1.7407          1.7372          1.7337          1.7302
          1.7267          1.7232          1.7197          1.7162          1.7127          1.7092          1.7056
          1.7021          1.6986          1.6951          1.6917          1.6883          1.6849          1.6815
          1.6781          1.6747          1.6713          1.6679          1.6645          1.6611          1.6576
          1.6542          1.6507          1.6472          1.6437          1.6402          1.6367          1.6332
          1.6297          1.6261          1.6225          1.6190          1.6154          1.6117          1.6081
          1.6044          1.6007          1.5970          1.5933          1.5896          1.5858          1.5820
          1.5782          1.5743          1.5704          1.5665          1.5626          1.5587          1.5547
          1.5507          1.5468          1.5427          1.5387          1.5347          1.5306          1.5281
          1.5259          1.5238          1.5216          1.5193          1.5171          1.5149          1.5126
          1.5103          1.5080          1.5057          1.5034          1.5011          2.2779          2.2718
          2.2659          2.2597          2.2534          2.2478          2.2424          2.2371          2.2317
          2.2262          2.2208          2.2154          2.2100          2.2047          2.1993          2.1941
          2.1889          2.1838          2.1788          2.1738          2.1688          2.1639          2.1590
          2.1541          2.1495          2.1448          2.1400          2.1354          2.1308          2.1262
          2.1218          2.1173          2.1128          2.1084          2.1040          2.0997          2.0956
          2.0913          2.0870          2.0827          2.0784          2.0742          2.0702          2.0662
          2.0621          2.0579          2.0537          2.0496          2.0455          2.0416          2.0377
          2.0337          2.0297          2.0256          2.0216          2.0176          2.0136          2.0097
          2.0057          2.0019          1.9980          1.9939          1.9889          1.9843          1.9798
          1.9754          1.9710          1.9667          1.9625          1.9583          1.9541          1.9500
          1.9459          1.9419          1.9379          1.9339          1.9299          1.9260          1.9221
          1.9182          1.9144          1.9105          1.9067          1.9029          1.8991          1.8953
          1.8916          1.8878          1.8841          1.8804          1.8767          1.8730          1.8694
          1.8657          1.8620          1.8584          1.8548          1.8512          1.8476          1.8440
          1.8404          1.8368          1.8332          1.8297          1.8261          1.8226          1.8190
          1.8155          1.8120          1.8085          1.8049          1.8014          1.7979          1.7944
          1.7910          1.7875          1.7840          1.7805          1.7769          1.7734          1.7699
          1.7664          1.7629          1.7594          1.7559          1.7524          1.7489          1.7454
          1.7419          1.7385          1.7350          1.7315          1.7280          1.7245          1.7210
          1.7175          1.7140          1.7105          1.7070          1.7035          1.7000          1.6965
          1.6930          1.6895          1.6861          1.6827          1.6793          1.6759          1.6725
          1.6691          1.6657          1.6623          1.6589          1.6555          1.6521          1.6486
          1.6451          1.6417          1.6382          1.6347          1.6312          1.6277          1.6241
          1.6206          1.6170          1.6134          1.6098          1.6062          1.6026          1.5989
          1.5952          1.5915          1.5878          1.5840          1.5802          1.5764          1.5726
          1.5687          1.5648          1.5609          1.5570          1.5531          1.5491          1.5452
          1.5412          1.5371          1.5331          1.5291          1.5253          1.5231          1.5210
          1.5188          1.5166          1.5144          1.5122          1.5100          1.5077          1.5055
          1.5032          1.5009          1.4986          2.2715          2.2653          2.2586          2.2517
          2.2462          2.2407          2.2351          2.2295          2.2240          2.2185          2.2132
          2.2079          2.2027          2.1975          2.1923          2.1872          2.1821          2.1771
          2.1721          2.1670          2.1621          2.1572          2.1523          2.1476          2.1428
          2.1381          2.1334          2.1288          2.1242          2.1197          2.1152          2.1107
          2.1063          2.1019          2.0976          2.0934          2.0892          2.0848          2.0805
          2.0763          2.0721          2.0679          2.0639          2.0598          2.0557          2.0516
          2.0474          2.0433          2.0394          2.0355          2.0316          2.0275          2.0235
          2.0195          2.0155          2.0115          2.0076          2.0037          1.9998          1.9960
          1.9922          1.9882          1.9838          1.9794          1.9751          1.9708          1.9666
          1.9623          1.9581          1.9539          1.9498          1.9456          1.9416          1.9375
          1.9336          1.9296          1.9257          1.9218          1.9179          1.9140          1.9102
          1.9064          1.9026          1.8988          1.8950          1.8913          1.8876          1.8838
          1.8801          1.8764          1.8728          1.8691          1.8655          1.8618          1.8582
          1.8546          1.8510          1.8474          1.8438          1.8402          1.8367          1.8331
          1.8296          1.8260          1.8225          1.8190          1.8155          1.8119          1.8084
          1.8049          1.8015          1.7980          1.7945          1.7910          1.7875          1.7840
          1.7805          1.7770          1.7735          1.7700          1.7665          1.7631          1.7596
          1.7561          1.7526          1.7492          1.7457          1.7422          1.7388          1.7353
          1.7318          1.7284          1.7249          1.7214          1.7180          1.7145          1.7110
          1.7076          1.7041          1.7006          1.6971          1.6937          1.6902          1.6867
          1.6831          1.6798          1.6764          1.6731          1.6697          1.6663          1.6630
          1.6596          1.6562          1.6528          1.6494          1.6460          1.6425          1.6391
          1.6356          1.6322          1.6287          1.6252          1.6217          1.6182          1.6146
          1.6111          1.6075          1.6039          1.6003          1.5967          1.5930          1.5893
          1.5856          1.5819          1.5781          1.5744          1.5706          1.5667          1.5629
          1.5590          1.5551          1.5512          1.5473          1.5433          1.5394          1.5354
          1.5314          1.5273          1.5233          1.5202          1.5181          1.5160          1.5139
          1.5117          1.5095          1.5073          1.5051          1.5029          1.5006          1.4984
          1.4961          2.2620          2.2548          2.2481          2.2424          2.2365          2.2307
          2.2250          2.2194          2.2140          2.2085          2.2032          2.1980          2.1928
          2.1875          2.1824          2.1774          2.1724          2.1674          2.1625          2.1575
          2.1527          2.1479          2.1432          2.1385          2.1337          2.1291          2.1244
          2.1199          2.1154          2.1108          2.1063          2.1019          2.0975          2.0932
          2.0890          2.0847          2.0804          2.0761          2.0719          2.0677          2.0635
          2.0595          2.0554          2.0513          2.0472          2.0431          2.0390          2.0351
          2.0312          2.0273          2.0233          2.0193          2.0153          2.0114          2.0075
          2.0035          1.9996          1.9957          1.9919          1.9882          1.9845          1.9801
          1.9758          1.9714          1.9672          1.9629          1.9588          1.9546          1.9506
          1.9465          1.9425          1.9386          1.9346          1.9307          1.9269          1.9231
          1.9193          1.9155          1.9118          1.9080          1.9042          1.9004          1.8967
          1.8929          1.8892          1.8855          1.8818          1.8781          1.8744          1.8708
          1.8672          1.8635          1.8599          1.8563          1.8527          1.8491          1.8456
          1.8420          1.8385          1.8349          1.8314          1.8279          1.8244          1.8209
          1.8174          1.8140          1.8105          1.8070          1.8035          1.8001          1.7966
          1.7931          1.7897          1.7862          1.7827          1.7792          1.7758          1.7723
          1.7688          1.7654          1.7620          1.7585          1.7551          1.7516          1.7482
          1.7448          1.7414          1.7379          1.7345          1.7311          1.7277          1.7242
          1.7208          1.7174          1.7140          1.7105          1.7071          1.7037          1.7002
          1.6968          1.6934          1.6899          1.6865          1.6830          1.6795          1.6761
          1.6728          1.6694          1.6661          1.6628          1.6595          1.6561          1.6528
          1.6494          1.6461          1.6427          1.6393          1.6359          1.6325          1.6291
          1.6256          1.6222          1.6187          1.6152          1.6117          1.6082          1.6047
          1.6011          1.5976          1.5940          1.5904          1.5867          1.5831          1.5794
          1.5757          1.5719          1.5682          1.5644          1.5606          1.5568          1.5529
          1.5491          1.5452          1.5413          1.5373          1.5334          1.5294          1.5254
          1.5215          1.5175          1.5152          1.5131          1.5110          1.5089          1.5068
          1.5046          1.5025          1.5003          1.4981          1.4959          1.4936          2.2497
          2.2438          2.2376          2.2316          2.2257          2.2199          2.2143          2.2087
          2.2033          2.1979          2.1926          2.1874          2.1821          2.1769          2.1719
          2.1669          2.1619          2.1569          2.1520          2.1472          2.1424          2.1377
          2.1330          2.1283          2.1236          2.1191          2.1146          2.1101          2.1056
          2.1011          2.0968          2.0924          2.0881          2.0838          2.0794          2.0751
          2.0709          2.0667          2.0625          2.0584          2.0543          2.0502          2.0461
          2.0421          2.0380          2.0340          2.0301          2.0262          2.0223          2.0183
          2.0144          2.0105          2.0065          2.0026          1.9987          1.9948          1.9909
          1.9871          1.9834          1.9796          1.9754          1.9710          1.9667          1.9624
          1.9581          1.9539          1.9498          1.9458          1.9418          1.9379          1.9339
          1.9301          1.9262          1.9224          1.9186          1.9149          1.9112          1.9075
          1.9038          1.9001          1.8965          1.8929          1.8893          1.8857          1.8821
          1.8786          1.8750          1.8715          1.8679          1.8644          1.8609          1.8574
          1.8538          1.8502          1.8467          1.8432          1.8396          1.8361          1.8326
          1.8291          1.8257          1.8222          1.8188          1.8153          1.8119          1.8084
          1.8050          1.8015          1.7981          1.7946          1.7911          1.7877          1.7843
          1.7808          1.7774          1.7740          1.7706          1.7671          1.7637          1.7603
          1.7569          1.7535          1.7501          1.7468          1.7434          1.7400          1.7366
          1.7332          1.7299          1.7265          1.7231          1.7197          1.7163          1.7130
          1.7096          1.7062          1.7028          1.6994          1.6961          1.6927          1.6893
          1.6859          1.6825          1.6790          1.6756          1.6722          1.6689          1.6656
          1.6623          1.6590          1.6557          1.6524          1.6491          1.6458          1.6425
          1.6392          1.6358          1.6325          1.6291          1.6257          1.6224          1.6189
          1.6155          1.6121          1.6087          1.6052          1.6017          1.5982          1.5947
          1.5911          1.5876          1.5840          1.5804          1.5767          1.5731          1.5694
          1.5657          1.5620          1.5582          1.5544          1.5506          1.5468          1.5430
          1.5391          1.5352          1.5313          1.5274          1.5235          1.5195          1.5156
          1.5123          1.5102          1.5082          1.5061          1.5040          1.5019          1.4998
          1.4977          1.4955          1.4933          1.4912          2.2455          2.2411          2.2355
          2.2294          2.2234          2.2175          2.2117          2.2061          2.2006          2.1952
          2.1898          2.1846          2.1793          2.1741          2.1690          2.1640          2.1590
          2.1540          2.1491          2.1442          2.1395          2.1348          2.1301          2.1254
          2.1208          2.1162          2.1117          2.1072          2.1028          2.0983          2.0940
          2.0896          2.0853          2.0811          2.0768          2.0725          2.0683          2.0641
          2.0599          2.0558          2.0517          2.0476          2.0435          2.0395          2.0355
          2.0315          2.0275          2.0236          2.0196          2.0157          2.0117          2.0077
          2.0038          1.9999          1.9960          1.9921          1.9882          1.9844          1.9806
          1.9768          1.9730          1.9687          1.9643          1.9600          1.9557          1.9515
          1.9474          1.9433          1.9392          1.9352          1.9312          1.9273          1.9234
          1.9195          1.9157          1.9119          1.9082          1.9044          1.9008          1.8972
          1.8936          1.8900          1.8865          1.8829          1.8794          1.8759          1.8724
          1.8689          1.8654          1.8620          1.8585          1.8551          1.8516          1.8482
          1.8448          1.8414          1.8380          1.8346          1.8313          1.8279          1.8247
          1.8213          1.8180          1.8146          1.8111          1.8076          1.8041          1.8006
          1.7972          1.7937          1.7902          1.7868          1.7834          1.7799          1.7765
          1.7731          1.7696          1.7662          1.7628          1.7594          1.7560          1.7526
          1.7492          1.7458          1.7424          1.7391          1.7357          1.7323          1.7289
          1.7255          1.7222          1.7188          1.7154          1.7120          1.7087          1.7053
          1.7019          1.6985          1.6951          1.6917          1.6883          1.6849          1.6815
          1.6781          1.6747          1.6713          1.6678          1.6644          1.6612          1.6579
          1.6546          1.6513          1.6480          1.6447          1.6414          1.6380          1.6347
          1.6313          1.6280          1.6246          1.6212          1.6178          1.6144          1.6109
          1.6075          1.6040          1.6006          1.5971          1.5935          1.5900          1.5864
          1.5828          1.5792          1.5756          1.5719          1.5682          1.5645          1.5608
          1.5570          1.5532          1.5494          1.5456          1.5418          1.5379          1.5340
          1.5301          1.5262          1.5223          1.5183          1.5144          1.5104          1.5076
          1.5056          1.5035          1.5015          1.4994          1.4973          1.4951          1.4930
          1.4908          1.4887          2.2409          2.2360          2.2316          2.2264          2.2204
          2.2145          2.2086          2.2030          2.1974          2.1919          2.1866          2.1813
          2.1761          2.1708          2.1656          2.1606          2.1556          2.1507          2.1458
          2.1409          2.1361          2.1315          2.1269          2.1222          2.1176          2.1130
          2.1085          2.1040          2.0996          2.0952          2.0908          2.0865          2.0822
          2.0780          2.0737          2.0695          2.0653          2.0611          2.0569          2.0528
          2.0488          2.0447          2.0407          2.0366          2.0326          2.0286          2.0246
          2.0207          2.0167          2.0126          2.0087          2.0047          2.0008          1.9969
          1.9930          1.9891          1.9852          1.9813          1.9775          1.9737          1.9699
          1.9661          1.9617          1.9574          1.9531          1.9489          1.9447          1.9406
          1.9365          1.9325          1.9286          1.9246          1.9207          1.9169          1.9131
          1.9093          1.9056          1.9019          1.8982          1.8945          1.8909          1.8872
          1.8836          1.8800          1.8764          1.8729          1.8693          1.8658          1.8623
          1.8587          1.8553          1.8519          1.8485          1.8451          1.8417          1.8383
          1.8349          1.8315          1.8282          1.8249          1.8216          1.8183          1.8150
          1.8117          1.8084          1.8051          1.8018          1.7985          1.7952          1.7920
          1.7887          1.7855          1.7822          1.7788          1.7754          1.7719          1.7685
          1.7651          1.7616          1.7582          1.7549          1.7515          1.7481          1.7447
          1.7413          1.7379          1.7345          1.7311          1.7278          1.7244          1.7210
          1.7176          1.7143          1.7109          1.7075          1.7041          1.7008          1.6974
          1.6940          1.6906          1.6872          1.6838          1.6804          1.6770          1.6736
          1.6702          1.6667          1.6633          1.6599          1.6566          1.6533          1.6500
          1.6467          1.6434          1.6401          1.6367          1.6334          1.6301          1.6267
          1.6233          1.6199          1.6165          1.6131          1.6097          1.6062          1.6028
          1.5993          1.5958          1.5922          1.5887          1.5851          1.5815          1.5779
          1.5743          1.5706          1.5670          1.5633          1.5595          1.5558          1.5520
          1.5482          1.5444          1.5405          1.5366          1.5328          1.5289          1.5249
          1.5210          1.5170          1.5131          1.5091          1.5052          1.5030          1.5009
          1.4989          1.4968          1.4947          1.4926          1.4905          1.4883          1.4862
          2.2365          2.2313          2.2265          2.2220          2.2175          2.2115          2.2057
          2.2000          2.1944          2.1889          2.1835          2.1782          2.1731          2.1678
          2.1626          2.1575          2.1526          2.1477          2.1428          2.1379          2.1331
          2.1285          2.1239          2.1193          2.1147          2.1101          2.1056          2.1012
          2.0968          2.0924          2.0880          2.0837          2.0795          2.0752          2.0710
          2.0668          2.0626          2.0584          2.0543          2.0502          2.0462          2.0422
          2.0381          2.0341          2.0301          2.0261          2.0222          2.0182          2.0143
          2.0103          2.0063          2.0024          1.9984          1.9945          1.9905          1.9865
          1.9825          1.9786          1.9747          1.9709          1.9672          1.9634          1.9594
          1.9551          1.9508          1.9466          1.9424          1.9383          1.9342          1.9302
          1.9263          1.9223          1.9185          1.9146          1.9108          1.9070          1.9033
          1.8996          1.8959          1.8922          1.8886          1.8850          1.8814          1.8778
          1.8742          1.8706          1.8671          1.8636          1.8600          1.8565          1.8530
          1.8496          1.8461          1.8426          1.8392          1.8357          1.8323          1.8289
          1.8255          1.8221          1.8187          1.8154          1.8122          1.8089          1.8056
          1.8023          1.7990          1.7957          1.7924          1.7892          1.7860          1.7828
          1.7796          1.7764          1.7731          1.7699          1.7667          1.7635          1.7603
          1.7571          1.7538          1.7504          1.7470          1.7436          1.7402          1.7369
          1.7335          1.7301          1.7267          1.7234          1.7200          1.7166          1.7132
          1.7098          1.7065          1.7031          1.6997          1.6963          1.6929          1.6896
          1.6862          1.6828          1.6794          1.6760          1.6725          1.6691          1.6657
          1.6623          1.6588          1.6554          1.6520          1.6488          1.6455          1.6422
          1.6388          1.6355          1.6322          1.6288          1.6255          1.6221          1.6187
          1.6153          1.6119          1.6084          1.6050          1.6015          1.5980          1.5945
          1.5910          1.5874          1.5839          1.5803          1.5767          1.5730          1.5694
          1.5657          1.5620          1.5583          1.5545          1.5507          1.5469          1.5431
          1.5393          1.5354          1.5315          1.5276          1.5237          1.5197          1.5158
          1.5118          1.5078          1.5038          1.5003          1.4983          1.4963          1.4942
          1.4922          1.4901          1.4880          1.4858          1.4837          2.2324          2.2279
          2.2225          2.2169          2.2125          2.2084          2.2026          2.1969          2.1913
          2.1858          2.1805          2.1752          2.1700          2.1648          2.1597          2.1546
          2.1496          2.1447          2.1399          2.1350          2.1302          2.1256          2.1210
          2.1165          2.1119          2.1074          2.1029          2.0984          2.0940          2.0897
          2.0854          2.0811          2.0768          2.0726          2.0684          2.0642          2.0600
          2.0559          2.0517          2.0477          2.0436          2.0397          2.0357          2.0317
          2.0277          2.0237          2.0198          2.0159          2.0120          2.0081          2.0041
          2.0002          1.9962          1.9923          1.9884          1.9845          1.9805          1.9763
          1.9722          1.9683          1.9645          1.9607          1.9570          1.9530          1.9487
          1.9444          1.9402          1.9361          1.9321          1.9280          1.9241          1.9202
          1.9163          1.9124          1.9086          1.9049          1.9011          1.8974          1.8937
          1.8901          1.8864          1.8828          1.8792          1.8756          1.8720          1.8685
          1.8649          1.8614          1.8579          1.8544          1.8509          1.8474          1.8440
          1.8405          1.8371          1.8336          1.8302          1.8268          1.8234          1.8200
          1.8167          1.8133          1.8099          1.8066          1.8032          1.7998          1.7965
          1.7931          1.7898          1.7865          1.7832          1.7800          1.7768          1.7736
          1.7704          1.7672          1.7640          1.7608          1.7576          1.7544          1.7513
          1.7481          1.7449          1.7417          1.7386          1.7354          1.7323          1.7290
          1.7256          1.7223          1.7189          1.7155          1.7121          1.7088          1.7054
          1.7020          1.6986          1.6952          1.6919          1.6885          1.6851          1.6817
          1.6783          1.6749          1.6715          1.6680          1.6646          1.6612          1.6577
          1.6543          1.6508          1.6475          1.6442          1.6409          1.6376          1.6342
          1.6309          1.6275          1.6242          1.6208          1.6174          1.6140          1.6106
          1.6071          1.6037          1.6002          1.5967          1.5932          1.5897          1.5861
          1.5826          1.5790          1.5754          1.5718          1.5681          1.5644          1.5607
          1.5570          1.5532          1.5495          1.5457          1.5418          1.5380          1.5341
          1.5302          1.5263          1.5224          1.5184          1.5145          1.5105          1.5065
          1.5025          1.4985          1.4957          1.4937          1.4916          1.4896          1.4875
          1.4854          1.4833          1.4812          2.2294          2.2240          2.2195          2.2142
          2.2083          2.2034          2.1994          2.1940          2.1885          2.1831          2.1777
          2.1725          2.1673          2.1622          2.1571          2.1520          2.1470          2.1421
          2.1373          2.1325          2.1278          2.1231          2.1185          2.1140          2.1096
          2.1050          2.1006          2.0961          2.0917          2.0874          2.0831          2.0788
          2.0746          2.0704          2.0662          2.0620          2.0579          2.0538          2.0497
          2.0456          2.0416          2.0376          2.0337          2.0297          2.0258          2.0218
          2.0179          2.0140          2.0101          2.0062          2.0023          1.9984          1.9945
          1.9905          1.9866          1.9827          1.9789          1.9749          1.9707          1.9666
          1.9625          1.9587          1.9549          1.9512          1.9471          1.9428          1.9386
          1.9345          1.9304          1.9264          1.9224          1.9185          1.9146          1.9107
          1.9069          1.9031          1.8993          1.8956          1.8919          1.8882          1.8846
          1.8809          1.8773          1.8737          1.8701          1.8666          1.8630          1.8595
          1.8560          1.8525          1.8490          1.8455          1.8420          1.8386          1.8351
          1.8317          1.8283          1.8249          1.8215          1.8181          1.8148          1.8114
          1.8080          1.8047          1.8013          1.7979          1.7946          1.7913          1.7880
          1.7847          1.7814          1.7781          1.7748          1.7715          1.7683          1.7650
          1.7617          1.7585          1.7552          1.7520          1.7487          1.7455          1.7423
          1.7392          1.7360          1.7328          1.7297          1.7266          1.7234          1.7203
          1.7171          1.7140          1.7109          1.7077          1.7044          1.7010          1.6976
          1.6942          1.6908          1.6874          1.6840          1.6806          1.6772          1.6738
          1.6704          1.6670          1.6636          1.6601          1.6567          1.6533          1.6498
          1.6463          1.6429          1.6396          1.6363          1.6330          1.6296          1.6263
          1.6229          1.6195          1.6161          1.6127          1.6093          1.6059          1.6024
          1.5989          1.5954          1.5919          1.5884          1.5849          1.5813          1.5777
          1.5741          1.5705          1.5668          1.5631          1.5594          1.5557          1.5520
          1.5482          1.5444          1.5405          1.5367          1.5328          1.5289          1.5250
          1.5211          1.5171          1.5132          1.5092          1.5052          1.5012          1.4972
          1.4932          1.4911          1.4890          1.4870          1.4850          1.4829          1.4808
          1.4788          2.2257          2.2204          2.2157          2.2114          2.2059          2.2002
          2.1947          2.1908          2.1856          2.1803          2.1751          2.1699          2.1648
          2.1597          2.1547          2.1496          2.1447          2.1398          2.1350          2.1303
          2.1255          2.1209          2.1164          2.1119          2.1075          2.1030          2.0985
          2.0941          2.0897          2.0854          2.0812          2.0769          2.0727          2.0685
          2.0643          2.0601          2.0560          2.0519          2.0478          2.0438          2.0398
          2.0358          2.0319          2.0280          2.0240          2.0201          2.0162          2.0123
          2.0084          2.0046          2.0007          1.9968          1.9929          1.9890          1.9851
          1.9812          1.9774          1.9735          1.9695          1.9654          1.9613          1.9572
          1.9532          1.9495          1.9458          1.9416          1.9373          1.9332          1.9291
          1.9250          1.9210          1.9171          1.9132          1.9093          1.9055          1.9016
          1.8979          1.8941          1.8904          1.8867          1.8830          1.8794          1.8758
          1.8722          1.8686          1.8650          1.8614          1.8579          1.8544          1.8509
          1.8474          1.8439          1.8404          1.8370          1.8335          1.8301          1.8267
          1.8233          1.8199          1.8165          1.8131          1.8097          1.8064          1.8030
          1.7998          1.7965          1.7931          1.7898          1.7864          1.7831          1.7798
          1.7764          1.7731          1.7698          1.7665          1.7632          1.7599          1.7566
          1.7533          1.7501          1.7469          1.7436          1.7404          1.7371          1.7339
          1.7307          1.7275          1.7243          1.7210          1.7178          1.7146          1.7115
          1.7084          1.7052          1.7021          1.6990          1.6958          1.6927          1.6895
          1.6864          1.6830          1.6796          1.6762          1.6728          1.6693          1.6659
          1.6625          1.6591          1.6556          1.6522          1.6487          1.6452          1.6418
          1.6383          1.6350          1.6317          1.6283          1.6250          1.6216          1.6182
          1.6148          1.6114          1.6080          1.6045          1.6011          1.5976          1.5941
          1.5906          1.5871          1.5835          1.5800          1.5764          1.5728          1.5691
          1.5655          1.5618          1.5581          1.5544          1.5506          1.5469          1.5431
          1.5392          1.5354          1.5315          1.5276          1.5237          1.5198          1.5158
          1.5119          1.5079          1.5039          1.4999          1.4959          1.4918          1.4884
          1.4864          1.4844          1.4824          1.4804          1.4783          1.4763          2.2259
          2.2195          2.2137          2.2081          2.2037          2.1982          2.1928          2.1874
          2.1827          2.1779          2.1728          2.1677          2.1627          2.1577          2.1528
          2.1478          2.1429          2.1380          2.1333          2.1286          2.1239          2.1193
          2.1147          2.1103          2.1059          2.1015          2.0971          2.0927          2.0883
          2.0840          2.0798          2.0755          2.0713          2.0671          2.0630          2.0588
          2.0547          2.0506          2.0466          2.0425          2.0385          2.0345          2.0306
          2.0267          2.0229          2.0189          2.0150          2.0111          2.0072          2.0034
          1.9996          1.9958          1.9919          1.9880          1.9841          1.9802          1.9764
          1.9725          1.9687          1.9647          1.9606          1.9566          1.9525          1.9485
          1.9446          1.9409          1.9367          1.9326          1.9284          1.9244          1.9204
          1.9164          1.9124          1.9085          1.9047          1.9008          1.8970          1.8933
          1.8895          1.8858          1.8821          1.8784          1.8748          1.8712          1.8676
          1.8640          1.8604          1.8569          1.8534          1.8498          1.8463          1.8428
          1.8394          1.8359          1.8325          1.8291          1.8257          1.8223          1.8189
          1.8156          1.8123          1.8091          1.8057          1.8024          1.7990          1.7956
          1.7922          1.7889          1.7855          1.7821          1.7788          1.7755          1.7721
          1.7688          1.7655          1.7622          1.7588          1.7555          1.7522          1.7489
          1.7456          1.7423          1.7390          1.7358          1.7325          1.7292          1.7259
          1.7227          1.7194          1.7162          1.7129          1.7097          1.7065          1.7033
          1.7001          1.6969          1.6937          1.6905          1.6873          1.6841          1.6810
          1.6778          1.6747          1.6715          1.6683          1.6650          1.6616          1.6581
          1.6547          1.6512          1.6478          1.6443          1.6408          1.6373          1.6338
          1.6305          1.6271          1.6238          1.6204          1.6170          1.6136          1.6102
          1.6068          1.6033          1.5998          1.5964          1.5929          1.5893          1.5858
          1.5823          1.5787          1.5751          1.5715          1.5679          1.5642          1.5605
          1.5568          1.5531          1.5494          1.5456          1.5418          1.5380          1.5341
          1.5302          1.5263          1.5224          1.5185          1.5145          1.5106          1.5066
          1.5026          1.4986          1.4946          1.4905          1.4865          1.4838          1.4818
          1.4798          1.4778          1.4758          1.4738          2.2210          2.2149          2.2093
          2.2039          2.1985          2.1930          2.1876          2.1824          2.1772          2.1723
          2.1672          2.1623          2.1574          2.1526          2.1477          2.1428          2.1379
          2.1331          2.1284          2.1238          2.1191          2.1146          2.1101          2.1057
          2.1013          2.0970          2.0926          2.0882          2.0839          2.0796          2.0754
          2.0712          2.0670          2.0629          2.0587          2.0546          2.0505          2.0465
          2.0424          2.0384          2.0344          2.0305          2.0266          2.0227          2.0189
          2.0150          2.0111          2.0072          2.0034          1.9996          1.9958          1.9920
          1.9882          1.9843          1.9804          1.9766          1.9727          1.9689          1.9652
          1.9613          1.9572          1.9532          1.9492          1.9452          1.9413          1.9374
          1.9334          1.9292          1.9251          1.9210          1.9170          1.9130          1.9091
          1.9052          1.9013          1.8975          1.8937          1.8899          1.8862          1.8825
          1.8788          1.8751          1.8715          1.8679          1.8643          1.8607          1.8572
          1.8537          1.8502          1.8467          1.8432          1.8398          1.8364          1.8330
          1.8296          1.8263          1.8230          1.8197          1.8164          1.8130          1.8096
          1.8062          1.8028          1.7994          1.7960          1.7927          1.7893          1.7859
          1.7826          1.7792          1.7759          1.7726          1.7693          1.7659          1.7626
          1.7593          1.7560          1.7527          1.7494          1.7461          1.7428          1.7395
          1.7363          1.7330          1.7297          1.7264          1.7232          1.7199          1.7167
          1.7134          1.7102          1.7069          1.7037          1.7005          1.6972          1.6940
          1.6907          1.6875          1.6843          1.6810          1.6778          1.6745          1.6713
          1.6681          1.6649          1.6617          1.6585          1.6553          1.6521          1.6489
          1.6456          1.6422          1.6387          1.6352          1.6317          1.6282          1.6249
          1.6216          1.6182          1.6148          1.6114          1.6080          1.6046          1.6012
          1.5977          1.5943          1.5908          1.5873          1.5838          1.5803          1.5767
          1.5731          1.5696          1.5659          1.5623          1.5587          1.5550          1.5513
          1.5475          1.5438          1.5400          1.5362          1.5324          1.5285          1.5247
          1.5208          1.5168          1.5129          1.5090          1.5050          1.5011          1.4971
          1.4931          1.4890          1.4850          1.4811          1.4792          1.4772          1.4753
          1.4733          1.4713          2.2131          2.2076          2.2023          2.1968          2.1913
          2.1860          2.1808          2.1756          2.1706          2.1654          2.1603          2.1553
          2.1504          2.1455          2.1406          2.1357          2.1309          2.1261          2.1215
          2.1169          2.1123          2.1078          2.1034          2.0991          2.0947          2.0904
          2.0860          2.0817          2.0774          2.0732          2.0690          2.0649          2.0607
          2.0566          2.0524          2.0484          2.0443          2.0403          2.0363          2.0323
          2.0284          2.0245          2.0207          2.0168          2.0130          2.0092          2.0053
          2.0015          1.9977          1.9939          1.9902          1.9865          1.9826          1.9788
          1.9750          1.9712          1.9674          1.9637          1.9599          1.9561          1.9520
          1.9480          1.9440          1.9401          1.9362          1.9323          1.9282          1.9241
          1.9200          1.9160          1.9120          1.9081          1.9041          1.9003          1.8964
          1.8926          1.8888          1.8851          1.8814          1.8777          1.8741          1.8705
          1.8669          1.8633          1.8598          1.8563          1.8528          1.8493          1.8459
          1.8425          1.8392          1.8358          1.8325          1.8291          1.8257          1.8222
          1.8188          1.8154          1.8120          1.8086          1.8052          1.8018          1.7985
          1.7951          1.7918          1.7884          1.7851          1.7818          1.7784          1.7751
          1.7718          1.7685          1.7652          1.7619          1.7586          1.7553          1.7520
          1.7488          1.7455          1.7422          1.7389          1.7357          1.7324          1.7292
          1.7259          1.7227          1.7194          1.7162          1.7130          1.7097          1.7065
          1.7033          1.7001          1.6969          1.6937          1.6904          1.6872          1.6840
          1.6808          1.6776          1.6744          1.6712          1.6679          1.6647          1.6615
          1.6583          1.6550          1.6518          1.6485          1.6453          1.6420          1.6387
          1.6354          1.6321          1.6289          1.6255          1.6221          1.6188          1.6155
          1.6121          1.6087          1.6054          1.6020          1.5986          1.5952          1.5917
          1.5883          1.5848          1.5813          1.5778          1.5743          1.5708          1.5672
          1.5636          1.5600          1.5564          1.5528          1.5491          1.5454          1.5417
          1.5379          1.5342          1.5304          1.5266          1.5227          1.5189          1.5150
          1.5111          1.5072          1.5033          1.4994          1.4954          1.4915          1.4875
          1.4835          1.4795          1.4765          1.4746          1.4727          1.4707          1.4688
          2.2044          2.1992          2.1937          2.1881          2.1829          2.1777          2.1726
          2.1676          2.1626          2.1574          2.1523          2.1474          2.1426          2.1377
          2.1327          2.1278          2.1229          2.1181          2.1134          2.1088          2.1042
          2.0997          2.0953          2.0910          2.0867          2.0823          2.0780          2.0737
          2.0695          2.0654          2.0613          2.0571          2.0529          2.0488          2.0448
          2.0407          2.0367          2.0328          2.0288          2.0249          2.0210          2.0172
          2.0134          2.0096          2.0058          2.0020          1.9982          1.9945          1.9907
          1.9870          1.9833          1.9796          1.9758          1.9720          1.9683          1.9646
          1.9608          1.9572          1.9535          1.9496          1.9456          1.9416          1.9377
          1.9337          1.9298          1.9260          1.9220          1.9179          1.9139          1.9099
          1.9060          1.9021          1.8982          1.8944          1.8906          1.8869          1.8832
          1.8795          1.8758          1.8723          1.8687          1.8651          1.8616          1.8581
          1.8547          1.8513          1.8479          1.8445          1.8412          1.8376          1.8341
          1.8306          1.8272          1.8237          1.8203          1.8169          1.8135          1.8101
          1.8067          1.8033          1.8000          1.7967          1.7933          1.7900          1.7867
          1.7834          1.7801          1.7768          1.7735          1.7702          1.7670          1.7637
          1.7604          1.7571          1.7539          1.7506          1.7474          1.7441          1.7409
          1.7376          1.7344          1.7312          1.7279          1.7247          1.7215          1.7183
          1.7151          1.7119          1.7087          1.7055          1.7023          1.6991          1.6959
          1.6927          1.6895          1.6864          1.6832          1.6800          1.6768          1.6737
          1.6705          1.6673          1.6641          1.6609          1.6578          1.6546          1.6514
          1.6481          1.6449          1.6417          1.6385          1.6352          1.6320          1.6287
          1.6254          1.6220          1.6185          1.6152          1.6118          1.6085          1.6054
          1.6022          1.5990          1.5957          1.5923          1.5889          1.5855          1.5820
          1.5786          1.5751          1.5717          1.5682          1.5647          1.5611          1.5575
          1.5540          1.5504          1.5467          1.5431          1.5394          1.5357          1.5320
          1.5282          1.5245          1.5207          1.5169          1.5130          1.5092          1.5053
          1.5015          1.4976          1.4937          1.4898          1.4859          1.4819          1.4779
          1.4740          1.4720          1.4701          1.4682          1.4663          2.1946          2.1892
          2.1837          2.1785          2.1733          2.1683          2.1632          2.1583          2.1530
          2.1479          2.1430          2.1381          2.1332          2.1282          2.1233          2.1184
          2.1136          2.1089          2.1044          2.0998          2.0953          2.0908          2.0864
          2.0820          2.0776          2.0732          2.0688          2.0645          2.0603          2.0561
          2.0519          2.0477          2.0436          2.0396          2.0356          2.0316          2.0277
          2.0237          2.0198          2.0160          2.0122          2.0084          2.0047          2.0010
          1.9972          1.9935          1.9898          1.9861          1.9824          1.9788          1.9751
          1.9714          1.9677          1.9640          1.9603          1.9566          1.9530          1.9494
          1.9457          1.9417          1.9378          1.9338          1.9299          1.9261          1.9223
          1.9187          1.9147          1.9107          1.9068          1.9029          1.8990          1.8952
          1.8915          1.8877          1.8840          1.8803          1.8768          1.8732          1.8697
          1.8661          1.8626          1.8592          1.8557          1.8522          1.8486          1.8451
          1.8415          1.8380          1.8346          1.8311          1.8276          1.8242          1.8207
          1.8173          1.8139          1.8105          1.8071          1.8038          1.8005          1.7971
          1.7938          1.7906          1.7873          1.7840          1.7808          1.7775          1.7743
          1.7710          1.7678          1.7645          1.7613          1.7581          1.7548          1.7516
          1.7484          1.7452          1.7420          1.7387          1.7355          1.7323          1.7291
          1.7259          1.7228          1.7196          1.7164          1.7132          1.7100          1.7069
          1.7037          1.7006          1.6974          1.6943          1.6911          1.6880          1.6849
          1.6817          1.6786          1.6755          1.6724          1.6692          1.6661          1.6630
          1.6599          1.6567          1.6536          1.6504          1.6473          1.6441          1.6410
          1.6378          1.6345          1.6312          1.6279          1.6245          1.6212          1.6178
          1.6144          1.6111          1.6078          1.6045          1.6011          1.5978          1.5945
          1.5913          1.5881          1.5850          1.5818          1.5786          1.5754          1.5722
          1.5688          1.5654          1.5619          1.5584          1.5549          1.5513          1.5478
          1.5442          1.5406          1.5370          1.5333          1.5296          1.5259          1.5222
          1.5185          1.5147          1.5110          1.5072          1.5034          1.4996          1.4957
          1.4919          1.4881          1.4842          1.4803          1.4764          1.4724          1.4693
          1.4675          1.4656          1.4638          2.1838          2.1786          2.1733          2.1681
          2.1630          2.1579          2.1529          2.1476          2.1425          2.1374          2.1325
          2.1276          2.1225          2.1175          2.1127          2.1079          2.1031          2.0985
          2.0940          2.0895          2.0851          2.0806          2.0762          2.0718          2.0674
          2.0631          2.0588          2.0546          2.0504          2.0462          2.0420          2.0379
          2.0338          2.0297          2.0257          2.0217          2.0177          2.0137          2.0098
          2.0060          2.0022          1.9984          1.9947          1.9910          1.9874          1.9837
          1.9801          1.9765          1.9729          1.9693          1.9657          1.9620          1.9584
          1.9548          1.9512          1.9476          1.9440          1.9405          1.9366          1.9327
          1.9289          1.9251          1.9214          1.9178          1.9143          1.9106          1.9067
          1.9029          1.8991          1.8953          1.8916          1.8879          1.8842          1.8806
          1.8769          1.8734          1.8698          1.8662          1.8625          1.8589          1.8553
          1.8517          1.8481          1.8446          1.8410          1.8375          1.8340          1.8306
          1.8271          1.8237          1.8203          1.8169          1.8135          1.8101          1.8067
          1.8034          1.8001          1.7968          1.7935          1.7902          1.7870          1.7838
          1.7806          1.7774          1.7742          1.7710          1.7678          1.7646          1.7614
          1.7582          1.7551          1.7519          1.7487          1.7455          1.7424          1.7392
          1.7360          1.7329          1.7297          1.7265          1.7234          1.7203          1.7171
          1.7140          1.7108          1.7077          1.7046          1.7015          1.6984          1.6953
          1.6922          1.6891          1.6860          1.6829          1.6798          1.6767          1.6737
          1.6706          1.6675          1.6645          1.6614          1.6583          1.6553          1.6522
          1.6491          1.6460          1.6428          1.6396          1.6363          1.6331          1.6298
          1.6266          1.6233          1.6200          1.6167          1.6134          1.6101          1.6068
          1.6036          1.6003          1.5970          1.5937          1.5904          1.5871          1.5838
          1.5804          1.5772          1.5741          1.5710          1.5678          1.5647          1.5615
          1.5582          1.5550          1.5517          1.5484          1.5451          1.5415          1.5380
          1.5344          1.5308          1.5272          1.5236          1.5199          1.5162          1.5125
          1.5088          1.5051          1.5013          1.4976          1.4938          1.4900          1.4863
          1.4825          1.4786          1.4748          1.4709          1.4670          1.4649          1.4631
          1.4613          2.1726          2.1678          2.1626          2.1574          2.1522          2.1470
          2.1417          2.1364          2.1312          2.1262          2.1212          2.1161          2.1111
          2.1061          2.1013          2.0966          2.0920          2.0874          2.0830          2.0785
          2.0741          2.0696          2.0652          2.0608          2.0565          2.0522          2.0480
          2.0438          2.0396          2.0356          2.0314          2.0273          2.0233          2.0193
          2.0153          2.0113          2.0074          2.0036          1.9997          1.9960          1.9922
          1.9886          1.9849          1.9812          1.9776          1.9739          1.9703          1.9667
          1.9631          1.9595          1.9559          1.9523          1.9487          1.9451          1.9415
          1.9380          1.9345          1.9309          1.9273          1.9238          1.9202          1.9167
          1.9132          1.9097          1.9062          1.9023          1.8985          1.8948          1.8910
          1.8873          1.8837          1.8799          1.8761          1.8723          1.8686          1.8649
          1.8612          1.8576          1.8540          1.8504          1.8468          1.8433          1.8397
          1.8362          1.8327          1.8293          1.8259          1.8225          1.8191          1.8157
          1.8123          1.8090          1.8056          1.8022          1.7990          1.7957          1.7925
          1.7893          1.7862          1.7830          1.7799          1.7767          1.7736          1.7706
          1.7674          1.7642          1.7610          1.7578          1.7546          1.7515          1.7483
          1.7452          1.7421          1.7390          1.7359          1.7328          1.7297          1.7266
          1.7235          1.7204          1.7173          1.7142          1.7111          1.7080          1.7049
          1.7018          1.6988          1.6957          1.6927          1.6896          1.6866          1.6835
          1.6805          1.6775          1.6744          1.6714          1.6684          1.6654          1.6624
          1.6594          1.6564          1.6533          1.6502          1.6470          1.6439          1.6407
          1.6376          1.6344          1.6312          1.6281          1.6249          1.6216          1.6184
          1.6152          1.6120          1.6087          1.6055          1.6023          1.5991          1.5959
          1.5926          1.5894          1.5862          1.5829          1.5796          1.5764          1.5731
          1.5698          1.5665          1.5633          1.5602          1.5570          1.5539          1.5507
          1.5475          1.5443          1.5411          1.5378          1.5345          1.5312          1.5279
          1.5245          1.5211          1.5175          1.5139          1.5102          1.5066          1.5029
          1.4992          1.4955          1.4918          1.4881          1.4844          1.4807          1.4769
          1.4731          1.4693          1.4655          1.4622          1.4605          1.4588          2.1635
          2.1582          2.1533          2.1485          2.1439          2.1406          2.1354          2.1303
          2.1253          2.1204          2.1154          2.1105          2.1056          2.1007          2.0959
          2.0911          2.0865          2.0820          2.0775          2.0731          2.0687          2.0642
          2.0597          2.0554          2.0511          2.0468          2.0426          2.0385          2.0343
          2.0303          2.0263          2.0222          2.0182          2.0142          2.0102          2.0063
          2.0024          1.9986          1.9948          1.9910          1.9873          1.9837          1.9801
          1.9765          1.9729          1.9693          1.9657          1.9622          1.9586          1.9550
          1.9515          1.9479          1.9443          1.9408          1.9372          1.9337          1.9302
          1.9268          1.9233          1.9197          1.9162          1.9127          1.9092          1.9057
          1.9023          1.8989          1.8952          1.8913          1.8875          1.8837          1.8798
          1.8761          1.8723          1.8686          1.8649          1.8612          1.8575          1.8539
          1.8503          1.8467          1.8432          1.8397          1.8362          1.8327          1.8293
          1.8259          1.8225          1.8191          1.8158          1.8125          1.8092          1.8059
          1.8026          1.7993          1.7961          1.7929          1.7896          1.7864          1.7831
          1.7799          1.7766          1.7734          1.7702          1.7671          1.7639          1.7607
          1.7575          1.7543          1.7511          1.7480          1.7449          1.7418          1.7387
          1.7356          1.7325          1.7295          1.7264          1.7233          1.7202          1.7171
          1.7140          1.7110          1.7079          1.7048          1.7018          1.6987          1.6957
          1.6926          1.6896          1.6866          1.6836          1.6805          1.6775          1.6745
          1.6715          1.6685          1.6654          1.6624          1.6593          1.6562          1.6531
          1.6500          1.6469          1.6438          1.6407          1.6375          1.6344          1.6313
          1.6281          1.6249          1.6218          1.6186          1.6154          1.6122          1.6090
          1.6058          1.6025          1.5994          1.5962          1.5930          1.5898          1.5866
          1.5834          1.5801          1.5769          1.5737          1.5704          1.5671          1.5638
          1.5605          1.5572          1.5539          1.5505          1.5474          1.5442          1.5410
          1.5378          1.5346          1.5314          1.5281          1.5248          1.5215          1.5182
          1.5148          1.5114          1.5080          1.5046          1.5012          1.4976          1.4940
          1.4903          1.4866          1.4829          1.4792          1.4755          1.4717          1.4679
          1.4641          1.4603          1.4579          1.4563          2.1538          2.1486          2.1436
          2.1389          2.1358          2.1329          2.1287          2.1235          2.1184          2.1134
          2.1085          2.1036          2.0987          2.0939          2.0892          2.0846          2.0801
          2.0757          2.0714          2.0672          2.0630          2.0588          2.0545          2.0503
          2.0462          2.0421          2.0381          2.0341          2.0302          2.0261          2.0221
          2.0182          2.0142          2.0102          2.0062          2.0023          1.9985          1.9946
          1.9909          1.9871          1.9835          1.9799          1.9763          1.9728          1.9693
          1.9657          1.9622          1.9586          1.9550          1.9515          1.9480          1.9444
          1.9409          1.9374          1.9339          1.9304          1.9270          1.9235          1.9201
          1.9166          1.9132          1.9097          1.9062          1.9028          1.8994          1.8961
          1.8928          1.8893          1.8855          1.8816          1.8778          1.8740          1.8702
          1.8664          1.8627          1.8590          1.8553          1.8517          1.8481          1.8445
          1.8410          1.8374          1.8340          1.8305          1.8271          1.8237          1.8203
          1.8169          1.8135          1.8101          1.8068          1.8034          1.8001          1.7967
          1.7933          1.7900          1.7867          1.7835          1.7802          1.7770          1.7737
          1.7705          1.7674          1.7642          1.7610          1.7578          1.7547          1.7515
          1.7483          1.7452          1.7421          1.7390          1.7359          1.7329          1.7298
          1.7267          1.7237          1.7206          1.7175          1.7145          1.7114          1.7083
          1.7053          1.7022          1.6992          1.6961          1.6931          1.6901          1.6870
          1.6840          1.6810          1.6779          1.6748          1.6718          1.6687          1.6656
          1.6625          1.6594          1.6564          1.6533          1.6502          1.6471          1.6440
          1.6409          1.6378          1.6347          1.6316          1.6285          1.6253          1.6222
          1.6190          1.6159          1.6127          1.6095          1.6063          1.6031          1.5999
          1.5967          1.5936          1.5904          1.5872          1.5840          1.5808          1.5776
          1.5744          1.5712          1.5679          1.5647          1.5614          1.5581          1.5548
          1.5515          1.5481          1.5448          1.5414          1.5380          1.5347          1.5316
          1.5283          1.5251          1.5219          1.5186          1.5153          1.5120          1.5086
          1.5052          1.5018          1.4984          1.4950          1.4916          1.4882          1.4848
          1.4813          1.4778          1.4741          1.4703          1.4665          1.4627          1.4590
          1.4554          1.4537          2.1436          2.1383          2.1337          2.1305          2.1274
          2.1244          2.1212          2.1161          2.1109          2.1059          2.1010          2.0962
          2.0914          2.0866          2.0819          2.0773          2.0728          2.0685          2.0642
          2.0600          2.0558          2.0518          2.0476          2.0434          2.0393          2.0352
          2.0313          2.0274          2.0235          2.0196          2.0158          2.0120          2.0083
          2.0045          2.0007          1.9970          1.9932          1.9896          1.9860          1.9824
          1.9789          1.9754          1.9720          1.9686          1.9652          1.9617          1.9583
          1.9547          1.9512          1.9476          1.9441          1.9407          1.9372          1.9338
          1.9303          1.9268          1.9234          1.9199          1.9165          1.9132          1.9098
          1.9064          1.9029          1.8996          1.8962          1.8929          1.8897          1.8864
          1.8832          1.8793          1.8754          1.8716          1.8678          1.8640          1.8603
          1.8565          1.8529          1.8492          1.8456          1.8420          1.8384          1.8348
          1.8312          1.8277          1.8242          1.8207          1.8172          1.8138          1.8103
          1.8069          1.8035          1.8001          1.7967          1.7934          1.7900          1.7867
          1.7835          1.7802          1.7770          1.7738          1.7705          1.7673          1.7642
          1.7610          1.7578          1.7547          1.7515          1.7484          1.7452          1.7421
          1.7390          1.7359          1.7329          1.7298          1.7268          1.7237          1.7207
          1.7176          1.7146          1.7115          1.7085          1.7054          1.7024          1.6993
          1.6963          1.6933          1.6902          1.6871          1.6840          1.6809          1.6778
          1.6747          1.6716          1.6686          1.6655          1.6624          1.6594          1.6563
          1.6532          1.6502          1.6471          1.6440          1.6410          1.6379          1.6348
          1.6317          1.6286          1.6255          1.6224          1.6192          1.6161          1.6130
          1.6098          1.6067          1.6035          1.6003          1.5971          1.5940          1.5908
          1.5877          1.5845          1.5813          1.5782          1.5750          1.5718          1.5686
          1.5653          1.5621          1.5588          1.5556          1.5523          1.5490          1.5457
          1.5423          1.5390          1.5356          1.5322          1.5288          1.5254          1.5220
          1.5188          1.5156          1.5123          1.5090          1.5057          1.5024          1.4990
          1.4956          1.4923          1.4889          1.4855          1.4821          1.4787          1.4753
          1.4719          1.4684          1.4649          1.4614          1.4576          1.4539          1.4512
          2.1336          2.1289          2.1255          2.1222          2.1191          2.1160          2.1131
          2.1089          2.1038          2.0988          2.0938          2.0890          2.0844          2.0797
          2.0750          2.0704          2.0659          2.0615          2.0573          2.0531          2.0490
          2.0449          2.0409          2.0368          2.0327          2.0287          2.0248          2.0210
          2.0172          2.0134          2.0095          2.0058          2.0021          1.9984          1.9947
          1.9910          1.9873          1.9837          1.9801          1.9766          1.9733          1.9699
          1.9665          1.9631          1.9598          1.9565          1.9532          1.9499          1.9465
          1.9431          1.9397          1.9364          1.9331          1.9297          1.9265          1.9231
          1.9198          1.9164          1.9131          1.9099          1.9066          1.9033          1.8999
          1.8966          1.8933          1.8901          1.8868          1.8836          1.8803          1.8771
          1.8734          1.8694          1.8655          1.8616          1.8578          1.8540          1.8503
          1.8465          1.8428          1.8392          1.8355          1.8318          1.8282          1.8246
          1.8210          1.8175          1.8140          1.8105          1.8071          1.8037          1.8003
          1.7969          1.7935          1.7902          1.7869          1.7836          1.7804          1.7771
          1.7739          1.7707          1.7675          1.7643          1.7611          1.7580          1.7548
          1.7517          1.7486          1.7454          1.7423          1.7392          1.7361          1.7330
          1.7300          1.7269          1.7239          1.7209          1.7178          1.7148          1.7118
          1.7087          1.7057          1.7026          1.6995          1.6963          1.6932          1.6901
          1.6870          1.6839          1.6808          1.6777          1.6746          1.6716          1.6685
          1.6654          1.6624          1.6593          1.6563          1.6532          1.6502          1.6471
          1.6441          1.6410          1.6380          1.6349          1.6318          1.6288          1.6257
          1.6226          1.6195          1.6164          1.6133          1.6101          1.6070          1.6039
          1.6007          1.5976          1.5944          1.5912          1.5881          1.5850          1.5819
          1.5787          1.5755          1.5724          1.5692          1.5660          1.5628          1.5596
          1.5563          1.5531          1.5498          1.5465          1.5432          1.5399          1.5366
          1.5332          1.5299          1.5265          1.5231          1.5196          1.5162          1.5127
          1.5093          1.5061          1.5028          1.4995          1.4962          1.4928          1.4895
          1.4861          1.4828          1.4794          1.4760          1.4727          1.4693          1.4659
          1.4624          1.4590          1.4555          1.4521          1.4487          2.1238          2.1208
          2.1173          2.1140          2.1109          2.1078          2.1049          2.1018          2.0967
          2.0918          2.0868          2.0820          2.0773          2.0728          2.0682          2.0636
          2.0591          2.0548          2.0506          2.0464          2.0423          2.0383          2.0344
          2.0304          2.0264          2.0224          2.0185          2.0147          2.0110          2.0073
          2.0035          1.9997          1.9961          1.9925          1.9889          1.9853          1.9816
          1.9780          1.9745          1.9710          1.9677          1.9644          1.9611          1.9578
          1.9545          1.9512          1.9479          1.9447          1.9415          1.9382          1.9349
          1.9316          1.9283          1.9250          1.9218          1.9186          1.9154          1.9121
          1.9088          1.9055          1.9023          1.8991          1.8959          1.8928          1.8896
          1.8864          1.8832          1.8801          1.8769          1.8738          1.8705          1.8669
          1.8629          1.8590          1.8551          1.8512          1.8474          1.8436          1.8398
          1.8361          1.8324          1.8287          1.8251          1.8215          1.8180          1.8144
          1.8109          1.8074          1.8040          1.8006          1.7972          1.7938          1.7905
          1.7872          1.7839          1.7806          1.7774          1.7741          1.7709          1.7677
          1.7645          1.7614          1.7582          1.7551          1.7519          1.7488          1.7457
          1.7426          1.7395          1.7364          1.7333          1.7302          1.7271          1.7241
          1.7211          1.7181          1.7150          1.7119          1.7087          1.7056          1.7025
          1.6994          1.6962          1.6931          1.6900          1.6869          1.6838          1.6808
          1.6777          1.6746          1.6716          1.6685          1.6655          1.6624          1.6594
          1.6563          1.6533          1.6503          1.6472          1.6442          1.6411          1.6381
          1.6351          1.6320          1.6290          1.6259          1.6228          1.6197          1.6167
          1.6136          1.6105          1.6074          1.6043          1.6011          1.5980          1.5949
          1.5917          1.5885          1.5854          1.5823          1.5792          1.5761          1.5730
          1.5698          1.5666          1.5635          1.5603          1.5571          1.5538          1.5506
          1.5474          1.5441          1.5408          1.5375          1.5342          1.5309          1.5276
          1.5242          1.5208          1.5174          1.5140          1.5105          1.5070          1.5035
          1.5000          1.4966          1.4933          1.4900          1.4867          1.4834          1.4801
          1.4767          1.4734          1.4700          1.4667          1.4633          1.4599          1.4565
          1.4531          1.4496          1.4462          2.1166          2.1124          2.1091          2.1063
          2.1031          2.1001          2.0972          2.0943          2.0904          2.0855          2.0806
          2.0758          2.0712          2.0667          2.0623          2.0577          2.0533          2.0489
          2.0447          2.0406          2.0365          2.0325          2.0286          2.0247          2.0209
          2.0169          2.0130          2.0093          2.0056          2.0020          1.9982          1.9945
          1.9909          1.9873          1.9838          1.9803          1.9767          1.9731          1.9696
          1.9662          1.9629          1.9597          1.9564          1.9531          1.9499          1.9466
          1.9434          1.9402          1.9370          1.9339          1.9307          1.9275          1.9242
          1.9210          1.9177          1.9145          1.9114          1.9084          1.9051          1.9019
          1.8987          1.8955          1.8923          1.8892          1.8861          1.8830          1.8798
          1.8767          1.8735          1.8703          1.8672          1.8640          1.8605          1.8565
          1.8526          1.8487          1.8449          1.8411          1.8373          1.8335          1.8298
          1.8262          1.8225          1.8189          1.8153          1.8118          1.8082          1.8048
          1.8013          1.7979          1.7944          1.7911          1.7877          1.7844          1.7811
          1.7778          1.7745          1.7713          1.7681          1.7649          1.7617          1.7585
          1.7553          1.7522          1.7491          1.7459          1.7428          1.7397          1.7366
          1.7335          1.7304          1.7273          1.7243          1.7215          1.7184          1.7153
          1.7122          1.7091          1.7059          1.7028          1.6997          1.6966          1.6935
          1.6904          1.6873          1.6842          1.6811          1.6781          1.6750          1.6719
          1.6689          1.6658          1.6628          1.6598          1.6567          1.6537          1.6507
          1.6477          1.6446          1.6416          1.6386          1.6355          1.6325          1.6295
          1.6264          1.6234          1.6203          1.6172          1.6142          1.6111          1.6080
          1.6049          1.6018          1.5987          1.5956          1.5924          1.5893          1.5862
          1.5830          1.5799          1.5768          1.5737          1.5706          1.5675          1.5643
          1.5611          1.5580          1.5548          1.5516          1.5484          1.5451          1.5419
          1.5386          1.5353          1.5320          1.5287          1.5254          1.5220          1.5187
          1.5153          1.5119          1.5084          1.5050          1.5015          1.4980          1.4945
          1.4909          1.4873          1.4840          1.4807          1.4774          1.4741          1.4708
          1.4674          1.4641          1.4607          1.4574          1.4540          1.4506          1.4471
          1.4437          2.1112          2.1072          2.1023          2.0984          2.0956          2.0928
          2.0899          2.0872          2.0845          2.0798          2.0751          2.0704          2.0658
          2.0613          2.0569          2.0527          2.0482          2.0439          2.0397          2.0356
          2.0315          2.0276          2.0237          2.0198          2.0160          2.0123          2.0084
          2.0046          2.0009          1.9973          1.9938          1.9901          1.9865          1.9829
          1.9794          1.9760          1.9725          1.9690          1.9655          1.9621          1.9588
          1.9556          1.9524          1.9491          1.9459          1.9427          1.9395          1.9364
          1.9332          1.9301          1.9270          1.9239          1.9208          1.9176          1.9144
          1.9112          1.9081          1.9050          1.9020          1.8988          1.8956          1.8924
          1.8893          1.8861          1.8831          1.8801          1.8770          1.8738          1.8707
          1.8675          1.8644          1.8612          1.8580          1.8548          1.8508          1.8469
          1.8429          1.8391          1.8352          1.8314          1.8276          1.8239          1.8202
          1.8165          1.8128          1.8092          1.8056          1.8021          1.7986          1.7951
          1.7916          1.7882          1.7848          1.7814          1.7781          1.7747          1.7714
          1.7682          1.7649          1.7617          1.7586          1.7554          1.7522          1.7491
          1.7460          1.7428          1.7397          1.7366          1.7335          1.7304          1.7274
          1.7243          1.7213          1.7186          1.7160          1.7129          1.7098          1.7067
          1.7036          1.7005          1.6973          1.6942          1.6911          1.6881          1.6850
          1.6819          1.6788          1.6757          1.6727          1.6696          1.6666          1.6636
          1.6605          1.6575          1.6545          1.6514          1.6484          1.6454          1.6424
          1.6393          1.6363          1.6333          1.6303          1.6272          1.6242          1.6211
          1.6181          1.6150          1.6120          1.6089          1.6058          1.6027          1.5996
          1.5965          1.5934          1.5903          1.5871          1.5840          1.5808          1.5778
          1.5747          1.5716          1.5684          1.5653          1.5622          1.5590          1.5558
          1.5526          1.5494          1.5462          1.5430          1.5398          1.5365          1.5332
          1.5300          1.5267          1.5233          1.5200          1.5166          1.5132          1.5098
          1.5064          1.5030          1.4995          1.4960          1.4925          1.4890          1.4854
          1.4819          1.4783          1.4748          1.4715          1.4682          1.4649          1.4615
          1.4582          1.4548          1.4514          1.4481          1.4446          1.4412          2.1078
          2.1026          2.0986          2.0946          2.0895          2.0857          2.0834          2.0807
          2.0781          2.0750          2.0704          2.0659          2.0614          2.0570          2.0527
          2.0484          2.0442          2.0399          2.0357          2.0316          2.0276          2.0237
          2.0198          2.0160          2.0122          2.0085          2.0048          2.0010          1.9973
          1.9938          1.9902          1.9867          1.9831          1.9795          1.9760          1.9726
          1.9692          1.9659          1.9624          1.9589          1.9556          1.9524          1.9492
          1.9461          1.9429          1.9397          1.9366          1.9335          1.9303          1.9272
          1.9241          1.9210          1.9180          1.9150          1.9118          1.9087          1.9055
          1.9024          1.8994          1.8964          1.8934          1.8902          1.8870          1.8839
          1.8808          1.8777          1.8747          1.8717          1.8686          1.8654          1.8623
          1.8591          1.8560          1.8528          1.8497          1.8459          1.8420          1.8381
          1.8343          1.8304          1.8266          1.8229          1.8191          1.8154          1.8118
          1.8082          1.8046          1.8010          1.7975          1.7939          1.7905          1.7870
          1.7836          1.7802          1.7769          1.7735          1.7702          1.7669          1.7637
          1.7604          1.7572          1.7540          1.7508          1.7476          1.7444          1.7412
          1.7380          1.7349          1.7317          1.7286          1.7255          1.7223          1.7192
          1.7160          1.7137          1.7111          1.7079          1.7048          1.7017          1.6986
          1.6955          1.6924          1.6893          1.6862          1.6831          1.6800          1.6769
          1.6739          1.6708          1.6677          1.6647          1.6616          1.6586          1.6556
          1.6526          1.6495          1.6465          1.6435          1.6405          1.6374          1.6344
          1.6314          1.6283          1.6253          1.6223          1.6192          1.6162          1.6131
          1.6100          1.6070          1.6039          1.6008          1.5977          1.5946          1.5915
          1.5883          1.5852          1.5821          1.5789          1.5758          1.5727          1.5696
          1.5665          1.5634          1.5602          1.5571          1.5539          1.5507          1.5475
          1.5443          1.5411          1.5378          1.5346          1.5313          1.5280          1.5247
          1.5214          1.5181          1.5147          1.5113          1.5079          1.5045          1.5011
          1.4976          1.4942          1.4907          1.4872          1.4836          1.4801          1.4765
          1.4729          1.4693          1.4657          1.4624          1.4590          1.4557          1.4523
          1.4489          1.4455          1.4421          1.4387          2.1076          2.1013          2.0958
          2.0910          2.0877          2.0828          2.0780          2.0746          2.0724          2.0701
          2.0666          2.0623          2.0580          2.0537          2.0494          2.0452          2.0411
          2.0370          2.0329          2.0288          2.0248          2.0208          2.0170          2.0132
          2.0094          2.0058          2.0021          1.9985          1.9948          1.9912          1.9877
          1.9842          1.9807          1.9772          1.9737          1.9703          1.9669          1.9635
          1.9602          1.9568          1.9534          1.9502          1.9470          1.9439          1.9407
          1.9376          1.9344          1.9313          1.9283          1.9252          1.9221          1.9190
          1.9160          1.9130          1.9100          1.9070          1.9038          1.9007          1.8976
          1.8946          1.8916          1.8886          1.8855          1.8824          1.8792          1.8761
          1.8731          1.8701          1.8671          1.8640          1.8609          1.8578          1.8546
          1.8515          1.8484          1.8452          1.8418          1.8379          1.8340          1.8302
          1.8264          1.8226          1.8188          1.8151          1.8114          1.8077          1.8041
          1.8005          1.7970          1.7934          1.7899          1.7865          1.7830          1.7796
          1.7763          1.7729          1.7696          1.7663          1.7630          1.7597          1.7565
          1.7532          1.7500          1.7468          1.7435          1.7403          1.7370          1.7338
          1.7306          1.7274          1.7242          1.7210          1.7179          1.7147          1.7115
          1.7092          1.7065          1.7034          1.7003          1.6971          1.6940          1.6909
          1.6878          1.6847          1.6816          1.6785          1.6754          1.6723          1.6693
          1.6662          1.6631          1.6601          1.6571          1.6540          1.6510          1.6479
          1.6449          1.6419          1.6388          1.6358          1.6328          1.6297          1.6267
          1.6237          1.6206          1.6176          1.6145          1.6114          1.6084          1.6053
          1.6022          1.5991          1.5960          1.5929          1.5898          1.5866          1.5835
          1.5804          1.5772          1.5740          1.5709          1.5678          1.5647          1.5616
          1.5584          1.5553          1.5521          1.5489          1.5457          1.5425          1.5392
          1.5360          1.5327          1.5295          1.5262          1.5229          1.5196          1.5162
          1.5129          1.5095          1.5061          1.5027          1.4993          1.4958          1.4924
          1.4889          1.4854          1.4818          1.4783          1.4747          1.4711          1.4675
          1.4638          1.4602          1.4566          1.4532          1.4498          1.4464          1.4430
          1.4396          1.4362          2.1051          2.0995          2.0939          2.0890          2.0840
          2.0802          2.0759          2.0713          2.0668          2.0645          2.0624          2.0584
          2.0542          2.0501          2.0460          2.0418          2.0378          2.0338          2.0299
          2.0258          2.0219          2.0180          2.0141          2.0104          2.0067          2.0030
          1.9994          1.9958          1.9923          1.9886          1.9851          1.9816          1.9782
          1.9748          1.9713          1.9679          1.9645          1.9612          1.9579          1.9546
          1.9512          1.9480          1.9448          1.9416          1.9385          1.9354          1.9323
          1.9292          1.9261          1.9231          1.9200          1.9170          1.9139          1.9109
          1.9079          1.9049          1.9019          1.8989          1.8957          1.8927          1.8897
          1.8867          1.8837          1.8807          1.8776          1.8744          1.8714          1.8683
          1.8653          1.8623          1.8593          1.8562          1.8531          1.8499          1.8468
          1.8436          1.8405          1.8374          1.8335          1.8296          1.8258          1.8219
          1.8181          1.8144          1.8107          1.8070          1.8033          1.7997          1.7961
          1.7926          1.7891          1.7856          1.7821          1.7787          1.7753          1.7719
          1.7685          1.7651          1.7617          1.7584          1.7551          1.7518          1.7485
          1.7452          1.7420          1.7387          1.7355          1.7322          1.7290          1.7258
          1.7226          1.7194          1.7162          1.7130          1.7098          1.7066          1.7044
          1.7016          1.6985          1.6954          1.6922          1.6891          1.6860          1.6829
          1.6798          1.6767          1.6736          1.6705          1.6674          1.6644          1.6613
          1.6582          1.6552          1.6521          1.6491          1.6461          1.6430          1.6400
          1.6369          1.6339          1.6309          1.6278          1.6248          1.6217          1.6187
          1.6156          1.6126          1.6095          1.6064          1.6033          1.6002          1.5971
          1.5940          1.5909          1.5878          1.5847          1.5815          1.5784          1.5752
          1.5721          1.5689          1.5658          1.5627          1.5596          1.5564          1.5533
          1.5501          1.5469          1.5437          1.5405          1.5372          1.5340          1.5307
          1.5275          1.5242          1.5209          1.5176          1.5142          1.5109          1.5075
          1.5041          1.5007          1.4973          1.4939          1.4904          1.4870          1.4835
          1.4799          1.4764          1.4728          1.4692          1.4656          1.4620          1.4583
          1.4547          1.4510          1.4473          1.4439          1.4405          1.4371          1.4337
          2.1007          2.0958          2.0913          2.0863          2.0818          2.0774          2.0732
          2.0691          2.0648          2.0606          2.0574          2.0547          2.0507          2.0467
          2.0428          2.0388          2.0348          2.0309          2.0271          2.0233          2.0194
          2.0156          2.0118          2.0080          2.0044          2.0007          1.9971          1.9936
          1.9901          1.9866          1.9831          1.9796          1.9762          1.9728          1.9694
          1.9660          1.9626          1.9593          1.9560          1.9527          1.9494          1.9461
          1.9429          1.9398          1.9366          1.9336          1.9305          1.9274          1.9243
          1.9212          1.9182          1.9152          1.9122          1.9091          1.9061          1.9031
          1.9001          1.8972          1.8941          1.8910          1.8880          1.8850          1.8820
          1.8790          1.8760          1.8729          1.8698          1.8667          1.8637          1.8607
          1.8577          1.8547          1.8516          1.8485          1.8454          1.8422          1.8391
          1.8360          1.8328          1.8289          1.8251          1.8212          1.8174          1.8136
          1.8098          1.8061          1.8025          1.7988          1.7952          1.7915          1.7879
          1.7844          1.7808          1.7773          1.7738          1.7704          1.7669          1.7635
          1.7601          1.7568          1.7535          1.7501          1.7468          1.7435          1.7403
          1.7370          1.7338          1.7305          1.7273          1.7241          1.7208          1.7176
          1.7144          1.7112          1.7080          1.7048          1.7016          1.6998          1.6965
          1.6933          1.6901          1.6869          1.6837          1.6806          1.6775          1.6744
          1.6713          1.6682          1.6651          1.6620          1.6589          1.6559          1.6528
          1.6497          1.6467          1.6437          1.6406          1.6376          1.6345          1.6315
          1.6284          1.6254          1.6223          1.6193          1.6162          1.6132          1.6101
          1.6070          1.6040          1.6009          1.5978          1.5947          1.5916          1.5885
          1.5853          1.5822          1.5791          1.5759          1.5728          1.5696          1.5664
          1.5632          1.5600          1.5569          1.5537          1.5506          1.5474          1.5443
          1.5411          1.5379          1.5347          1.5315          1.5283          1.5250          1.5218
          1.5185          1.5152          1.5119          1.5086          1.5053          1.5020          1.4986
          1.4953          1.4919          1.4885          1.4850          1.4815          1.4780          1.4744
          1.4709          1.4673          1.4637          1.4601          1.4564          1.4528          1.4491
          1.4454          1.4417          1.4380          1.4346          1.4312          2.0981          2.0925
          2.0881          2.0839          2.0797          2.0755          2.0714          2.0673          2.0633
          2.0592          2.0553          2.0514          2.0480          2.0441          2.0403          2.0365
          2.0327          2.0289          2.0252          2.0215          2.0178          2.0140          2.0102
          2.0065          2.0029          1.9993          1.9957          1.9922          1.9887          1.9853
          1.9818          1.9783          1.9749          1.9715          1.9682          1.9649          1.9615
          1.9581          1.9548          1.9515          1.9483          1.9450          1.9418          1.9387
          1.9355          1.9324          1.9293          1.9262          1.9231          1.9201          1.9170
          1.9140          1.9110          1.9080          1.9050          1.9020          1.8990          1.8960
          1.8930          1.8900          1.8869          1.8839          1.8809          1.8779          1.8749
          1.8719          1.8688          1.8657          1.8626          1.8596          1.8566          1.8536
          1.8506          1.8475          1.8444          1.8412          1.8381          1.8349          1.8318
          1.8287          1.8249          1.8210          1.8171          1.8132          1.8094          1.8056
          1.8018          1.7981          1.7944          1.7907          1.7870          1.7834          1.7798
          1.7763          1.7728          1.7693          1.7658          1.7624          1.7590          1.7556
          1.7522          1.7489          1.7456          1.7423          1.7390          1.7357          1.7324
          1.7292          1.7259          1.7227          1.7194          1.7162          1.7129          1.7097
          1.7065          1.7032          1.7000          1.6967          1.6949          1.6917          1.6885
          1.6853          1.6821          1.6789          1.6757          1.6726          1.6694          1.6662
          1.6631          1.6599          1.6568          1.6537          1.6506          1.6475          1.6445
          1.6414          1.6384          1.6353          1.6322          1.6292          1.6261          1.6231
          1.6200          1.6170          1.6139          1.6108          1.6078          1.6047          1.6016
          1.5985          1.5954          1.5923          1.5892          1.5861          1.5830          1.5798
          1.5767          1.5735          1.5704          1.5672          1.5640          1.5608          1.5576
          1.5544          1.5511          1.5479          1.5447          1.5415          1.5383          1.5351
          1.5319          1.5287          1.5255          1.5223          1.5190          1.5158          1.5125
          1.5092          1.5059          1.5026          1.4993          1.4959          1.4926          1.4892
          1.4858          1.4824          1.4790          1.4755          1.4720          1.4685          1.4650
          1.4614          1.4579          1.4543          1.4507          1.4470          1.4434          1.4397
          1.4361          1.4324          1.4287          2.0889          2.0850          2.0810          2.0770
          2.0730          2.0690          2.0652          2.0611          2.0572          2.0534          2.0496
          2.0458          2.0421          2.0383          2.0347          2.0310          2.0273          2.0236
          2.0199          2.0163          2.0126          2.0089          2.0052          2.0016          1.9980
          1.9944          1.9908          1.9873          1.9839          1.9805          1.9770          1.9736
          1.9702          1.9668          1.9635          1.9602          1.9568          1.9534          1.9501
          1.9469          1.9436          1.9404          1.9372          1.9340          1.9308          1.9277
          1.9246          1.9215          1.9184          1.9153          1.9122          1.9092          1.9062
          1.9032          1.9002          1.8972          1.8942          1.8913          1.8883          1.8853
          1.8823          1.8793          1.8763          1.8733          1.8703          1.8673          1.8643
          1.8612          1.8582          1.8552          1.8522          1.8492          1.8462          1.8432
          1.8400          1.8369          1.8338          1.8307          1.8276          1.8246          1.8208
          1.8168          1.8129          1.8090          1.8051          1.8013          1.7975          1.7938
          1.7900          1.7864          1.7827          1.7791          1.7755          1.7720          1.7684
          1.7649          1.7615          1.7581          1.7546          1.7513          1.7479          1.7445
          1.7412          1.7379          1.7346          1.7313          1.7281          1.7248          1.7216
          1.7183          1.7151          1.7119          1.7086          1.7054          1.7022          1.6989
          1.6957          1.6925          1.6906          1.6874          1.6842          1.6811          1.6779
          1.6747          1.6716          1.6684          1.6653          1.6621          1.6590          1.6559
          1.6528          1.6497          1.6466          1.6435          1.6404          1.6373          1.6342
          1.6311          1.6280          1.6250          1.6219          1.6189          1.6159          1.6128
          1.6098          1.6067          1.6037          1.6006          1.5976          1.5945          1.5914
          1.5883          1.5853          1.5822          1.5791          1.5760          1.5728          1.5697
          1.5666          1.5635          1.5603          1.5571          1.5539          1.5507          1.5475
          1.5443          1.5411          1.5378          1.5346          1.5314          1.5282          1.5250
          1.5218          1.5186          1.5154          1.5122          1.5090          1.5057          1.5025
          1.4992          1.4959          1.4926          1.4893          1.4860          1.4826          1.4792
          1.4758          1.4724          1.4690          1.4655          1.4620          1.4585          1.4550
          1.4515          1.4479          1.4444          1.4408          1.4371          1.4335          1.4299
          1.4262          2.0794          2.0761          2.0724          2.0685          2.0648          2.0612
          2.0570          2.0533          2.0496          2.0459          2.0422          2.0385          2.0349
          2.0313          2.0277          2.0241          2.0204          2.0168          2.0132          2.0096
          2.0059          2.0022          1.9986          1.9951          1.9914          1.9879          1.9844
          1.9810          1.9776          1.9742          1.9708          1.9674          1.9640          1.9607
          1.9573          1.9539          1.9506          1.9473          1.9440          1.9408          1.9375
          1.9343          1.9311          1.9279          1.9248          1.9217          1.9186          1.9154
          1.9124          1.9093          1.9063          1.9033          1.9003          1.8972          1.8942
          1.8912          1.8882          1.8853          1.8823          1.8793          1.8763          1.8733
          1.8703          1.8673          1.8643          1.8614          1.8583          1.8553          1.8523
          1.8494          1.8464          1.8434          1.8405          1.8374          1.8343          1.8312
          1.8282          1.8251          1.8221          1.8189          1.8150          1.8110          1.8071
          1.8033          1.7994          1.7956          1.7919          1.7882          1.7845          1.7808
          1.7772          1.7736          1.7700          1.7664          1.7629          1.7595          1.7560
          1.7526          1.7492          1.7458          1.7425          1.7392          1.7359          1.7326
          1.7293          1.7261          1.7228          1.7196          1.7164          1.7132          1.7099
          1.7066          1.7034          1.7001          1.6968          1.6936          1.6903          1.6879
          1.6852          1.6821          1.6790          1.6758          1.6727          1.6696          1.6665
          1.6634          1.6602          1.6571          1.6541          1.6510          1.6479          1.6448
          1.6417          1.6387          1.6356          1.6326          1.6295          1.6264          1.6234
          1.6203          1.6173          1.6142          1.6112          1.6081          1.6050          1.6020
          1.5990          1.5960          1.5929          1.5899          1.5869          1.5838          1.5808
          1.5777          1.5747          1.5716          1.5685          1.5654          1.5624          1.5593
          1.5562          1.5530          1.5499          1.5467          1.5435          1.5404          1.5372
          1.5340          1.5307          1.5275          1.5243          1.5211          1.5180          1.5148
          1.5116          1.5084          1.5052          1.5020          1.4988          1.4956          1.4923
          1.4891          1.4858          1.4825          1.4792          1.4759          1.4726          1.4692
          1.4658          1.4624          1.4590          1.4556          1.4521          1.4486          1.4451
          1.4416          1.4381          1.4345          1.4310          1.4274          1.4237          2.0698
          2.0668          2.0632          2.0598          2.0561          2.0520          2.0485          2.0449
          2.0413          2.0376          2.0340          2.0304          2.0269          2.0234          2.0198
          2.0162          2.0127          2.0091          2.0055          2.0018          1.9982          1.9946
          1.9911          1.9874          1.9839          1.9804          1.9770          1.9736          1.9702
          1.9668          1.9635          1.9601          1.9568          1.9534          1.9500          1.9467
          1.9434          1.9401          1.9369          1.9336          1.9303          1.9272          1.9240
          1.9209          1.9178          1.9146          1.9115          1.9085          1.9054          1.9024
          1.8994          1.8964          1.8934          1.8904          1.8874          1.8845          1.8815
          1.8786          1.8756          1.8726          1.8696          1.8667          1.8637          1.8608
          1.8578          1.8549          1.8519          1.8489          1.8460          1.8431          1.8401
          1.8372          1.8341          1.8310          1.8279          1.8249          1.8219          1.8189
          1.8159          1.8123          1.8084          1.8045          1.8007          1.7968          1.7931
          1.7893          1.7856          1.7819          1.7783          1.7746          1.7710          1.7674
          1.7639          1.7604          1.7569          1.7534          1.7500          1.7466          1.7433
          1.7400          1.7366          1.7334          1.7300          1.7267          1.7234          1.7201
          1.7168          1.7136          1.7103          1.7071          1.7038          1.7006          1.6974
          1.6941          1.6909          1.6877          1.6847          1.6826          1.6795          1.6765
          1.6734          1.6703          1.6672          1.6641          1.6610          1.6580          1.6549
          1.6519          1.6488          1.6458          1.6427          1.6397          1.6367          1.6336
          1.6306          1.6276          1.6246          1.6216          1.6186          1.6156          1.6125
          1.6095          1.6065          1.6035          1.6005          1.5974          1.5944          1.5914
          1.5883          1.5853          1.5822          1.5792          1.5762          1.5732          1.5702
          1.5671          1.5641          1.5611          1.5580          1.5550          1.5519          1.5488
          1.5457          1.5426          1.5395          1.5363          1.5332          1.5300          1.5269
          1.5237          1.5205          1.5173          1.5141          1.5109          1.5078          1.5047
          1.5015          1.4984          1.4952          1.4920          1.4888          1.4856          1.4823
          1.4791          1.4759          1.4726          1.4693          1.4660          1.4627          1.4593
          1.4560          1.4526          1.4492          1.4458          1.4423          1.4389          1.4354
          1.4319          1.4284          1.4248          1.4212          2.0602          2.0573          2.0541
          2.0502          2.0464          2.0429          2.0394          2.0358          2.0322          2.0287
          2.0252          2.0216          2.0182          2.0147          2.0111          2.0076          2.0041
          2.0004          1.9967          1.9931          1.9896          1.9861          1.9823          1.9788
          1.9754          1.9720          1.9687          1.9653          1.9619          1.9586          1.9552
          1.9519          1.9485          1.9451          1.9418          1.9385          1.9353          1.9320
          1.9287          1.9255          1.9223          1.9192          1.9161          1.9130          1.9099
          1.9068          1.9037          1.9007          1.8977          1.8947          1.8917          1.8887
          1.8858          1.8828          1.8799          1.8770          1.8741          1.8711          1.8682
          1.8652          1.8623          1.8594          1.8565          1.8536          1.8507          1.8478
          1.8449          1.8419          1.8391          1.8362          1.8333          1.8302          1.8271
          1.8240          1.8210          1.8180          1.8151          1.8122          1.8089          1.8051
          1.8013          1.7975          1.7937          1.7899          1.7862          1.7825          1.7789
          1.7752          1.7716          1.7680          1.7645          1.7609          1.7574          1.7539
          1.7504          1.7469          1.7434          1.7400          1.7366          1.7332          1.7299
          1.7265          1.7232          1.7199          1.7167          1.7134          1.7102          1.7070
          1.7038          1.7006          1.6974          1.6942          1.6910          1.6878          1.6846
          1.6815          1.6796          1.6766          1.6736          1.6705          1.6675          1.6645
          1.6614          1.6584          1.6554          1.6523          1.6493          1.6463          1.6433
          1.6404          1.6374          1.6344          1.6314          1.6284          1.6255          1.6225
          1.6195          1.6166          1.6136          1.6106          1.6077          1.6047          1.6017
          1.5987          1.5958          1.5928          1.5898          1.5868          1.5838          1.5808
          1.5778          1.5748          1.5718          1.5687          1.5657          1.5627          1.5596
          1.5566          1.5536          1.5506          1.5476          1.5445          1.5415          1.5384
          1.5354          1.5323          1.5292          1.5261          1.5230          1.5198          1.5167
          1.5136          1.5104          1.5072          1.5040          1.5009          1.4978          1.4947
          1.4916          1.4884          1.4853          1.4821          1.4789          1.4757          1.4725
          1.4693          1.4660          1.4628          1.4595          1.4562          1.4529          1.4496
          1.4463          1.4429          1.4395          1.4361          1.4327          1.4293          1.4258
          1.4223          1.4188          2.0505          2.0476          2.0438          2.0403          2.0368
          2.0332          2.0296          2.0260          2.0225          2.0189          2.0154          2.0119
          2.0084          2.0048          2.0013          1.9978          1.9940          1.9903          1.9868
          1.9832          1.9797          1.9759          1.9724          1.9690          1.9657          1.9623
          1.9590          1.9556          1.9523          1.9490          1.9456          1.9422          1.9389
          1.9356          1.9323          1.9291          1.9258          1.9225          1.9194          1.9162
          1.9131          1.9101          1.9070          1.9038          1.9007          1.8977          1.8947
          1.8918          1.8888          1.8858          1.8829          1.8799          1.8770          1.8742
          1.8713          1.8685          1.8655          1.8626          1.8597          1.8569          1.8540
          1.8512          1.8483          1.8455          1.8426          1.8397          1.8369          1.8340
          1.8312          1.8284          1.8254          1.8224          1.8193          1.8163          1.8133
          1.8104          1.8076          1.8047          1.8010          1.7973          1.7935          1.7898
          1.7860          1.7823          1.7787          1.7749          1.7713          1.7677          1.7640
          1.7604          1.7568          1.7532          1.7497          1.7462          1.7427          1.7392
          1.7358          1.7324          1.7290          1.7257          1.7224          1.7191          1.7158
          1.7126          1.7094          1.7062          1.7031          1.6999          1.6968          1.6936
          1.6905          1.6873          1.6841          1.6810          1.6779          1.6761          1.6731
          1.6701          1.6671          1.6640          1.6610          1.6579          1.6549          1.6520
          1.6490          1.6460          1.6431          1.6402          1.6372          1.6343          1.6314
          1.6285          1.6255          1.6226          1.6197          1.6168          1.6139          1.6110
          1.6081          1.6052          1.6023          1.5994          1.5965          1.5935          1.5906
          1.5877          1.5848          1.5818          1.5789          1.5759          1.5730          1.5700
          1.5671          1.5641          1.5611          1.5582          1.5552          1.5522          1.5492
          1.5462          1.5432          1.5402          1.5372          1.5342          1.5312          1.5281
          1.5251          1.5220          1.5190          1.5159          1.5128          1.5097          1.5066
          1.5035          1.5004          1.4973          1.4941          1.4910          1.4879          1.4848
          1.4817          1.4786          1.4755          1.4724          1.4692          1.4660          1.4629
          1.4596          1.4564          1.4532          1.4499          1.4466          1.4434          1.4401
          1.4367          1.4334          1.4300          1.4266          1.4232          1.4198          1.4163
          2.0405          2.0367          2.0331          2.0294          2.0257          2.0219          2.0182
          2.0145          2.0108          2.0072          2.0036          2.0000          1.9964          1.9928
          1.9892          1.9853          1.9816          1.9780          1.9745          1.9709          1.9670
          1.9636          1.9602          1.9569          1.9535          1.9502          1.9468          1.9435
          1.9403          1.9368          1.9334          1.9301          1.9269          1.9237          1.9204
          1.9171          1.9139          1.9108          1.9077          1.9047          1.9016          1.8985
          1.8954          1.8924          1.8894          1.8865          1.8836          1.8806          1.8777
          1.8748          1.8719          1.8691          1.8663          1.8635          1.8606          1.8578
          1.8549          1.8521          1.8493          1.8465          1.8438          1.8410          1.8382
          1.8354          1.8326          1.8299          1.8271          1.8243          1.8216          1.8187
          1.8157          1.8127          1.8098          1.8068          1.8040          1.8011          1.7984
          1.7948          1.7911          1.7874          1.7836          1.7798          1.7761          1.7723
          1.7686          1.7650          1.7614          1.7578          1.7543          1.7508          1.7472
          1.7437          1.7402          1.7367          1.7333          1.7299          1.7265          1.7231
          1.7198          1.7166          1.7134          1.7101          1.7070          1.7038          1.7007
          1.6976          1.6945          1.6914          1.6883          1.6853          1.6822          1.6790
          1.6759          1.6727          1.6714          1.6684          1.6655          1.6626          1.6596
          1.6566          1.6536          1.6507          1.6477          1.6447          1.6418          1.6388
          1.6359          1.6330          1.6301          1.6272          1.6244          1.6215          1.6187
          1.6159          1.6130          1.6102          1.6074          1.6045          1.6017          1.5989
          1.5960          1.5932          1.5904          1.5875          1.5847          1.5818          1.5789
          1.5761          1.5732          1.5703          1.5674          1.5646          1.5617          1.5588
          1.5559          1.5530          1.5500          1.5471          1.5442          1.5412          1.5383
          1.5353          1.5323          1.5294          1.5265          1.5236          1.5206          1.5176
          1.5146          1.5116          1.5086          1.5056          1.5026          1.4995          1.4965
          1.4934          1.4903          1.4872          1.4841          1.4810          1.4780          1.4749
          1.4719          1.4688          1.4657          1.4626          1.4595          1.4564          1.4532
          1.4500          1.4468          1.4436          1.4404          1.4371          1.4339          1.4306
          1.4273          1.4240          1.4206          1.4173          1.4138          2.0316          2.0293
          2.0252          2.0212          2.0171          2.0131          2.0092          2.0054          2.0016
          1.9978          1.9942          1.9905          1.9868          1.9832          1.9793          1.9754
          1.9717          1.9681          1.9646          1.9609          1.9570          1.9536          1.9502
          1.9469          1.9436          1.9403          1.9370          1.9337          1.9303          1.9269
          1.9236          1.9204          1.9172          1.9140          1.9108          1.9075          1.9044
          1.9013          1.8983          1.8953          1.8923          1.8892          1.8862          1.8832
          1.8803          1.8775          1.8746          1.8717          1.8688          1.8660          1.8632
          1.8604          1.8577          1.8549          1.8521          1.8493          1.8465          1.8438
          1.8411          1.8383          1.8357          1.8329          1.8302          1.8275          1.8248
          1.8221          1.8194          1.8167          1.8140          1.8111          1.8083          1.8054
          1.8025          1.7996          1.7968          1.7939          1.7912          1.7878          1.7842
          1.7805          1.7768          1.7731          1.7694          1.7657          1.7620          1.7584
          1.7548          1.7512          1.7477          1.7442          1.7406          1.7371          1.7337
          1.7302          1.7268          1.7234          1.7200          1.7167          1.7134          1.7102
          1.7070          1.7038          1.7007          1.6976          1.6945          1.6914          1.6884
          1.6853          1.6823          1.6792          1.6762          1.6731          1.6700          1.6669
          1.6653          1.6625          1.6596          1.6567          1.6538          1.6509          1.6480
          1.6451          1.6422          1.6393          1.6364          1.6335          1.6306          1.6277
          1.6249          1.6220          1.6191          1.6163          1.6134          1.6105          1.6077
          1.6049          1.6021          1.5993          1.5966          1.5938          1.5910          1.5882
          1.5854          1.5826          1.5798          1.5770          1.5742          1.5714          1.5686
          1.5658          1.5629          1.5601          1.5573          1.5544          1.5516          1.5487
          1.5458          1.5430          1.5401          1.5372          1.5342          1.5313          1.5284
          1.5254          1.5225          1.5196          1.5167          1.5138          1.5109          1.5080
          1.5051          1.5021          1.4991          1.4961          1.4931          1.4901          1.4871
          1.4840          1.4810          1.4779          1.4748          1.4717          1.4687          1.4656
          1.4626          1.4595          1.4565          1.4534          1.4503          1.4471          1.4440
          1.4408          1.4376          1.4344          1.4312          1.4279          1.4246          1.4214
          1.4181          1.4147          1.4114          2.0275          2.0247          2.0222          2.0182
          2.0139          2.0096          2.0055          2.0015          1.9975          1.9937          1.9899
          1.9862          1.9826          1.9789          1.9752          1.9715          1.9676          1.9638
          1.9602          1.9567          1.9531          1.9493          1.9456          1.9423          1.9391
          1.9358          1.9326          1.9293          1.9261          1.9228          1.9194          1.9161
          1.9129          1.9098          1.9067          1.9035          1.9003          1.8972          1.8942
          1.8912          1.8883          1.8853          1.8823          1.8793          1.8764          1.8736
          1.8707          1.8680          1.8651          1.8623          1.8594          1.8567          1.8540
          1.8513          1.8486          1.8459          1.8431          1.8403          1.8376          1.8349
          1.8322          1.8296          1.8269          1.8243          1.8216          1.8189          1.8163
          1.8136          1.8109          1.8083          1.8056          1.8027          1.7998          1.7970
          1.7942          1.7914          1.7886          1.7858          1.7830          1.7793          1.7756
          1.7718          1.7681          1.7644          1.7607          1.7571          1.7535          1.7499
          1.7463          1.7427          1.7392          1.7357          1.7322          1.7287          1.7252
          1.7218          1.7184          1.7151          1.7118          1.7085          1.7053          1.7022
          1.6990          1.6959          1.6928          1.6897          1.6866          1.6835          1.6804
          1.6773          1.6742          1.6711          1.6680          1.6650          1.6620          1.6602
          1.6574          1.6545          1.6516          1.6487          1.6458          1.6429          1.6400
          1.6372          1.6343          1.6314          1.6285          1.6256          1.6228          1.6199
          1.6171          1.6142          1.6114          1.6085          1.6057          1.6029          1.6000
          1.5972          1.5944          1.5915          1.5887          1.5858          1.5830          1.5801
          1.5773          1.5745          1.5717          1.5689          1.5661          1.5633          1.5605
          1.5577          1.5549          1.5520          1.5492          1.5463          1.5435          1.5406
          1.5377          1.5349          1.5319          1.5290          1.5261          1.5232          1.5202
          1.5173          1.5143          1.5113          1.5084          1.5055          1.5026          1.4997
          1.4967          1.4938          1.4909          1.4878          1.4848          1.4818          1.4787
          1.4757          1.4726          1.4695          1.4664          1.4633          1.4601          1.4571
          1.4540          1.4509          1.4478          1.4447          1.4415          1.4384          1.4352
          1.4320          1.4288          1.4255          1.4222          1.4189          1.4156          1.4123
          1.4089          2.0235          2.0197          2.0164          2.0132          2.0107          2.0060
          2.0017          1.9975          1.9935          1.9896          1.9858          1.9821          1.9784
          1.9748          1.9712          1.9677          1.9640          1.9601          1.9563          1.9528
          1.9493          1.9458          1.9421          1.9385          1.9351          1.9319          1.9287
          1.9255          1.9223          1.9192          1.9159          1.9125          1.9093          1.9062
          1.9031          1.9001          1.8969          1.8938          1.8907          1.8877          1.8848
          1.8819          1.8790          1.8761          1.8731          1.8702          1.8674          1.8647
          1.8619          1.8591          1.8563          1.8536          1.8508          1.8481          1.8454
          1.8428          1.8401          1.8374          1.8347          1.8320          1.8293          1.8266
          1.8240          1.8214          1.8188          1.8161          1.8135          1.8109          1.8082
          1.8056          1.8029          1.8003          1.7975          1.7947          1.7919          1.7891
          1.7863          1.7835          1.7807          1.7780          1.7745          1.7708          1.7671
          1.7633          1.7596          1.7559          1.7522          1.7486          1.7450          1.7414
          1.7378          1.7343          1.7308          1.7273          1.7238          1.7203          1.7168
          1.7134          1.7100          1.7067          1.7034          1.7002          1.6970          1.6938
          1.6906          1.6875          1.6844          1.6813          1.6782          1.6752          1.6721
          1.6690          1.6660          1.6629          1.6600          1.6570          1.6551          1.6523
          1.6494          1.6465          1.6436          1.6408          1.6379          1.6350          1.6321
          1.6293          1.6264          1.6235          1.6207          1.6178          1.6150          1.6122
          1.6093          1.6065          1.6036          1.6008          1.5980          1.5952          1.5923
          1.5895          1.5867          1.5838          1.5810          1.5781          1.5753          1.5724
          1.5696          1.5667          1.5638          1.5609          1.5580          1.5552          1.5524
          1.5496          1.5468          1.5439          1.5411          1.5382          1.5353          1.5325
          1.5296          1.5267          1.5237          1.5208          1.5179          1.5149          1.5120
          1.5090          1.5060          1.5031          1.5001          1.4971          1.4942          1.4913
          1.4883          1.4854          1.4824          1.4794          1.4764          1.4734          1.4703
          1.4672          1.4641          1.4610          1.4579          1.4547          1.4515          1.4484
          1.4453          1.4422          1.4391          1.4359          1.4327          1.4295          1.4263
          1.4231          1.4198          1.4165          1.4132          1.4099          1.4065          2.0182
          2.0150          2.0107          2.0074          2.0042          2.0014          1.9983          1.9937
          1.9895          1.9855          1.9817          1.9780          1.9743          1.9708          1.9673
          1.9638          1.9603          1.9567          1.9529          1.9491          1.9456          1.9422
          1.9388          1.9352          1.9316          1.9281          1.9250          1.9219          1.9187
          1.9156          1.9125          1.9092          1.9059          1.9027          1.8997          1.8966
          1.8937          1.8906          1.8875          1.8845          1.8815          1.8786          1.8758
          1.8729          1.8700          1.8671          1.8643          1.8615          1.8588          1.8561
          1.8533          1.8505          1.8478          1.8451          1.8424          1.8398          1.8371
          1.8345          1.8318          1.8291          1.8264          1.8238          1.8211          1.8186
          1.8160          1.8134          1.8108          1.8082          1.8056          1.8029          1.8003
          1.7977          1.7951          1.7924          1.7895          1.7868          1.7840          1.7812
          1.7784          1.7756          1.7728          1.7697          1.7660          1.7622          1.7585
          1.7547          1.7509          1.7472          1.7435          1.7398          1.7361          1.7325
          1.7289          1.7253          1.7217          1.7181          1.7147          1.7112          1.7078
          1.7045          1.7012          1.6979          1.6947          1.6915          1.6883          1.6852
          1.6821          1.6790          1.6759          1.6729          1.6698          1.6668          1.6638
          1.6608          1.6578          1.6548          1.6518          1.6499          1.6470          1.6441
          1.6412          1.6382          1.6353          1.6324          1.6296          1.6267          1.6239
          1.6210          1.6182          1.6154          1.6125          1.6097          1.6069          1.6041
          1.6013          1.5985          1.5957          1.5929          1.5900          1.5872          1.5844
          1.5816          1.5788          1.5759          1.5731          1.5703          1.5675          1.5646
          1.5618          1.5589          1.5560          1.5531          1.5502          1.5473          1.5444
          1.5415          1.5385          1.5357          1.5328          1.5300          1.5271          1.5242
          1.5213          1.5184          1.5154          1.5125          1.5096          1.5066          1.5036
          1.5007          1.4977          1.4947          1.4917          1.4886          1.4857          1.4828
          1.4798          1.4768          1.4739          1.4709          1.4679          1.4648          1.4618
          1.4587          1.4556          1.4524          1.4492          1.4460          1.4428          1.4397
          1.4365          1.4334          1.4302          1.4270          1.4238          1.4206          1.4174
          1.4141          1.4108          1.4074          1.4040          2.0139          2.0100          2.0068
          2.0036          1.9989          1.9959          1.9930          1.9906          1.9867          1.9823
          1.9783          1.9745          1.9709          1.9673          1.9639          1.9605          1.9571
          1.9536          1.9501          1.9464          1.9427          1.9391          1.9358          1.9325
          1.9289          1.9254          1.9219          1.9188          1.9157          1.9127          1.9096
          1.9065          1.9032          1.9000          1.8969          1.8938          1.8909          1.8879
          1.8849          1.8818          1.8788          1.8759          1.8731          1.8703          1.8675
          1.8646          1.8617          1.8589          1.8561          1.8534          1.8508          1.8481
          1.8453          1.8426          1.8399          1.8372          1.8346          1.8320          1.8295
          1.8268          1.8241          1.8214          1.8188          1.8162          1.8136          1.8110
          1.8085          1.8059          1.8033          1.8007          1.7981          1.7955          1.7929
          1.7903          1.7877          1.7849          1.7821          1.7793          1.7765          1.7737
          1.7709          1.7681          1.7654          1.7616          1.7577          1.7539          1.7500
          1.7462          1.7424          1.7386          1.7348          1.7311          1.7274          1.7238
          1.7202          1.7166          1.7130          1.7095          1.7061          1.7027          1.6994
          1.6961          1.6929          1.6897          1.6865          1.6834          1.6802          1.6771
          1.6741          1.6710          1.6680          1.6650          1.6620          1.6590          1.6559
          1.6529          1.6499          1.6468          1.6451          1.6422          1.6393          1.6364
          1.6335          1.6306          1.6276          1.6247          1.6218          1.6189          1.6160
          1.6131          1.6102          1.6074          1.6046          1.6018          1.5990          1.5962
          1.5934          1.5905          1.5877          1.5849          1.5821          1.5793          1.5765
          1.5737          1.5709          1.5680          1.5652          1.5624          1.5595          1.5567
          1.5538          1.5509          1.5481          1.5452          1.5423          1.5394          1.5365
          1.5336          1.5307          1.5277          1.5248          1.5218          1.5190          1.5160
          1.5131          1.5102          1.5073          1.5043          1.5014          1.4984          1.4954
          1.4924          1.4894          1.4864          1.4834          1.4803          1.4773          1.4743
          1.4714          1.4684          1.4654          1.4624          1.4593          1.4563          1.4532
          1.4501          1.4470          1.4438          1.4406          1.4374          1.4341          1.4309
          1.4278          1.4246          1.4214          1.4182          1.4149          1.4116          1.4083
          1.4050          1.4016          2.0110          2.0062          2.0022          1.9991          1.9964
          1.9924          1.9879          1.9852          1.9825          1.9801          1.9758          1.9716
          1.9678          1.9642          1.9608          1.9574          1.9540          1.9507          1.9474
          1.9439          1.9403          1.9367          1.9331          1.9298          1.9266          1.9231
          1.9196          1.9162          1.9130          1.9100          1.9070          1.9040          1.9009
          1.8977          1.8945          1.8914          1.8884          1.8855          1.8826          1.8795
          1.8766          1.8736          1.8707          1.8679          1.8652          1.8624          1.8595
          1.8567          1.8539          1.8512          1.8485          1.8458          1.8432          1.8405
          1.8378          1.8351          1.8324          1.8298          1.8272          1.8247          1.8220
          1.8194          1.8167          1.8141          1.8115          1.8089          1.8064          1.8039
          1.8013          1.7987          1.7962          1.7936          1.7910          1.7884          1.7858
          1.7832          1.7805          1.7777          1.7749          1.7721          1.7694          1.7666
          1.7638          1.7611          1.7577          1.7538          1.7499          1.7460          1.7422
          1.7384          1.7346          1.7308          1.7271          1.7234          1.7197          1.7161
          1.7125          1.7090          1.7055          1.7021          1.6987          1.6953          1.6920
          1.6888          1.6856          1.6824          1.6792          1.6761          1.6730          1.6699
          1.6668          1.6638          1.6607          1.6577          1.6547          1.6516          1.6485
          1.6455          1.6424          1.6406          1.6377          1.6348          1.6319          1.6290
          1.6260          1.6231          1.6202          1.6173          1.6144          1.6115          1.6086
          1.6057          1.6028          1.5999          1.5970          1.5941          1.5912          1.5884
          1.5856          1.5828          1.5800          1.5772          1.5744          1.5716          1.5688
          1.5659          1.5631          1.5603          1.5574          1.5546          1.5517          1.5489
          1.5460          1.5431          1.5402          1.5373          1.5344          1.5315          1.5286
          1.5257          1.5227          1.5197          1.5168          1.5138          1.5108          1.5080
          1.5051          1.5021          1.4992          1.4962          1.4932          1.4902          1.4872
          1.4842          1.4812          1.4782          1.4751          1.4720          1.4689          1.4659
          1.4629          1.4599          1.4569          1.4539          1.4508          1.4477          1.4446
          1.4415          1.4384          1.4352          1.4320          1.4287          1.4254          1.4221
          1.4189          1.4157          1.4125          1.4092          1.4059          1.4026          1.3992
          2.0088          2.0041          1.9997          1.9951          1.9916          1.9890          1.9862
          1.9816          1.9776          1.9751          1.9728          1.9695          1.9654          1.9613
          1.9578          1.9544          1.9511          1.9478          1.9447          1.9414          1.9380
          1.9344          1.9308          1.9274          1.9241          1.9209          1.9175          1.9141
          1.9107          1.9074          1.9044          1.9015          1.8985          1.8955          1.8923
          1.8892          1.8862          1.8831          1.8803          1.8774          1.8744          1.8715
          1.8686          1.8657          1.8629          1.8602          1.8574          1.8546          1.8518
          1.8491          1.8463          1.8437          1.8410          1.8384          1.8357          1.8331
          1.8304          1.8278          1.8252          1.8226          1.8200          1.8174          1.8148
          1.8122          1.8096          1.8070          1.8044          1.8019          1.7994          1.7968
          1.7943          1.7917          1.7892          1.7866          1.7840          1.7815          1.7789
          1.7762          1.7734          1.7706          1.7679          1.7651          1.7623          1.7596
          1.7569          1.7539          1.7500          1.7461          1.7422          1.7383          1.7345
          1.7307          1.7269          1.7232          1.7195          1.7158          1.7122          1.7087
          1.7051          1.7017          1.6983          1.6949          1.6916          1.6883          1.6850
          1.6818          1.6786          1.6755          1.6723          1.6692          1.6661          1.6631
          1.6600          1.6569          1.6539          1.6508          1.6477          1.6446          1.6415
          1.6385          1.6362          1.6333          1.6304          1.6275          1.6246          1.6216
          1.6187          1.6158          1.6129          1.6100          1.6071          1.6042          1.6013
          1.5984          1.5955          1.5926          1.5897          1.5868          1.5840          1.5811
          1.5782          1.5753          1.5724          1.5696          1.5668          1.5639          1.5611
          1.5583          1.5554          1.5526          1.5497          1.5468          1.5440          1.5411
          1.5382          1.5353          1.5324          1.5295          1.5266          1.5237          1.5207
          1.5178          1.5148          1.5118          1.5088          1.5058          1.5027          1.4998
          1.4969          1.4940          1.4911          1.4881          1.4851          1.4821          1.4791
          1.4760          1.4730          1.4699          1.4668          1.4637          1.4606          1.4575
          1.4545          1.4515          1.4484          1.4453          1.4422          1.4391          1.4360
          1.4328          1.4296          1.4265          1.4232          1.4199          1.4166          1.4133
          1.4100          1.4068          1.4035          1.4002          1.3968          2.0076          2.0022
          1.9978          1.9938          1.9892          1.9851          1.9822          1.9800          1.9759
          1.9716          1.9681          1.9658          1.9636          1.9596          1.9557          1.9519
          1.9485          1.9453          1.9422          1.9390          1.9359          1.9325          1.9290
          1.9255          1.9221          1.9188          1.9158          1.9124          1.9090          1.9057
          1.9024          1.8994          1.8965          1.8936          1.8906          1.8875          1.8844
          1.8814          1.8784          1.8755          1.8727          1.8697          1.8669          1.8640
          1.8611          1.8583          1.8557          1.8529          1.8501          1.8474          1.8447
          1.8420          1.8393          1.8367          1.8341          1.8314          1.8287          1.8261
          1.8235          1.8209          1.8183          1.8158          1.8132          1.8106          1.8080
          1.8054          1.8029          1.8003          1.7977          1.7953          1.7927          1.7902
          1.7877          1.7851          1.7825          1.7800          1.7774          1.7749          1.7722
          1.7695          1.7667          1.7639          1.7611          1.7584          1.7557          1.7530
          1.7505          1.7466          1.7427          1.7388          1.7349          1.7311          1.7273
          1.7235          1.7197          1.7160          1.7123          1.7087          1.7050          1.7014
          1.6979          1.6945          1.6911          1.6877          1.6844          1.6811          1.6779
          1.6747          1.6715          1.6684          1.6653          1.6622          1.6591          1.6560
          1.6529          1.6498          1.6467          1.6436          1.6406          1.6375          1.6345
          1.6321          1.6292          1.6263          1.6234          1.6204          1.6175          1.6146
          1.6117          1.6087          1.6058          1.6029          1.6000          1.5971          1.5942
          1.5914          1.5885          1.5856          1.5827          1.5798          1.5769          1.5740
          1.5711          1.5682          1.5653          1.5624          1.5595          1.5565          1.5536
          1.5508          1.5479          1.5450          1.5422          1.5393          1.5364          1.5335
          1.5306          1.5277          1.5248          1.5218          1.5189          1.5159          1.5130
          1.5100          1.5070          1.5039          1.5009          1.4979          1.4948          1.4918
          1.4889          1.4860          1.4830          1.4801          1.4771          1.4740          1.4710
          1.4679          1.4648          1.4617          1.4586          1.4554          1.4523          1.4492
          1.4461          1.4430          1.4399          1.4368          1.4337          1.4305          1.4273
          1.4241          1.4209          1.4177          1.4144          1.4111          1.4077          1.4044
          1.4011          1.3978          1.3944          2.0104          2.0031          1.9968          1.9920
          1.9882          1.9841          1.9796          1.9761          1.9738          1.9708          1.9667
          1.9626          1.9597          1.9577          1.9545          1.9507          1.9470          1.9434
          1.9402          1.9371          1.9341          1.9310          1.9278          1.9243          1.9209
          1.9175          1.9142          1.9112          1.9079          1.9046          1.9013          1.8981
          1.8949          1.8921          1.8893          1.8863          1.8832          1.8802          1.8772
          1.8742          1.8714          1.8686          1.8657          1.8628          1.8600          1.8572
          1.8544          1.8517          1.8490          1.8462          1.8435          1.8408          1.8381
          1.8354          1.8328          1.8302          1.8276          1.8250          1.8223          1.8197
          1.8171          1.8146          1.8120          1.8095          1.8069          1.8043          1.8018
          1.7992          1.7967          1.7941          1.7916          1.7891          1.7866          1.7841
          1.7815          1.7790          1.7764          1.7738          1.7713          1.7687          1.7659
          1.7631          1.7603          1.7576          1.7549          1.7522          1.7496          1.7471
          1.7436          1.7395          1.7355          1.7316          1.7276          1.7237          1.7199
          1.7161          1.7123          1.7085          1.7049          1.7012          1.6977          1.6942
          1.6907          1.6874          1.6840          1.6807          1.6775          1.6743          1.6711
          1.6679          1.6648          1.6616          1.6585          1.6554          1.6524          1.6493
          1.6462          1.6431          1.6400          1.6370          1.6340          1.6310          1.6290
          1.6260          1.6230          1.6200          1.6171          1.6141          1.6111          1.6082
          1.6052          1.6023          1.5993          1.5964          1.5934          1.5905          1.5876
          1.5847          1.5818          1.5789          1.5760          1.5731          1.5702          1.5673
          1.5643          1.5614          1.5585          1.5555          1.5526          1.5496          1.5466
          1.5437          1.5407          1.5378          1.5349          1.5320          1.5291          1.5261
          1.5232          1.5203          1.5173          1.5144          1.5114          1.5084          1.5054
          1.5023          1.4993          1.4962          1.4932          1.4901          1.4870          1.4839
          1.4810          1.4780          1.4750          1.4721          1.4691          1.4660          1.4629
          1.4598          1.4567          1.4535          1.4504          1.4472          1.4440          1.4408
          1.4377          1.4346          1.4314          1.4283          1.4251          1.4219          1.4186
          1.4154          1.4121          1.4088          1.4055          1.4021          1.3987          1.3953
          1.3920          2.0139          2.0050          1.9988          1.9921          1.9866          1.9827
          1.9789          1.9747          1.9705          1.9677          1.9657          1.9617          1.9577
          1.9538          1.9516          1.9494          1.9457          1.9420          1.9384          1.9350
          1.9320          1.9290          1.9260          1.9229          1.9195          1.9161          1.9128
          1.9096          1.9065          1.9033          1.9000          1.8968          1.8936          1.8905
          1.8876          1.8848          1.8818          1.8788          1.8758          1.8729          1.8699
          1.8671          1.8643          1.8614          1.8586          1.8558          1.8530          1.8502
          1.8475          1.8449          1.8421          1.8394          1.8367          1.8341          1.8314
          1.8288          1.8262          1.8236          1.8210          1.8184          1.8158          1.8132
          1.8107          1.8081          1.8056          1.8031          1.8005          1.7979          1.7954
          1.7928          1.7903          1.7878          1.7853          1.7828          1.7803          1.7777
          1.7752          1.7726          1.7700          1.7675          1.7649          1.7622          1.7594
          1.7566          1.7538          1.7512          1.7486          1.7460          1.7434          1.7402
          1.7362          1.7321          1.7281          1.7241          1.7201          1.7162          1.7123
          1.7084          1.7047          1.7009          1.6973          1.6937          1.6902          1.6868
          1.6834          1.6801          1.6768          1.6736          1.6704          1.6672          1.6641
          1.6609          1.6578          1.6547          1.6516          1.6485          1.6455          1.6424
          1.6393          1.6363          1.6332          1.6302          1.6271          1.6250          1.6221
          1.6190          1.6160          1.6131          1.6102          1.6072          1.6043          1.6014
          1.5985          1.5956          1.5927          1.5897          1.5868          1.5839          1.5810
          1.5781          1.5752          1.5723          1.5694          1.5664          1.5634          1.5604
          1.5575          1.5545          1.5515          1.5485          1.5455          1.5425          1.5395
          1.5365          1.5335          1.5305          1.5275          1.5245          1.5215          1.5186
          1.5156          1.5127          1.5097          1.5067          1.5037          1.5006          1.4976
          1.4945          1.4915          1.4884          1.4853          1.4822          1.4791          1.4760
          1.4729          1.4699          1.4669          1.4639          1.4608          1.4578          1.4547
          1.4516          1.4484          1.4452          1.4420          1.4388          1.4355          1.4323
          1.4291          1.4260          1.4228          1.4196          1.4163          1.4131          1.4098
          1.4065          1.4031          1.3998          1.3964          1.3930          1.3896          2.0132
          2.0061          1.9985          1.9921          1.9873          1.9808          1.9767          1.9732
          1.9691          1.9651          1.9615          1.9594          1.9560          1.9522          1.9484
          1.9449          1.9432          1.9399          1.9363          1.9328          1.9293          1.9261
          1.9232          1.9203          1.9172          1.9139          1.9106          1.9073          1.9041
          1.9010          1.8979          1.8947          1.8915          1.8883          1.8852          1.8823
          1.8795          1.8766          1.8736          1.8706          1.8677          1.8648          1.8620
          1.8592          1.8564          1.8536          1.8508          1.8480          1.8453          1.8426
          1.8400          1.8373          1.8346          1.8319          1.8292          1.8266          1.8240
          1.8214          1.8189          1.8163          1.8137          1.8111          1.8085          1.8060
          1.8035          1.8010          1.7984          1.7959          1.7934          1.7908          1.7883
          1.7858          1.7833          1.7808          1.7783          1.7758          1.7732          1.7707
          1.7681          1.7656          1.7630          1.7604          1.7577          1.7549          1.7522
          1.7496          1.7470          1.7443          1.7416          1.7389          1.7357          1.7316
          1.7275          1.7234          1.7194          1.7154          1.7115          1.7077          1.7039
          1.7002          1.6965          1.6929          1.6894          1.6859          1.6825          1.6792
          1.6758          1.6725          1.6692          1.6660          1.6628          1.6596          1.6564
          1.6532          1.6501          1.6471          1.6440          1.6409          1.6378          1.6348
          1.6317          1.6287          1.6256          1.6226          1.6205          1.6174          1.6143
          1.6113          1.6082          1.6052          1.6023          1.5994          1.5965          1.5936
          1.5907          1.5878          1.5849          1.5820          1.5791          1.5762          1.5733
          1.5704          1.5675          1.5645          1.5616          1.5587          1.5557          1.5528
          1.5498          1.5469          1.5439          1.5409          1.5379          1.5349          1.5319
          1.5289          1.5259          1.5229          1.5199          1.5168          1.5138          1.5107
          1.5076          1.5046          1.5016          1.4986          1.4955          1.4925          1.4894
          1.4863          1.4832          1.4801          1.4770          1.4739          1.4708          1.4676
          1.4645          1.4615          1.4585          1.4554          1.4523          1.4493          1.4462
          1.4430          1.4398          1.4366          1.4334          1.4301          1.4268          1.4236
          1.4204          1.4172          1.4139          1.4107          1.4074          1.4041          1.4007
          1.3974          1.3940          1.3906          1.3872          2.0112          2.0043          1.9983
          1.9914          1.9851          1.9806          1.9756          1.9704          1.9672          1.9632
          1.9593          1.9555          1.9528          1.9500          1.9462          1.9426          1.9390
          1.9362          1.9337          1.9302          1.9267          1.9233          1.9200          1.9170
          1.9142          1.9111          1.9078          1.9045          1.9013          1.8982          1.8951
          1.8920          1.8888          1.8857          1.8826          1.8795          1.8766          1.8738
          1.8708          1.8679          1.8650          1.8621          1.8593          1.8565          1.8537
          1.8509          1.8481          1.8454          1.8426          1.8399          1.8373          1.8346
          1.8319          1.8293          1.8266          1.8240          1.8214          1.8188          1.8163
          1.8137          1.8111          1.8085          1.8060          1.8035          1.8009          1.7984
          1.7960          1.7934          1.7909          1.7884          1.7859          1.7834          1.7809
          1.7784          1.7759          1.7734          1.7709          1.7683          1.7658          1.7632
          1.7607          1.7581          1.7555          1.7528          1.7502          1.7475          1.7448
          1.7421          1.7394          1.7366          1.7339          1.7305          1.7265          1.7224
          1.7184          1.7143          1.7103          1.7063          1.7024          1.6986          1.6948
          1.6911          1.6875          1.6840          1.6806          1.6772          1.6739          1.6706
          1.6674          1.6642          1.6610          1.6578          1.6547          1.6516          1.6485
          1.6454          1.6423          1.6392          1.6361          1.6330          1.6300          1.6269
          1.6238          1.6207          1.6176          1.6154          1.6123          1.6093          1.6063
          1.6032          1.6002          1.5972          1.5941          1.5911          1.5883          1.5854
          1.5825          1.5797          1.5768          1.5739          1.5710          1.5681          1.5652
          1.5623          1.5594          1.5564          1.5535          1.5506          1.5476          1.5447
          1.5417          1.5387          1.5358          1.5328          1.5298          1.5268          1.5238
          1.5207          1.5177          1.5147          1.5116          1.5086          1.5055          1.5024
          1.4993          1.4963          1.4933          1.4903          1.4872          1.4841          1.4810
          1.4779          1.4748          1.4717          1.4686          1.4654          1.4623          1.4591
          1.4560          1.4529          1.4498          1.4468          1.4437          1.4406          1.4374
          1.4343          1.4311          1.4279          1.4246          1.4213          1.4180          1.4147
          1.4115          1.4082          1.4049          1.4017          1.3983          1.3950          1.3916
          1.3882          1.3848          2.0089          2.0022          1.9961          1.9903          1.9843
          1.9782          1.9738          1.9696          1.9645          1.9611          1.9572          1.9534
          1.9497          1.9463          1.9439          1.9402          1.9366          1.9331          1.9297
          1.9274          1.9239          1.9205          1.9172          1.9139          1.9107          1.9080
          1.9048          1.9016          1.8984          1.8953          1.8921          1.8891          1.8860
          1.8829          1.8798          1.8767          1.8737          1.8708          1.8679          1.8650
          1.8621          1.8592          1.8564          1.8536          1.8508          1.8480          1.8453
          1.8425          1.8398          1.8371          1.8344          1.8318          1.8292          1.8265
          1.8239          1.8212          1.8186          1.8161          1.8135          1.8109          1.8083
          1.8057          1.8032          1.8006          1.7981          1.7956          1.7931          1.7906
          1.7881          1.7856          1.7830          1.7805          1.7780          1.7756          1.7731
          1.7706          1.7681          1.7656          1.7631          1.7605          1.7579          1.7553
          1.7527          1.7501          1.7474          1.7448          1.7421          1.7393          1.7366
          1.7338          1.7310          1.7283          1.7247          1.7207          1.7166          1.7126
          1.7086          1.7047          1.7008          1.6970          1.6933          1.6896          1.6860
          1.6824          1.6788          1.6754          1.6719          1.6685          1.6652          1.6620
          1.6588          1.6557          1.6525          1.6494          1.6463          1.6432          1.6402
          1.6371          1.6340          1.6309          1.6279          1.6248          1.6217          1.6186
          1.6155          1.6128          1.6102          1.6072          1.6041          1.6011          1.5981
          1.5951          1.5921          1.5890          1.5860          1.5830          1.5800          1.5771
          1.5742          1.5713          1.5685          1.5656          1.5628          1.5599          1.5570
          1.5541          1.5511          1.5482          1.5453          1.5423          1.5394          1.5364
          1.5334          1.5305          1.5275          1.5245          1.5215          1.5185          1.5154
          1.5124          1.5094          1.5063          1.5033          1.5002          1.4971          1.4940
          1.4909          1.4877          1.4848          1.4818          1.4787          1.4757          1.4726
          1.4694          1.4663          1.4632          1.4600          1.4569          1.4537          1.4505
          1.4473          1.4442          1.4411          1.4380          1.4349          1.4318          1.4286
          1.4255          1.4223          1.4190          1.4157          1.4124          1.4091          1.4057
          1.4025          1.3992          1.3959          1.3926          1.3892          1.3858          1.3824
          2.0055          1.9987          1.9934          1.9878          1.9823          1.9768          1.9712
          1.9670          1.9630          1.9591          1.9549          1.9512          1.9475          1.9439
          1.9404          1.9377          1.9341          1.9306          1.9272          1.9238          1.9208
          1.9176          1.9143          1.9110          1.9078          1.9046          1.9016          1.8984
          1.8953          1.8921          1.8890          1.8860          1.8829          1.8798          1.8767
          1.8736          1.8706          1.8676          1.8647          1.8617          1.8588          1.8559
          1.8531          1.8503          1.8475          1.8447          1.8419          1.8391          1.8364
          1.8337          1.8310          1.8284          1.8257          1.8231          1.8204          1.8178
          1.8151          1.8125          1.8100          1.8074          1.8048          1.8022          1.7997
          1.7972          1.7946          1.7922          1.7897          1.7872          1.7847          1.7822
          1.7797          1.7772          1.7747          1.7722          1.7698          1.7673          1.7648
          1.7623          1.7599          1.7574          1.7549          1.7523          1.7497          1.7471
          1.7444          1.7418          1.7391          1.7364          1.7336          1.7308          1.7281
          1.7253          1.7225          1.7186          1.7145          1.7104          1.7064          1.7025
          1.6986          1.6947          1.6910          1.6873          1.6837          1.6801          1.6766
          1.6732          1.6698          1.6664          1.6632          1.6599          1.6567          1.6536
          1.6504          1.6472          1.6440          1.6408          1.6378          1.6347          1.6316
          1.6286          1.6255          1.6224          1.6194          1.6163          1.6132          1.6101
          1.6078          1.6048          1.6018          1.5988          1.5958          1.5928          1.5897
          1.5867          1.5837          1.5807          1.5777          1.5747          1.5717          1.5687
          1.5657          1.5629          1.5600          1.5571          1.5543          1.5514          1.5485
          1.5456          1.5427          1.5398          1.5369          1.5339          1.5310          1.5280
          1.5250          1.5220          1.5190          1.5160          1.5130          1.5100          1.5070
          1.5039          1.5009          1.4978          1.4948          1.4916          1.4885          1.4854
          1.4822          1.4791          1.4761          1.4731          1.4701          1.4671          1.4640
          1.4608          1.4577          1.4545          1.4514          1.4482          1.4450          1.4417
          1.4385          1.4354          1.4323          1.4292          1.4261          1.4229          1.4197
          1.4165          1.4133          1.4101          1.4068          1.4034          1.4000          1.3967
          1.3934          1.3901          1.3868          1.3834          1.3800          2.0005          1.9942
          1.9884          1.9836          1.9789          1.9741          1.9690          1.9641          1.9601
          1.9562          1.9524          1.9486          1.9450          1.9414          1.9379          1.9345
          1.9313          1.9278          1.9244          1.9210          1.9175          1.9141          1.9107
          1.9074          1.9041          1.9009          1.8977          1.8945          1.8913          1.8881
          1.8850          1.8819          1.8789          1.8758          1.8727          1.8696          1.8666
          1.8636          1.8607          1.8578          1.8548          1.8520          1.8491          1.8463
          1.8435          1.8408          1.8381          1.8353          1.8325          1.8299          1.8272
          1.8245          1.8219          1.8193          1.8166          1.8140          1.8114          1.8088
          1.8062          1.8036          1.8011          1.7986          1.7960          1.7934          1.7909
          1.7885          1.7860          1.7835          1.7811          1.7786          1.7761          1.7736
          1.7712          1.7687          1.7662          1.7638          1.7613          1.7588          1.7563
          1.7539          1.7515          1.7490          1.7465          1.7438          1.7412          1.7385
          1.7358          1.7331          1.7304          1.7277          1.7249          1.7221          1.7193
          1.7162          1.7122          1.7081          1.7040          1.6999          1.6960          1.6921
          1.6882          1.6845          1.6808          1.6772          1.6737          1.6703          1.6669
          1.6635          1.6603          1.6571          1.6539          1.6507          1.6476          1.6445
          1.6414          1.6383          1.6353          1.6322          1.6291          1.6261          1.6230
          1.6198          1.6167          1.6137          1.6106          1.6075          1.6045          1.6021
          1.5992          1.5962          1.5932          1.5902          1.5872          1.5842          1.5812
          1.5782          1.5752          1.5722          1.5692          1.5662          1.5632          1.5602
          1.5572          1.5542          1.5513          1.5485          1.5456          1.5427          1.5398
          1.5370          1.5341          1.5312          1.5282          1.5253          1.5224          1.5194
          1.5164          1.5134          1.5104          1.5074          1.5044          1.5014          1.4983
          1.4953          1.4922          1.4891          1.4860          1.4829          1.4798          1.4766
          1.4735          1.4703          1.4673          1.4643          1.4613          1.4583          1.4552
          1.4521          1.4489          1.4457          1.4426          1.4394          1.4361          1.4329
          1.4297          1.4266          1.4234          1.4203          1.4171          1.4140          1.4108
          1.4075          1.4043          1.4010          1.3977          1.3944          1.3910          1.3877
          1.3843          1.3810          1.3776          1.9951          1.9893          1.9840          1.9789
          1.9744          1.9700          1.9658          1.9615          1.9573          1.9535          1.9498
          1.9459          1.9420          1.9383          1.9346          1.9310          1.9275          1.9239
          1.9204          1.9169          1.9135          1.9101          1.9068          1.9034          1.9002
          1.8970          1.8938          1.8906          1.8875          1.8843          1.8812          1.8781
          1.8751          1.8721          1.8690          1.8660          1.8630          1.8600          1.8571
          1.8542          1.8513          1.8484          1.8455          1.8427          1.8400          1.8372
          1.8345          1.8318          1.8290          1.8263          1.8237          1.8210          1.8184
          1.8158          1.8132          1.8105          1.8079          1.8053          1.8027          1.8002
          1.7977          1.7951          1.7926          1.7900          1.7875          1.7850          1.7825
          1.7801          1.7777          1.7752          1.7728          1.7703          1.7678          1.7654
          1.7629          1.7605          1.7580          1.7556          1.7531          1.7505          1.7481
          1.7457          1.7433          1.7407          1.7382          1.7355          1.7328          1.7301
          1.7274          1.7246          1.7219          1.7191          1.7163          1.7135          1.7099
          1.7057          1.7015          1.6973          1.6933          1.6895          1.6857          1.6820
          1.6783          1.6746          1.6710          1.6675          1.6641          1.6607          1.6574
          1.6542          1.6510          1.6479          1.6447          1.6416          1.6385          1.6355
          1.6324          1.6294          1.6263          1.6233          1.6203          1.6172          1.6141
          1.6111          1.6080          1.6049          1.6019          1.5995          1.5965          1.5936
          1.5906          1.5876          1.5846          1.5816          1.5786          1.5756          1.5726
          1.5697          1.5667          1.5637          1.5607          1.5577          1.5547          1.5517
          1.5487          1.5457          1.5427          1.5398          1.5370          1.5341          1.5312
          1.5283          1.5254          1.5225          1.5196          1.5166          1.5137          1.5108
          1.5078          1.5048          1.5018          1.4988          1.4958          1.4927          1.4897
          1.4866          1.4835          1.4804          1.4773          1.4742          1.4710          1.4679
          1.4647          1.4615          1.4585          1.4555          1.4525          1.4494          1.4464
          1.4433          1.4401          1.4369          1.4337          1.4305          1.4273          1.4240
          1.4208          1.4177          1.4145          1.4114          1.4082          1.4050          1.4018
          1.3985          1.3953          1.3920          1.3887          1.3853          1.3819          1.3786
          1.3752          1.9903          1.9843          1.9793          1.9747          1.9702          1.9660
          1.9618          1.9578          1.9537          1.9497          1.9457          1.9419          1.9382
          1.9343          1.9307          1.9271          1.9236          1.9202          1.9167          1.9133
          1.9099          1.9065          1.9032          1.9000          1.8966          1.8934          1.8903
          1.8872          1.8841          1.8809          1.8778          1.8748          1.8717          1.8687
          1.8658          1.8628          1.8597          1.8568          1.8538          1.8509          1.8481
          1.8452          1.8423          1.8395          1.8367          1.8340          1.8313          1.8286
          1.8259          1.8231          1.8204          1.8178          1.8152          1.8126          1.8100
          1.8074          1.8047          1.8021          1.7996          1.7970          1.7945          1.7920
          1.7895          1.7869          1.7843          1.7819          1.7794          1.7769          1.7745
          1.7721          1.7697          1.7672          1.7647          1.7623          1.7599          1.7574
          1.7550          1.7525          1.7501          1.7476          1.7450          1.7426          1.7401
          1.7377          1.7352          1.7326          1.7300          1.7273          1.7246          1.7218
          1.7190          1.7163          1.7135          1.7107          1.7079          1.7037          1.6995
          1.6953          1.6912          1.6871          1.6832          1.6793          1.6755          1.6718
          1.6683          1.6648          1.6614          1.6581          1.6549          1.6517          1.6485
          1.6453          1.6421          1.6390          1.6359          1.6328          1.6298          1.6267
          1.6237          1.6207          1.6176          1.6146          1.6115          1.6085          1.6054
          1.6024          1.5993          1.5965          1.5941          1.5911          1.5881          1.5851
          1.5821          1.5791          1.5761          1.5732          1.5702          1.5672          1.5643
          1.5613          1.5583          1.5554          1.5524          1.5494          1.5464          1.5434
          1.5404          1.5374          1.5344          1.5314          1.5284          1.5255          1.5226
          1.5197          1.5168          1.5139          1.5110          1.5081          1.5051          1.5022
          1.4992          1.4962          1.4933          1.4902          1.4872          1.4842          1.4811
          1.4780          1.4749          1.4717          1.4686          1.4655          1.4623          1.4592
          1.4560          1.4528          1.4497          1.4467          1.4436          1.4406          1.4376
          1.4345          1.4314          1.4282          1.4249          1.4217          1.4184          1.4151
          1.4119          1.4088          1.4056          1.4024          1.3992          1.3960          1.3928
          1.3895          1.3862          1.3829          1.3795          1.3762          1.3728          1.9810
          1.9754          1.9708          1.9669          1.9632          1.9591          1.9551          1.9510
          1.9469          1.9429          1.9390          1.9353          1.9316          1.9280          1.9242
          1.9207          1.9172          1.9139          1.9105          1.9070          1.9037          1.9004
          1.8971          1.8939          1.8906          1.8874          1.8843          1.8812          1.8782
          1.8751          1.8720          1.8689          1.8659          1.8630          1.8600          1.8571
          1.8541          1.8511          1.8482          1.8454          1.8425          1.8397          1.8368
          1.8340          1.8312          1.8285          1.8258          1.8231          1.8205          1.8178
          1.8150          1.8124          1.8098          1.8072          1.8047          1.8021          1.7995
          1.7969          1.7943          1.7918          1.7893          1.7868          1.7843          1.7818
          1.7793          1.7767          1.7743          1.7718          1.7694          1.7670          1.7646
          1.7622          1.7598          1.7573          1.7549          1.7525          1.7501          1.7477
          1.7452          1.7428          1.7403          1.7377          1.7353          1.7329          1.7304
          1.7279          1.7253          1.7227          1.7201          1.7174          1.7146          1.7118
          1.7090          1.7063          1.7035          1.6997          1.6954          1.6912          1.6871
          1.6830          1.6791          1.6752          1.6714          1.6676          1.6639          1.6604
          1.6568          1.6534          1.6500          1.6468          1.6437          1.6406          1.6375
          1.6345          1.6315          1.6285          1.6255          1.6225          1.6195          1.6164
          1.6134          1.6104          1.6074          1.6043          1.6013          1.5983          1.5953
          1.5921          1.5898          1.5868          1.5839          1.5810          1.5781          1.5752
          1.5723          1.5695          1.5666          1.5636          1.5607          1.5577          1.5548
          1.5518          1.5489          1.5459          1.5430          1.5400          1.5371          1.5341
          1.5311          1.5281          1.5251          1.5220          1.5190          1.5161          1.5132
          1.5103          1.5074          1.5045          1.5016          1.4987          1.4957          1.4928
          1.4899          1.4869          1.4839          1.4809          1.4779          1.4749          1.4718
          1.4687          1.4656          1.4625          1.4594          1.4562          1.4531          1.4499
          1.4468          1.4436          1.4405          1.4375          1.4344          1.4314          1.4284
          1.4253          1.4222          1.4191          1.4158          1.4126          1.4093          1.4060
          1.4029          1.3997          1.3965          1.3934          1.3901          1.3869          1.3837
          1.3804          1.3771          1.3738          1.3704          1.9688          1.9646          1.9611
          1.9578          1.9537          1.9497          1.9454          1.9413          1.9372          1.9333
          1.9296          1.9259          1.9223          1.9187          1.9149          1.9115          1.9081
          1.9048          1.9015          1.8980          1.8947          1.8915          1.8883          1.8852
          1.8819          1.8787          1.8756          1.8726          1.8696          1.8666          1.8635
          1.8605          1.8575          1.8546          1.8517          1.8489          1.8459          1.8429
          1.8401          1.8373          1.8345          1.8317          1.8289          1.8260          1.8233
          1.8206          1.8180          1.8153          1.8127          1.8100          1.8073          1.8048
          1.8022          1.7997          1.7972          1.7947          1.7920          1.7894          1.7869
          1.7844          1.7819          1.7795          1.7770          1.7746          1.7721          1.7695
          1.7671          1.7647          1.7624          1.7600          1.7577          1.7553          1.7529
          1.7505          1.7481          1.7457          1.7433          1.7410          1.7386          1.7361
          1.7337          1.7312          1.7288          1.7264          1.7239          1.7215          1.7190
          1.7165          1.7138          1.7112          1.7085          1.7058          1.7030          1.7003
          1.6976          1.6934          1.6892          1.6850          1.6809          1.6769          1.6730
          1.6691          1.6653          1.6616          1.6579          1.6544          1.6509          1.6474
          1.6441          1.6408          1.6375          1.6343          1.6311          1.6281          1.6251
          1.6221          1.6192          1.6163          1.6134          1.6105          1.6076          1.6046
          1.6017          1.5988          1.5958          1.5928          1.5898          1.5870          1.5841
          1.5812          1.5783          1.5754          1.5725          1.5696          1.5668          1.5640
          1.5612          1.5584          1.5556          1.5528          1.5499          1.5471          1.5443
          1.5414          1.5385          1.5356          1.5327          1.5297          1.5268          1.5238
          1.5209          1.5179          1.5149          1.5119          1.5089          1.5059          1.5030
          1.5002          1.4973          1.4944          1.4916          1.4887          1.4858          1.4829
          1.4800          1.4770          1.4740          1.4709          1.4680          1.4651          1.4620
          1.4590          1.4559          1.4528          1.4497          1.4466          1.4435          1.4403
          1.4372          1.4340          1.4310          1.4280          1.4250          1.4220          1.4190
          1.4159          1.4129          1.4098          1.4066          1.4033          1.4001          1.3968
          1.3937          1.3906          1.3874          1.3842          1.3811          1.3778          1.3746
          1.3713          1.3680          1.9579          1.9548          1.9516          1.9475          1.9432
          1.9389          1.9347          1.9306          1.9265          1.9227          1.9191          1.9155
          1.9120          1.9082          1.9045          1.9011          1.8977          1.8945          1.8913
          1.8878          1.8845          1.8814          1.8782          1.8751          1.8719          1.8687
          1.8657          1.8627          1.8598          1.8568          1.8537          1.8508          1.8479
          1.8450          1.8422          1.8394          1.8364          1.8335          1.8307          1.8280
          1.8252          1.8225          1.8197          1.8169          1.8142          1.8116          1.8090
          1.8065          1.8039          1.8012          1.7986          1.7961          1.7936          1.7911
          1.7886          1.7861          1.7836          1.7810          1.7785          1.7761          1.7736
          1.7712          1.7689          1.7664          1.7639          1.7615          1.7591          1.7568
          1.7544          1.7521          1.7498          1.7475          1.7451          1.7428          1.7404
          1.7381          1.7358          1.7335          1.7311          1.7288          1.7263          1.7239
          1.7215          1.7192          1.7168          1.7144          1.7119          1.7095          1.7070
          1.7044          1.7018          1.6991          1.6965          1.6938          1.6907          1.6865
          1.6823          1.6782          1.6742          1.6703          1.6663          1.6625          1.6587
          1.6550          1.6514          1.6479          1.6444          1.6410          1.6377          1.6344
          1.6312          1.6280          1.6249          1.6218          1.6187          1.6157          1.6126
          1.6097          1.6068          1.6039          1.6011          1.5982          1.5953          1.5925
          1.5895          1.5867          1.5838          1.5810          1.5782          1.5753          1.5725
          1.5696          1.5667          1.5639          1.5610          1.5582          1.5554          1.5527
          1.5500          1.5473          1.5445          1.5418          1.5390          1.5362          1.5334
          1.5306          1.5278          1.5250          1.5222          1.5194          1.5165          1.5136
          1.5106          1.5077          1.5047          1.5018          1.4988          1.4958          1.4929
          1.4901          1.4873          1.4844          1.4816          1.4787          1.4759          1.4729
          1.4700          1.4670          1.4640          1.4610          1.4582          1.4553          1.4524
          1.4493          1.4463          1.4432          1.4401          1.4371          1.4340          1.4308
          1.4277          1.4245          1.4216          1.4187          1.4157          1.4127          1.4097
          1.4067          1.4036          1.4006          1.3974          1.3942          1.3909          1.3878
          1.3847          1.3816          1.3784          1.3753          1.3721          1.3689          1.3656
          1.9481          1.9446          1.9401          1.9356          1.9312          1.9269          1.9227
          1.9186          1.9146          1.9108          1.9072          1.9036          1.9000          1.8962
          1.8925          1.8892          1.8859          1.8827          1.8794          1.8760          1.8728
          1.8697          1.8666          1.8635          1.8603          1.8572          1.8542          1.8513
          1.8485          1.8455          1.8425          1.8395          1.8367          1.8340          1.8312
          1.8284          1.8255          1.8227          1.8199          1.8173          1.8146          1.8119
          1.8091          1.8064          1.8038          1.8013          1.7988          1.7963          1.7937
          1.7911          1.7885          1.7861          1.7836          1.7812          1.7788          1.7764
          1.7738          1.7713          1.7689          1.7666          1.7642          1.7619          1.7595
          1.7571          1.7547          1.7523          1.7500          1.7477          1.7455          1.7432
          1.7410          1.7387          1.7364          1.7341          1.7318          1.7296          1.7273
          1.7251          1.7228          1.7205          1.7181          1.7158          1.7134          1.7112
          1.7088          1.7065          1.7041          1.7017          1.6992          1.6967          1.6942
          1.6916          1.6890          1.6865          1.6828          1.6787          1.6746          1.6704
          1.6664          1.6624          1.6585          1.6547          1.6511          1.6475          1.6440
          1.6406          1.6372          1.6338          1.6306          1.6273          1.6242          1.6211
          1.6180          1.6149          1.6119          1.6089          1.6059          1.6030          1.6000
          1.5971          1.5941          1.5913          1.5884          1.5856          1.5827          1.5799
          1.5774          1.5746          1.5718          1.5690          1.5662          1.5633          1.5605
          1.5577          1.5549          1.5522          1.5494          1.5466          1.5439          1.5413
          1.5386          1.5360          1.5333          1.5306          1.5279          1.5251          1.5224
          1.5197          1.5169          1.5141          1.5114          1.5086          1.5058          1.5030
          1.5002          1.4973          1.4944          1.4915          1.4886          1.4856          1.4827
          1.4800          1.4772          1.4744          1.4716          1.4687          1.4658          1.4629
          1.4600          1.4570          1.4541          1.4512          1.4484          1.4455          1.4427
          1.4397          1.4367          1.4337          1.4306          1.4275          1.4245          1.4214
          1.4183          1.4152          1.4123          1.4094          1.4065          1.4035          1.4005
          1.3975          1.3945          1.3915          1.3883          1.3851          1.3819          1.3789
          1.3758          1.3727          1.3696          1.3664          1.3632          1.9387          1.9344
          1.9297          1.9251          1.9206          1.9163          1.9121          1.9079          1.9039
          1.9002          1.8965          1.8930          1.8892          1.8855          1.8818          1.8784
          1.8752          1.8720          1.8687          1.8654          1.8622          1.8591          1.8561
          1.8530          1.8499          1.8468          1.8439          1.8410          1.8382          1.8353
          1.8323          1.8294          1.8267          1.8240          1.8213          1.8185          1.8157
          1.8129          1.8103          1.8076          1.8050          1.8024          1.7997          1.7970
          1.7945          1.7920          1.7896          1.7871          1.7846          1.7821          1.7796
          1.7771          1.7748          1.7724          1.7701          1.7676          1.7652          1.7628
          1.7604          1.7581          1.7558          1.7535          1.7512          1.7488          1.7465
          1.7441          1.7419          1.7397          1.7375          1.7353          1.7331          1.7308
          1.7286          1.7264          1.7242          1.7220          1.7198          1.7176          1.7153
          1.7131          1.7108          1.7085          1.7062          1.7040          1.7017          1.6995
          1.6971          1.6948          1.6924          1.6899          1.6875          1.6850          1.6824
          1.6797          1.6758          1.6717          1.6677          1.6636          1.6596          1.6556
          1.6518          1.6479          1.6442          1.6405          1.6369          1.6335          1.6302
          1.6270          1.6239          1.6208          1.6178          1.6148          1.6118          1.6088
          1.6058          1.6029          1.6000          1.5971          1.5942          1.5913          1.5884
          1.5855          1.5826          1.5796          1.5766          1.5736          1.5715          1.5688
          1.5661          1.5633          1.5606          1.5578          1.5550          1.5522          1.5495
          1.5467          1.5440          1.5413          1.5386          1.5358          1.5332          1.5306
          1.5280          1.5253          1.5227          1.5201          1.5174          1.5148          1.5121
          1.5094          1.5066          1.5039          1.5012          1.4984          1.4957          1.4929
          1.4901          1.4874          1.4846          1.4818          1.4789          1.4761          1.4731
          1.4704          1.4676          1.4648          1.4620          1.4591          1.4562          1.4533
          1.4505          1.4475          1.4446          1.4418          1.4390          1.4362          1.4334
          1.4305          1.4275          1.4245          1.4215          1.4184          1.4154          1.4123
          1.4092          1.4063          1.4034          1.4005          1.3975          1.3946          1.3916
          1.3886          1.3856          1.3826          1.3795          1.3763          1.3732          1.3701
          1.3670          1.3639          1.3608          1.9348          1.9303          1.9258          1.9209
          1.9163          1.9118          1.9075          1.9032          1.8991          1.8951          1.8914
          1.8878          1.8843          1.8805          1.8768          1.8732          1.8697          1.8665
          1.8633          1.8602          1.8569          1.8536          1.8506          1.8476          1.8447
          1.8416          1.8385          1.8356          1.8328          1.8300          1.8272          1.8243
          1.8214          1.8187          1.8160          1.8134          1.8107          1.8080          1.8052
          1.8026          1.8000          1.7975          1.7949          1.7923          1.7897          1.7871
          1.7846          1.7822          1.7799          1.7774          1.7749          1.7725          1.7701
          1.7677          1.7654          1.7632          1.7608          1.7584          1.7560          1.7536
          1.7513          1.7491          1.7469          1.7446          1.7423          1.7400          1.7377
          1.7354          1.7332          1.7311          1.7290          1.7268          1.7246          1.7224
          1.7202          1.7180          1.7158          1.7137          1.7115          1.7093          1.7070
          1.7048          1.7025          1.7001          1.6979          1.6956          1.6933          1.6910
          1.6886          1.6862          1.6838          1.6813          1.6788          1.6764          1.6731
          1.6690          1.6649          1.6607          1.6568          1.6529          1.6491          1.6452
          1.6415          1.6378          1.6342          1.6307          1.6273          1.6240          1.6207
          1.6175          1.6144          1.6114          1.6085          1.6056          1.6027          1.5999
          1.5971          1.5944          1.5916          1.5889          1.5860          1.5831          1.5802
          1.5772          1.5743          1.5714          1.5686          1.5659          1.5632          1.5605
          1.5577          1.5550          1.5522          1.5494          1.5467          1.5439          1.5412
          1.5385          1.5357          1.5330          1.5303          1.5276          1.5249          1.5222
          1.5196          1.5170          1.5144          1.5118          1.5092          1.5066          1.5039
          1.5012          1.4985          1.4957          1.4930          1.4903          1.4875          1.4847
          1.4820          1.4792          1.4764          1.4736          1.4708          1.4680          1.4652
          1.4624          1.4595          1.4567          1.4538          1.4509          1.4481          1.4452
          1.4423          1.4393          1.4364          1.4335          1.4307          1.4279          1.4251
          1.4222          1.4193          1.4163          1.4132          1.4102          1.4071          1.4040
          1.4009          1.3980          1.3950          1.3921          1.3891          1.3861          1.3831
          1.3801          1.3771          1.3740          1.3709          1.3677          1.3646          1.3615
          1.3584          1.9299          1.9248          1.9203          1.9160          1.9112          1.9066
          1.9022          1.8979          1.8938          1.8897          1.8858          1.8821          1.8786
          1.8751          1.8714          1.8678          1.8643          1.8608          1.8575          1.8545
          1.8514          1.8482          1.8450          1.8419          1.8390          1.8362          1.8332
          1.8301          1.8272          1.8244          1.8217          1.8190          1.8162          1.8134
          1.8106          1.8080          1.8055          1.8028          1.8001          1.7975          1.7948
          1.7923          1.7898          1.7873          1.7848          1.7822          1.7797          1.7772
          1.7749          1.7725          1.7702          1.7677          1.7653          1.7630          1.7606
          1.7584          1.7561          1.7538          1.7515          1.7491          1.7468          1.7445
          1.7423          1.7401          1.7379          1.7357          1.7334          1.7311          1.7289
          1.7267          1.7246          1.7225          1.7204          1.7182          1.7160          1.7139
          1.7117          1.7096          1.7074          1.7053          1.7031          1.7008          1.6985
          1.6962          1.6939          1.6916          1.6894          1.6870          1.6847          1.6823
          1.6799          1.6774          1.6750          1.6725          1.6700          1.6660          1.6619
          1.6577          1.6537          1.6496          1.6457          1.6418          1.6381          1.6345
          1.6310          1.6276          1.6242          1.6209          1.6176          1.6144          1.6112
          1.6082          1.6052          1.6022          1.5992          1.5963          1.5936          1.5908
          1.5881          1.5853          1.5826          1.5798          1.5771          1.5743          1.5715
          1.5688          1.5659          1.5631          1.5603          1.5575          1.5546          1.5518
          1.5491          1.5464          1.5436          1.5409          1.5382          1.5354          1.5327
          1.5300          1.5273          1.5246          1.5219          1.5192          1.5165          1.5138
          1.5111          1.5085          1.5059          1.5033          1.5007          1.4981          1.4955
          1.4928          1.4901          1.4874          1.4847          1.4819          1.4792          1.4764
          1.4736          1.4709          1.4681          1.4653          1.4625          1.4596          1.4568
          1.4540          1.4512          1.4484          1.4455          1.4426          1.4397          1.4368
          1.4339          1.4310          1.4280          1.4251          1.4223          1.4195          1.4167
          1.4138          1.4109          1.4079          1.4048          1.4018          1.3986          1.3955
          1.3924          1.3895          1.3866          1.3836          1.3806          1.3776          1.3746
          1.3715          1.3685          1.3654          1.3622          1.3590          1.3559          1.9237
          1.9184          1.9137          1.9094          1.9053          1.9009          1.8964          1.8921
          1.8880          1.8839          1.8800          1.8762          1.8726          1.8692          1.8657
          1.8621          1.8586          1.8551          1.8518          1.8485          1.8455          1.8426
          1.8394          1.8363          1.8332          1.8304          1.8276          1.8247          1.8217
          1.8188          1.8161          1.8135          1.8108          1.8080          1.8053          1.8026
          1.8000          1.7975          1.7949          1.7923          1.7897          1.7871          1.7846
          1.7822          1.7797          1.7772          1.7747          1.7722          1.7698          1.7675
          1.7652          1.7629          1.7605          1.7581          1.7558          1.7535          1.7513
          1.7491          1.7468          1.7445          1.7422          1.7399          1.7376          1.7355
          1.7333          1.7312          1.7289          1.7267          1.7245          1.7223          1.7201
          1.7180          1.7160          1.7138          1.7117          1.7096          1.7074          1.7053
          1.7032          1.7010          1.6989          1.6967          1.6944          1.6922          1.6899
          1.6875          1.6852          1.6829          1.6806          1.6782          1.6758          1.6734
          1.6709          1.6684          1.6660          1.6627          1.6586          1.6545          1.6503
          1.6463          1.6423          1.6385          1.6346          1.6309          1.6272          1.6237
          1.6202          1.6170          1.6138          1.6107          1.6077          1.6047          1.6018
          1.5988          1.5959          1.5930          1.5901          1.5872          1.5844          1.5815
          1.5788          1.5761          1.5734          1.5706          1.5679          1.5652          1.5624
          1.5597          1.5570          1.5543          1.5516          1.5489          1.5461          1.5432
          1.5404          1.5376          1.5349          1.5322          1.5295          1.5268          1.5241
          1.5214          1.5187          1.5160          1.5133          1.5106          1.5079          1.5052
          1.5025          1.4999          1.4973          1.4947          1.4921          1.4895          1.4869
          1.4842          1.4816          1.4789          1.4762          1.4734          1.4707          1.4679
          1.4651          1.4624          1.4596          1.4568          1.4539          1.4511          1.4482
          1.4454          1.4427          1.4399          1.4370          1.4341          1.4313          1.4283
          1.4254          1.4225          1.4195          1.4167          1.4138          1.4110          1.4081
          1.4053          1.4024          1.3994          1.3963          1.3932          1.3901          1.3869
          1.3839          1.3810          1.3780          1.3750          1.3720          1.3690          1.3659
          1.3629          1.3598          1.3566          1.3535          1.9181          1.9127          1.9077
          1.9033          1.8992          1.8953          1.8913          1.8869          1.8828          1.8788
          1.8749          1.8711          1.8674          1.8639          1.8605          1.8571          1.8536
          1.8502          1.8468          1.8435          1.8402          1.8373          1.8345          1.8314
          1.8283          1.8253          1.8225          1.8198          1.8169          1.8140          1.8112
          1.8084          1.8059          1.8033          1.8006          1.7979          1.7952          1.7926
          1.7902          1.7877          1.7851          1.7825          1.7800          1.7775          1.7751
          1.7727          1.7703          1.7678          1.7654          1.7630          1.7607          1.7584
          1.7561          1.7538          1.7515          1.7492          1.7469          1.7447          1.7426
          1.7403          1.7380          1.7358          1.7335          1.7313          1.7291          1.7270
          1.7249          1.7227          1.7205          1.7183          1.7161          1.7140          1.7119
          1.7099          1.7078          1.7057          1.7036          1.7014          1.6993          1.6972
          1.6951          1.6929          1.6907          1.6885          1.6862          1.6839          1.6815
          1.6791          1.6768          1.6745          1.6721          1.6696          1.6672          1.6647
          1.6622          1.6598          1.6556          1.6515          1.6473          1.6433          1.6394
          1.6355          1.6316          1.6279          1.6242          1.6206          1.6171          1.6137
          1.6104          1.6072          1.6040          1.6011          1.5982          1.5953          1.5925
          1.5898          1.5870          1.5843          1.5815          1.5786          1.5758          1.5729
          1.5701          1.5672          1.5645          1.5618          1.5591          1.5563          1.5536
          1.5509          1.5482          1.5455          1.5428          1.5401          1.5374          1.5348
          1.5321          1.5294          1.5266          1.5238          1.5211          1.5184          1.5157
          1.5130          1.5103          1.5076          1.5049          1.5022          1.4995          1.4969
          1.4942          1.4915          1.4889          1.4863          1.4837          1.4811          1.4784
          1.4758          1.4732          1.4705          1.4678          1.4651          1.4623          1.4596
          1.4568          1.4540          1.4512          1.4484          1.4455          1.4427          1.4398
          1.4370          1.4343          1.4315          1.4287          1.4258          1.4229          1.4199
          1.4170          1.4140          1.4111          1.4082          1.4054          1.4025          1.3997
          1.3968          1.3939          1.3909          1.3878          1.3847          1.3815          1.3784
          1.3754          1.3725          1.3695          1.3665          1.3634          1.3604          1.3573
          1.3542          1.3511          1.9127          1.9071          1.9024          1.8975          1.8932
          1.8893          1.8856          1.8820          1.8778          1.8737          1.8699          1.8661
          1.8624          1.8589          1.8555          1.8522          1.8488          1.8454          1.8421
          1.8388          1.8356          1.8324          1.8295          1.8267          1.8237          1.8207
          1.8177          1.8149          1.8123          1.8095          1.8067          1.8039          1.8011
          1.7986          1.7961          1.7934          1.7908          1.7882          1.7856          1.7832
          1.7808          1.7782          1.7757          1.7732          1.7707          1.7684          1.7660
          1.7636          1.7612          1.7588          1.7564          1.7541          1.7519          1.7497
          1.7474          1.7451          1.7428          1.7406          1.7384          1.7363          1.7341
          1.7318          1.7296          1.7274          1.7252          1.7230          1.7210          1.7188
          1.7166          1.7145          1.7123          1.7102          1.7081          1.7060          1.7040
          1.7019          1.6998          1.6977          1.6956          1.6935          1.6914          1.6892
          1.6871          1.6849          1.6826          1.6803          1.6780          1.6756          1.6731
          1.6708          1.6684          1.6660          1.6636          1.6611          1.6587          1.6561
          1.6527          1.6486          1.6445          1.6404          1.6363          1.6323          1.6285
          1.6248          1.6212          1.6177          1.6142          1.6107          1.6074          1.6042
          1.6010          1.5979          1.5949          1.5919          1.5890          1.5862          1.5835
          1.5808          1.5781          1.5754          1.5727          1.5700          1.5673          1.5644
          1.5616          1.5587          1.5559          1.5530          1.5503          1.5476          1.5449
          1.5422          1.5395          1.5368          1.5342          1.5315          1.5288          1.5262
          1.5235          1.5209          1.5183          1.5156          1.5130          1.5102          1.5075
          1.5047          1.5020          1.4994          1.4967          1.4940          1.4913          1.4885
          1.4858          1.4831          1.4805          1.4779          1.4753          1.4727          1.4701
          1.4674          1.4648          1.4621          1.4595          1.4567          1.4540          1.4512
          1.4484          1.4456          1.4428          1.4400          1.4371          1.4342          1.4314
          1.4286          1.4258          1.4231          1.4203          1.4174          1.4145          1.4115
          1.4086          1.4056          1.4026          1.3998          1.3969          1.3941          1.3912
          1.3883          1.3853          1.3824          1.3793          1.3761          1.3730          1.3699
          1.3669          1.3639          1.3609          1.3579          1.3548          1.3517          1.3486
          1.9072          1.9015          1.8967          1.8923          1.8879          1.8834          1.8796
          1.8761          1.8727          1.8688          1.8649          1.8611          1.8575          1.8539
          1.8504          1.8471          1.8440          1.8406          1.8373          1.8340          1.8308
          1.8277          1.8246          1.8217          1.8190          1.8160          1.8131          1.8102
          1.8074          1.8048          1.8021          1.7993          1.7966          1.7939          1.7914
          1.7889          1.7863          1.7837          1.7812          1.7786          1.7762          1.7738
          1.7714          1.7689          1.7664          1.7640          1.7617          1.7594          1.7570
          1.7546          1.7523          1.7499          1.7476          1.7455          1.7432          1.7410
          1.7387          1.7365          1.7343          1.7321          1.7300          1.7278          1.7256
          1.7234          1.7213          1.7191          1.7169          1.7149          1.7128          1.7106
          1.7085          1.7064          1.7043          1.7022          1.7001          1.6981          1.6960
          1.6939          1.6918          1.6897          1.6876          1.6855          1.6834          1.6812
          1.6790          1.6767          1.6744          1.6720          1.6696          1.6671          1.6647
          1.6623          1.6599          1.6574          1.6548          1.6522          1.6498          1.6456
          1.6415          1.6374          1.6333          1.6294          1.6255          1.6216          1.6179
          1.6142          1.6108          1.6075          1.6043          1.6011          1.5979          1.5948
          1.5918          1.5888          1.5859          1.5830          1.5802          1.5773          1.5745
          1.5718          1.5691          1.5665          1.5638          1.5611          1.5584          1.5557
          1.5530          1.5503          1.5474          1.5446          1.5417          1.5389          1.5362
          1.5335          1.5309          1.5282          1.5255          1.5229          1.5203          1.5176
          1.5150          1.5124          1.5098          1.5072          1.5046          1.5019          1.4993
          1.4966          1.4939          1.4911          1.4884          1.4857          1.4830          1.4802
          1.4775          1.4748          1.4721          1.4695          1.4669          1.4643          1.4617
          1.4590          1.4564          1.4537          1.4511          1.4484          1.4456          1.4428
          1.4400          1.4372          1.4344          1.4315          1.4287          1.4258          1.4229
          1.4202          1.4174          1.4146          1.4119          1.4090          1.4060          1.4031
          1.4001          1.3971          1.3942          1.3913          1.3884          1.3856          1.3826
          1.3797          1.3768          1.3738          1.3707          1.3675          1.3643          1.3613
          1.3583          1.3553          1.3523          1.3492          1.3461          1.9018          1.8963
          1.8911          1.8867          1.8826          1.8786          1.8741          1.8702          1.8668
          1.8636          1.8599          1.8562          1.8525          1.8490          1.8455          1.8421
          1.8390          1.8358          1.8325          1.8293          1.8261          1.8230          1.8199
          1.8169          1.8140          1.8114          1.8085          1.8056          1.8028          1.8001
          1.7975          1.7948          1.7921          1.7895          1.7868          1.7843          1.7819
          1.7793          1.7768          1.7743          1.7718          1.7694          1.7670          1.7646
          1.7621          1.7597          1.7574          1.7550          1.7528          1.7504          1.7481
          1.7458          1.7435          1.7412          1.7390          1.7368          1.7346          1.7324
          1.7302          1.7281          1.7259          1.7238          1.7217          1.7195          1.7173
          1.7152          1.7130          1.7109          1.7088          1.7067          1.7046          1.7025
          1.7004          1.6983          1.6963          1.6942          1.6922          1.6901          1.6881
          1.6860          1.6839          1.6818          1.6797          1.6775          1.6753          1.6731
          1.6707          1.6684          1.6660          1.6635          1.6611          1.6587          1.6564
          1.6540          1.6516          1.6491          1.6467          1.6431          1.6388          1.6346
          1.6303          1.6263          1.6224          1.6186          1.6149          1.6112          1.6077
          1.6042          1.6008          1.5976          1.5945          1.5915          1.5886          1.5858
          1.5829          1.5800          1.5771          1.5743          1.5715          1.5687          1.5659
          1.5630          1.5603          1.5576          1.5549          1.5522          1.5495          1.5468
          1.5441          1.5414          1.5387          1.5361          1.5334          1.5306          1.5278
          1.5250          1.5223          1.5196          1.5170          1.5144          1.5118          1.5092
          1.5065          1.5039          1.5013          1.4987          1.4961          1.4935          1.4909
          1.4883          1.4856          1.4830          1.4802          1.4774          1.4747          1.4720
          1.4692          1.4665          1.4638          1.4612          1.4586          1.4560          1.4533
          1.4507          1.4480          1.4454          1.4427          1.4399          1.4373          1.4344
          1.4316          1.4288          1.4260          1.4231          1.4203          1.4174          1.4145
          1.4117          1.4090          1.4062          1.4034          1.4005          1.3976          1.3946
          1.3916          1.3886          1.3857          1.3828          1.3799          1.3770          1.3741
          1.3712          1.3682          1.3652          1.3621          1.3589          1.3558          1.3528
          1.3497          1.3467          1.3436          1.8966          1.8909          1.8861          1.8814
          1.8770          1.8731          1.8694          1.8652          1.8611          1.8577          1.8546
          1.8512          1.8476          1.8440          1.8406          1.8372          1.8340          1.8309
          1.8277          1.8245          1.8214          1.8183          1.8152          1.8123          1.8093
          1.8064          1.8038          1.8010          1.7982          1.7955          1.7928          1.7902
          1.7876          1.7850          1.7823          1.7798          1.7772          1.7749          1.7723
          1.7699          1.7674          1.7649          1.7626          1.7602          1.7578          1.7555
          1.7531          1.7508          1.7484          1.7462          1.7439          1.7416          1.7393
          1.7371          1.7348          1.7327          1.7305          1.7283          1.7261          1.7240
          1.7219          1.7197          1.7177          1.7155          1.7134          1.7112          1.7091
          1.7070          1.7049          1.7028          1.7008          1.6987          1.6966          1.6945
          1.6925          1.6904          1.6884          1.6863          1.6843          1.6822          1.6802
          1.6781          1.6760          1.6739          1.6717          1.6696          1.6673          1.6650
          1.6627          1.6603          1.6579          1.6554          1.6529          1.6505          1.6481
          1.6457          1.6433          1.6405          1.6363          1.6321          1.6279          1.6237
          1.6197          1.6157          1.6118          1.6081          1.6045          1.6011          1.5977
          1.5944          1.5912          1.5881          1.5851          1.5822          1.5794          1.5767
          1.5740          1.5713          1.5685          1.5657          1.5629          1.5601          1.5573
          1.5545          1.5516          1.5488          1.5461          1.5434          1.5407          1.5380
          1.5354          1.5327          1.5300          1.5274          1.5247          1.5221          1.5195
          1.5167          1.5140          1.5112          1.5086          1.5060          1.5034          1.5008
          1.4982          1.4956          1.4930          1.4904          1.4878          1.4851          1.4825
          1.4799          1.4773          1.4746          1.4719          1.4693          1.4666          1.4637
          1.4610          1.4582          1.4555          1.4529          1.4502          1.4476          1.4450
          1.4423          1.4397          1.4370          1.4342          1.4315          1.4289          1.4261
          1.4233          1.4204          1.4176          1.4147          1.4118          1.4089          1.4061
          1.4033          1.4006          1.3978          1.3950          1.3921          1.3891          1.3861
          1.3831          1.3801          1.3772          1.3743          1.3714          1.3685          1.3655
          1.3626          1.3596          1.3565          1.3534          1.3502          1.3472          1.3442
          1.3411          1.8917          1.8859          1.8808          1.8764          1.8721          1.8676
          1.8638          1.8603          1.8564          1.8524          1.8487          1.8457          1.8426
          1.8391          1.8356          1.8323          1.8290          1.8259          1.8229          1.8197
          1.8166          1.8135          1.8105          1.8076          1.8046          1.8018          1.7989
          1.7963          1.7936          1.7909          1.7882          1.7855          1.7830          1.7804
          1.7779          1.7753          1.7728          1.7703          1.7679          1.7654          1.7630
          1.7606          1.7582          1.7558          1.7535          1.7511          1.7488          1.7465
          1.7442          1.7419          1.7397          1.7374          1.7351          1.7329          1.7307
          1.7285          1.7263          1.7242          1.7220          1.7199          1.7178          1.7157
          1.7136          1.7115          1.7094          1.7073          1.7052          1.7031          1.7010
          1.6990          1.6970          1.6949          1.6928          1.6908          1.6888          1.6867
          1.6847          1.6827          1.6806          1.6786          1.6766          1.6746          1.6725
          1.6704          1.6682          1.6661          1.6639          1.6617          1.6594          1.6571
          1.6546          1.6522          1.6497          1.6471          1.6446          1.6422          1.6397
          1.6374          1.6335          1.6293          1.6251          1.6209          1.6169          1.6131
          1.6092          1.6054          1.6017          1.5981          1.5946          1.5912          1.5880
          1.5849          1.5819          1.5789          1.5760          1.5731          1.5704          1.5677
          1.5651          1.5624          1.5598          1.5571          1.5543          1.5515          1.5487
          1.5459          1.5431          1.5403          1.5374          1.5347          1.5320          1.5293
          1.5267          1.5240          1.5214          1.5187          1.5161          1.5135          1.5109
          1.5083          1.5058          1.5031          1.5003          1.4976          1.4950          1.4924
          1.4898          1.4872          1.4846          1.4820          1.4794          1.4768          1.4742
          1.4715          1.4689          1.4663          1.4636          1.4609          1.4582          1.4555
          1.4528          1.4500          1.4472          1.4446          1.4419          1.4393          1.4367
          1.4340          1.4313          1.4286          1.4258          1.4231          1.4205          1.4177
          1.4149          1.4120          1.4092          1.4063          1.4034          1.4005          1.3977
          1.3949          1.3921          1.3893          1.3865          1.3836          1.3806          1.3776
          1.3746          1.3716          1.3687          1.3658          1.3629          1.3599          1.3569
          1.3539          1.3509          1.3479          1.3447          1.3416          1.3386          1.8869
          1.8810          1.8759          1.8712          1.8669          1.8629          1.8587          1.8547
          1.8513          1.8477          1.8439          1.8402          1.8370          1.8342          1.8307
          1.8274          1.8241          1.8210          1.8179          1.8149          1.8118          1.8088
          1.8058          1.8029          1.8000          1.7971          1.7943          1.7916          1.7890
          1.7863          1.7836          1.7810          1.7784          1.7759          1.7734          1.7708
          1.7683          1.7658          1.7634          1.7610          1.7586          1.7562          1.7538
          1.7515          1.7491          1.7468          1.7445          1.7422          1.7399          1.7377
          1.7354          1.7332          1.7310          1.7288          1.7266          1.7245          1.7223
          1.7202          1.7181          1.7160          1.7139          1.7118          1.7097          1.7077
          1.7057          1.7035          1.7015          1.6994          1.6973          1.6953          1.6933
          1.6913          1.6892          1.6872          1.6851          1.6831          1.6811          1.6791
          1.6771          1.6750          1.6730          1.6710          1.6689          1.6669          1.6647
          1.6626          1.6604          1.6581          1.6559          1.6536          1.6513          1.6489
          1.6464          1.6439          1.6413          1.6387          1.6362          1.6338          1.6308
          1.6266          1.6224          1.6182          1.6141          1.6100          1.6061          1.6024
          1.5988          1.5954          1.5919          1.5885          1.5851          1.5819          1.5787
          1.5757          1.5728          1.5700          1.5671          1.5643          1.5615          1.5589
          1.5562          1.5536          1.5510          1.5483          1.5457          1.5430          1.5402
          1.5374          1.5346          1.5317          1.5289          1.5262          1.5234          1.5207
          1.5181          1.5154          1.5128          1.5102          1.5076          1.5050          1.5024
          1.4999          1.4973          1.4948          1.4922          1.4895          1.4868          1.4841
          1.4815          1.4789          1.4763          1.4737          1.4711          1.4685          1.4659
          1.4632          1.4606          1.4579          1.4552          1.4526          1.4499          1.4472
          1.4445          1.4417          1.4390          1.4363          1.4336          1.4310          1.4283
          1.4256          1.4229          1.4202          1.4174          1.4147          1.4121          1.4093
          1.4065          1.4036          1.4007          1.3979          1.3949          1.3920          1.3893
          1.3865          1.3837          1.3809          1.3780          1.3751          1.3721          1.3691
          1.3660          1.3631          1.3602          1.3573          1.3543          1.3513          1.3483
          1.3453          1.3422          1.3392          1.3361          1.8821          1.8762          1.8711
          1.8663          1.8619          1.8578          1.8540          1.8499          1.8460          1.8425
          1.8392          1.8355          1.8320          1.8285          1.8258          1.8225          1.8193
          1.8161          1.8130          1.8100          1.8071          1.8041          1.8011          1.7982
          1.7953          1.7925          1.7897          1.7870          1.7843          1.7817          1.7790
          1.7764          1.7739          1.7714          1.7689          1.7664          1.7639          1.7614
          1.7590          1.7566          1.7542          1.7519          1.7496          1.7473          1.7450
          1.7427          1.7404          1.7382          1.7359          1.7337          1.7315          1.7293
          1.7271          1.7249          1.7228          1.7206          1.7185          1.7164          1.7143
          1.7121          1.7100          1.7080          1.7059          1.7039          1.7019          1.6999
          1.6977          1.6957          1.6936          1.6916          1.6896          1.6876          1.6856
          1.6835          1.6815          1.6795          1.6775          1.6755          1.6735          1.6715
          1.6694          1.6673          1.6653          1.6633          1.6612          1.6591          1.6569
          1.6547          1.6524          1.6500          1.6478          1.6454          1.6430          1.6406
          1.6381          1.6355          1.6329          1.6303          1.6280          1.6239          1.6196
          1.6154          1.6113          1.6072          1.6033          1.5994          1.5957          1.5920
          1.5886          1.5853          1.5821          1.5790          1.5759          1.5729          1.5698
          1.5668          1.5639          1.5611          1.5583          1.5556          1.5529          1.5501
          1.5475          1.5448          1.5422          1.5395          1.5369          1.5342          1.5316
          1.5288          1.5260          1.5233          1.5205          1.5177          1.5150          1.5122
          1.5095          1.5069          1.5043          1.5017          1.4991          1.4965          1.4940
          1.4914          1.4889          1.4863          1.4838          1.4812          1.4787          1.4760
          1.4732          1.4706          1.4680          1.4654          1.4628          1.4602          1.4575
          1.4549          1.4522          1.4496          1.4469          1.4442          1.4415          1.4388
          1.4361          1.4334          1.4306          1.4279          1.4253          1.4226          1.4199
          1.4172          1.4145          1.4118          1.4090          1.4063          1.4037          1.4009
          1.3981          1.3952          1.3923          1.3894          1.3865          1.3836          1.3808
          1.3780          1.3752          1.3724          1.3695          1.3666          1.3635          1.3605
          1.3575          1.3546          1.3516          1.3487          1.3457          1.3427          1.3396
          1.3366          1.3335          1.8771          1.8713          1.8663          1.8616          1.8571
          1.8528          1.8488          1.8452          1.8414          1.8376          1.8340          1.8309
          1.8274          1.8239          1.8205          1.8175          1.8145          1.8113          1.8082
          1.8052          1.8023          1.7994          1.7964          1.7935          1.7907          1.7879
          1.7852          1.7825          1.7798          1.7772          1.7747          1.7721          1.7696
          1.7672          1.7647          1.7623          1.7598          1.7574          1.7551          1.7527
          1.7504          1.7480          1.7456          1.7434          1.7411          1.7389          1.7366
          1.7343          1.7321          1.7299          1.7277          1.7255          1.7234          1.7212
          1.7190          1.7168          1.7147          1.7126          1.7105          1.7085          1.7063
          1.7042          1.7021          1.7001          1.6981          1.6961          1.6941          1.6920
          1.6899          1.6879          1.6859          1.6839          1.6820          1.6800          1.6779
          1.6759          1.6739          1.6719          1.6699          1.6679          1.6659          1.6639
          1.6617          1.6597          1.6576          1.6555          1.6534          1.6512          1.6489
          1.6466          1.6442          1.6418          1.6395          1.6371          1.6346          1.6321
          1.6296          1.6271          1.6245          1.6211          1.6169          1.6127          1.6085
          1.6044          1.6005          1.5966          1.5928          1.5891          1.5856          1.5821
          1.5787          1.5756          1.5726          1.5696          1.5668          1.5639          1.5611
          1.5582          1.5553          1.5524          1.5497          1.5469          1.5442          1.5415
          1.5387          1.5361          1.5334          1.5308          1.5281          1.5255          1.5228
          1.5202          1.5175          1.5149          1.5121          1.5094          1.5066          1.5039
          1.5012          1.4984          1.4958          1.4933          1.4907          1.4881          1.4856
          1.4830          1.4805          1.4780          1.4754          1.4729          1.4703          1.4677
          1.4652          1.4624          1.4597          1.4571          1.4545          1.4518          1.4492
          1.4465          1.4439          1.4412          1.4385          1.4358          1.4331          1.4304
          1.4277          1.4250          1.4223          1.4196          1.4169          1.4142          1.4115
          1.4088          1.4061          1.4033          1.4006          1.3979          1.3952          1.3925
          1.3896          1.3867          1.3838          1.3809          1.3780          1.3752          1.3724
          1.3696          1.3667          1.3639          1.3610          1.3580          1.3549          1.3519
          1.3490          1.3460          1.3430          1.3401          1.3370          1.3340          1.3310
          1.8720          1.8663          1.8613          1.8567          1.8524          1.8482          1.8441
          1.8402          1.8367          1.8330          1.8294          1.8260          1.8228          1.8194
          1.8160          1.8128          1.8096          1.8066          1.8036          1.8006          1.7977
          1.7949          1.7921          1.7893          1.7865          1.7838          1.7811          1.7785
          1.7759          1.7733          1.7708          1.7682          1.7657          1.7633          1.7609
          1.7585          1.7561          1.7536          1.7512          1.7489          1.7466          1.7443
          1.7419          1.7395          1.7373          1.7351          1.7329          1.7307          1.7284
          1.7261          1.7239          1.7218          1.7196          1.7175          1.7154          1.7131
          1.7110          1.7089          1.7068          1.7048          1.7028          1.7006          1.6984
          1.6964          1.6944          1.6924          1.6905          1.6885          1.6864          1.6843
          1.6823          1.6803          1.6783          1.6764          1.6744          1.6724          1.6703
          1.6683          1.6663          1.6644          1.6624          1.6604          1.6583          1.6561
          1.6540          1.6520          1.6498          1.6477          1.6454          1.6431          1.6408
          1.6384          1.6360          1.6336          1.6312          1.6287          1.6262          1.6237
          1.6211          1.6184          1.6142          1.6100          1.6058          1.6017          1.5976
          1.5937          1.5899          1.5862          1.5826          1.5792          1.5758          1.5725
          1.5693          1.5662          1.5633          1.5605          1.5577          1.5550          1.5523
          1.5495          1.5467          1.5439          1.5411          1.5383          1.5355          1.5328
          1.5300          1.5273          1.5247          1.5220          1.5194          1.5167          1.5141
          1.5115          1.5088          1.5062          1.5036          1.5010          1.4983          1.4956
          1.4929          1.4902          1.4875          1.4849          1.4823          1.4798          1.4772
          1.4746          1.4721          1.4696          1.4670          1.4645          1.4619          1.4593
          1.4568          1.4542          1.4515          1.4488          1.4461          1.4435          1.4408
          1.4382          1.4355          1.4328          1.4302          1.4275          1.4248          1.4221
          1.4194          1.4166          1.4139          1.4112          1.4085          1.4058          1.4031
          1.4004          1.3976          1.3949          1.3922          1.3895          1.3868          1.3840
          1.3811          1.3782          1.3753          1.3724          1.3695          1.3667          1.3639
          1.3610          1.3582          1.3553          1.3524          1.3494          1.3463          1.3433
          1.3404          1.3374          1.3344          1.3314          1.3284          1.8666          1.8610
          1.8562          1.8517          1.8474          1.8433          1.8394          1.8355          1.8318
          1.8283          1.8248          1.8214          1.8181          1.8148          1.8116          1.8085
          1.8054          1.8024          1.7994          1.7966          1.7938          1.7910          1.7882
          1.7854          1.7827          1.7800          1.7774          1.7746          1.7721          1.7695
          1.7670          1.7646          1.7620          1.7595          1.7571          1.7547          1.7524
          1.7501          1.7475          1.7451          1.7428          1.7406          1.7383          1.7360
          1.7336          1.7314          1.7292          1.7270          1.7248          1.7226          1.7202
          1.7181          1.7160          1.7139          1.7118          1.7096          1.7073          1.7053
          1.7032          1.7012          1.6991          1.6971          1.6949          1.6927          1.6907
          1.6888          1.6868          1.6849          1.6829          1.6808          1.6787          1.6767
          1.6747          1.6728          1.6708          1.6689          1.6668          1.6647          1.6628
          1.6608          1.6588          1.6568          1.6548          1.6527          1.6505          1.6484
          1.6463          1.6441          1.6419          1.6396          1.6373          1.6350          1.6325
          1.6301          1.6276          1.6252          1.6227          1.6202          1.6177          1.6152
          1.6114          1.6071          1.6028          1.5986          1.5947          1.5908          1.5870
          1.5833          1.5796          1.5761          1.5727          1.5695          1.5663          1.5631
          1.5601          1.5571          1.5542          1.5515          1.5488          1.5461          1.5434
          1.5407          1.5381          1.5353          1.5325          1.5297          1.5268          1.5241
          1.5213          1.5186          1.5159          1.5132          1.5106          1.5080          1.5054
          1.5028          1.5002          1.4976          1.4950          1.4924          1.4898          1.4873
          1.4846          1.4819          1.4792          1.4765          1.4739          1.4713          1.4688
          1.4662          1.4637          1.4611          1.4586          1.4560          1.4535          1.4509
          1.4483          1.4457          1.4431          1.4404          1.4377          1.4351          1.4324
          1.4298          1.4271          1.4244          1.4217          1.4190          1.4164          1.4136
          1.4109          1.4082          1.4055          1.4027          1.4000          1.3973          1.3946
          1.3919          1.3891          1.3864          1.3837          1.3810          1.3783          1.3755
          1.3726          1.3697          1.3667          1.3638          1.3610          1.3582          1.3553
          1.3525          1.3496          1.3467          1.3438          1.3407          1.3377          1.3347
          1.3318          1.3288          1.3258          1.8610          1.8558          1.8512          1.8468
          1.8427          1.8388          1.8350          1.8312          1.8276          1.8242          1.8208
          1.8175          1.8143          1.8112          1.8080          1.8049          1.8019          1.7989
          1.7960          1.7930          1.7903          1.7875          1.7849          1.7821          1.7793
          1.7767          1.7741          1.7715          1.7688          1.7662          1.7638          1.7613
          1.7589          1.7563          1.7538          1.7515          1.7491          1.7468          1.7445
          1.7419          1.7396          1.7374          1.7351          1.7329          1.7305          1.7281
          1.7259          1.7238          1.7216          1.7195          1.7172          1.7148          1.7127
          1.7106          1.7085          1.7065          1.7044          1.7021          1.7000          1.6979
          1.6959          1.6939          1.6919          1.6897          1.6875          1.6855          1.6835
          1.6816          1.6796          1.6777          1.6756          1.6734          1.6715          1.6695
          1.6676          1.6656          1.6637          1.6616          1.6595          1.6575          1.6555
          1.6535          1.6515          1.6495          1.6474          1.6451          1.6429          1.6408
          1.6386          1.6364          1.6341          1.6317          1.6293          1.6269          1.6244
          1.6219          1.6194          1.6170          1.6145          1.6120          1.6088          1.6045
          1.6001          1.5959          1.5917          1.5877          1.5839          1.5803          1.5768
          1.5733          1.5699          1.5666          1.5634          1.5602          1.5572          1.5542
          1.5513          1.5484          1.5455          1.5427          1.5400          1.5373          1.5347
          1.5320          1.5293          1.5267          1.5239          1.5211          1.5183          1.5155
          1.5127          1.5100          1.5073          1.5046          1.5020          1.4994          1.4968
          1.4942          1.4916          1.4890          1.4865          1.4839          1.4814          1.4788
          1.4763          1.4737          1.4710          1.4683          1.4656          1.4630          1.4604
          1.4579          1.4553          1.4528          1.4502          1.4476          1.4451          1.4425
          1.4399          1.4373          1.4347          1.4321          1.4294          1.4267          1.4240
          1.4214          1.4187          1.4160          1.4134          1.4107          1.4080          1.4053
          1.4025          1.3998          1.3971          1.3943          1.3916          1.3889          1.3862
          1.3834          1.3807          1.3780          1.3753          1.3725          1.3698          1.3670
          1.3641          1.3611          1.3581          1.3553          1.3525          1.3497          1.3468
          1.3439          1.3410          1.3381          1.3351          1.3321          1.3291          1.3261
          1.3232          1.8555          1.8504          1.8461          1.8421          1.8383          1.8346
          1.8312          1.8272          1.8238          1.8204          1.8171          1.8138          1.8107
          1.8076          1.8046          1.8014          1.7984          1.7955          1.7926          1.7898
          1.7868          1.7841          1.7815          1.7789          1.7761          1.7734          1.7708
          1.7683          1.7658          1.7631          1.7605          1.7581          1.7557          1.7533
          1.7508          1.7482          1.7459          1.7436          1.7413          1.7390          1.7364
          1.7341          1.7319          1.7297          1.7275          1.7252          1.7227          1.7205
          1.7184          1.7163          1.7141          1.7119          1.7095          1.7074          1.7053
          1.7032          1.7012          1.6991          1.6968          1.6946          1.6926          1.6906
          1.6886          1.6866          1.6844          1.6822          1.6802          1.6782          1.6763
          1.6744          1.6724          1.6703          1.6682          1.6662          1.6642          1.6623
          1.6603          1.6584          1.6563          1.6542          1.6522          1.6502          1.6482
          1.6462          1.6441          1.6419          1.6397          1.6374          1.6352          1.6330
          1.6307          1.6284          1.6260          1.6236          1.6211          1.6186          1.6161
          1.6136          1.6111          1.6086          1.6062          1.6019          1.5975          1.5932
          1.5891          1.5850          1.5811          1.5773          1.5736          1.5702          1.5669
          1.5637          1.5605          1.5574          1.5543          1.5513          1.5484          1.5455
          1.5426          1.5398          1.5369          1.5341          1.5313          1.5287          1.5260
          1.5233          1.5207          1.5180          1.5153          1.5126          1.5098          1.5070
          1.5042          1.5015          1.4988          1.4961          1.4934          1.4908          1.4883
          1.4857          1.4831          1.4806          1.4780          1.4755          1.4729          1.4704
          1.4679          1.4653          1.4628          1.4602          1.4575          1.4548          1.4521
          1.4495          1.4470          1.4444          1.4418          1.4392          1.4367          1.4341
          1.4315          1.4289          1.4263          1.4237          1.4210          1.4184          1.4157
          1.4130          1.4104          1.4077          1.4050          1.4023          1.3996          1.3969
          1.3941          1.3914          1.3886          1.3859          1.3832          1.3804          1.3777
          1.3749          1.3722          1.3695          1.3668          1.3640          1.3613          1.3584
          1.3555          1.3525          1.3496          1.3468          1.3440          1.3411          1.3382
          1.3353          1.3324          1.3295          1.3264          1.3235          1.3205          1.8487
          1.8442          1.8401          1.8360          1.8324          1.8289          1.8253          1.8213
          1.8178          1.8145          1.8113          1.8081          1.8050          1.8020          1.7991
          1.7960          1.7928          1.7900          1.7871          1.7844          1.7815          1.7787
          1.7761          1.7735          1.7710          1.7681          1.7656          1.7630          1.7606
          1.7581          1.7553          1.7529          1.7505          1.7482          1.7459          1.7432
          1.7408          1.7385          1.7363          1.7340          1.7316          1.7291          1.7268
          1.7247          1.7225          1.7203          1.7179          1.7155          1.7134          1.7113
          1.7092          1.7071          1.7047          1.7024          1.7003          1.6983          1.6963
          1.6942          1.6920          1.6898          1.6877          1.6857          1.6837          1.6818
          1.6797          1.6775          1.6753          1.6733          1.6714          1.6695          1.6676
          1.6656          1.6635          1.6614          1.6594          1.6575          1.6555          1.6536
          1.6516          1.6496          1.6475          1.6454          1.6435          1.6414          1.6394
          1.6373          1.6351          1.6328          1.6306          1.6284          1.6261          1.6238
          1.6214          1.6190          1.6166          1.6142          1.6117          1.6091          1.6066
          1.6042          1.6018          1.5976          1.5933          1.5891          1.5849          1.5809
          1.5770          1.5732          1.5695          1.5659          1.5624          1.5591          1.5560
          1.5530          1.5501          1.5472          1.5443          1.5414          1.5385          1.5357
          1.5329          1.5301          1.5272          1.5244          1.5216          1.5189          1.5163
          1.5136          1.5110          1.5083          1.5057          1.5030          1.5004          1.4977
          1.4949          1.4922          1.4895          1.4868          1.4841          1.4815          1.4790
          1.4764          1.4739          1.4714          1.4688          1.4663          1.4638          1.4613
          1.4588          1.4563          1.4537          1.4512          1.4486          1.4459          1.4432
          1.4406          1.4380          1.4354          1.4329          1.4303          1.4277          1.4252
          1.4226          1.4200          1.4174          1.4148          1.4121          1.4095          1.4069
          1.4042          1.4016          1.3989          1.3962          1.3935          1.3908          1.3881
          1.3854          1.3826          1.3799          1.3771          1.3744          1.3717          1.3690
          1.3662          1.3635          1.3608          1.3581          1.3554          1.3526          1.3497
          1.3468          1.3438          1.3410          1.3382          1.3354          1.3325          1.3296
          1.3267          1.3238          1.3208          1.3179          1.8402          1.8358          1.8316
          1.8279          1.8248          1.8209          1.8169          1.8130          1.8095          1.8064
          1.8033          1.8000          1.7970          1.7941          1.7912          1.7882          1.7849
          1.7821          1.7794          1.7766          1.7738          1.7710          1.7684          1.7659
          1.7634          1.7606          1.7580          1.7555          1.7531          1.7507          1.7479
          1.7455          1.7432          1.7409          1.7386          1.7360          1.7335          1.7313
          1.7291          1.7269          1.7245          1.7219          1.7197          1.7175          1.7154
          1.7133          1.7109          1.7084          1.7063          1.7043          1.7022          1.7002
          1.6979          1.6955          1.6934          1.6914          1.6894          1.6874          1.6853
          1.6831          1.6809          1.6790          1.6770          1.6751          1.6731          1.6709
          1.6687          1.6667          1.6648          1.6629          1.6610          1.6591          1.6570
          1.6549          1.6529          1.6510          1.6491          1.6472          1.6453          1.6432
          1.6411          1.6391          1.6371          1.6352          1.6332          1.6311          1.6289
          1.6267          1.6245          1.6223          1.6200          1.6178          1.6155          1.6131
          1.6107          1.6083          1.6059          1.6034          1.6009          1.5985          1.5957
          1.5915          1.5872          1.5831          1.5790          1.5750          1.5712          1.5674
          1.5638          1.5602          1.5567          1.5534          1.5501          1.5469          1.5440
          1.5412          1.5384          1.5357          1.5330          1.5302          1.5274          1.5246
          1.5219          1.5191          1.5163          1.5135          1.5107          1.5080          1.5054
          1.5028          1.5002          1.4976          1.4950          1.4924          1.4898          1.4872
          1.4846          1.4820          1.4793          1.4766          1.4740          1.4714          1.4688
          1.4663          1.4639          1.4614          1.4589          1.4564          1.4539          1.4514
          1.4490          1.4465          1.4440          1.4414          1.4389          1.4364          1.4337
          1.4310          1.4284          1.4259          1.4233          1.4208          1.4183          1.4157
          1.4131          1.4106          1.4080          1.4054          1.4028          1.4002          1.3977
          1.3951          1.3924          1.3898          1.3871          1.3845          1.3818          1.3791
          1.3763          1.3736          1.3709          1.3682          1.3655          1.3628          1.3601
          1.3574          1.3547          1.3520          1.3493          1.3466          1.3438          1.3409
          1.3379          1.3352          1.3324          1.3296          1.3267          1.3239          1.3210
          1.3181          1.3152          1.8309          1.8267          1.8229          1.8197          1.8156
          1.8115          1.8076          1.8037          1.8004          1.7972          1.7942          1.7908
          1.7879          1.7850          1.7822          1.7790          1.7758          1.7730          1.7703
          1.7676          1.7648          1.7619          1.7594          1.7570          1.7546          1.7517
          1.7491          1.7467          1.7443          1.7419          1.7392          1.7367          1.7345
          1.7322          1.7300          1.7274          1.7249          1.7227          1.7206          1.7184
          1.7160          1.7135          1.7113          1.7092          1.7071          1.7050          1.7026
          1.7002          1.6981          1.6961          1.6941          1.6921          1.6898          1.6875
          1.6854          1.6834          1.6815          1.6795          1.6774          1.6752          1.6731
          1.6712          1.6693          1.6674          1.6654          1.6633          1.6611          1.6591
          1.6572          1.6554          1.6535          1.6516          1.6495          1.6475          1.6455
          1.6436          1.6418          1.6399          1.6380          1.6360          1.6340          1.6319
          1.6300          1.6281          1.6261          1.6241          1.6220          1.6198          1.6176
          1.6154          1.6133          1.6111          1.6088          1.6065          1.6042          1.6018
          1.5995          1.5971          1.5947          1.5923          1.5886          1.5844          1.5802
          1.5761          1.5723          1.5684          1.5646          1.5609          1.5573          1.5538
          1.5504          1.5470          1.5438          1.5406          1.5376          1.5346          1.5318
          1.5291          1.5265          1.5239          1.5213          1.5187          1.5160          1.5133
          1.5105          1.5078          1.5050          1.5023          1.4995          1.4968          1.4943
          1.4917          1.4891          1.4866          1.4840          1.4815          1.4790          1.4765
          1.4740          1.4715          1.4690          1.4663          1.4637          1.4612          1.4586
          1.4561          1.4537          1.4512          1.4488          1.4464          1.4439          1.4415
          1.4390          1.4366          1.4341          1.4316          1.4291          1.4266          1.4241
          1.4214          1.4188          1.4163          1.4138          1.4113          1.4088          1.4062
          1.4037          1.4012          1.3986          1.3961          1.3935          1.3909          1.3884
          1.3859          1.3833          1.3807          1.3781          1.3754          1.3727          1.3700
          1.3673          1.3646          1.3619          1.3593          1.3566          1.3539          1.3513
          1.3486          1.3460          1.3433          1.3406          1.3379          1.3351          1.3321
          1.3294          1.3266          1.3238          1.3210          1.3182          1.3154          1.3125
          1.8211          1.8177          1.8133          1.8090          1.8048          1.8007          1.7967
          1.7929          1.7897          1.7866          1.7834          1.7800          1.7771          1.7743
          1.7713          1.7681          1.7649          1.7622          1.7595          1.7569          1.7540
          1.7512          1.7488          1.7464          1.7438          1.7410          1.7385          1.7361
          1.7338          1.7313          1.7287          1.7263          1.7241          1.7220          1.7196
          1.7171          1.7147          1.7126          1.7105          1.7084          1.7059          1.7035
          1.7013          1.6993          1.6973          1.6951          1.6928          1.6905          1.6884
          1.6865          1.6846          1.6825          1.6802          1.6780          1.6760          1.6741
          1.6722          1.6703          1.6681          1.6660          1.6640          1.6621          1.6603
          1.6584          1.6564          1.6543          1.6523          1.6503          1.6485          1.6467
          1.6449          1.6429          1.6409          1.6389          1.6370          1.6352          1.6334
          1.6315          1.6296          1.6276          1.6257          1.6237          1.6219          1.6200
          1.6181          1.6161          1.6140          1.6119          1.6098          1.6077          1.6056
          1.6034          1.6013          1.5990          1.5968          1.5945          1.5922          1.5899
          1.5876          1.5845          1.5805          1.5764          1.5723          1.5682          1.5643
          1.5605          1.5569          1.5534          1.5499          1.5464          1.5430          1.5398
          1.5366          1.5335          1.5305          1.5276          1.5247          1.5219          1.5192
          1.5167          1.5141          1.5116          1.5091          1.5066          1.5040          1.5013
          1.4986          1.4959          1.4932          1.4905          1.4879          1.4852          1.4827
          1.4802          1.4777          1.4753          1.4728          1.4703          1.4679          1.4655
          1.4630          1.4606          1.4582          1.4558          1.4532          1.4507          1.4481
          1.4457          1.4433          1.4409          1.4385          1.4361          1.4337          1.4313
          1.4289          1.4264          1.4240          1.4216          1.4191          1.4166          1.4142
          1.4116          1.4090          1.4066          1.4041          1.4016          1.3992          1.3967
          1.3942          1.3917          1.3892          1.3867          1.3841          1.3816          1.3792
          1.3767          1.3742          1.3716          1.3690          1.3663          1.3637          1.3610
          1.3584          1.3557          1.3531          1.3504          1.3478          1.3451          1.3425
          1.3399          1.3373          1.3346          1.3320          1.3293          1.3264          1.3236
          1.3209          1.3181          1.3154          1.3126          1.3098          1.8139          1.8101
          1.8055          1.8010          1.7967          1.7926          1.7885          1.7846          1.7813
          1.7781          1.7749          1.7715          1.7686          1.7657          1.7627          1.7595
          1.7564          1.7534          1.7508          1.7483          1.7455          1.7426          1.7401
          1.7377          1.7354          1.7326          1.7299          1.7276          1.7253          1.7230
          1.7204          1.7179          1.7158          1.7136          1.7115          1.7090          1.7065
          1.7044          1.7023          1.7003          1.6980          1.6956          1.6933          1.6913
          1.6894          1.6873          1.6851          1.6828          1.6806          1.6787          1.6769
          1.6749          1.6727          1.6706          1.6684          1.6665          1.6647          1.6629
          1.6608          1.6588          1.6567          1.6548          1.6530          1.6512          1.6493
          1.6473          1.6452          1.6432          1.6414          1.6396          1.6379          1.6360
          1.6340          1.6321          1.6302          1.6283          1.6266          1.6248          1.6229
          1.6210          1.6191          1.6172          1.6153          1.6135          1.6117          1.6097
          1.6077          1.6056          1.6036          1.6014          1.5994          1.5973          1.5952
          1.5930          1.5908          1.5886          1.5864          1.5841          1.5818          1.5784
          1.5745          1.5705          1.5664          1.5625          1.5586          1.5548          1.5511
          1.5474          1.5440          1.5408          1.5376          1.5344          1.5313          1.5282
          1.5253          1.5224          1.5195          1.5168          1.5140          1.5113          1.5087
          1.5062          1.5037          1.5012          1.4987          1.4963          1.4937          1.4912
          1.4885          1.4859          1.4832          1.4806          1.4780          1.4754          1.4729
          1.4704          1.4680          1.4656          1.4632          1.4608          1.4583          1.4560
          1.4536          1.4512          1.4489          1.4465          1.4441          1.4416          1.4391
          1.4366          1.4342          1.4318          1.4294          1.4271          1.4247          1.4223
          1.4199          1.4175          1.4151          1.4126          1.4102          1.4077          1.4053
          1.4028          1.4003          1.3978          1.3954          1.3930          1.3905          1.3880
          1.3856          1.3831          1.3806          1.3781          1.3756          1.3731          1.3707
          1.3682          1.3657          1.3631          1.3605          1.3579          1.3552          1.3526
          1.3499          1.3473          1.3447          1.3420          1.3394          1.3368          1.3342
          1.3316          1.3290          1.3263          1.3236          1.3208          1.3180          1.3153
          1.3126          1.3098          1.3071          1.8149          1.8083          1.8030          1.7983
          1.7938          1.7895          1.7854          1.7813          1.7774          1.7740          1.7709
          1.7677          1.7642          1.7613          1.7585          1.7555          1.7524          1.7493
          1.7463          1.7437          1.7411          1.7385          1.7357          1.7330          1.7307
          1.7284          1.7258          1.7231          1.7207          1.7185          1.7163          1.7138
          1.7113          1.7090          1.7069          1.7049          1.7025          1.7001          1.6978
          1.6958          1.6938          1.6917          1.6894          1.6870          1.6849          1.6830
          1.6811          1.6789          1.6767          1.6745          1.6725          1.6707          1.6689
          1.6667          1.6646          1.6625          1.6605          1.6587          1.6569          1.6549
          1.6529          1.6509          1.6489          1.6471          1.6454          1.6435          1.6416
          1.6396          1.6376          1.6356          1.6339          1.6322          1.6304          1.6284
          1.6265          1.6246          1.6227          1.6210          1.6192          1.6174          1.6155
          1.6136          1.6117          1.6098          1.6079          1.6061          1.6042          1.6021
          1.6001          1.5980          1.5959          1.5937          1.5916          1.5895          1.5874
          1.5852          1.5830          1.5807          1.5784          1.5760          1.5721          1.5681
          1.5641          1.5602          1.5563          1.5525          1.5488          1.5452          1.5417
          1.5382          1.5349          1.5317          1.5288          1.5259          1.5231          1.5202
          1.5174          1.5146          1.5119          1.5092          1.5065          1.5038          1.5011
          1.4985          1.4960          1.4935          1.4911          1.4886          1.4861          1.4836
          1.4811          1.4784          1.4757          1.4731          1.4707          1.4682          1.4656
          1.4630          1.4606          1.4582          1.4558          1.4534          1.4510          1.4486
          1.4462          1.4439          1.4415          1.4391          1.4368          1.4344          1.4319
          1.4294          1.4269          1.4245          1.4221          1.4197          1.4173          1.4149
          1.4125          1.4101          1.4076          1.4052          1.4027          1.4003          1.3978
          1.3953          1.3928          1.3904          1.3879          1.3855          1.3830          1.3805
          1.3780          1.3755          1.3730          1.3705          1.3679          1.3655          1.3630
          1.3605          1.3580          1.3554          1.3528          1.3501          1.3475          1.3448
          1.3421          1.3394          1.3368          1.3341          1.3315          1.3289          1.3262
          1.3236          1.3209          1.3182          1.3155          1.3126          1.3099          1.3071
          1.3044          1.8153          1.8080          1.8014          1.7956          1.7910          1.7865
          1.7823          1.7782          1.7742          1.7704          1.7669          1.7638          1.7607
          1.7574          1.7544          1.7516          1.7488          1.7457          1.7427          1.7397
          1.7369          1.7345          1.7320          1.7292          1.7265          1.7242          1.7219
          1.7195          1.7169          1.7143          1.7121          1.7100          1.7076          1.7052
          1.7028          1.7007          1.6987          1.6965          1.6942          1.6919          1.6897
          1.6878          1.6858          1.6835          1.6813          1.6790          1.6771          1.6752
          1.6732          1.6710          1.6689          1.6667          1.6649          1.6631          1.6611
          1.6590          1.6570          1.6549          1.6530          1.6513          1.6494          1.6474
          1.6455          1.6435          1.6416          1.6398          1.6381          1.6361          1.6342
          1.6322          1.6303          1.6284          1.6267          1.6250          1.6231          1.6212
          1.6193          1.6174          1.6156          1.6139          1.6121          1.6102          1.6083
          1.6064          1.6045          1.6026          1.6007          1.5988          1.5967          1.5947
          1.5926          1.5904          1.5882          1.5861          1.5840          1.5818          1.5797
          1.5774          1.5750          1.5727          1.5697          1.5657          1.5618          1.5579
          1.5541          1.5503          1.5466          1.5430          1.5395          1.5360          1.5327
          1.5294          1.5262          1.5232          1.5203          1.5176          1.5149          1.5123
          1.5097          1.5070          1.5043          1.5016          1.4990          1.4963          1.4936
          1.4910          1.4884          1.4859          1.4834          1.4809          1.4784          1.4760
          1.4735          1.4710          1.4683          1.4656          1.4632          1.4608          1.4583
          1.4558          1.4532          1.4508          1.4484          1.4460          1.4436          1.4412
          1.4388          1.4365          1.4341          1.4317          1.4294          1.4270          1.4246
          1.4222          1.4196          1.4171          1.4147          1.4123          1.4099          1.4074
          1.4050          1.4026          1.4001          1.3977          1.3952          1.3927          1.3902
          1.3877          1.3852          1.3828          1.3804          1.3779          1.3754          1.3729
          1.3704          1.3678          1.3653          1.3627          1.3602          1.3577          1.3552
          1.3527          1.3502          1.3476          1.3449          1.3422          1.3395          1.3368
          1.3341          1.3314          1.3287          1.3261          1.3235          1.3208          1.3181
          1.3154          1.3127          1.3100          1.3071          1.3044          1.3016          1.8131
          1.8059          1.7993          1.7930          1.7870          1.7826          1.7783          1.7742
          1.7702          1.7664          1.7626          1.7593          1.7563          1.7532          1.7499
          1.7471          1.7444          1.7415          1.7385          1.7356          1.7327          1.7299
          1.7275          1.7251          1.7224          1.7197          1.7173          1.7152          1.7128
          1.7103          1.7078          1.7055          1.7034          1.7012          1.6988          1.6964
          1.6943          1.6923          1.6902          1.6879          1.6856          1.6834          1.6815
          1.6796          1.6774          1.6751          1.6729          1.6709          1.6691          1.6671
[truncated: 3,505,956 more chars]
