# Supplementary material for: Quantifying the dynamic wing morphing of hovering hummingbird
Source: R Soc Open Sci. 2017 Sep 20;4(9):170307. doi: 10.1098/rsos.170307 (PMC5627076; doi:10.1098/rsos.170307)
Supplement: Reconstructed 3D hummingbird wing grid data [file rsos170307supp2.zip › wing_grid/grid07.xyz]

           2
         201         401           1
           1          51           1
          2.0825          2.0791          2.0757          2.0724          2.0690          2.0657          2.0624
          2.0592          2.0560          2.0529          2.0499          2.0470          2.0442          2.0413
          2.0386          2.0359          2.0333          2.0307          2.0282          2.0257          2.0233
          2.0209          2.0184          2.0160          2.0135          2.0110          2.0085          2.0060
          2.0035          2.0010          1.9984          1.9958          1.9932          1.9906          1.9880
          1.9854          1.9828          1.9802          1.9777          1.9751          1.9725          1.9700
          1.9675          1.9649          1.9624          1.9599          1.9575          1.9550          1.9525
          1.9501          1.9477          1.9453          1.9429          1.9406          1.9382          1.9359
          1.9336          1.9313          1.9291          1.9268          1.9246          1.9224          1.9202
          1.9180          1.9159          1.9138          1.9117          1.9096          1.9075          1.9055
          1.9035          1.9015          1.8995          1.8975          1.8956          1.8937          1.8918
          1.8899          1.8881          1.8862          1.8844          1.8826          1.8808          1.8790
          1.8772          1.8755          1.8737          1.8720          1.8703          1.8686          1.8670
          1.8653          1.8637          1.8621          1.8606          1.8590          1.8575          1.8560
          1.8545          1.8530          1.8515          1.8501          1.8486          1.8471          1.8456
          1.8441          1.8425          1.8409          1.8393          1.8377          1.8360          1.8343
          1.8326          1.8308          1.8289          1.8270          1.8251          1.8230          1.8210
          1.8188          1.8167          1.8144          1.8121          1.8098          1.8074          1.8049
          1.8024          1.7998          1.7972          1.7946          1.7919          1.7892          1.7864
          1.7836          1.7807          1.7778          1.7749          1.7719          1.7689          1.7659
          1.7629          1.7598          1.7568          1.7537          1.7506          1.7475          1.7444
          1.7412          1.7381          1.7350          1.7318          1.7287          1.7256          1.7225
          1.7194          1.7163          1.7132          1.7102          1.7071          1.7041          1.7012
          1.6982          1.6953          1.6924          1.6895          1.6867          1.6839          1.6812
          1.6784          1.6757          1.6731          1.6705          1.6679          1.6653          1.6628
          1.6603          1.6577          1.6552          1.6528          1.6503          1.6479          1.6455
          1.6432          1.6409          1.6386          1.6363          1.6341          1.6319          1.6297
          1.6275          1.6253          1.6231          1.6210          1.6188          1.6166          1.6145
          1.6123          1.6101          1.6078          1.6056          1.6033          2.0957          2.0886
          2.0815          2.0750          2.0695          2.0644          2.0593          2.0542          2.0492
          2.0446          2.0402          2.0356          2.0309          2.0267          2.0225          2.0180
          2.0139          2.0100          2.0060          2.0022          1.9981          1.9942          1.9904
          1.9867          1.9831          1.9795          1.9758          1.9722          1.9688          1.9654
          1.9621          1.9588          1.9553          1.9520          1.9488          1.9457          1.9424
          1.9393          1.9364          1.9334          1.9306          1.9277          1.9250          1.9219
          1.9192          1.9166          1.9140          1.9114          1.9090          1.9066          1.9042
          1.9025          1.9003          1.8980          1.8957          1.8937          1.8915          1.8894
          1.8872          1.8852          1.8832          1.8812          1.8793          1.8774          1.8757
          1.8741          1.8725          1.8708          1.8694          1.8679          1.8663          1.8647
          1.8660          1.8616          1.8604          1.8594          1.8563          1.8555          1.8545
          1.8534          1.8526          1.8501          1.8491          1.8479          1.8468          1.8427
          1.8438          1.8427          1.8415          1.8404          1.8386          1.8374          1.8360
          1.8346          1.8333          1.8313          1.8301          1.8285          1.8270          1.8255
          1.8241          1.8223          1.8206          1.8189          1.8170          1.8152          1.8130
          1.8109          1.8088          1.8067          1.8047          1.8023          1.8000          1.7977
          1.7954          1.7921          1.7900          1.7876          1.7853          1.7829          1.7804
          1.7779          1.7754          1.7730          1.7705          1.7679          1.7654          1.7629
          1.7604          1.7580          1.7555          1.7531          1.7506          1.7482          1.7457
          1.7433          1.7408          1.7383          1.7359          1.7333          1.7308          1.7282
          1.7257          1.7231          1.7206          1.7180          1.7154          1.7128          1.7103
          1.7077          1.7052          1.7026          1.7000          1.6975          1.6950          1.6925
          1.6899          1.6875          1.6850          1.6826          1.6801          1.6778          1.6755
          1.6731          1.6708          1.6684          1.6661          1.6639          1.6617          1.6595
          1.6574          1.6554          1.6533          1.6504          1.6483          1.6462          1.6442
          1.6422          1.6403          1.6383          1.6364          1.6347          1.6329          1.6312
          1.6295          1.6278          1.6261          1.6244          1.6225          1.6202          1.6179
          1.6156          1.6136          1.6119          1.6103          1.6086          1.6067          1.6048
          1.6030          1.6012          1.5993          2.1070          2.1001          2.0936          2.0873
          2.0808          2.0737          2.0690          2.0641          2.0590          2.0541          2.0496
          2.0448          2.0401          2.0355          2.0313          2.0267          2.0221          2.0178
          2.0138          2.0097          2.0055          2.0013          1.9972          1.9933          1.9895
          1.9857          1.9818          1.9779          1.9742          1.9706          1.9671          1.9636
          1.9601          1.9564          1.9530          1.9497          1.9464          1.9429          1.9398
          1.9367          1.9337          1.9308          1.9280          1.9250          1.9220          1.9193
          1.9166          1.9139          1.9114          1.9090          1.9065          1.9046          1.9028
          1.9005          1.8982          1.8960          1.8940          1.8919          1.8898          1.8877
          1.8858          1.8839          1.8820          1.8803          1.8786          1.8771          1.8756
          1.8742          1.8726          1.8713          1.8698          1.8682          1.8664          1.8641
          1.8623          1.8606          1.8590          1.8569          1.8552          1.8538          1.8525
          1.8503          1.8478          1.8455          1.8444          1.8434          1.8424          1.8416
          1.8407          1.8398          1.8389          1.8369          1.8353          1.8337          1.8322
          1.8301          1.8284          1.8267          1.8252          1.8237          1.8220          1.8199
          1.8183          1.8165          1.8147          1.8128          1.8107          1.8085          1.8064
          1.8042          1.8020          1.7997          1.7974          1.7950          1.7923          1.7891
          1.7866          1.7841          1.7817          1.7793          1.7768          1.7742          1.7717
          1.7692          1.7666          1.7641          1.7615          1.7590          1.7565          1.7541
          1.7516          1.7491          1.7467          1.7442          1.7417          1.7392          1.7367
          1.7342          1.7317          1.7293          1.7268          1.7243          1.7218          1.7193
          1.7167          1.7142          1.7116          1.7090          1.7064          1.7038          1.7012
          1.6986          1.6960          1.6934          1.6907          1.6882          1.6856          1.6830
          1.6805          1.6781          1.6756          1.6732          1.6708          1.6685          1.6661
          1.6637          1.6613          1.6591          1.6568          1.6547          1.6527          1.6506
          1.6479          1.6454          1.6433          1.6413          1.6394          1.6375          1.6357
          1.6340          1.6323          1.6306          1.6290          1.6273          1.6257          1.6237
          1.6216          1.6195          1.6174          1.6153          1.6131          1.6108          1.6092
          1.6076          1.6060          1.6043          1.6025          1.6006          1.5988          1.5971
          1.5953          2.1144          2.1076          2.1010          2.0942          2.0872          2.0794
          2.0746          2.0697          2.0649          2.0600          2.0555          2.0506          2.0457
          2.0409          2.0364          2.0317          2.0269          2.0223          2.0182          2.0141
          2.0098          2.0055          2.0013          1.9973          1.9935          1.9896          1.9857
          1.9817          1.9780          1.9744          1.9708          1.9673          1.9637          1.9600
          1.9565          1.9532          1.9498          1.9463          1.9431          1.9400          1.9370
          1.9340          1.9311          1.9280          1.9249          1.9222          1.9195          1.9168
          1.9143          1.9118          1.9095          1.9076          1.9059          1.9041          1.9017
          1.8994          1.8972          1.8956          1.8935          1.8914          1.8897          1.8878
          1.8860          1.8842          1.8823          1.8807          1.8792          1.8777          1.8761
          1.8745          1.8729          1.8713          1.8695          1.8673          1.8649          1.8626
          1.8611          1.8592          1.8570          1.8548          1.8525          1.8502          1.8479
          1.8457          1.8439          1.8429          1.8420          1.8411          1.8402          1.8394
          1.8381          1.8358          1.8342          1.8326          1.8311          1.8288          1.8267
          1.8251          1.8235          1.8220          1.8200          1.8174          1.8157          1.8139
          1.8120          1.8101          1.8080          1.8059          1.8037          1.8016          1.7994
          1.7971          1.7948          1.7925          1.7891          1.7859          1.7834          1.7810
          1.7786          1.7761          1.7736          1.7710          1.7685          1.7659          1.7634
          1.7608          1.7582          1.7557          1.7533          1.7508          1.7483          1.7458
          1.7434          1.7409          1.7384          1.7359          1.7334          1.7309          1.7284
          1.7259          1.7234          1.7209          1.7184          1.7159          1.7134          1.7108
          1.7083          1.7058          1.7032          1.7006          1.6980          1.6953          1.6927
          1.6901          1.6874          1.6848          1.6822          1.6796          1.6770          1.6745
          1.6720          1.6696          1.6672          1.6649          1.6625          1.6601          1.6577
          1.6554          1.6532          1.6511          1.6491          1.6465          1.6437          1.6416
          1.6396          1.6377          1.6359          1.6341          1.6324          1.6308          1.6292
          1.6275          1.6256          1.6235          1.6214          1.6194          1.6173          1.6153
          1.6131          1.6110          1.6088          1.6068          1.6052          1.6036          1.6021
          1.6003          1.5984          1.5966          1.5947          1.5930          1.5913          2.1191
          2.1121          2.1052          2.0977          2.0899          2.0829          2.0779          2.0730
          2.0674          2.0625          2.0580          2.0536          2.0493          2.0448          2.0400
          2.0352          2.0305          2.0258          2.0217          2.0174          2.0130          2.0087
          2.0045          2.0005          1.9967          1.9927          1.9887          1.9847          1.9810
          1.9773          1.9738          1.9701          1.9663          1.9626          1.9592          1.9558
          1.9523          1.9487          1.9455          1.9423          1.9393          1.9364          1.9334
          1.9301          1.9270          1.9242          1.9215          1.9188          1.9163          1.9138
          1.9118          1.9099          1.9081          1.9063          1.9044          1.9021          1.8998
          1.8983          1.8964          1.8943          1.8924          1.8909          1.8890          1.8871
          1.8852          1.8833          1.8816          1.8799          1.8782          1.8764          1.8747
          1.8731          1.8711          1.8691          1.8668          1.8645          1.8622          1.8603
          1.8578          1.8551          1.8524          1.8498          1.8475          1.8453          1.8434
          1.8424          1.8415          1.8406          1.8397          1.8388          1.8365          1.8346
          1.8330          1.8315          1.8295          1.8268          1.8251          1.8235          1.8219
          1.8197          1.8171          1.8146          1.8128          1.8110          1.8091          1.8071
          1.8050          1.8029          1.8008          1.7985          1.7963          1.7941          1.7913
          1.7881          1.7849          1.7824          1.7800          1.7775          1.7750          1.7725
          1.7700          1.7675          1.7649          1.7623          1.7597          1.7572          1.7547
          1.7522          1.7497          1.7473          1.7448          1.7423          1.7398          1.7373
          1.7348          1.7323          1.7298          1.7273          1.7249          1.7223          1.7198
          1.7173          1.7148          1.7123          1.7098          1.7073          1.7048          1.7022
          1.6997          1.6971          1.6946          1.6920          1.6893          1.6867          1.6840
          1.6813          1.6787          1.6761          1.6735          1.6709          1.6684          1.6660
          1.6636          1.6613          1.6589          1.6565          1.6542          1.6518          1.6496
          1.6476          1.6452          1.6424          1.6399          1.6379          1.6360          1.6343
          1.6326          1.6310          1.6294          1.6276          1.6255          1.6235          1.6214
          1.6194          1.6173          1.6152          1.6132          1.6111          1.6089          1.6068
          1.6046          1.6028          1.6013          1.5997          1.5981          1.5962          1.5944
          1.5926          1.5908          1.5889          1.5873          2.1205          2.1128          2.1051
          2.0971          2.0893          2.0843          2.0791          2.0724          2.0678          2.0632
          2.0588          2.0544          2.0500          2.0456          2.0412          2.0368          2.0321
          2.0276          2.0233          2.0189          2.0145          2.0102          2.0061          2.0022
          1.9981          1.9941          1.9901          1.9861          1.9824          1.9788          1.9750
          1.9712          1.9674          1.9638          1.9604          1.9568          1.9532          1.9497
          1.9465          1.9434          1.9404          1.9374          1.9341          1.9308          1.9278
          1.9250          1.9223          1.9197          1.9172          1.9151          1.9132          1.9114
          1.9096          1.9078          1.9060          1.9037          1.9014          1.9000          1.8983
          1.8962          1.8944          1.8930          1.8911          1.8891          1.8871          1.8850
          1.8832          1.8814          1.8794          1.8776          1.8759          1.8740          1.8720
          1.8699          1.8677          1.8646          1.8616          1.8592          1.8565          1.8538
          1.8511          1.8484          1.8462          1.8439          1.8424          1.8415          1.8405
          1.8396          1.8387          1.8363          1.8342          1.8327          1.8312          1.8290
          1.8263          1.8244          1.8228          1.8211          1.8185          1.8158          1.8130
          1.8112          1.8093          1.8075          1.8055          1.8035          1.8014          1.7992
          1.7970          1.7947          1.7920          1.7889          1.7857          1.7830          1.7806
          1.7781          1.7757          1.7731          1.7706          1.7681          1.7656          1.7630
          1.7604          1.7579          1.7555          1.7530          1.7505          1.7480          1.7455
          1.7430          1.7405          1.7381          1.7356          1.7331          1.7306          1.7281
          1.7257          1.7232          1.7207          1.7182          1.7157          1.7132          1.7107
          1.7082          1.7057          1.7032          1.7006          1.6981          1.6956          1.6931
          1.6905          1.6880          1.6854          1.6828          1.6801          1.6775          1.6748
          1.6721          1.6695          1.6669          1.6645          1.6620          1.6597          1.6574
          1.6550          1.6527          1.6503          1.6479          1.6458          1.6436          1.6409
          1.6381          1.6360          1.6342          1.6325          1.6309          1.6293          1.6273
          1.6253          1.6233          1.6212          1.6192          1.6171          1.6151          1.6130
          1.6110          1.6089          1.6068          1.6047          1.6025          1.6004          1.5988
          1.5973          1.5958          1.5940          1.5922          1.5904          1.5886          1.5868
          1.5849          1.5832          2.1171          2.1090          2.1009          2.0936          2.0884
          2.0813          2.0759          2.0712          2.0666          2.0620          2.0575          2.0530
          2.0485          2.0441          2.0398          2.0353          2.0305          2.0272          2.0228
          2.0184          2.0141          2.0100          2.0060          2.0019          1.9978          1.9937
          1.9897          1.9860          1.9822          1.9783          1.9745          1.9707          1.9670
          1.9635          1.9599          1.9562          1.9526          1.9494          1.9462          1.9432
          1.9400          1.9367          1.9333          1.9303          1.9275          1.9248          1.9222
          1.9197          1.9178          1.9159          1.9140          1.9121          1.9103          1.9085
          1.9066          1.9043          1.9023          1.9012          1.8993          1.8972          1.8958
          1.8943          1.8923          1.8902          1.8881          1.8861          1.8842          1.8822
          1.8802          1.8783          1.8759          1.8730          1.8701          1.8670          1.8640
          1.8609          1.8585          1.8564          1.8539          1.8512          1.8485          1.8460
          1.8438          1.8419          1.8410          1.8400          1.8391          1.8373          1.8348
          1.8330          1.8316          1.8298          1.8271          1.8244          1.8228          1.8212
          1.8189          1.8162          1.8134          1.8105          1.8087          1.8068          1.8050
          1.8031          1.8011          1.7991          1.7969          1.7946          1.7918          1.7886
          1.7854          1.7824          1.7800          1.7777          1.7753          1.7728          1.7703
          1.7678          1.7652          1.7627          1.7602          1.7577          1.7552          1.7528
          1.7503          1.7478          1.7453          1.7429          1.7404          1.7380          1.7355
          1.7330          1.7306          1.7281          1.7256          1.7232          1.7207          1.7183
          1.7158          1.7133          1.7108          1.7084          1.7059          1.7034          1.7009
          1.6984          1.6959          1.6934          1.6909          1.6884          1.6859          1.6833
          1.6808          1.6782          1.6757          1.6731          1.6704          1.6678          1.6651
          1.6625          1.6601          1.6577          1.6554          1.6531          1.6508          1.6484
          1.6461          1.6438          1.6415          1.6389          1.6362          1.6338          1.6321
          1.6305          1.6286          1.6266          1.6247          1.6227          1.6207          1.6187
          1.6167          1.6147          1.6126          1.6106          1.6086          1.6065          1.6044
          1.6024          1.6003          1.5982          1.5962          1.5948          1.5933          1.5917
          1.5899          1.5881          1.5864          1.5846          1.5828          1.5810          1.5792
          2.1103          2.1021          2.0958          2.0887          2.0828          2.0781          2.0733
          2.0686          2.0639          2.0587          2.0535          2.0483          2.0432          2.0382
          2.0332          2.0291          2.0258          2.0226          2.0195          2.0164          2.0128
          2.0087          2.0046          2.0006          1.9965          1.9926          1.9887          1.9847
          1.9808          1.9769          1.9730          1.9695          1.9658          1.9621          1.9584
          1.9548          1.9516          1.9484          1.9452          1.9418          1.9384          1.9351
          1.9322          1.9294          1.9267          1.9242          1.9222          1.9202          1.9182
          1.9163          1.9144          1.9126          1.9107          1.9089          1.9069          1.9047
          1.9035          1.9022          1.9000          1.8986          1.8971          1.8952          1.8931
          1.8909          1.8889          1.8865          1.8833          1.8802          1.8771          1.8741
          1.8712          1.8682          1.8653          1.8622          1.8591          1.8569          1.8548
          1.8528          1.8505          1.8478          1.8451          1.8429          1.8410          1.8400
          1.8391          1.8374          1.8349          1.8326          1.8311          1.8294          1.8267
          1.8240          1.8219          1.8204          1.8183          1.8156          1.8128          1.8099
          1.8072          1.8054          1.8035          1.8016          1.7997          1.7979          1.7958
          1.7937          1.7908          1.7876          1.7844          1.7811          1.7786          1.7762
          1.7739          1.7714          1.7690          1.7665          1.7640          1.7615          1.7590
          1.7566          1.7541          1.7517          1.7493          1.7468          1.7444          1.7419
          1.7395          1.7371          1.7346          1.7322          1.7298          1.7274          1.7249
          1.7225          1.7201          1.7176          1.7152          1.7128          1.7103          1.7079
          1.7055          1.7030          1.7006          1.6981          1.6956          1.6932          1.6907
          1.6882          1.6858          1.6833          1.6808          1.6783          1.6758          1.6733
          1.6707          1.6682          1.6656          1.6630          1.6604          1.6578          1.6554
          1.6531          1.6508          1.6485          1.6463          1.6440          1.6416          1.6391
          1.6365          1.6338          1.6313          1.6294          1.6275          1.6256          1.6236
          1.6217          1.6198          1.6178          1.6159          1.6139          1.6119          1.6100
          1.6080          1.6060          1.6040          1.6020          1.5999          1.5979          1.5958
          1.5937          1.5922          1.5907          1.5892          1.5875          1.5858          1.5841
          1.5823          1.5806          1.5788          1.5770          1.5752          2.1008          2.0936
          2.0880          2.0831          2.0774          2.0717          2.0661          2.0606          2.0552
          2.0499          2.0447          2.0395          2.0344          2.0302          2.0267          2.0234
          2.0202          2.0170          2.0137          2.0107          2.0077          2.0048          2.0019
          1.9981          1.9941          1.9901          1.9861          1.9821          1.9782          1.9745
          1.9707          1.9669          1.9632          1.9595          1.9560          1.9528          1.9494
          1.9459          1.9425          1.9391          1.9360          1.9332          1.9306          1.9282
          1.9261          1.9241          1.9221          1.9201          1.9182          1.9163          1.9144
          1.9125          1.9107          1.9088          1.9066          1.9054          1.9044          1.9024
          1.9009          1.8995          1.8975          1.8945          1.8910          1.8876          1.8842
          1.8809          1.8777          1.8745          1.8714          1.8683          1.8653          1.8624
          1.8593          1.8567          1.8546          1.8525          1.8504          1.8484          1.8462
          1.8436          1.8412          1.8397          1.8388          1.8367          1.8341          1.8315
          1.8301          1.8281          1.8253          1.8226          1.8204          1.8188          1.8164
          1.8138          1.8112          1.8084          1.8055          1.8033          1.8014          1.7994
          1.7975          1.7955          1.7935          1.7914          1.7885          1.7855          1.7824
          1.7792          1.7765          1.7740          1.7716          1.7692          1.7668          1.7643
          1.7619          1.7594          1.7570          1.7546          1.7522          1.7498          1.7474
          1.7450          1.7426          1.7402          1.7379          1.7355          1.7331          1.7307
          1.7283          1.7259          1.7235          1.7211          1.7187          1.7164          1.7140
          1.7116          1.7092          1.7068          1.7044          1.7020          1.6996          1.6972
          1.6948          1.6924          1.6900          1.6875          1.6851          1.6827          1.6802
          1.6778          1.6753          1.6729          1.6704          1.6679          1.6654          1.6629
          1.6604          1.6579          1.6554          1.6528          1.6505          1.6483          1.6460
          1.6435          1.6408          1.6383          1.6357          1.6334          1.6311          1.6288
          1.6264          1.6243          1.6224          1.6205          1.6186          1.6167          1.6148
          1.6129          1.6110          1.6091          1.6072          1.6052          1.6033          1.6013
          1.5993          1.5974          1.5954          1.5934          1.5913          1.5894          1.5881
          1.5867          1.5850          1.5833          1.5817          1.5800          1.5783          1.5765
          1.5748          1.5730          1.5711          2.0943          2.0928          2.0871          2.0813
          2.0755          2.0698          2.0641          2.0586          2.0531          2.0478          2.0425
          2.0373          2.0325          2.0288          2.0254          2.0221          2.0189          2.0157
          2.0123          2.0093          2.0063          2.0034          2.0005          1.9975          1.9946
          1.9916          1.9876          1.9836          1.9796          1.9758          1.9720          1.9682
          1.9644          1.9607          1.9573          1.9540          1.9504          1.9469          1.9435
          1.9401          1.9371          1.9344          1.9319          1.9298          1.9278          1.9257
          1.9238          1.9218          1.9198          1.9179          1.9160          1.9141          1.9123
          1.9105          1.9084          1.9070          1.9059          1.9043          1.9029          1.9009
          1.8972          1.8936          1.8900          1.8866          1.8832          1.8798          1.8764
          1.8731          1.8699          1.8667          1.8636          1.8606          1.8576          1.8553
          1.8532          1.8511          1.8491          1.8470          1.8450          1.8427          1.8403
          1.8390          1.8372          1.8346          1.8321          1.8300          1.8280          1.8252
          1.8225          1.8198          1.8182          1.8158          1.8132          1.8106          1.8079
          1.8050          1.8022          1.8003          1.7983          1.7963          1.7943          1.7923
          1.7897          1.7868          1.7839          1.7808          1.7777          1.7750          1.7726
          1.7701          1.7677          1.7652          1.7628          1.7604          1.7580          1.7556
          1.7532          1.7508          1.7484          1.7460          1.7437          1.7413          1.7389
          1.7365          1.7341          1.7318          1.7294          1.7270          1.7246          1.7222
          1.7199          1.7175          1.7151          1.7127          1.7103          1.7080          1.7056
          1.7032          1.7008          1.6984          1.6960          1.6936          1.6912          1.6888
          1.6864          1.6840          1.6816          1.6791          1.6767          1.6743          1.6718
          1.6694          1.6669          1.6644          1.6619          1.6595          1.6570          1.6544
          1.6519          1.6494          1.6468          1.6442          1.6416          1.6389          1.6367
          1.6344          1.6321          1.6298          1.6274          1.6251          1.6228          1.6205
          1.6183          1.6164          1.6145          1.6127          1.6108          1.6089          1.6069
          1.6050          1.6031          1.6012          1.5992          1.5973          1.5953          1.5933
          1.5913          1.5893          1.5873          1.5857          1.5843          1.5827          1.5811
          1.5794          1.5777          1.5760          1.5743          1.5726          1.5708          1.5689
          1.5671          2.0982          2.0955          2.0931          2.0892          2.0834          2.0776
          2.0718          2.0661          2.0604          2.0549          2.0495          2.0442          2.0391
          2.0340          2.0303          2.0268          2.0236          2.0204          2.0173          2.0140
          2.0107          2.0077          2.0048          2.0019          1.9990          1.9960          1.9931
          1.9901          1.9869          1.9829          1.9790          1.9751          1.9712          1.9674
          1.9637          1.9600          1.9568          1.9533          1.9498          1.9463          1.9429
          1.9397          1.9369          1.9343          1.9321          1.9300          1.9280          1.9260
          1.9241          1.9221          1.9202          1.9183          1.9164          1.9146          1.9127
          1.9109          1.9088          1.9075          1.9065          1.9050          1.9023          1.8985
          1.8948          1.8911          1.8876          1.8842          1.8809          1.8776          1.8743
          1.8711          1.8679          1.8646          1.8615          1.8586          1.8559          1.8538
          1.8517          1.8497          1.8477          1.8456          1.8436          1.8413          1.8391
          1.8377          1.8351          1.8325          1.8300          1.8280          1.8251          1.8223
          1.8195          1.8178          1.8153          1.8126          1.8099          1.8070          1.8040
          1.8011          1.7993          1.7973          1.7953          1.7932          1.7908          1.7878
          1.7847          1.7815          1.7783          1.7754          1.7730          1.7705          1.7681
          1.7656          1.7631          1.7607          1.7583          1.7558          1.7534          1.7510
          1.7486          1.7462          1.7438          1.7413          1.7389          1.7365          1.7341
          1.7317          1.7293          1.7269          1.7244          1.7220          1.7196          1.7172
          1.7148          1.7124          1.7099          1.7075          1.7051          1.7027          1.7002
          1.6978          1.6954          1.6929          1.6905          1.6881          1.6856          1.6832
          1.6807          1.6782          1.6758          1.6733          1.6708          1.6683          1.6658
          1.6633          1.6608          1.6582          1.6557          1.6531          1.6505          1.6480
          1.6455          1.6430          1.6404          1.6377          1.6350          1.6324          1.6300
          1.6277          1.6253          1.6230          1.6206          1.6182          1.6158          1.6136
          1.6116          1.6097          1.6077          1.6058          1.6038          1.6019          1.5999
          1.5980          1.5960          1.5940          1.5920          1.5900          1.5879          1.5859
          1.5839          1.5822          1.5808          1.5792          1.5775          1.5758          1.5740
          1.5723          1.5705          1.5687          1.5668          1.5649          1.5630          2.1016
          2.0987          2.0960          2.0931          2.0906          2.0866          2.0808          2.0749
          2.0691          2.0635          2.0579          2.0525          2.0473          2.0421          2.0372
          2.0328          2.0292          2.0259          2.0227          2.0196          2.0164          2.0130
          2.0099          2.0069          2.0040          2.0011          1.9981          1.9952          1.9922
          1.9893          1.9864          1.9826          1.9787          1.9748          1.9710          1.9672
          1.9635          1.9600          1.9567          1.9532          1.9497          1.9463          1.9431
          1.9399          1.9372          1.9346          1.9325          1.9305          1.9285          1.9266
          1.9246          1.9227          1.9207          1.9189          1.9170          1.9151          1.9133
          1.9114          1.9092          1.9082          1.9071          1.9042          1.9003          1.8966
          1.8929          1.8894          1.8860          1.8826          1.8793          1.8760          1.8728
          1.8696          1.8665          1.8634          1.8604          1.8574          1.8550          1.8529
          1.8508          1.8488          1.8467          1.8446          1.8425          1.8404          1.8385
          1.8360          1.8334          1.8307          1.8286          1.8257          1.8228          1.8200
          1.8178          1.8154          1.8126          1.8097          1.8068          1.8039          1.8010
          1.7987          1.7968          1.7947          1.7925          1.7896          1.7864          1.7832
          1.7799          1.7767          1.7739          1.7715          1.7691          1.7666          1.7641
          1.7616          1.7591          1.7567          1.7542          1.7518          1.7493          1.7469
          1.7444          1.7420          1.7395          1.7370          1.7346          1.7321          1.7297
          1.7272          1.7247          1.7223          1.7198          1.7174          1.7149          1.7124
          1.7100          1.7075          1.7050          1.7026          1.7001          1.6976          1.6951
          1.6926          1.6902          1.6877          1.6852          1.6827          1.6802          1.6776
          1.6751          1.6726          1.6701          1.6675          1.6649          1.6624          1.6598
          1.6572          1.6546          1.6520          1.6494          1.6468          1.6443          1.6418
          1.6392          1.6366          1.6341          1.6313          1.6285          1.6258          1.6234
          1.6210          1.6186          1.6162          1.6137          1.6113          1.6089          1.6069
          1.6048          1.6028          1.6008          1.5988          1.5968          1.5948          1.5928
          1.5908          1.5887          1.5867          1.5846          1.5825          1.5804          1.5788
          1.5773          1.5756          1.5739          1.5721          1.5704          1.5685          1.5666
          1.5647          1.5628          1.5609          1.5590          2.1045          2.1014          2.0986
          2.0960          2.0933          2.0900          2.0880          2.0834          2.0776          2.0718
          2.0661          2.0606          2.0552          2.0500          2.0449          2.0399          2.0351
          2.0314          2.0279          2.0246          2.0215          2.0183          2.0151          2.0117
          2.0087          2.0057          2.0028          1.9999          1.9969          1.9940          1.9910
          1.9881          1.9852          1.9823          1.9784          1.9746          1.9708          1.9671
          1.9634          1.9599          1.9566          1.9531          1.9497          1.9464          1.9432
          1.9401          1.9375          1.9351          1.9331          1.9311          1.9291          1.9271
          1.9252          1.9233          1.9213          1.9194          1.9175          1.9156          1.9138
          1.9118          1.9100          1.9089          1.9054          1.9014          1.8977          1.8941
          1.8906          1.8871          1.8837          1.8804          1.8771          1.8739          1.8707
          1.8676          1.8646          1.8617          1.8587          1.8559          1.8538          1.8518
          1.8497          1.8476          1.8455          1.8434          1.8412          1.8391          1.8367
          1.8340          1.8313          1.8288          1.8260          1.8231          1.8201          1.8175
          1.8151          1.8122          1.8093          1.8064          1.8034          1.8005          1.7979
          1.7959          1.7937          1.7913          1.7880          1.7846          1.7813          1.7781
          1.7749          1.7722          1.7699          1.7674          1.7649          1.7623          1.7598
          1.7573          1.7548          1.7523          1.7498          1.7474          1.7449          1.7424
          1.7399          1.7374          1.7349          1.7324          1.7299          1.7274          1.7249
          1.7223          1.7198          1.7173          1.7148          1.7123          1.7098          1.7073
          1.7048          1.7023          1.6998          1.6972          1.6947          1.6922          1.6896
          1.6871          1.6846          1.6820          1.6795          1.6769          1.6743          1.6717
          1.6691          1.6665          1.6639          1.6613          1.6587          1.6560          1.6534
          1.6507          1.6481          1.6455          1.6430          1.6404          1.6378          1.6352
          1.6326          1.6300          1.6273          1.6246          1.6217          1.6189          1.6165
          1.6140          1.6115          1.6091          1.6066          1.6041          1.6019          1.5998
          1.5978          1.5957          1.5937          1.5916          1.5895          1.5875          1.5854
          1.5833          1.5812          1.5791          1.5769          1.5753          1.5737          1.5720
          1.5702          1.5684          1.5666          1.5646          1.5627          1.5608          1.5588
          1.5568          1.5549          2.1069          2.1039          2.1007          2.0977          2.0951
          2.0925          2.0896          2.0863          2.0838          2.0792          2.0735          2.0679
          2.0624          2.0570          2.0518          2.0467          2.0417          2.0369          2.0328
          2.0293          2.0259          2.0227          2.0196          2.0164          2.0130          2.0098
          2.0068          2.0039          2.0009          1.9980          1.9950          1.9921          1.9892
          1.9863          1.9834          1.9806          1.9778          1.9741          1.9704          1.9667
          1.9630          1.9598          1.9563          1.9529          1.9496          1.9463          1.9431
          1.9402          1.9377          1.9357          1.9337          1.9317          1.9297          1.9277
          1.9258          1.9238          1.9219          1.9200          1.9180          1.9161          1.9142
          1.9122          1.9102          1.9060          1.9020          1.8982          1.8946          1.8911
          1.8876          1.8842          1.8808          1.8776          1.8743          1.8712          1.8681
          1.8650          1.8620          1.8591          1.8564          1.8543          1.8521          1.8500
          1.8479          1.8458          1.8436          1.8415          1.8392          1.8365          1.8339
          1.8313          1.8286          1.8256          1.8226          1.8196          1.8167          1.8141
          1.8112          1.8083          1.8054          1.8023          1.7993          1.7964          1.7944
          1.7921          1.7889          1.7856          1.7822          1.7789          1.7757          1.7725
          1.7701          1.7676          1.7651          1.7625          1.7600          1.7575          1.7549
          1.7524          1.7499          1.7474          1.7448          1.7423          1.7398          1.7372
          1.7347          1.7321          1.7296          1.7271          1.7245          1.7220          1.7194
          1.7169          1.7143          1.7118          1.7092          1.7067          1.7041          1.7016
          1.6990          1.6965          1.6939          1.6913          1.6887          1.6862          1.6835
          1.6809          1.6783          1.6757          1.6731          1.6705          1.6678          1.6652
          1.6625          1.6599          1.6572          1.6545          1.6519          1.6492          1.6466
          1.6440          1.6414          1.6388          1.6361          1.6335          1.6309          1.6282
          1.6255          1.6228          1.6202          1.6174          1.6145          1.6116          1.6091
          1.6066          1.6041          1.6016          1.5990          1.5967          1.5946          1.5925
          1.5903          1.5882          1.5861          1.5840          1.5819          1.5798          1.5776
          1.5755          1.5733          1.5718          1.5700          1.5683          1.5665          1.5646
          1.5627          1.5607          1.5588          1.5568          1.5548          1.5528          1.5508
          2.1093          2.1054          2.1023          2.0993          2.0958          2.0932          2.0907
          2.0879          2.0844          2.0822          2.0785          2.0735          2.0680          2.0625
          2.0572          2.0520          2.0469          2.0419          2.0370          2.0331          2.0295
          2.0261          2.0229          2.0198          2.0166          2.0132          2.0098          2.0069
          2.0039          2.0010          1.9981          1.9951          1.9921          1.9892          1.9864
          1.9834          1.9805          1.9778          1.9751          1.9724          1.9692          1.9656
          1.9622          1.9588          1.9554          1.9520          1.9487          1.9454          1.9424
          1.9400          1.9380          1.9359          1.9339          1.9319          1.9299          1.9279
          1.9260          1.9240          1.9220          1.9201          1.9181          1.9158          1.9132
          1.9097          1.9056          1.9015          1.8976          1.8940          1.8904          1.8870
          1.8835          1.8802          1.8769          1.8737          1.8705          1.8674          1.8644
          1.8614          1.8584          1.8561          1.8540          1.8518          1.8496          1.8475
          1.8453          1.8432          1.8406          1.8379          1.8353          1.8326          1.8297
          1.8268          1.8239          1.8211          1.8181          1.8152          1.8122          1.8092
          1.8063          1.8033          1.8002          1.7972          1.7943          1.7921          1.7890
          1.7855          1.7821          1.7788          1.7755          1.7723          1.7696          1.7671
          1.7645          1.7620          1.7594          1.7568          1.7543          1.7517          1.7492
          1.7466          1.7441          1.7415          1.7389          1.7364          1.7338          1.7312
          1.7287          1.7261          1.7235          1.7210          1.7184          1.7158          1.7132
          1.7106          1.7081          1.7055          1.7029          1.7003          1.6977          1.6951
          1.6924          1.6898          1.6872          1.6846          1.6819          1.6793          1.6767
          1.6740          1.6714          1.6687          1.6660          1.6634          1.6607          1.6580
          1.6553          1.6526          1.6499          1.6473          1.6447          1.6420          1.6394
          1.6368          1.6341          1.6314          1.6288          1.6261          1.6234          1.6207
          1.6180          1.6152          1.6125          1.6098          1.6068          1.6039          1.6013
          1.5988          1.5962          1.5936          1.5911          1.5890          1.5869          1.5847
          1.5825          1.5804          1.5783          1.5761          1.5739          1.5718          1.5696
          1.5680          1.5663          1.5645          1.5626          1.5606          1.5587          1.5567
          1.5548          1.5528          1.5507          1.5487          1.5466          2.1114          2.1071
          2.1030          2.1000          2.0968          2.0932          2.0906          2.0882          2.0852
          2.0818          2.0794          2.0760          2.0721          2.0666          2.0612          2.0559
          2.0508          2.0457          2.0407          2.0359          2.0324          2.0288          2.0254
          2.0222          2.0191          2.0158          2.0124          2.0091          2.0061          2.0032
          2.0002          1.9973          1.9943          1.9914          1.9885          1.9856          1.9825
          1.9796          1.9769          1.9742          1.9715          1.9689          1.9663          1.9637
          1.9605          1.9571          1.9537          1.9504          1.9471          1.9441          1.9419
          1.9399          1.9378          1.9358          1.9338          1.9318          1.9297          1.9277
          1.9251          1.9225          1.9198          1.9172          1.9149          1.9118          1.9078
          1.9040          1.9000          1.8960          1.8923          1.8888          1.8853          1.8819
          1.8786          1.8753          1.8721          1.8689          1.8658          1.8628          1.8598
          1.8574          1.8552          1.8530          1.8508          1.8487          1.8465          1.8440
          1.8413          1.8386          1.8359          1.8329          1.8299          1.8270          1.8240
          1.8211          1.8182          1.8152          1.8123          1.8093          1.8064          1.8034
          1.8003          1.7972          1.7941          1.7915          1.7881          1.7846          1.7812
          1.7778          1.7745          1.7713          1.7684          1.7659          1.7633          1.7607
          1.7581          1.7556          1.7530          1.7504          1.7478          1.7452          1.7427
          1.7401          1.7375          1.7349          1.7323          1.7297          1.7271          1.7245
          1.7219          1.7193          1.7167          1.7141          1.7115          1.7089          1.7063
          1.7036          1.7010          1.6984          1.6957          1.6931          1.6905          1.6878
          1.6852          1.6825          1.6799          1.6772          1.6745          1.6719          1.6692
          1.6665          1.6638          1.6611          1.6584          1.6557          1.6530          1.6503
          1.6476          1.6450          1.6424          1.6397          1.6371          1.6344          1.6318
          1.6291          1.6264          1.6237          1.6210          1.6182          1.6155          1.6128
          1.6100          1.6072          1.6045          1.6017          1.5988          1.5958          1.5932
          1.5906          1.5880          1.5854          1.5832          1.5810          1.5789          1.5767
          1.5745          1.5723          1.5701          1.5679          1.5658          1.5642          1.5624
          1.5605          1.5586          1.5566          1.5547          1.5527          1.5507          1.5486
          1.5466          1.5445          1.5425          2.1121          2.1077          2.1036          2.0997
          2.0968          2.0933          2.0898          2.0872          2.0849          2.0816          2.0783
          2.0759          2.0724          2.0690          2.0637          2.0583          2.0531          2.0480
          2.0429          2.0380          2.0342          2.0306          2.0271          2.0238          2.0206
          2.0174          2.0140          2.0105          2.0074          2.0044          2.0015          1.9985
          1.9955          1.9926          1.9897          1.9867          1.9836          1.9806          1.9779
          1.9752          1.9725          1.9698          1.9672          1.9643          1.9618          1.9592
          1.9567          1.9542          1.9511          1.9478          1.9454          1.9434          1.9413
          1.9388          1.9361          1.9335          1.9309          1.9283          1.9256          1.9230
          1.9206          1.9182          1.9160          1.9128          1.9087          1.9048          1.9009
          1.8971          1.8932          1.8894          1.8859          1.8825          1.8791          1.8758
          1.8726          1.8694          1.8662          1.8632          1.8602          1.8580          1.8558
          1.8536          1.8514          1.8492          1.8466          1.8438          1.8411          1.8381
          1.8350          1.8320          1.8291          1.8261          1.8232          1.8202          1.8171
          1.8142          1.8112          1.8082          1.8051          1.8017          1.7983          1.7950
          1.7918          1.7893          1.7861          1.7826          1.7792          1.7758          1.7724
          1.7692          1.7664          1.7638          1.7613          1.7587          1.7561          1.7535
          1.7509          1.7483          1.7457          1.7431          1.7405          1.7379          1.7353
          1.7327          1.7301          1.7275          1.7249          1.7222          1.7196          1.7170
          1.7143          1.7117          1.7091          1.7064          1.7038          1.7011          1.6985
          1.6958          1.6932          1.6905          1.6879          1.6852          1.6826          1.6799
          1.6772          1.6745          1.6719          1.6692          1.6665          1.6638          1.6611
          1.6584          1.6557          1.6530          1.6503          1.6476          1.6449          1.6423
          1.6397          1.6370          1.6344          1.6317          1.6290          1.6263          1.6236
          1.6209          1.6182          1.6155          1.6127          1.6100          1.6072          1.6044
          1.6016          1.5988          1.5960          1.5932          1.5903          1.5873          1.5847
          1.5821          1.5794          1.5772          1.5750          1.5728          1.5706          1.5684
          1.5662          1.5640          1.5620          1.5602          1.5583          1.5564          1.5544
          1.5525          1.5505          1.5485          1.5465          1.5445          1.5424          1.5404
          1.5384          2.1095          2.1059          2.1027          2.0989          2.0956          2.0921
          2.0887          2.0853          2.0831          2.0800          2.0767          2.0735          2.0709
          2.0675          2.0642          2.0589          2.0536          2.0485          2.0434          2.0385
          2.0347          2.0311          2.0275          2.0242          2.0210          2.0177          2.0143
          2.0108          2.0075          2.0046          2.0016          1.9986          1.9957          1.9927
          1.9898          1.9866          1.9835          1.9805          1.9778          1.9751          1.9724
          1.9697          1.9668          1.9640          1.9614          1.9588          1.9563          1.9537
          1.9512          1.9487          1.9461          1.9436          1.9410          1.9384          1.9357
          1.9331          1.9305          1.9278          1.9254          1.9232          1.9210          1.9188
          1.9167          1.9128          1.9086          1.9044          1.9004          1.8966          1.8929
          1.8890          1.8853          1.8818          1.8784          1.8751          1.8718          1.8686
          1.8655          1.8624          1.8599          1.8577          1.8555          1.8533          1.8509
          1.8481          1.8454          1.8423          1.8392          1.8361          1.8331          1.8302
          1.8272          1.8242          1.8211          1.8181          1.8151          1.8121          1.8090
          1.8057          1.8023          1.7989          1.7955          1.7921          1.7888          1.7854
          1.7821          1.7788          1.7762          1.7728          1.7694          1.7661          1.7636
          1.7610          1.7584          1.7558          1.7533          1.7507          1.7481          1.7454
          1.7428          1.7402          1.7376          1.7350          1.7323          1.7297          1.7271
          1.7245          1.7218          1.7192          1.7165          1.7139          1.7113          1.7086
          1.7060          1.7033          1.7007          1.6980          1.6954          1.6927          1.6901
          1.6874          1.6847          1.6821          1.6794          1.6767          1.6741          1.6714
          1.6687          1.6660          1.6633          1.6606          1.6579          1.6552          1.6525
          1.6498          1.6471          1.6445          1.6419          1.6392          1.6366          1.6339
          1.6313          1.6286          1.6259          1.6232          1.6205          1.6178          1.6151
          1.6124          1.6096          1.6069          1.6041          1.6013          1.5985          1.5957
          1.5929          1.5901          1.5873          1.5844          1.5815          1.5786          1.5759
          1.5733          1.5710          1.5688          1.5666          1.5644          1.5621          1.5599
          1.5579          1.5560          1.5541          1.5521          1.5502          1.5482          1.5463
          1.5443          1.5423          1.5403          1.5382          1.5362          1.5342          2.1109
          2.1063          2.1019          2.0975          2.0934          2.0899          2.0866          2.0833
          2.0806          2.0774          2.0742          2.0711          2.0684          2.0650          2.0618
          2.0580          2.0528          2.0476          2.0426          2.0378          2.0342          2.0306
          2.0270          2.0236          2.0204          2.0171          2.0136          2.0101          2.0068
          2.0038          2.0008          1.9978          1.9948          1.9919          1.9888          1.9856
          1.9824          1.9796          1.9768          1.9741          1.9714          1.9685          1.9655
          1.9627          1.9601          1.9575          1.9550          1.9524          1.9499          1.9471
          1.9445          1.9420          1.9394          1.9369          1.9343          1.9317          1.9293
          1.9267          1.9244          1.9220          1.9196          1.9172          1.9148          1.9111
          1.9075          1.9033          1.8991          1.8951          1.8913          1.8876          1.8838
          1.8802          1.8768          1.8734          1.8702          1.8670          1.8638          1.8612
          1.8590          1.8568          1.8544          1.8517          1.8487          1.8456          1.8425
          1.8394          1.8364          1.8335          1.8305          1.8275          1.8244          1.8214
          1.8184          1.8154          1.8122          1.8090          1.8057          1.8022          1.7988
          1.7953          1.7919          1.7885          1.7852          1.7819          1.7786          1.7753
          1.7720          1.7688          1.7657          1.7628          1.7602          1.7576          1.7550
          1.7524          1.7498          1.7472          1.7445          1.7419          1.7393          1.7367
          1.7341          1.7314          1.7288          1.7262          1.7236          1.7209          1.7183
          1.7157          1.7130          1.7104          1.7077          1.7051          1.7024          1.6998
          1.6971          1.6945          1.6918          1.6892          1.6865          1.6839          1.6812
          1.6785          1.6759          1.6732          1.6705          1.6678          1.6651          1.6624
          1.6598          1.6571          1.6543          1.6516          1.6489          1.6463          1.6437
          1.6411          1.6385          1.6358          1.6332          1.6305          1.6279          1.6252
          1.6225          1.6199          1.6172          1.6145          1.6117          1.6090          1.6063
          1.6035          1.6008          1.5980          1.5952          1.5924          1.5896          1.5868
          1.5840          1.5811          1.5783          1.5754          1.5725          1.5696          1.5670
          1.5647          1.5625          1.5603          1.5581          1.5559          1.5539          1.5520
          1.5500          1.5480          1.5460          1.5440          1.5420          1.5400          1.5380
          1.5360          1.5340          1.5320          1.5300          2.1108          2.1057          2.1007
          2.0954          2.0907          2.0873          2.0839          2.0807          2.0775          2.0743
          2.0712          2.0681          2.0653          2.0620          2.0587          2.0556          2.0510
          2.0459          2.0409          2.0368          2.0331          2.0295          2.0259          2.0225
          2.0193          2.0158          2.0123          2.0089          2.0055          2.0025          1.9996
          1.9965          1.9935          1.9904          1.9872          1.9840          1.9809          1.9781
          1.9753          1.9726          1.9697          1.9666          1.9636          1.9609          1.9583
          1.9558          1.9532          1.9506          1.9477          1.9449          1.9424          1.9398
          1.9373          1.9347          1.9321          1.9299          1.9277          1.9263          1.9241
          1.9211          1.9177          1.9144          1.9112          1.9076          1.9040          1.9004
          1.8969          1.8932          1.8892          1.8853          1.8817          1.8780          1.8745
          1.8711          1.8679          1.8646          1.8622          1.8599          1.8573          1.8544
          1.8513          1.8483          1.8452          1.8421          1.8391          1.8362          1.8332
          1.8301          1.8271          1.8241          1.8211          1.8181          1.8149          1.8117
          1.8084          1.8050          1.8015          1.7981          1.7946          1.7912          1.7878
          1.7844          1.7811          1.7777          1.7744          1.7712          1.7679          1.7645
          1.7616          1.7590          1.7563          1.7537          1.7511          1.7484          1.7458
          1.7432          1.7406          1.7380          1.7354          1.7328          1.7301          1.7275
          1.7249          1.7223          1.7196          1.7170          1.7144          1.7118          1.7091
          1.7065          1.7038          1.7012          1.6986          1.6959          1.6933          1.6906
          1.6880          1.6853          1.6827          1.6800          1.6773          1.6747          1.6720
          1.6693          1.6667          1.6640          1.6613          1.6586          1.6559          1.6532
          1.6505          1.6479          1.6453          1.6427          1.6401          1.6375          1.6349
          1.6322          1.6296          1.6270          1.6243          1.6217          1.6190          1.6163
          1.6136          1.6109          1.6082          1.6055          1.6028          1.6000          1.5973
          1.5945          1.5918          1.5890          1.5862          1.5834          1.5805          1.5777
          1.5749          1.5720          1.5691          1.5662          1.5633          1.5606          1.5583
          1.5561          1.5539          1.5519          1.5500          1.5481          1.5461          1.5441
          1.5421          1.5401          1.5381          1.5361          1.5340          1.5320          1.5299
          1.5278          1.5258          2.1073          2.1021          2.0965          2.0907          2.0873
          2.0840          2.0807          2.0769          2.0736          2.0705          2.0674          2.0644
          2.0614          2.0582          2.0550          2.0519          2.0482          2.0431          2.0386
          2.0349          2.0312          2.0276          2.0240          2.0208          2.0173          2.0137
          2.0103          2.0068          2.0036          2.0006          1.9976          1.9945          1.9913
          1.9880          1.9848          1.9816          1.9787          1.9759          1.9732          1.9701
          1.9670          1.9640          1.9612          1.9585          1.9559          1.9533          1.9506
          1.9477          1.9448          1.9422          1.9396          1.9371          1.9345          1.9320
          1.9298          1.9277          1.9255          1.9236          1.9226          1.9209          1.9181
          1.9146          1.9102          1.9058          1.9014          1.8971          1.8928          1.8890
          1.8856          1.8823          1.8785          1.8748          1.8713          1.8679          1.8649
          1.8625          1.8594          1.8562          1.8531          1.8500          1.8469          1.8438
          1.8409          1.8379          1.8349          1.8319          1.8288          1.8259          1.8230
          1.8198          1.8166          1.8134          1.8102          1.8069          1.8035          1.8000
          1.7966          1.7931          1.7897          1.7863          1.7829          1.7795          1.7761
          1.7728          1.7695          1.7659          1.7626          1.7599          1.7572          1.7545
          1.7519          1.7492          1.7466          1.7440          1.7413          1.7387          1.7361
          1.7335          1.7309          1.7283          1.7257          1.7231          1.7205          1.7179
          1.7152          1.7126          1.7100          1.7074          1.7048          1.7021          1.6995
          1.6969          1.6942          1.6916          1.6890          1.6863          1.6837          1.6810
          1.6784          1.6757          1.6731          1.6704          1.6678          1.6651          1.6625
          1.6598          1.6571          1.6544          1.6518          1.6491          1.6465          1.6439
          1.6413          1.6387          1.6361          1.6335          1.6309          1.6283          1.6257
          1.6231          1.6205          1.6178          1.6152          1.6125          1.6098          1.6072
          1.6045          1.6018          1.5991          1.5963          1.5936          1.5909          1.5881
          1.5853          1.5825          1.5798          1.5769          1.5741          1.5713          1.5684
          1.5656          1.5627          1.5598          1.5569          1.5541          1.5519          1.5499
          1.5480          1.5461          1.5441          1.5422          1.5402          1.5383          1.5363
          1.5342          1.5322          1.5301          1.5280          1.5258          1.5237          1.5216
          2.1020          2.0962          2.0904          2.0866          2.0833          2.0794          2.0755
          2.0720          2.0689          2.0659          2.0629          2.0599          2.0567          2.0536
          2.0505          2.0474          2.0440          2.0396          2.0358          2.0321          2.0285
          2.0248          2.0214          2.0179          2.0144          2.0108          2.0074          2.0040
          2.0010          1.9979          1.9947          1.9914          1.9881          1.9848          1.9816
          1.9787          1.9759          1.9729          1.9698          1.9667          1.9636          1.9607
          1.9581          1.9554          1.9527          1.9498          1.9468          1.9439          1.9413
          1.9388          1.9362          1.9336          1.9314          1.9292          1.9271          1.9250
          1.9228          1.9207          1.9197          1.9185          1.9157          1.9114          1.9072
          1.9029          1.8988          1.8946          1.8905          1.8865          1.8824          1.8784
          1.8745          1.8706          1.8672          1.8639          1.8605          1.8572          1.8540
          1.8508          1.8477          1.8447          1.8417          1.8387          1.8356          1.8326
          1.8297          1.8268          1.8237          1.8206          1.8174          1.8143          1.8111
          1.8078          1.8045          1.8010          1.7976          1.7942          1.7908          1.7873
          1.7839          1.7805          1.7771          1.7738          1.7702          1.7666          1.7630
          1.7602          1.7575          1.7548          1.7521          1.7495          1.7468          1.7442
          1.7415          1.7389          1.7363          1.7337          1.7311          1.7285          1.7259
          1.7233          1.7207          1.7181          1.7155          1.7129          1.7103          1.7077
          1.7051          1.7025          1.6999          1.6973          1.6947          1.6921          1.6895
          1.6868          1.6842          1.6816          1.6790          1.6763          1.6737          1.6711
          1.6684          1.6658          1.6632          1.6605          1.6579          1.6552          1.6526
          1.6499          1.6473          1.6447          1.6422          1.6396          1.6371          1.6345
          1.6319          1.6293          1.6268          1.6242          1.6216          1.6190          1.6164
          1.6137          1.6111          1.6085          1.6058          1.6032          1.6005          1.5978
          1.5951          1.5924          1.5897          1.5870          1.5843          1.5815          1.5787
          1.5760          1.5732          1.5704          1.5676          1.5647          1.5619          1.5590
          1.5562          1.5533          1.5504          1.5476          1.5456          1.5437          1.5418
          1.5398          1.5378          1.5358          1.5338          1.5318          1.5298          1.5277
          1.5257          1.5236          1.5215          1.5194          1.5174          2.0940          2.0886
          2.0850          2.0809          2.0767          2.0731          2.0697          2.0666          2.0636
          2.0605          2.0573          2.0542          2.0511          2.0480          2.0449          2.0414
          2.0383          2.0354          2.0320          2.0283          2.0247          2.0211          2.0175
          2.0139          2.0104          2.0069          2.0035          2.0004          1.9972          1.9938
          1.9905          1.9872          1.9839          1.9807          1.9778          1.9748          1.9716
          1.9685          1.9653          1.9623          1.9594          1.9568          1.9540          1.9510
          1.9480          1.9451          1.9422          1.9396          1.9371          1.9345          1.9322
          1.9301          1.9280          1.9259          1.9238          1.9217          1.9196          1.9175
          1.9165          1.9139          1.9095          1.9051          1.9008          1.8965          1.8923
          1.8881          1.8839          1.8798          1.8757          1.8718          1.8678          1.8639
          1.8608          1.8574          1.8541          1.8508          1.8477          1.8446          1.8415
          1.8384          1.8354          1.8325          1.8294          1.8264          1.8233          1.8202
          1.8171          1.8140          1.8109          1.8077          1.8044          1.8011          1.7977
          1.7943          1.7909          1.7875          1.7840          1.7806          1.7772          1.7736
          1.7699          1.7663          1.7627          1.7599          1.7572          1.7544          1.7517
          1.7491          1.7464          1.7437          1.7411          1.7385          1.7359          1.7333
          1.7307          1.7281          1.7255          1.7229          1.7204          1.7178          1.7152
          1.7127          1.7101          1.7075          1.7049          1.7023          1.6998          1.6972
          1.6946          1.6920          1.6894          1.6868          1.6842          1.6816          1.6790
          1.6764          1.6738          1.6712          1.6686          1.6660          1.6634          1.6608
          1.6581          1.6555          1.6529          1.6503          1.6477          1.6451          1.6426
          1.6401          1.6376          1.6350          1.6325          1.6300          1.6274          1.6249
          1.6223          1.6197          1.6172          1.6146          1.6120          1.6094          1.6068
          1.6042          1.6016          1.5989          1.5963          1.5936          1.5910          1.5883
          1.5856          1.5829          1.5802          1.5775          1.5748          1.5720          1.5693
          1.5665          1.5637          1.5609          1.5580          1.5551          1.5522          1.5493
          1.5464          1.5435          1.5408          1.5389          1.5371          1.5352          1.5332
          1.5313          1.5293          1.5273          1.5253          1.5233          1.5213          1.5192
          1.5172          1.5151          1.5131          2.0848          2.0809          2.0769          2.0733
          2.0697          2.0665          2.0635          2.0603          2.0570          2.0539          2.0505
          2.0469          2.0433          2.0397          2.0362          2.0332          2.0303          2.0274
          2.0246          2.0219          2.0190          2.0159          2.0123          2.0088          2.0053
          2.0019          1.9986          1.9952          1.9918          1.9884          1.9851          1.9818
          1.9788          1.9757          1.9724          1.9692          1.9660          1.9629          1.9599
          1.9572          1.9543          1.9512          1.9482          1.9452          1.9422          1.9395
          1.9370          1.9344          1.9323          1.9302          1.9281          1.9260          1.9239
          1.9218          1.9198          1.9178          1.9158          1.9138          1.9102          1.9058
          1.9014          1.8970          1.8926          1.8883          1.8840          1.8798          1.8756
          1.8714          1.8673          1.8633          1.8595          1.8565          1.8532          1.8499
          1.8466          1.8434          1.8402          1.8372          1.8340          1.8309          1.8278
          1.8247          1.8217          1.8187          1.8156          1.8125          1.8094          1.8062
          1.8031          1.7998          1.7966          1.7934          1.7900          1.7867          1.7833
          1.7799          1.7761          1.7724          1.7687          1.7650          1.7616          1.7588
          1.7561          1.7534          1.7507          1.7480          1.7453          1.7426          1.7400
          1.7374          1.7348          1.7322          1.7296          1.7270          1.7245          1.7219
          1.7194          1.7168          1.7142          1.7117          1.7092          1.7066          1.7041
          1.7015          1.6990          1.6964          1.6939          1.6913          1.6888          1.6862
          1.6836          1.6811          1.6785          1.6760          1.6734          1.6708          1.6682
          1.6657          1.6631          1.6605          1.6579          1.6553          1.6527          1.6501
          1.6476          1.6451          1.6426          1.6401          1.6376          1.6351          1.6326
          1.6301          1.6276          1.6251          1.6226          1.6201          1.6175          1.6150
          1.6125          1.6099          1.6074          1.6048          1.6022          1.5997          1.5971
          1.5945          1.5919          1.5893          1.5866          1.5840          1.5813          1.5787
          1.5760          1.5733          1.5706          1.5679          1.5651          1.5623          1.5594
          1.5566          1.5538          1.5509          1.5480          1.5452          1.5423          1.5394
          1.5365          1.5340          1.5322          1.5304          1.5285          1.5266          1.5247
          1.5228          1.5208          1.5188          1.5168          1.5148          1.5128          1.5108
          1.5088          2.0752          2.0731          2.0695          2.0661          2.0630          2.0597
          2.0563          2.0526          2.0488          2.0451          2.0415          2.0378          2.0342
          2.0308          2.0278          2.0250          2.0221          2.0193          2.0167          2.0137
          2.0108          2.0079          2.0050          2.0022          1.9993          1.9959          1.9924
          1.9890          1.9857          1.9823          1.9792          1.9759          1.9726          1.9693
          1.9661          1.9629          1.9598          1.9571          1.9540          1.9509          1.9479
          1.9448          1.9418          1.9389          1.9363          1.9340          1.9318          1.9297
          1.9276          1.9255          1.9234          1.9214          1.9193          1.9173          1.9150
          1.9125          1.9097          1.9055          1.9012          1.8968          1.8923          1.8879
          1.8836          1.8793          1.8750          1.8709          1.8669          1.8629          1.8590
          1.8551          1.8513          1.8484          1.8450          1.8418          1.8385          1.8352
          1.8320          1.8288          1.8257          1.8226          1.8195          1.8165          1.8135
          1.8104          1.8073          1.8042          1.8011          1.7980          1.7949          1.7917
          1.7886          1.7854          1.7822          1.7785          1.7747          1.7710          1.7673
          1.7636          1.7604          1.7576          1.7548          1.7521          1.7494          1.7467
          1.7440          1.7413          1.7387          1.7361          1.7335          1.7309          1.7283
          1.7258          1.7232          1.7207          1.7181          1.7156          1.7131          1.7106
          1.7080          1.7055          1.7030          1.7005          1.6980          1.6955          1.6930
          1.6904          1.6879          1.6854          1.6829          1.6803          1.6778          1.6753
          1.6728          1.6702          1.6677          1.6652          1.6626          1.6601          1.6575
          1.6550          1.6524          1.6498          1.6473          1.6449          1.6424          1.6400
          1.6375          1.6351          1.6326          1.6301          1.6277          1.6252          1.6227
          1.6202          1.6178          1.6153          1.6128          1.6103          1.6078          1.6053
          1.6028          1.6002          1.5977          1.5951          1.5926          1.5900          1.5875
          1.5849          1.5823          1.5797          1.5770          1.5743          1.5716          1.5689
          1.5662          1.5634          1.5607          1.5579          1.5551          1.5523          1.5495
          1.5467          1.5439          1.5411          1.5382          1.5354          1.5325          1.5297
          1.5274          1.5256          1.5238          1.5220          1.5201          1.5182          1.5163
          1.5144          1.5125          1.5105          1.5085          1.5065          1.5045          2.0676
          2.0643          2.0605          2.0566          2.0527          2.0489          2.0451          2.0414
          2.0376          2.0339          2.0302          2.0267          2.0237          2.0208          2.0178
          2.0150          2.0124          2.0094          2.0064          2.0035          2.0006          1.9978
          1.9949          1.9919          1.9890          1.9861          1.9832          1.9803          1.9773
          1.9739          1.9706          1.9673          1.9641          1.9609          1.9579          1.9547
          1.9516          1.9485          1.9454          1.9424          1.9394          1.9367          1.9343
          1.9321          1.9300          1.9279          1.9258          1.9235          1.9209          1.9182
          1.9156          1.9130          1.9108          1.9085          1.9055          1.9015          1.8974
          1.8932          1.8888          1.8845          1.8802          1.8761          1.8720          1.8679
          1.8638          1.8598          1.8557          1.8517          1.8478          1.8441          1.8411
          1.8376          1.8342          1.8308          1.8276          1.8243          1.8212          1.8180
          1.8149          1.8119          1.8088          1.8057          1.8026          1.7995          1.7965
          1.7934          1.7904          1.7875          1.7845          1.7813          1.7780          1.7745
          1.7710          1.7674          1.7637          1.7602          1.7574          1.7546          1.7518
          1.7491          1.7464          1.7437          1.7411          1.7384          1.7358          1.7332
          1.7306          1.7281          1.7255          1.7230          1.7205          1.7179          1.7154
          1.7130          1.7105          1.7080          1.7055          1.7030          1.7006          1.6981
          1.6956          1.6932          1.6907          1.6882          1.6858          1.6833          1.6808
          1.6784          1.6759          1.6734          1.6709          1.6685          1.6660          1.6635
          1.6610          1.6585          1.6560          1.6535          1.6510          1.6485          1.6461
          1.6437          1.6413          1.6389          1.6365          1.6341          1.6317          1.6292
          1.6268          1.6244          1.6220          1.6196          1.6171          1.6147          1.6123
          1.6098          1.6074          1.6049          1.6025          1.6000          1.5975          1.5951
          1.5926          1.5901          1.5876          1.5850          1.5824          1.5798          1.5772
          1.5746          1.5720          1.5693          1.5667          1.5640          1.5613          1.5586
          1.5559          1.5532          1.5504          1.5477          1.5449          1.5422          1.5395
          1.5367          1.5339          1.5311          1.5283          1.5255          1.5227          1.5208
          1.5190          1.5172          1.5154          1.5135          1.5117          1.5098          1.5079
          1.5060          1.5041          1.5022          1.5002          2.0606          2.0586          2.0545
          2.0505          2.0465          2.0425          2.0386          2.0347          2.0309          2.0272
          2.0234          2.0202          2.0171          2.0141          2.0112          2.0087          2.0058
          2.0027          1.9998          1.9968          1.9940          1.9912          1.9882          1.9852
          1.9823          1.9794          1.9765          1.9735          1.9706          1.9677          1.9648
          1.9620          1.9592          1.9563          1.9535          1.9507          1.9479          1.9449
          1.9418          1.9387          1.9361          1.9339          1.9311          1.9283          1.9256
          1.9229          1.9202          1.9175          1.9149          1.9124          1.9100          1.9074
          1.9049          1.9025          1.8986          1.8946          1.8905          1.8863          1.8820
          1.8778          1.8736          1.8694          1.8653          1.8612          1.8572          1.8531
          1.8492          1.8452          1.8413          1.8375          1.8342          1.8309          1.8275
          1.8242          1.8209          1.8177          1.8145          1.8113          1.8081          1.8049
          1.8018          1.7987          1.7957          1.7927          1.7897          1.7866          1.7834
          1.7802          1.7770          1.7737          1.7705          1.7671          1.7636          1.7603
          1.7575          1.7547          1.7520          1.7492          1.7465          1.7438          1.7412
          1.7385          1.7359          1.7333          1.7307          1.7281          1.7256          1.7230
          1.7205          1.7180          1.7155          1.7130          1.7105          1.7080          1.7056
          1.7031          1.7006          1.6982          1.6957          1.6933          1.6908          1.6884
          1.6859          1.6835          1.6810          1.6786          1.6761          1.6737          1.6712
          1.6688          1.6663          1.6639          1.6614          1.6589          1.6565          1.6540
          1.6515          1.6491          1.6466          1.6443          1.6419          1.6395          1.6371
          1.6347          1.6323          1.6300          1.6276          1.6252          1.6228          1.6204
          1.6180          1.6156          1.6131          1.6107          1.6083          1.6059          1.6035
          1.6010          1.5986          1.5961          1.5935          1.5910          1.5885          1.5860
          1.5834          1.5809          1.5783          1.5757          1.5731          1.5705          1.5679
          1.5653          1.5627          1.5600          1.5574          1.5547          1.5520          1.5493
          1.5466          1.5438          1.5411          1.5384          1.5357          1.5329          1.5302
          1.5274          1.5246          1.5218          1.5190          1.5162          1.5143          1.5126
          1.5108          1.5090          1.5072          1.5053          1.5034          1.5016          1.4997
          1.4978          1.4959          2.0527          2.0514          2.0494          2.0469          2.0427
          2.0386          2.0346          2.0306          2.0267          2.0228          2.0190          2.0155
          2.0124          2.0094          2.0064          2.0039          2.0012          1.9982          1.9952
          1.9922          1.9893          1.9867          1.9837          1.9807          1.9778          1.9748
          1.9720          1.9691          1.9660          1.9631          1.9602          1.9573          1.9545
          1.9518          1.9488          1.9460          1.9433          1.9405          1.9378          1.9352
          1.9324          1.9296          1.9269          1.9243          1.9216          1.9190          1.9164
          1.9138          1.9112          1.9085          1.9059          1.9033          1.9007          1.8981
          1.8948          1.8906          1.8864          1.8821          1.8779          1.8736          1.8694
          1.8652          1.8611          1.8570          1.8530          1.8491          1.8451          1.8413
          1.8374          1.8337          1.8300          1.8265          1.8233          1.8200          1.8167
          1.8135          1.8101          1.8068          1.8036          1.8004          1.7973          1.7942
          1.7910          1.7877          1.7845          1.7813          1.7781          1.7749          1.7717
          1.7685          1.7653          1.7620          1.7592          1.7566          1.7538          1.7511
          1.7484          1.7457          1.7430          1.7404          1.7377          1.7351          1.7325
          1.7299          1.7273          1.7248          1.7222          1.7197          1.7172          1.7146
          1.7121          1.7097          1.7072          1.7047          1.7022          1.6998          1.6973
          1.6949          1.6924          1.6900          1.6875          1.6851          1.6826          1.6802
          1.6777          1.6752          1.6728          1.6703          1.6679          1.6655          1.6630
          1.6605          1.6581          1.6556          1.6532          1.6507          1.6482          1.6459
          1.6435          1.6411          1.6388          1.6364          1.6340          1.6316          1.6292
          1.6268          1.6244          1.6221          1.6197          1.6173          1.6149          1.6124
          1.6100          1.6075          1.6050          1.6026          1.6001          1.5976          1.5951
          1.5926          1.5901          1.5876          1.5850          1.5825          1.5800          1.5774
          1.5748          1.5723          1.5697          1.5671          1.5645          1.5618          1.5592
          1.5566          1.5539          1.5512          1.5485          1.5458          1.5431          1.5404
          1.5377          1.5350          1.5323          1.5295          1.5268          1.5240          1.5212
          1.5184          1.5156          1.5127          1.5099          1.5080          1.5062          1.5045
          1.5027          1.5009          1.4990          1.4971          1.4953          1.4934          1.4915
          2.0451          2.0434          2.0420          2.0399          2.0378          2.0346          2.0305
          2.0265          2.0225          2.0186          2.0148          2.0111          2.0079          2.0049
          2.0019          1.9994          1.9969          1.9939          1.9909          1.9879          1.9851
          1.9824          1.9795          1.9765          1.9736          1.9706          1.9678          1.9649
          1.9619          1.9589          1.9560          1.9531          1.9503          1.9475          1.9446
          1.9417          1.9389          1.9362          1.9335          1.9308          1.9281          1.9252
          1.9225          1.9198          1.9172          1.9145          1.9119          1.9093          1.9067
          1.9041          1.9015          1.8989          1.8962          1.8935          1.8908          1.8867
          1.8824          1.8782          1.8739          1.8697          1.8656          1.8615          1.8574
          1.8534          1.8494          1.8454          1.8415          1.8376          1.8337          1.8300
          1.8263          1.8227          1.8192          1.8157          1.8125          1.8093          1.8060
          1.8027          1.7994          1.7961          1.7927          1.7893          1.7860          1.7827
          1.7795          1.7763          1.7731          1.7700          1.7668          1.7637          1.7606
          1.7581          1.7555          1.7529          1.7503          1.7476          1.7450          1.7423
          1.7397          1.7371          1.7345          1.7318          1.7292          1.7267          1.7241
          1.7215          1.7190          1.7164          1.7139          1.7114          1.7089          1.7064
          1.7039          1.7015          1.6990          1.6965          1.6941          1.6916          1.6892
          1.6867          1.6843          1.6818          1.6794          1.6769          1.6745          1.6720
          1.6696          1.6671          1.6646          1.6622          1.6597          1.6573          1.6548
          1.6524          1.6499          1.6475          1.6451          1.6428          1.6404          1.6380
          1.6357          1.6333          1.6309          1.6285          1.6261          1.6237          1.6213
          1.6188          1.6164          1.6139          1.6115          1.6090          1.6065          1.6041
          1.6016          1.5991          1.5966          1.5941          1.5916          1.5891          1.5866
          1.5841          1.5816          1.5791          1.5765          1.5740          1.5714          1.5688
          1.5662          1.5636          1.5610          1.5584          1.5557          1.5531          1.5504
          1.5478          1.5451          1.5424          1.5397          1.5370          1.5343          1.5316
          1.5289          1.5261          1.5233          1.5206          1.5178          1.5150          1.5121
          1.5093          1.5064          1.5036          1.5016          1.4999          1.4981          1.4964
          1.4946          1.4927          1.4908          1.4890          1.4872          2.0376          2.0356
          2.0338          2.0323          2.0307          2.0282          2.0264          2.0225          2.0185
          2.0146          2.0108          2.0071          2.0036          2.0006          1.9977          1.9952
          1.9927          1.9899          1.9869          1.9839          1.9811          1.9784          1.9756
          1.9726          1.9697          1.9668          1.9639          1.9610          1.9581          1.9550
          1.9520          1.9492          1.9464          1.9436          1.9408          1.9378          1.9349
          1.9322          1.9294          1.9268          1.9241          1.9212          1.9183          1.9156
          1.9129          1.9103          1.9077          1.9050          1.9024          1.8998          1.8971
          1.8945          1.8919          1.8893          1.8866          1.8833          1.8790          1.8747
          1.8704          1.8662          1.8620          1.8578          1.8537          1.8497          1.8456
          1.8417          1.8377          1.8339          1.8300          1.8263          1.8226          1.8190
          1.8153          1.8116          1.8080          1.8045          1.8012          1.7985          1.7949
          1.7914          1.7879          1.7845          1.7812          1.7779          1.7747          1.7716
          1.7685          1.7654          1.7623          1.7594          1.7570          1.7545          1.7520
          1.7494          1.7468          1.7442          1.7416          1.7390          1.7364          1.7338
          1.7312          1.7286          1.7260          1.7234          1.7208          1.7183          1.7158
          1.7133          1.7107          1.7082          1.7057          1.7032          1.7008          1.6983
          1.6958          1.6933          1.6908          1.6884          1.6859          1.6835          1.6811
          1.6786          1.6762          1.6737          1.6713          1.6688          1.6664          1.6639
          1.6614          1.6590          1.6565          1.6540          1.6516          1.6491          1.6468
          1.6444          1.6420          1.6397          1.6373          1.6348          1.6324          1.6300
          1.6276          1.6251          1.6227          1.6203          1.6178          1.6154          1.6129
          1.6105          1.6080          1.6055          1.6031          1.6006          1.5981          1.5957
          1.5932          1.5907          1.5882          1.5857          1.5832          1.5806          1.5781
          1.5756          1.5730          1.5705          1.5679          1.5653          1.5627          1.5601
          1.5575          1.5549          1.5523          1.5496          1.5470          1.5443          1.5416
          1.5390          1.5363          1.5336          1.5309          1.5282          1.5254          1.5227
          1.5199          1.5171          1.5143          1.5115          1.5087          1.5058          1.5030
          1.5001          1.4972          1.4953          1.4936          1.4918          1.4901          1.4883
          1.4864          1.4846          1.4828          2.0301          2.0284          2.0265          2.0244
          2.0229          2.0217          2.0193          2.0170          2.0147          2.0108          2.0070
          2.0033          1.9996          1.9966          1.9937          1.9912          1.9887          1.9862
          1.9832          1.9802          1.9774          1.9746          1.9720          1.9691          1.9661
          1.9632          1.9603          1.9574          1.9545          1.9515          1.9485          1.9455
          1.9427          1.9399          1.9372          1.9342          1.9312          1.9284          1.9257
          1.9230          1.9203          1.9175          1.9145          1.9117          1.9090          1.9063
          1.9037          1.9010          1.8984          1.8957          1.8931          1.8904          1.8878
          1.8851          1.8824          1.8797          1.8758          1.8714          1.8670          1.8627
          1.8585          1.8544          1.8503          1.8462          1.8422          1.8382          1.8342
          1.8303          1.8263          1.8223          1.8184          1.8146          1.8109          1.8072
          1.8036          1.8000          1.7966          1.7931          1.7902          1.7869          1.7834
          1.7800          1.7767          1.7734          1.7703          1.7672          1.7641          1.7611
          1.7584          1.7560          1.7536          1.7511          1.7486          1.7461          1.7436
          1.7410          1.7385          1.7359          1.7333          1.7307          1.7281          1.7255
          1.7228          1.7202          1.7177          1.7151          1.7126          1.7101          1.7076
          1.7051          1.7026          1.7001          1.6976          1.6951          1.6926          1.6901
          1.6876          1.6852          1.6827          1.6803          1.6779          1.6755          1.6730
          1.6706          1.6681          1.6656          1.6632          1.6607          1.6582          1.6556
          1.6532          1.6508          1.6483          1.6459          1.6435          1.6411          1.6386
          1.6362          1.6338          1.6314          1.6290          1.6265          1.6241          1.6217
          1.6192          1.6168          1.6144          1.6119          1.6095          1.6070          1.6045
          1.6021          1.5996          1.5971          1.5947          1.5922          1.5897          1.5872
          1.5847          1.5822          1.5797          1.5772          1.5746          1.5721          1.5696
          1.5670          1.5644          1.5618          1.5593          1.5567          1.5540          1.5514
          1.5488          1.5461          1.5435          1.5408          1.5382          1.5355          1.5328
          1.5301          1.5274          1.5247          1.5220          1.5192          1.5165          1.5137
          1.5109          1.5081          1.5052          1.5024          1.4995          1.4967          1.4938
          1.4909          1.4890          1.4873          1.4855          1.4838          1.4820          1.4802
          1.4784          2.0229          2.0209          2.0193          2.0178          2.0157          2.0140
          2.0128          2.0108          2.0086          2.0067          2.0033          1.9996          1.9959
          1.9927          1.9899          1.9874          1.9849          1.9824          1.9796          1.9766
          1.9738          1.9711          1.9684          1.9656          1.9627          1.9597          1.9568
          1.9540          1.9511          1.9481          1.9451          1.9421          1.9392          1.9364
          1.9337          1.9307          1.9278          1.9248          1.9221          1.9194          1.9167
          1.9139          1.9109          1.9080          1.9052          1.9025          1.8999          1.8972
          1.8945          1.8918          1.8892          1.8865          1.8838          1.8811          1.8784
          1.8757          1.8726          1.8682          1.8638          1.8594          1.8552          1.8510
          1.8469          1.8426          1.8384          1.8342          1.8301          1.8260          1.8220
          1.8180          1.8142          1.8104          1.8066          1.8029          1.7993          1.7957
          1.7923          1.7889          1.7855          1.7822          1.7790          1.7757          1.7723
          1.7691          1.7659          1.7629          1.7599          1.7574          1.7551          1.7527
          1.7503          1.7478          1.7454          1.7429          1.7404          1.7379          1.7353
          1.7327          1.7302          1.7275          1.7249          1.7223          1.7196          1.7170
          1.7145          1.7119          1.7094          1.7069          1.7045          1.7020          1.6995
          1.6970          1.6945          1.6919          1.6894          1.6868          1.6842          1.6816
          1.6790          1.6765          1.6742          1.6717          1.6693          1.6669          1.6645
          1.6621          1.6596          1.6572          1.6548          1.6523          1.6499          1.6475
          1.6450          1.6425          1.6401          1.6376          1.6351          1.6327          1.6303
          1.6279          1.6255          1.6230          1.6206          1.6182          1.6157          1.6133
          1.6109          1.6084          1.6060          1.6035          1.6010          1.5986          1.5961
          1.5936          1.5912          1.5887          1.5862          1.5837          1.5812          1.5787
          1.5762          1.5736          1.5711          1.5686          1.5660          1.5635          1.5609
          1.5583          1.5557          1.5531          1.5505          1.5479          1.5453          1.5426
          1.5400          1.5373          1.5347          1.5320          1.5293          1.5267          1.5240
          1.5212          1.5185          1.5157          1.5130          1.5102          1.5074          1.5046
          1.5018          1.4989          1.4961          1.4932          1.4903          1.4874          1.4845
          1.4827          1.4810          1.4793          1.4775          1.4758          1.4740          2.0163
          2.0140          2.0122          2.0107          2.0092          2.0073          2.0056          2.0042
          2.0025          2.0004          1.9983          1.9959          1.9923          1.9888          1.9861
          1.9836          1.9811          1.9787          1.9761          1.9731          1.9703          1.9676
          1.9649          1.9623          1.9593          1.9564          1.9535          1.9506          1.9478
          1.9448          1.9418          1.9388          1.9359          1.9330          1.9303          1.9274
          1.9244          1.9215          1.9186          1.9158          1.9132          1.9104          1.9075
          1.9045          1.9016          1.8989          1.8962          1.8935          1.8908          1.8881
          1.8854          1.8827          1.8800          1.8773          1.8746          1.8718          1.8690
          1.8652          1.8608          1.8562          1.8517          1.8473          1.8430          1.8388
          1.8346          1.8305          1.8264          1.8224          1.8185          1.8146          1.8108
          1.8071          1.8034          1.7997          1.7960          1.7923          1.7887          1.7852
          1.7817          1.7783          1.7749          1.7716          1.7684          1.7652          1.7620
          1.7590          1.7567          1.7543          1.7520          1.7496          1.7472          1.7447
          1.7423          1.7398          1.7373          1.7348          1.7322          1.7297          1.7271
          1.7245          1.7219          1.7192          1.7163          1.7135          1.7108          1.7081
          1.7054          1.7028          1.7003          1.6978          1.6954          1.6929          1.6904
          1.6880          1.6855          1.6830          1.6805          1.6781          1.6757          1.6733
          1.6709          1.6685          1.6661          1.6637          1.6612          1.6588          1.6564
          1.6539          1.6515          1.6491          1.6466          1.6442          1.6417          1.6392
          1.6367          1.6343          1.6318          1.6293          1.6268          1.6244          1.6220
          1.6196          1.6171          1.6147          1.6123          1.6098          1.6074          1.6049
          1.6025          1.6000          1.5976          1.5951          1.5926          1.5901          1.5877
          1.5852          1.5827          1.5802          1.5777          1.5752          1.5727          1.5701
          1.5676          1.5651          1.5625          1.5599          1.5574          1.5548          1.5522
          1.5496          1.5470          1.5444          1.5417          1.5391          1.5365          1.5338
          1.5312          1.5285          1.5259          1.5232          1.5205          1.5178          1.5150
          1.5123          1.5095          1.5067          1.5039          1.5011          1.4983          1.4955
          1.4926          1.4898          1.4869          1.4840          1.4810          1.4781          1.4764
          1.4747          1.4730          1.4713          1.4695          2.0110          2.0088          2.0068
          2.0049          2.0021          2.0001          1.9982          1.9965          1.9949          1.9930
          1.9910          1.9891          1.9864          1.9831          1.9807          1.9782          1.9758
          1.9733          1.9706          1.9678          1.9651          1.9624          1.9598          1.9570
          1.9541          1.9512          1.9483          1.9455          1.9426          1.9397          1.9366
          1.9337          1.9307          1.9279          1.9251          1.9222          1.9192          1.9163
          1.9134          1.9106          1.9079          1.9051          1.9022          1.8992          1.8963
          1.8935          1.8908          1.8881          1.8854          1.8827          1.8800          1.8773
          1.8747          1.8720          1.8692          1.8663          1.8635          1.8600          1.8554
          1.8509          1.8465          1.8422          1.8379          1.8337          1.8296          1.8255
          1.8215          1.8175          1.8135          1.8096          1.8056          1.8017          1.7978
          1.7940          1.7903          1.7866          1.7830          1.7795          1.7760          1.7726
          1.7692          1.7659          1.7627          1.7595          1.7568          1.7542          1.7517
          1.7493          1.7468          1.7443          1.7418          1.7392          1.7367          1.7341
          1.7315          1.7289          1.7261          1.7236          1.7211          1.7185          1.7159
          1.7133          1.7107          1.7082          1.7057          1.7032          1.7007          1.6983
          1.6958          1.6934          1.6909          1.6885          1.6860          1.6835          1.6811
          1.6786          1.6762          1.6737          1.6713          1.6689          1.6665          1.6641
          1.6617          1.6593          1.6569          1.6545          1.6520          1.6496          1.6472
          1.6447          1.6423          1.6398          1.6374          1.6349          1.6324          1.6300
          1.6275          1.6250          1.6225          1.6201          1.6176          1.6152          1.6128
          1.6104          1.6079          1.6055          1.6031          1.6006          1.5982          1.5958
          1.5933          1.5908          1.5884          1.5859          1.5835          1.5810          1.5785
          1.5760          1.5735          1.5710          1.5685          1.5660          1.5635          1.5609
          1.5584          1.5559          1.5533          1.5507          1.5482          1.5456          1.5430
          1.5404          1.5378          1.5352          1.5326          1.5300          1.5273          1.5247
          1.5220          1.5193          1.5167          1.5140          1.5112          1.5085          1.5058
          1.5030          1.5002          1.4974          1.4946          1.4918          1.4890          1.4861
          1.4833          1.4804          1.4775          1.4746          1.4718          1.4702          1.4685
          1.4668          1.4651          2.0060          2.0039          2.0015          1.9985          1.9958
          1.9939          1.9921          1.9903          1.9880          1.9859          1.9839          1.9819
          1.9799          1.9775          1.9751          1.9726          1.9702          1.9678          1.9651
          1.9623          1.9597          1.9570          1.9544          1.9515          1.9486          1.9457
          1.9429          1.9401          1.9372          1.9342          1.9312          1.9282          1.9253
          1.9225          1.9197          1.9167          1.9137          1.9108          1.9079          1.9052
          1.9025          1.8995          1.8966          1.8937          1.8907          1.8879          1.8852
          1.8825          1.8798          1.8771          1.8744          1.8718          1.8691          1.8663
          1.8634          1.8606          1.8576          1.8545          1.8500          1.8456          1.8412
          1.8369          1.8326          1.8284          1.8242          1.8199          1.8158          1.8116
          1.8076          1.8036          1.7996          1.7957          1.7920          1.7883          1.7846
          1.7810          1.7772          1.7736          1.7700          1.7665          1.7630          1.7597
          1.7565          1.7533          1.7502          1.7478          1.7454          1.7430          1.7406
          1.7383          1.7359          1.7335          1.7311          1.7287          1.7262          1.7238
          1.7213          1.7188          1.7163          1.7138          1.7112          1.7087          1.7061
          1.7036          1.7010          1.6986          1.6961          1.6936          1.6912          1.6887
          1.6863          1.6838          1.6814          1.6789          1.6765          1.6740          1.6716
          1.6692          1.6668          1.6644          1.6620          1.6596          1.6572          1.6548
          1.6524          1.6500          1.6476          1.6451          1.6427          1.6402          1.6378
          1.6354          1.6329          1.6305          1.6280          1.6255          1.6231          1.6206
          1.6182          1.6157          1.6132          1.6108          1.6083          1.6059          1.6035
          1.6011          1.5987          1.5963          1.5938          1.5914          1.5890          1.5865
          1.5841          1.5816          1.5792          1.5767          1.5742          1.5718          1.5693
          1.5668          1.5643          1.5618          1.5593          1.5568          1.5542          1.5517
          1.5492          1.5466          1.5441          1.5415          1.5389          1.5363          1.5338
          1.5312          1.5286          1.5260          1.5234          1.5208          1.5181          1.5155
          1.5128          1.5101          1.5074          1.5047          1.5020          1.4993          1.4965
          1.4937          1.4910          1.4882          1.4854          1.4825          1.4797          1.4768
          1.4739          1.4711          1.4681          1.4656          1.4639          1.4623          1.4606
          1.9997          1.9970          1.9940          1.9908          1.9889          1.9872          1.9849
          1.9827          1.9807          1.9787          1.9767          1.9736          1.9705          1.9685
          1.9666          1.9647          1.9628          1.9607          1.9585          1.9560          1.9534
          1.9507          1.9480          1.9451          1.9422          1.9393          1.9365          1.9337
          1.9308          1.9277          1.9248          1.9218          1.9189          1.9161          1.9131
          1.9101          1.9072          1.9043          1.9014          1.8987          1.8959          1.8929
          1.8900          1.8871          1.8842          1.8814          1.8787          1.8760          1.8734
          1.8707          1.8679          1.8651          1.8623          1.8593          1.8564          1.8536
          1.8508          1.8476          1.8432          1.8386          1.8342          1.8298          1.8255
          1.8213          1.8171          1.8130          1.8090          1.8048          1.8007          1.7967
          1.7928          1.7889          1.7852          1.7814          1.7777          1.7740          1.7703
          1.7667          1.7632          1.7597          1.7562          1.7527          1.7496          1.7471
          1.7447          1.7423          1.7398          1.7374          1.7351          1.7327          1.7303
          1.7279          1.7255          1.7231          1.7207          1.7182          1.7158          1.7133
          1.7108          1.7083          1.7058          1.7032          1.7007          1.6982          1.6957
          1.6932          1.6908          1.6883          1.6859          1.6834          1.6810          1.6785
          1.6761          1.6737          1.6713          1.6689          1.6664          1.6640          1.6617
          1.6593          1.6569          1.6545          1.6521          1.6497          1.6473          1.6449
          1.6425          1.6401          1.6377          1.6352          1.6328          1.6304          1.6280
          1.6255          1.6231          1.6207          1.6182          1.6158          1.6133          1.6109
          1.6084          1.6060          1.6035          1.6011          1.5987          1.5963          1.5939
          1.5915          1.5891          1.5867          1.5843          1.5818          1.5794          1.5770
          1.5745          1.5721          1.5697          1.5672          1.5647          1.5623          1.5598
          1.5573          1.5548          1.5523          1.5498          1.5473          1.5448          1.5423
          1.5397          1.5372          1.5347          1.5321          1.5296          1.5271          1.5245
          1.5219          1.5193          1.5167          1.5141          1.5115          1.5088          1.5062
          1.5035          1.5008          1.4981          1.4954          1.4927          1.4900          1.4872
          1.4844          1.4817          1.4789          1.4760          1.4732          1.4704          1.4675
          1.4646          1.4617          1.4594          1.4578          1.4562          1.9915          1.9887
          1.9856          1.9834          1.9815          1.9787          1.9767          1.9748          1.9720
          1.9689          1.9658          1.9627          1.9601          1.9582          1.9564          1.9546
          1.9523          1.9500          1.9479          1.9458          1.9436          1.9413          1.9388
          1.9363          1.9339          1.9315          1.9292          1.9262          1.9232          1.9203
          1.9173          1.9144          1.9115          1.9085          1.9055          1.9026          1.8997
          1.8968          1.8940          1.8911          1.8882          1.8853          1.8824          1.8795
          1.8767          1.8740          1.8713          1.8686          1.8658          1.8629          1.8599
          1.8570          1.8541          1.8513          1.8485          1.8457          1.8430          1.8393
          1.8348          1.8304          1.8260          1.8216          1.8174          1.8132          1.8090
          1.8049          1.8009          1.7969          1.7930          1.7892          1.7853          1.7814
          1.7776          1.7737          1.7698          1.7659          1.7621          1.7583          1.7546
          1.7510          1.7482          1.7457          1.7432          1.7407          1.7383          1.7358
          1.7334          1.7310          1.7287          1.7263          1.7239          1.7215          1.7191
          1.7167          1.7143          1.7119          1.7094          1.7070          1.7045          1.7020
          1.6996          1.6971          1.6946          1.6921          1.6897          1.6872          1.6848
          1.6823          1.6799          1.6775          1.6750          1.6726          1.6702          1.6678
          1.6654          1.6630          1.6607          1.6583          1.6559          1.6536          1.6512
          1.6488          1.6465          1.6441          1.6417          1.6393          1.6369          1.6345
          1.6321          1.6297          1.6273          1.6249          1.6225          1.6201          1.6177
          1.6153          1.6129          1.6105          1.6081          1.6057          1.6032          1.6008
          1.5984          1.5960          1.5935          1.5911          1.5888          1.5864          1.5840
          1.5816          1.5792          1.5768          1.5744          1.5720          1.5696          1.5672
          1.5648          1.5624          1.5599          1.5575          1.5550          1.5526          1.5501
          1.5477          1.5452          1.5427          1.5402          1.5377          1.5352          1.5328
          1.5303          1.5278          1.5253          1.5227          1.5202          1.5177          1.5151
          1.5125          1.5099          1.5074          1.5047          1.5021          1.4995          1.4968
          1.4942          1.4915          1.4888          1.4861          1.4834          1.4806          1.4779
          1.4751          1.4724          1.4696          1.4668          1.4639          1.4611          1.4582
          1.4554          1.4533          1.4517          1.9823          1.9795          1.9773          1.9741
          1.9721          1.9694          1.9663          1.9632          1.9600          1.9569          1.9538
          1.9510          1.9492          1.9473          1.9455          1.9429          1.9406          1.9385
          1.9364          1.9343          1.9317          1.9292          1.9268          1.9244          1.9220
          1.9196          1.9169          1.9143          1.9117          1.9091          1.9065          1.9038
          1.9011          1.8984          1.8957          1.8930          1.8904          1.8878          1.8850
          1.8821          1.8792          1.8763          1.8735          1.8707          1.8680          1.8651
          1.8622          1.8592          1.8563          1.8534          1.8504          1.8476          1.8448
          1.8419          1.8392          1.8364          1.8334          1.8291          1.8247          1.8204
          1.8161          1.8118          1.8076          1.8034          1.7993          1.7953          1.7914
          1.7875          1.7836          1.7798          1.7759          1.7720          1.7679          1.7638
          1.7597          1.7557          1.7518          1.7483          1.7457          1.7431          1.7406
          1.7381          1.7356          1.7331          1.7307          1.7283          1.7259          1.7235
          1.7212          1.7188          1.7165          1.7141          1.7117          1.7094          1.7070
          1.7046          1.7022          1.6997          1.6973          1.6949          1.6924          1.6900
          1.6876          1.6851          1.6827          1.6803          1.6779          1.6755          1.6731
          1.6707          1.6683          1.6659          1.6635          1.6612          1.6588          1.6565
          1.6541          1.6518          1.6495          1.6471          1.6448          1.6424          1.6401
          1.6377          1.6354          1.6330          1.6307          1.6283          1.6260          1.6236
          1.6212          1.6189          1.6165          1.6142          1.6118          1.6094          1.6070
          1.6047          1.6023          1.5999          1.5975          1.5951          1.5928          1.5904
          1.5880          1.5856          1.5832          1.5809          1.5785          1.5762          1.5738
          1.5715          1.5691          1.5667          1.5643          1.5620          1.5596          1.5572
          1.5548          1.5524          1.5500          1.5476          1.5451          1.5427          1.5403
          1.5378          1.5354          1.5330          1.5305          1.5281          1.5256          1.5232
          1.5207          1.5182          1.5157          1.5132          1.5107          1.5082          1.5056
          1.5031          1.5005          1.4979          1.4953          1.4927          1.4901          1.4875
          1.4848          1.4821          1.4795          1.4768          1.4741          1.4713          1.4686
          1.4659          1.4631          1.4603          1.4575          1.4547          1.4519          1.4491
          1.4472          1.9724          1.9692          1.9660          1.9627          1.9594          1.9561
          1.9530          1.9498          1.9466          1.9435          1.9410          1.9391          1.9373
          1.9349          1.9320          1.9298          1.9277          1.9256          1.9233          1.9205
          1.9181          1.9157          1.9133          1.9110          1.9082          1.9056          1.9031
          1.9005          1.8980          1.8954          1.8926          1.8899          1.8873          1.8846
          1.8820          1.8795          1.8767          1.8741          1.8714          1.8688          1.8662
          1.8636          1.8609          1.8582          1.8555          1.8528          1.8501          1.8473
          1.8446          1.8422          1.8394          1.8365          1.8337          1.8309          1.8282
          1.8252          1.8211          1.8168          1.8125          1.8081          1.8039          1.7997
          1.7955          1.7915          1.7875          1.7835          1.7797          1.7758          1.7720
          1.7680          1.7640          1.7599          1.7558          1.7516          1.7476          1.7448
          1.7420          1.7393          1.7367          1.7342          1.7317          1.7292          1.7268
          1.7244          1.7220          1.7196          1.7173          1.7150          1.7126          1.7103
          1.7080          1.7057          1.7033          1.7010          1.6986          1.6963          1.6939
          1.6915          1.6892          1.6868          1.6844          1.6820          1.6796          1.6772
          1.6748          1.6725          1.6701          1.6677          1.6654          1.6630          1.6607
          1.6584          1.6560          1.6537          1.6514          1.6491          1.6468          1.6445
          1.6422          1.6399          1.6376          1.6353          1.6330          1.6307          1.6284
          1.6261          1.6238          1.6214          1.6191          1.6168          1.6145          1.6122
          1.6099          1.6076          1.6053          1.6029          1.6006          1.5983          1.5960
          1.5936          1.5913          1.5889          1.5866          1.5843          1.5819          1.5795
          1.5772          1.5749          1.5726          1.5703          1.5680          1.5656          1.5633
          1.5610          1.5587          1.5563          1.5540          1.5517          1.5493          1.5469
          1.5446          1.5422          1.5398          1.5374          1.5351          1.5327          1.5303
          1.5279          1.5256          1.5232          1.5208          1.5183          1.5159          1.5135
          1.5110          1.5086          1.5061          1.5036          1.5011          1.4986          1.4961
          1.4936          1.4910          1.4885          1.4859          1.4833          1.4807          1.4781
          1.4755          1.4728          1.4702          1.4675          1.4648          1.4621          1.4594
          1.4567          1.4539          1.4512          1.4484          1.4457          1.4427          1.9629
          1.9599          1.9563          1.9528          1.9494          1.9460          1.9427          1.9395
          1.9362          1.9330          1.9306          1.9286          1.9267          1.9239          1.9209
          1.9187          1.9166          1.9145          1.9117          1.9089          1.9065          1.9041
          1.9018          1.8992          1.8964          1.8938          1.8913          1.8888          1.8863
          1.8836          1.8808          1.8782          1.8756          1.8730          1.8705          1.8679
          1.8652          1.8626          1.8600          1.8574          1.8548          1.8523          1.8497
          1.8471          1.8444          1.8418          1.8391          1.8364          1.8339          1.8317
          1.8294          1.8272          1.8247          1.8221          1.8194          1.8167          1.8126
          1.8083          1.8040          1.7997          1.7954          1.7912          1.7871          1.7830
          1.7790          1.7750          1.7711          1.7672          1.7633          1.7593          1.7553
          1.7513          1.7474          1.7444          1.7415          1.7387          1.7360          1.7334
          1.7308          1.7283          1.7258          1.7234          1.7210          1.7186          1.7162
          1.7139          1.7115          1.7092          1.7069          1.7046          1.7023          1.6999
          1.6976          1.6953          1.6930          1.6906          1.6883          1.6859          1.6836
          1.6812          1.6788          1.6765          1.6741          1.6718          1.6694          1.6670
          1.6647          1.6624          1.6600          1.6577          1.6554          1.6531          1.6508
          1.6485          1.6462          1.6439          1.6416          1.6393          1.6371          1.6348
          1.6325          1.6302          1.6279          1.6256          1.6233          1.6211          1.6188
          1.6165          1.6142          1.6119          1.6096          1.6073          1.6051          1.6028
          1.6005          1.5982          1.5959          1.5936          1.5913          1.5890          1.5867
          1.5843          1.5820          1.5797          1.5774          1.5750          1.5727          1.5703
          1.5680          1.5657          1.5634          1.5611          1.5588          1.5565          1.5542
          1.5519          1.5496          1.5473          1.5450          1.5426          1.5403          1.5379
          1.5356          1.5332          1.5309          1.5285          1.5262          1.5238          1.5215
          1.5191          1.5167          1.5143          1.5119          1.5095          1.5071          1.5046
          1.5022          1.4997          1.4973          1.4948          1.4923          1.4898          1.4872
          1.4847          1.4822          1.4796          1.4770          1.4744          1.4718          1.4692
          1.4666          1.4639          1.4613          1.4586          1.4558          1.4529          1.4500
          1.4471          1.4441          1.4412          1.4383          1.9547          1.9516          1.9489
          1.9456          1.9421          1.9385          1.9351          1.9317          1.9284          1.9251
          1.9219          1.9195          1.9176          1.9153          1.9123          1.9093          1.9071
          1.9050          1.9026          1.8997          1.8969          1.8944          1.8921          1.8898
          1.8871          1.8843          1.8816          1.8791          1.8767          1.8742          1.8714
          1.8687          1.8661          1.8635          1.8610          1.8586          1.8559          1.8533
          1.8507          1.8482          1.8456          1.8431          1.8406          1.8381          1.8356
          1.8330          1.8303          1.8277          1.8251          1.8228          1.8206          1.8185
          1.8163          1.8142          1.8121          1.8099          1.8074          1.8033          1.7989
          1.7945          1.7901          1.7858          1.7816          1.7775          1.7735          1.7694
          1.7655          1.7615          1.7576          1.7537          1.7499          1.7465          1.7436
          1.7408          1.7379          1.7352          1.7325          1.7299          1.7274          1.7249
          1.7224          1.7200          1.7176          1.7152          1.7128          1.7104          1.7081
          1.7058          1.7034          1.7011          1.6988          1.6965          1.6942          1.6918
          1.6895          1.6871          1.6848          1.6824          1.6801          1.6777          1.6754
          1.6730          1.6706          1.6683          1.6659          1.6636          1.6612          1.6589
          1.6566          1.6543          1.6520          1.6496          1.6474          1.6451          1.6428
          1.6405          1.6382          1.6359          1.6336          1.6313          1.6290          1.6267
          1.6245          1.6222          1.6199          1.6176          1.6153          1.6131          1.6108
          1.6085          1.6062          1.6040          1.6017          1.5994          1.5971          1.5948
          1.5925          1.5902          1.5879          1.5856          1.5833          1.5810          1.5787
          1.5764          1.5740          1.5717          1.5694          1.5670          1.5647          1.5623
          1.5600          1.5577          1.5554          1.5531          1.5508          1.5485          1.5461
          1.5438          1.5415          1.5392          1.5368          1.5345          1.5322          1.5298
          1.5275          1.5251          1.5228          1.5204          1.5181          1.5157          1.5133
          1.5109          1.5085          1.5061          1.5037          1.5012          1.4988          1.4964
          1.4939          1.4914          1.4889          1.4864          1.4839          1.4814          1.4788
          1.4763          1.4737          1.4711          1.4683          1.4655          1.4627          1.4599
          1.4570          1.4542          1.4513          1.4484          1.4455          1.4426          1.4397
          1.4367          1.4338          1.9457          1.9424          1.9394          1.9366          1.9337
          1.9302          1.9267          1.9233          1.9200          1.9167          1.9134          1.9103
          1.9082          1.9062          1.9032          1.9002          1.8974          1.8953          1.8932
          1.8903          1.8874          1.8846          1.8823          1.8800          1.8775          1.8747
          1.8719          1.8694          1.8669          1.8645          1.8618          1.8591          1.8565
          1.8539          1.8515          1.8490          1.8465          1.8439          1.8413          1.8388
          1.8363          1.8339          1.8314          1.8289          1.8265          1.8240          1.8214
          1.8188          1.8163          1.8139          1.8117          1.8096          1.8075          1.8054
          1.8033          1.8013          1.7992          1.7971          1.7929          1.7885          1.7840
          1.7797          1.7755          1.7713          1.7673          1.7633          1.7593          1.7554
          1.7516          1.7479          1.7449          1.7422          1.7394          1.7366          1.7339
          1.7312          1.7286          1.7261          1.7236          1.7211          1.7186          1.7162
          1.7138          1.7114          1.7090          1.7066          1.7043          1.7020          1.6996
          1.6973          1.6950          1.6926          1.6903          1.6880          1.6856          1.6833
          1.6810          1.6786          1.6762          1.6739          1.6715          1.6692          1.6668
          1.6644          1.6621          1.6598          1.6574          1.6551          1.6528          1.6505
          1.6482          1.6459          1.6436          1.6413          1.6390          1.6367          1.6344
          1.6321          1.6298          1.6275          1.6252          1.6230          1.6207          1.6184
          1.6161          1.6139          1.6116          1.6093          1.6071          1.6048          1.6025
          1.6003          1.5980          1.5957          1.5934          1.5911          1.5889          1.5866
          1.5843          1.5820          1.5797          1.5774          1.5751          1.5728          1.5704
          1.5681          1.5658          1.5634          1.5611          1.5587          1.5564          1.5540
          1.5516          1.5493          1.5470          1.5447          1.5424          1.5401          1.5378
          1.5355          1.5332          1.5309          1.5286          1.5262          1.5239          1.5216
          1.5192          1.5169          1.5145          1.5122          1.5098          1.5074          1.5050
          1.5026          1.5002          1.4977          1.4953          1.4929          1.4904          1.4880
          1.4855          1.4828          1.4802          1.4775          1.4748          1.4720          1.4693
          1.4665          1.4638          1.4610          1.4582          1.4553          1.4525          1.4497
          1.4468          1.4439          1.4410          1.4381          1.4352          1.4322          1.4293
          1.9364          1.9332          1.9299          1.9269          1.9241          1.9215          1.9182
          1.9149          1.9116          1.9083          1.9051          1.9020          1.8991          1.8973
          1.8945          1.8915          1.8886          1.8860          1.8839          1.8813          1.8784
          1.8756          1.8729          1.8707          1.8683          1.8655          1.8628          1.8601
          1.8576          1.8552          1.8527          1.8500          1.8474          1.8448          1.8423
          1.8399          1.8375          1.8349          1.8324          1.8299          1.8274          1.8250
          1.8226          1.8202          1.8177          1.8153          1.8129          1.8103          1.8078
          1.8053          1.8032          1.8011          1.7991          1.7970          1.7949          1.7929
          1.7908          1.7886          1.7863          1.7824          1.7780          1.7737          1.7694
          1.7653          1.7613          1.7573          1.7534          1.7497          1.7460          1.7433
          1.7406          1.7379          1.7352          1.7326          1.7299          1.7273          1.7248
          1.7223          1.7198          1.7173          1.7149          1.7124          1.7100          1.7076
          1.7052          1.7029          1.7005          1.6982          1.6958          1.6935          1.6911
          1.6888          1.6865          1.6841          1.6818          1.6795          1.6771          1.6748
          1.6724          1.6700          1.6677          1.6653          1.6629          1.6606          1.6582
          1.6559          1.6536          1.6512          1.6489          1.6466          1.6443          1.6420
          1.6397          1.6374          1.6351          1.6328          1.6305          1.6282          1.6259
          1.6237          1.6214          1.6191          1.6169          1.6146          1.6123          1.6101
          1.6078          1.6056          1.6033          1.6010          1.5988          1.5965          1.5942
          1.5920          1.5897          1.5874          1.5852          1.5829          1.5806          1.5783
          1.5760          1.5737          1.5714          1.5691          1.5668          1.5645          1.5621
          1.5598          1.5575          1.5551          1.5527          1.5503          1.5480          1.5456
          1.5433          1.5410          1.5387          1.5364          1.5341          1.5318          1.5295
          1.5272          1.5249          1.5226          1.5203          1.5179          1.5156          1.5132
          1.5109          1.5086          1.5062          1.5038          1.5014          1.4990          1.4964
          1.4938          1.4913          1.4887          1.4861          1.4835          1.4808          1.4782
          1.4755          1.4728          1.4701          1.4674          1.4647          1.4619          1.4592
          1.4564          1.4536          1.4508          1.4479          1.4451          1.4422          1.4394
          1.4365          1.4336          1.4307          1.4277          1.4248          1.9268          1.9236
          1.9208          1.9178          1.9146          1.9118          1.9093          1.9064          1.9032
          1.9001          1.8969          1.8938          1.8908          1.8885          1.8859          1.8830
          1.8801          1.8772          1.8750          1.8725          1.8697          1.8669          1.8642
          1.8617          1.8595          1.8567          1.8540          1.8514          1.8487          1.8464
          1.8440          1.8413          1.8387          1.8361          1.8336          1.8312          1.8288
          1.8263          1.8238          1.8213          1.8189          1.8165          1.8141          1.8117
          1.8093          1.8069          1.8045          1.8021          1.7996          1.7971          1.7950
          1.7929          1.7909          1.7889          1.7868          1.7848          1.7826          1.7804
          1.7780          1.7756          1.7719          1.7676          1.7634          1.7593          1.7554
          1.7515          1.7478          1.7444          1.7417          1.7390          1.7364          1.7338
          1.7311          1.7285          1.7260          1.7234          1.7209          1.7184          1.7159
          1.7135          1.7110          1.7086          1.7062          1.7038          1.7014          1.6990
          1.6966          1.6943          1.6919          1.6896          1.6873          1.6849          1.6826
          1.6803          1.6779          1.6756          1.6732          1.6709          1.6685          1.6661
          1.6637          1.6613          1.6589          1.6566          1.6542          1.6519          1.6496
          1.6473          1.6450          1.6427          1.6404          1.6380          1.6357          1.6334
          1.6311          1.6288          1.6266          1.6243          1.6220          1.6197          1.6175
          1.6152          1.6130          1.6107          1.6085          1.6062          1.6040          1.6017
          1.5994          1.5972          1.5949          1.5927          1.5904          1.5882          1.5859
          1.5836          1.5814          1.5791          1.5768          1.5745          1.5723          1.5700
          1.5677          1.5654          1.5631          1.5608          1.5585          1.5561          1.5538
          1.5514          1.5490          1.5466          1.5442          1.5419          1.5395          1.5371
          1.5349          1.5326          1.5303          1.5281          1.5258          1.5235          1.5212
          1.5189          1.5166          1.5141          1.5116          1.5092          1.5067          1.5042
          1.5017          1.4992          1.4967          1.4941          1.4916          1.4890          1.4864
          1.4839          1.4813          1.4787          1.4761          1.4734          1.4708          1.4681
          1.4654          1.4627          1.4600          1.4573          1.4545          1.4518          1.4490
          1.4462          1.4434          1.4405          1.4377          1.4348          1.4320          1.4291
          1.4262          1.4233          1.4203          1.9168          1.9137          1.9110          1.9085
          1.9058          1.9028          1.9000          1.8974          1.8947          1.8917          1.8887
          1.8858          1.8828          1.8799          1.8775          1.8747          1.8718          1.8690
          1.8663          1.8640          1.8612          1.8585          1.8558          1.8531          1.8509
          1.8482          1.8456          1.8429          1.8403          1.8378          1.8355          1.8329
          1.8303          1.8278          1.8252          1.8228          1.8205          1.8180          1.8155
          1.8131          1.8106          1.8082          1.8059          1.8035          1.8011          1.7988
          1.7964          1.7941          1.7917          1.7893          1.7870          1.7850          1.7830
          1.7810          1.7790          1.7768          1.7746          1.7722          1.7698          1.7674
          1.7650          1.7615          1.7574          1.7534          1.7496          1.7459          1.7428
          1.7402          1.7375          1.7348          1.7322          1.7296          1.7270          1.7245
          1.7220          1.7194          1.7169          1.7145          1.7120          1.7095          1.7071
          1.7046          1.7022          1.6998          1.6974          1.6951          1.6927          1.6903
          1.6880          1.6856          1.6833          1.6810          1.6786          1.6763          1.6740
          1.6716          1.6693          1.6669          1.6645          1.6621          1.6597          1.6573
          1.6549          1.6525          1.6502          1.6479          1.6456          1.6433          1.6410
          1.6386          1.6363          1.6340          1.6317          1.6294          1.6271          1.6248
          1.6225          1.6203          1.6180          1.6157          1.6135          1.6112          1.6090
          1.6067          1.6045          1.6022          1.6000          1.5978          1.5955          1.5933
          1.5910          1.5888          1.5865          1.5843          1.5820          1.5798          1.5775
          1.5753          1.5730          1.5707          1.5684          1.5662          1.5639          1.5616
          1.5593          1.5570          1.5547          1.5524          1.5500          1.5477          1.5453
          1.5428          1.5403          1.5379          1.5355          1.5331          1.5307          1.5284
          1.5260          1.5236          1.5212          1.5188          1.5164          1.5140          1.5115
          1.5091          1.5066          1.5041          1.5017          1.4992          1.4967          1.4942
          1.4917          1.4892          1.4866          1.4841          1.4815          1.4790          1.4764
          1.4738          1.4712          1.4686          1.4660          1.4633          1.4607          1.4580
          1.4553          1.4526          1.4498          1.4471          1.4443          1.4416          1.4388
          1.4360          1.4331          1.4303          1.4275          1.4246          1.4217          1.4188
          1.4159          1.9070          1.9040          1.9015          1.8991          1.8965          1.8936
          1.8909          1.8882          1.8855          1.8828          1.8799          1.8771          1.8743
          1.8714          1.8688          1.8659          1.8631          1.8604          1.8576          1.8552
          1.8524          1.8497          1.8470          1.8444          1.8420          1.8394          1.8368
          1.8342          1.8316          1.8291          1.8267          1.8241          1.8216          1.8191
          1.8166          1.8141          1.8118          1.8093          1.8069          1.8045          1.8021
          1.7997          1.7974          1.7950          1.7927          1.7904          1.7880          1.7857
          1.7834          1.7811          1.7788          1.7768          1.7748          1.7729          1.7707
          1.7684          1.7660          1.7637          1.7613          1.7590          1.7566          1.7543
          1.7510          1.7472          1.7435          1.7409          1.7382          1.7356          1.7329
          1.7303          1.7277          1.7251          1.7226          1.7200          1.7175          1.7150
          1.7125          1.7101          1.7076          1.7052          1.7027          1.7003          1.6979
          1.6955          1.6931          1.6907          1.6884          1.6860          1.6837          1.6813
          1.6790          1.6767          1.6743          1.6720          1.6697          1.6673          1.6650
          1.6626          1.6603          1.6579          1.6554          1.6528          1.6503          1.6478
          1.6454          1.6431          1.6407          1.6384          1.6359          1.6336          1.6312
          1.6289          1.6265          1.6242          1.6219          1.6196          1.6173          1.6150
          1.6127          1.6105          1.6082          1.6059          1.6037          1.6014          1.5991
          1.5969          1.5946          1.5924          1.5901          1.5879          1.5856          1.5833
          1.5811          1.5788          1.5765          1.5743          1.5720          1.5697          1.5674
          1.5651          1.5628          1.5605          1.5582          1.5559          1.5536          1.5513
          1.5489          1.5466          1.5443          1.5419          1.5395          1.5371          1.5347
          1.5323          1.5299          1.5275          1.5252          1.5228          1.5205          1.5181
          1.5158          1.5134          1.5110          1.5086          1.5062          1.5038          1.5013
          1.4989          1.4964          1.4940          1.4915          1.4890          1.4865          1.4840
          1.4815          1.4790          1.4765          1.4739          1.4714          1.4688          1.4663
          1.4637          1.4610          1.4584          1.4558          1.4531          1.4505          1.4478
          1.4451          1.4424          1.4396          1.4369          1.4341          1.4313          1.4285
          1.4257          1.4229          1.4200          1.4171          1.4143          1.4114          1.8984
          1.8955          1.8928          1.8897          1.8862          1.8835          1.8809          1.8783
          1.8755          1.8727          1.8699          1.8671          1.8644          1.8618          1.8591
          1.8563          1.8536          1.8509          1.8482          1.8455          1.8429          1.8402
          1.8376          1.8350          1.8324          1.8298          1.8272          1.8247          1.8222
          1.8197          1.8172          1.8147          1.8122          1.8097          1.8073          1.8048
          1.8025          1.8001          1.7976          1.7953          1.7929          1.7906          1.7882
          1.7859          1.7836          1.7813          1.7791          1.7768          1.7745          1.7722
          1.7700          1.7681          1.7661          1.7638          1.7615          1.7591          1.7568
          1.7545          1.7523          1.7500          1.7477          1.7455          1.7433          1.7407
          1.7379          1.7352          1.7325          1.7299          1.7272          1.7246          1.7220
          1.7194          1.7168          1.7142          1.7117          1.7092          1.7066          1.7041
          1.7016          1.6991          1.6967          1.6942          1.6917          1.6893          1.6869
          1.6844          1.6820          1.6796          1.6772          1.6748          1.6724          1.6700
          1.6676          1.6653          1.6629          1.6605          1.6581          1.6557          1.6533
          1.6509          1.6484          1.6459          1.6434          1.6410          1.6387          1.6363
          1.6340          1.6316          1.6290          1.6266          1.6243          1.6220          1.6196
          1.6173          1.6151          1.6128          1.6105          1.6082          1.6060          1.6037
          1.6015          1.5992          1.5970          1.5947          1.5925          1.5902          1.5880
          1.5858          1.5835          1.5813          1.5790          1.5768          1.5746          1.5723
          1.5701          1.5678          1.5656          1.5633          1.5611          1.5588          1.5566
          1.5543          1.5520          1.5497          1.5475          1.5452          1.5429          1.5406
          1.5383          1.5359          1.5336          1.5312          1.5288          1.5265          1.5241
          1.5218          1.5194          1.5171          1.5148          1.5124          1.5101          1.5077
          1.5053          1.5030          1.5006          1.4982          1.4958          1.4934          1.4909
          1.4885          1.4861          1.4837          1.4812          1.4788          1.4763          1.4738
          1.4713          1.4688          1.4663          1.4637          1.4612          1.4586          1.4560
          1.4534          1.4508          1.4482          1.4456          1.4429          1.4402          1.4376
          1.4348          1.4321          1.4294          1.4266          1.4239          1.4211          1.4183
          1.4154          1.4126          1.4097          1.4069          1.8877          1.8848          1.8815
          1.8778          1.8750          1.8724          1.8696          1.8668          1.8640          1.8611
          1.8584          1.8557          1.8531          1.8505          1.8478          1.8451          1.8424
          1.8398          1.8371          1.8344          1.8318          1.8292          1.8266          1.8241
          1.8214          1.8189          1.8163          1.8138          1.8113          1.8089          1.8064
          1.8039          1.8014          1.7990          1.7966          1.7942          1.7918          1.7894
          1.7870          1.7847          1.7823          1.7800          1.7778          1.7755          1.7732
          1.7710          1.7687          1.7665          1.7643          1.7621          1.7600          1.7577
          1.7554          1.7531          1.7509          1.7486          1.7464          1.7442          1.7420
          1.7398          1.7376          1.7354          1.7334          1.7313          1.7285          1.7258
          1.7232          1.7205          1.7179          1.7153          1.7127          1.7102          1.7076
          1.7051          1.7026          1.7001          1.6976          1.6952          1.6927          1.6903
          1.6879          1.6855          1.6831          1.6807          1.6783          1.6759          1.6735
          1.6712          1.6688          1.6665          1.6641          1.6618          1.6594          1.6571
          1.6547          1.6524          1.6500          1.6477          1.6453          1.6429          1.6404
          1.6380          1.6356          1.6332          1.6308          1.6285          1.6262          1.6239
          1.6214          1.6188          1.6165          1.6142          1.6119          1.6096          1.6073
          1.6051          1.6028          1.6006          1.5984          1.5961          1.5939          1.5917
          1.5895          1.5873          1.5851          1.5829          1.5807          1.5785          1.5763
          1.5741          1.5719          1.5697          1.5675          1.5653          1.5631          1.5609
          1.5587          1.5565          1.5543          1.5520          1.5498          1.5476          1.5453
          1.5431          1.5408          1.5386          1.5363          1.5340          1.5318          1.5295
          1.5272          1.5248          1.5225          1.5202          1.5179          1.5156          1.5133
          1.5110          1.5086          1.5063          1.5040          1.5017          1.4993          1.4970
          1.4946          1.4923          1.4899          1.4875          1.4852          1.4828          1.4804
          1.4780          1.4756          1.4731          1.4707          1.4683          1.4658          1.4633
          1.4609          1.4584          1.4559          1.4534          1.4509          1.4483          1.4457
          1.4432          1.4405          1.4379          1.4353          1.4326          1.4300          1.4273
          1.4246          1.4219          1.4192          1.4164          1.4136          1.4109          1.4080
          1.4052          1.4024          1.8751          1.8729          1.8690          1.8664          1.8634
          1.8605          1.8576          1.8548          1.8520          1.8491          1.8464          1.8438
          1.8412          1.8385          1.8358          1.8332          1.8306          1.8279          1.8251
          1.8225          1.8199          1.8174          1.8149          1.8122          1.8096          1.8071
          1.8046          1.8022          1.7998          1.7972          1.7947          1.7923          1.7899
          1.7875          1.7851          1.7827          1.7803          1.7780          1.7757          1.7734
          1.7711          1.7689          1.7666          1.7644          1.7622          1.7600          1.7578
          1.7556          1.7535          1.7512          1.7489          1.7467          1.7445          1.7422
          1.7400          1.7378          1.7355          1.7331          1.7309          1.7288          1.7268
          1.7247          1.7227          1.7207          1.7180          1.7154          1.7128          1.7102
          1.7077          1.7051          1.7026          1.7001          1.6977          1.6952          1.6928
          1.6903          1.6879          1.6855          1.6831          1.6807          1.6783          1.6759
          1.6735          1.6711          1.6688          1.6664          1.6641          1.6617          1.6594
          1.6570          1.6547          1.6524          1.6501          1.6477          1.6454          1.6431
          1.6407          1.6384          1.6361          1.6338          1.6314          1.6291          1.6267
          1.6244          1.6222          1.6199          1.6176          1.6154          1.6127          1.6104
          1.6081          1.6059          1.6037          1.6014          1.5992          1.5970          1.5948
          1.5927          1.5905          1.5883          1.5861          1.5840          1.5818          1.5796
          1.5775          1.5753          1.5732          1.5710          1.5688          1.5667          1.5645
          1.5624          1.5602          1.5580          1.5559          1.5537          1.5515          1.5494
          1.5472          1.5450          1.5428          1.5406          1.5384          1.5362          1.5340
          1.5317          1.5295          1.5273          1.5250          1.5228          1.5205          1.5183
          1.5160          1.5137          1.5115          1.5092          1.5069          1.5046          1.5023
          1.5001          1.4978          1.4955          1.4932          1.4909          1.4886          1.4862
          1.4839          1.4816          1.4792          1.4769          1.4745          1.4722          1.4698
          1.4674          1.4650          1.4626          1.4602          1.4578          1.4554          1.4529
          1.4505          1.4480          1.4455          1.4430          1.4405          1.4380          1.4354
          1.4329          1.4303          1.4277          1.4251          1.4224          1.4198          1.4171
          1.4144          1.4117          1.4090          1.4063          1.4035          1.4007          1.3980
          1.8626          1.8590          1.8559          1.8529          1.8500          1.8471          1.8442
          1.8413          1.8383          1.8356          1.8330          1.8304          1.8277          1.8250
          1.8223          1.8196          1.8168          1.8142          1.8116          1.8090          1.8065
          1.8038          1.8012          1.7987          1.7962          1.7938          1.7913          1.7888
          1.7863          1.7839          1.7815          1.7791          1.7768          1.7743          1.7719
          1.7696          1.7673          1.7651          1.7628          1.7606          1.7583          1.7561
          1.7539          1.7518          1.7497          1.7475          1.7454          1.7432          1.7410
          1.7388          1.7366          1.7345          1.7323          1.7302          1.7280          1.7258
          1.7233          1.7209          1.7185          1.7164          1.7144          1.7124          1.7105
          1.7079          1.7053          1.7028          1.7003          1.6978          1.6953          1.6928
          1.6904          1.6880          1.6856          1.6832          1.6808          1.6785          1.6761
          1.6738          1.6714          1.6691          1.6667          1.6644          1.6621          1.6598
          1.6575          1.6552          1.6529          1.6506          1.6483          1.6461          1.6438
          1.6416          1.6393          1.6371          1.6348          1.6325          1.6303          1.6280
          1.6258          1.6235          1.6212          1.6190          1.6167          1.6145          1.6123
          1.6100          1.6078          1.6054          1.6031          1.6009          1.5987          1.5965
          1.5943          1.5921          1.5900          1.5878          1.5857          1.5835          1.5814
          1.5793          1.5772          1.5751          1.5730          1.5708          1.5687          1.5666
          1.5645          1.5624          1.5603          1.5582          1.5561          1.5540          1.5519
          1.5498          1.5477          1.5455          1.5434          1.5413          1.5391          1.5370
          1.5349          1.5327          1.5306          1.5284          1.5262          1.5241          1.5219
          1.5197          1.5175          1.5153          1.5131          1.5110          1.5088          1.5066
          1.5044          1.5022          1.5000          1.4977          1.4955          1.4933          1.4911
          1.4888          1.4866          1.4843          1.4821          1.4798          1.4775          1.4752
          1.4729          1.4706          1.4683          1.4660          1.4637          1.4614          1.4590
          1.4567          1.4543          1.4519          1.4495          1.4471          1.4447          1.4423
          1.4399          1.4375          1.4350          1.4325          1.4300          1.4275          1.4250
          1.4225          1.4200          1.4174          1.4148          1.4122          1.4096          1.4070
          1.4043          1.4016          1.3989          1.3962          1.3935          1.8546          1.8507
          1.8474          1.8442          1.8412          1.8382          1.8352          1.8323          1.8293
          1.8263          1.8237          1.8210          1.8183          1.8156          1.8129          1.8102
          1.8074          1.8047          1.8021          1.7996          1.7970          1.7944          1.7917
          1.7892          1.7868          1.7843          1.7819          1.7794          1.7769          1.7745
          1.7721          1.7698          1.7675          1.7651          1.7627          1.7603          1.7581
          1.7559          1.7537          1.7515          1.7493          1.7470          1.7449          1.7427
          1.7407          1.7386          1.7365          1.7344          1.7322          1.7301          1.7279
          1.7258          1.7237          1.7216          1.7195          1.7174          1.7154          1.7130
          1.7106          1.7083          1.7060          1.7037          1.7016          1.6997          1.6975
          1.6950          1.6925          1.6901          1.6876          1.6852          1.6828          1.6805
          1.6781          1.6758          1.6734          1.6711          1.6688          1.6665          1.6642
          1.6619          1.6596          1.6573          1.6550          1.6528          1.6505          1.6482
          1.6460          1.6437          1.6414          1.6392          1.6370          1.6347          1.6325
          1.6303          1.6280          1.6258          1.6235          1.6213          1.6191          1.6168
          1.6146          1.6124          1.6102          1.6079          1.6057          1.6036          1.6014
          1.5992          1.5968          1.5946          1.5924          1.5902          1.5881          1.5859
          1.5838          1.5817          1.5795          1.5774          1.5753          1.5732          1.5711
          1.5690          1.5669          1.5648          1.5628          1.5607          1.5586          1.5565
          1.5544          1.5523          1.5502          1.5481          1.5461          1.5440          1.5419
          1.5398          1.5376          1.5355          1.5334          1.5313          1.5292          1.5271
          1.5250          1.5229          1.5208          1.5186          1.5165          1.5143          1.5122
          1.5100          1.5078          1.5057          1.5035          1.5013          1.4991          1.4969
          1.4947          1.4925          1.4903          1.4881          1.4859          1.4837          1.4815
          1.4792          1.4770          1.4748          1.4725          1.4702          1.4680          1.4657
          1.4634          1.4611          1.4588          1.4565          1.4541          1.4518          1.4495
          1.4471          1.4447          1.4424          1.4400          1.4376          1.4351          1.4327
          1.4303          1.4278          1.4253          1.4228          1.4203          1.4178          1.4153
          1.4127          1.4102          1.4076          1.4050          1.4024          1.3997          1.3971
          1.3944          1.3917          1.3890          1.8458          1.8419          1.8385          1.8352
          1.8320          1.8289          1.8259          1.8229          1.8199          1.8170          1.8140
          1.8113          1.8087          1.8061          1.8034          1.8007          1.7979          1.7952
          1.7925          1.7900          1.7875          1.7849          1.7823          1.7797          1.7772
          1.7749          1.7725          1.7700          1.7676          1.7651          1.7628          1.7605
          1.7582          1.7559          1.7536          1.7512          1.7489          1.7468          1.7446
          1.7425          1.7403          1.7381          1.7359          1.7338          1.7318          1.7297
          1.7277          1.7257          1.7235          1.7214          1.7193          1.7173          1.7152
          1.7132          1.7111          1.7091          1.7071          1.7051          1.7029          1.7006
          1.6984          1.6962          1.6940          1.6918          1.6897          1.6876          1.6851
          1.6827          1.6804          1.6780          1.6757          1.6733          1.6710          1.6687
          1.6664          1.6641          1.6618          1.6595          1.6573          1.6550          1.6527
          1.6504          1.6482          1.6459          1.6437          1.6414          1.6392          1.6369
          1.6347          1.6325          1.6302          1.6280          1.6258          1.6236          1.6214
          1.6192          1.6170          1.6148          1.6126          1.6105          1.6083          1.6061
          1.6038          1.6016          1.5994          1.5972          1.5950          1.5928          1.5906
          1.5884          1.5862          1.5841          1.5819          1.5798          1.5777          1.5756
          1.5735          1.5714          1.5693          1.5672          1.5651          1.5631          1.5610
          1.5589          1.5569          1.5548          1.5527          1.5507          1.5486          1.5466
          1.5445          1.5425          1.5405          1.5384          1.5363          1.5343          1.5322
          1.5301          1.5280          1.5259          1.5238          1.5217          1.5196          1.5175
          1.5154          1.5133          1.5111          1.5090          1.5069          1.5047          1.5026
          1.5004          1.4982          1.4961          1.4939          1.4917          1.4895          1.4874
          1.4852          1.4830          1.4808          1.4786          1.4764          1.4742          1.4719
          1.4697          1.4675          1.4652          1.4630          1.4607          1.4584          1.4562
          1.4539          1.4516          1.4493          1.4470          1.4446          1.4423          1.4399
          1.4376          1.4352          1.4328          1.4304          1.4280          1.4256          1.4231
          1.4207          1.4182          1.4157          1.4132          1.4107          1.4081          1.4056
          1.4030          1.4004          1.3978          1.3952          1.3926          1.3899          1.3872
          1.3846          1.8365          1.8326          1.8291          1.8257          1.8224          1.8193
          1.8163          1.8133          1.8104          1.8075          1.8045          1.8017          1.7991
          1.7965          1.7939          1.7912          1.7885          1.7858          1.7831          1.7806
          1.7781          1.7756          1.7730          1.7704          1.7679          1.7656          1.7633
          1.7609          1.7584          1.7560          1.7537          1.7514          1.7492          1.7469
          1.7446          1.7423          1.7401          1.7378          1.7357          1.7336          1.7315
          1.7294          1.7273          1.7251          1.7231          1.7211          1.7191          1.7171
          1.7151          1.7130          1.7110          1.7089          1.7069          1.7049          1.7029
          1.7010          1.6990          1.6970          1.6951          1.6931          1.6909          1.6887
          1.6866          1.6845          1.6824          1.6803          1.6779          1.6757          1.6733
          1.6710          1.6687          1.6664          1.6641          1.6618          1.6595          1.6573
          1.6550          1.6527          1.6505          1.6482          1.6460          1.6438          1.6416
          1.6393          1.6371          1.6349          1.6327          1.6305          1.6283          1.6262
          1.6240          1.6218          1.6196          1.6173          1.6151          1.6128          1.6107
          1.6086          1.6064          1.6042          1.6019          1.5997          1.5974          1.5954
          1.5932          1.5910          1.5888          1.5866          1.5844          1.5822          1.5801
          1.5779          1.5758          1.5737          1.5717          1.5696          1.5675          1.5654
          1.5634          1.5614          1.5593          1.5573          1.5553          1.5533          1.5512
          1.5492          1.5471          1.5451          1.5430          1.5410          1.5390          1.5369
          1.5348          1.5328          1.5307          1.5287          1.5266          1.5245          1.5225
          1.5204          1.5183          1.5162          1.5141          1.5120          1.5099          1.5078
          1.5057          1.5036          1.5015          1.4993          1.4972          1.4951          1.4929
          1.4908          1.4886          1.4864          1.4843          1.4821          1.4799          1.4778
          1.4756          1.4734          1.4712          1.4690          1.4668          1.4646          1.4624
          1.4601          1.4579          1.4557          1.4534          1.4511          1.4489          1.4466
          1.4443          1.4420          1.4397          1.4374          1.4351          1.4327          1.4304
          1.4280          1.4256          1.4232          1.4208          1.4184          1.4159          1.4135
          1.4110          1.4085          1.4060          1.4035          1.4010          1.3984          1.3959
          1.3933          1.3907          1.3881          1.3854          1.3828          1.3801          1.8263
          1.8227          1.8192          1.8159          1.8126          1.8095          1.8065          1.8036
          1.8007          1.7979          1.7950          1.7922          1.7895          1.7869          1.7844
          1.7818          1.7791          1.7765          1.7738          1.7713          1.7689          1.7664
          1.7638          1.7613          1.7589          1.7565          1.7542          1.7519          1.7495
          1.7471          1.7448          1.7425          1.7403          1.7381          1.7359          1.7336
          1.7314          1.7292          1.7270          1.7250          1.7230          1.7208          1.7187
          1.7167          1.7146          1.7126          1.7106          1.7087          1.7067          1.7047
          1.7027          1.7007          1.6987          1.6968          1.6948          1.6929          1.6910
          1.6891          1.6872          1.6854          1.6835          1.6814          1.6793          1.6772
          1.6751          1.6729          1.6707          1.6686          1.6665          1.6642          1.6620
          1.6597          1.6574          1.6552          1.6530          1.6508          1.6485          1.6463
          1.6441          1.6419          1.6397          1.6376          1.6353          1.6330          1.6308
          1.6286          1.6265          1.6243          1.6221          1.6200          1.6177          1.6155
          1.6133          1.6111          1.6090          1.6068          1.6046          1.6024          1.6001
          1.5979          1.5958          1.5937          1.5916          1.5894          1.5872          1.5851
          1.5829          1.5807          1.5786          1.5764          1.5742          1.5721          1.5699
          1.5679          1.5658          1.5637          1.5617          1.5596          1.5576          1.5555
          1.5535          1.5515          1.5494          1.5474          1.5454          1.5433          1.5413
          1.5393          1.5372          1.5352          1.5332          1.5311          1.5291          1.5270
          1.5250          1.5230          1.5209          1.5188          1.5168          1.5147          1.5127
          1.5106          1.5085          1.5064          1.5043          1.5022          1.5002          1.4981
          1.4960          1.4939          1.4917          1.4896          1.4875          1.4853          1.4832
          1.4811          1.4789          1.4768          1.4746          1.4725          1.4703          1.4681
          1.4659          1.4638          1.4616          1.4594          1.4572          1.4549          1.4527
          1.4505          1.4483          1.4460          1.4438          1.4415          1.4392          1.4370
          1.4347          1.4324          1.4301          1.4278          1.4254          1.4231          1.4207
          1.4184          1.4160          1.4136          1.4112          1.4088          1.4063          1.4038
          1.4014          1.3989          1.3964          1.3938          1.3913          1.3887          1.3861
          1.3835          1.3809          1.3783          1.3756          1.8155          1.8120          1.8089
          1.8059          1.8028          1.7997          1.7968          1.7940          1.7912          1.7885
          1.7857          1.7830          1.7803          1.7777          1.7753          1.7728          1.7701
          1.7675          1.7650          1.7625          1.7601          1.7576          1.7551          1.7527
          1.7503          1.7479          1.7456          1.7433          1.7410          1.7387          1.7364
          1.7341          1.7319          1.7298          1.7276          1.7254          1.7232          1.7210
          1.7189          1.7168          1.7148          1.7127          1.7107          1.7086          1.7066
          1.7046          1.7026          1.7007          1.6988          1.6968          1.6948          1.6929
          1.6909          1.6890          1.6871          1.6852          1.6834          1.6815          1.6796
          1.6778          1.6760          1.6743          1.6722          1.6701          1.6681          1.6659
          1.6637          1.6617          1.6599          1.6581          1.6559          1.6536          1.6514
          1.6492          1.6470          1.6448          1.6426          1.6404          1.6382          1.6361
          1.6338          1.6316          1.6293          1.6272          1.6251          1.6229          1.6208
          1.6186          1.6163          1.6141          1.6118          1.6097          1.6076          1.6055
          1.6034          1.6011          1.5989          1.5966          1.5944          1.5922          1.5901
          1.5879          1.5857          1.5835          1.5814          1.5792          1.5771          1.5749
          1.5728          1.5706          1.5685          1.5663          1.5642          1.5626          1.5606
          1.5585          1.5565          1.5544          1.5524          1.5503          1.5483          1.5462
          1.5442          1.5422          1.5401          1.5381          1.5361          1.5341          1.5320
          1.5300          1.5279          1.5259          1.5239          1.5218          1.5198          1.5177
          1.5157          1.5136          1.5116          1.5095          1.5075          1.5054          1.5033
          1.5012          1.4991          1.4971          1.4950          1.4929          1.4908          1.4887
          1.4866          1.4845          1.4823          1.4802          1.4781          1.4759          1.4739
          1.4718          1.4696          1.4674          1.4651          1.4629          1.4607          1.4585
          1.4563          1.4541          1.4519          1.4497          1.4475          1.4453          1.4431
          1.4409          1.4386          1.4364          1.4341          1.4319          1.4296          1.4273
          1.4250          1.4227          1.4204          1.4181          1.4158          1.4134          1.4111
          1.4087          1.4063          1.4039          1.4015          1.3991          1.3966          1.3942
          1.3917          1.3892          1.3867          1.3841          1.3816          1.3790          1.3764
          1.3738          1.3712          1.8051          1.8015          1.7984          1.7955          1.7930
          1.7901          1.7872          1.7845          1.7818          1.7793          1.7766          1.7740
          1.7714          1.7689          1.7664          1.7640          1.7614          1.7589          1.7564
          1.7540          1.7516          1.7492          1.7468          1.7444          1.7420          1.7397
          1.7374          1.7351          1.7328          1.7306          1.7283          1.7261          1.7239
          1.7218          1.7196          1.7174          1.7153          1.7131          1.7110          1.7089
          1.7070          1.7049          1.7029          1.7009          1.6989          1.6969          1.6949
          1.6930          1.6911          1.6892          1.6872          1.6853          1.6834          1.6815
          1.6796          1.6778          1.6759          1.6741          1.6723          1.6705          1.6687
          1.6670          1.6653          1.6633          1.6613          1.6590          1.6571          1.6552
          1.6535          1.6518          1.6501          1.6481          1.6459          1.6437          1.6415
          1.6393          1.6371          1.6349          1.6328          1.6306          1.6283          1.6261
          1.6240          1.6219          1.6197          1.6176          1.6155          1.6132          1.6109
          1.6087          1.6064          1.6042          1.6020          1.5997          1.5974          1.5952
          1.5929          1.5907          1.5885          1.5864          1.5842          1.5820          1.5799
          1.5777          1.5756          1.5734          1.5713          1.5692          1.5670          1.5649
          1.5627          1.5606          1.5585          1.5565          1.5554          1.5534          1.5513
          1.5493          1.5473          1.5452          1.5432          1.5411          1.5391          1.5371
          1.5351          1.5331          1.5310          1.5290          1.5270          1.5250          1.5229
          1.5209          1.5188          1.5168          1.5148          1.5127          1.5107          1.5087
          1.5066          1.5046          1.5025          1.5005          1.4984          1.4963          1.4943
          1.4923          1.4903          1.4883          1.4863          1.4843          1.4823          1.4803
          1.4782          1.4761          1.4740          1.4718          1.4695          1.4673          1.4651
          1.4629          1.4607          1.4584          1.4561          1.4538          1.4516          1.4493
          1.4470          1.4446          1.4424          1.4402          1.4380          1.4357          1.4335
          1.4313          1.4291          1.4268          1.4246          1.4223          1.4200          1.4177
          1.4154          1.4131          1.4108          1.4085          1.4062          1.4038          1.4014
          1.3991          1.3967          1.3943          1.3919          1.3894          1.3870          1.3845
          1.3820          1.3795          1.3770          1.3745          1.3719          1.3693          1.3667
          1.7961          1.7926          1.7895          1.7865          1.7834          1.7803          1.7777
          1.7751          1.7726          1.7701          1.7676          1.7650          1.7626          1.7601
          1.7577          1.7553          1.7529          1.7504          1.7480          1.7456          1.7433
          1.7409          1.7385          1.7362          1.7339          1.7316          1.7293          1.7271
          1.7249          1.7226          1.7204          1.7182          1.7161          1.7140          1.7118
          1.7097          1.7075          1.7054          1.7034          1.7013          1.6993          1.6973
          1.6953          1.6933          1.6913          1.6894          1.6874          1.6855          1.6836
          1.6817          1.6798          1.6779          1.6760          1.6742          1.6723          1.6705
          1.6687          1.6669          1.6651          1.6633          1.6615          1.6598          1.6581
          1.6565          1.6545          1.6525          1.6507          1.6490          1.6474          1.6457
          1.6441          1.6426          1.6408          1.6386          1.6364          1.6342          1.6320
          1.6298          1.6277          1.6255          1.6232          1.6209          1.6186          1.6164
          1.6141          1.6119          1.6096          1.6073          1.6050          1.6028          1.6005
          1.5983          1.5960          1.5937          1.5915          1.5894          1.5872          1.5851
          1.5830          1.5810          1.5789          1.5768          1.5747          1.5727          1.5706
          1.5686          1.5666          1.5645          1.5624          1.5603          1.5581          1.5559
          1.5537          1.5515          1.5495          1.5482          1.5461          1.5441          1.5421
          1.5400          1.5380          1.5360          1.5339          1.5319          1.5299          1.5279
          1.5259          1.5239          1.5219          1.5199          1.5178          1.5158          1.5138
          1.5119          1.5099          1.5080          1.5060          1.5041          1.5022          1.5002
          1.4983          1.4963          1.4943          1.4923          1.4903          1.4883          1.4862
          1.4842          1.4822          1.4802          1.4780          1.4759          1.4737          1.4715
          1.4693          1.4671          1.4649          1.4627          1.4605          1.4583          1.4561
          1.4538          1.4516          1.4493          1.4471          1.4448          1.4425          1.4402
          1.4379          1.4356          1.4333          1.4309          1.4286          1.4263          1.4240
          1.4217          1.4195          1.4173          1.4150          1.4127          1.4105          1.4082
          1.4059          1.4036          1.4013          1.3989          1.3966          1.3942          1.3919
          1.3895          1.3871          1.3847          1.3823          1.3798          1.3774          1.3749
          1.3724          1.3699          1.3674          1.3648          1.3623          1.7858          1.7824
          1.7791          1.7758          1.7727          1.7701          1.7676          1.7652          1.7628
          1.7605          1.7581          1.7556          1.7533          1.7510          1.7487          1.7464
          1.7440          1.7416          1.7392          1.7369          1.7346          1.7324          1.7301
          1.7278          1.7255          1.7233          1.7210          1.7189          1.7167          1.7145
          1.7123          1.7102          1.7080          1.7060          1.7039          1.7018          1.6997
          1.6976          1.6955          1.6935          1.6915          1.6896          1.6876          1.6856
          1.6837          1.6818          1.6799          1.6780          1.6762          1.6743          1.6724
          1.6706          1.6687          1.6669          1.6651          1.6633          1.6616          1.6598
          1.6580          1.6562          1.6545          1.6528          1.6511          1.6494          1.6478
          1.6462          1.6446          1.6430          1.6414          1.6398          1.6382          1.6366
          1.6351          1.6332          1.6309          1.6286          1.6264          1.6241          1.6218
          1.6196          1.6174          1.6152          1.6130          1.6108          1.6086          1.6064
          1.6042          1.6020          1.5998          1.5977          1.5955          1.5934          1.5912
          1.5891          1.5869          1.5848          1.5826          1.5805          1.5785          1.5764
          1.5743          1.5722          1.5701          1.5680          1.5659          1.5637          1.5615
          1.5593          1.5571          1.5549          1.5528          1.5507          1.5486          1.5465
          1.5444          1.5424          1.5404          1.5383          1.5364          1.5345          1.5325
          1.5306          1.5287          1.5268          1.5248          1.5229          1.5210          1.5191
          1.5172          1.5153          1.5133          1.5114          1.5094          1.5074          1.5055
          1.5035          1.5015          1.4996          1.4976          1.4956          1.4937          1.4917
          1.4897          1.4877          1.4857          1.4836          1.4815          1.4794          1.4772
          1.4751          1.4730          1.4708          1.4686          1.4665          1.4643          1.4621
          1.4599          1.4578          1.4556          1.4534          1.4512          1.4490          1.4468
          1.4445          1.4423          1.4400          1.4378          1.4355          1.4332          1.4309
          1.4286          1.4263          1.4240          1.4217          1.4194          1.4170          1.4147
          1.4123          1.4100          1.4076          1.4053          1.4031          1.4008          1.3985
          1.3963          1.3940          1.3917          1.3893          1.3870          1.3846          1.3823
          1.3799          1.3775          1.3751          1.3727          1.3703          1.3678          1.3653
          1.3629          1.3604          1.3578          1.7727          1.7697          1.7666          1.7637
          1.7611          1.7588          1.7565          1.7543          1.7520          1.7498          1.7475
          1.7451          1.7429          1.7407          1.7385          1.7362          1.7340          1.7317
          1.7294          1.7272          1.7250          1.7228          1.7206          1.7184          1.7162
          1.7140          1.7119          1.7098          1.7077          1.7055          1.7034          1.7013
          1.6992          1.6973          1.6954          1.6933          1.6912          1.6892          1.6872
          1.6852          1.6833          1.6815          1.6795          1.6776          1.6757          1.6738
          1.6720          1.6702          1.6685          1.6667          1.6649          1.6631          1.6613
          1.6595          1.6577          1.6560          1.6544          1.6527          1.6509          1.6492
          1.6475          1.6458          1.6441          1.6426          1.6411          1.6395          1.6379
          1.6363          1.6348          1.6332          1.6317          1.6302          1.6287          1.6272
          1.6250          1.6228          1.6205          1.6183          1.6160          1.6138          1.6116
          1.6094          1.6072          1.6050          1.6028          1.6007          1.5985          1.5963
          1.5942          1.5920          1.5899          1.5878          1.5856          1.5835          1.5813
          1.5791          1.5770          1.5749          1.5727          1.5705          1.5683          1.5661
          1.5639          1.5617          1.5595          1.5574          1.5553          1.5533          1.5512
          1.5491          1.5470          1.5449          1.5430          1.5410          1.5390          1.5370
          1.5351          1.5331          1.5312          1.5293          1.5274          1.5254          1.5235
          1.5216          1.5196          1.5177          1.5158          1.5138          1.5119          1.5100
          1.5080          1.5061          1.5041          1.5022          1.5002          1.4983          1.4963
          1.4943          1.4924          1.4904          1.4884          1.4864          1.4843          1.4822
          1.4801          1.4780          1.4758          1.4737          1.4716          1.4695          1.4674
          1.4652          1.4631          1.4610          1.4588          1.4567          1.4546          1.4524
          1.4503          1.4481          1.4459          1.4438          1.4416          1.4394          1.4371
          1.4349          1.4327          1.4305          1.4282          1.4260          1.4237          1.4214
          1.4192          1.4169          1.4146          1.4123          1.4100          1.4076          1.4053
          1.4030          1.4006          1.3982          1.3959          1.3935          1.3911          1.3888
          1.3866          1.3843          1.3820          1.3797          1.3774          1.3750          1.3727
          1.3703          1.3680          1.3656          1.3632          1.3607          1.3583          1.3559
          1.3534          1.7588          1.7565          1.7538          1.7515          1.7493          1.7471
          1.7449          1.7428          1.7407          1.7385          1.7362          1.7340          1.7318
          1.7297          1.7275          1.7253          1.7232          1.7209          1.7187          1.7166
          1.7145          1.7124          1.7103          1.7081          1.7059          1.7038          1.7018
          1.6998          1.6978          1.6957          1.6936          1.6916          1.6897          1.6878
          1.6859          1.6839          1.6819          1.6799          1.6780          1.6761          1.6743
          1.6725          1.6706          1.6687          1.6669          1.6650          1.6634          1.6617
          1.6601          1.6584          1.6566          1.6548          1.6530          1.6513          1.6497
          1.6481          1.6465          1.6448          1.6431          1.6414          1.6398          1.6381
          1.6366          1.6351          1.6336          1.6321          1.6305          1.6290          1.6274
          1.6259          1.6244          1.6229          1.6216          1.6202          1.6183          1.6161
          1.6139          1.6116          1.6094          1.6072          1.6050          1.6029          1.6007
          1.5985          1.5964          1.5942          1.5920          1.5898          1.5877          1.5855
          1.5833          1.5812          1.5790          1.5767          1.5744          1.5722          1.5700
          1.5678          1.5656          1.5635          1.5614          1.5593          1.5572          1.5550
          1.5529          1.5508          1.5489          1.5469          1.5449          1.5429          1.5410
          1.5390          1.5371          1.5350          1.5331          1.5311          1.5291          1.5272
          1.5252          1.5233          1.5214          1.5195          1.5176          1.5157          1.5137
          1.5118          1.5099          1.5080          1.5061          1.5042          1.5022          1.5003
          1.4984          1.4964          1.4945          1.4925          1.4905          1.4884          1.4864
          1.4843          1.4823          1.4802          1.4781          1.4761          1.4740          1.4719
          1.4698          1.4678          1.4657          1.4636          1.4615          1.4594          1.4573
          1.4552          1.4531          1.4510          1.4489          1.4468          1.4447          1.4426
          1.4405          1.4383          1.4362          1.4340          1.4318          1.4296          1.4274
          1.4252          1.4230          1.4208          1.4186          1.4164          1.4141          1.4119
          1.4096          1.4074          1.4051          1.4028          1.4005          1.3982          1.3959
          1.3936          1.3913          1.3889          1.3866          1.3842          1.3818          1.3794
          1.3770          1.3747          1.3724          1.3701          1.3678          1.3655          1.3632
          1.3609          1.3585          1.3561          1.3538          1.3514          1.3489          1.7452
          1.7442          1.7421          1.7400          1.7379          1.7358          1.7337          1.7316
          1.7294          1.7271          1.7249          1.7227          1.7206          1.7185          1.7163
          1.7142          1.7121          1.7099          1.7077          1.7057          1.7036          1.7016
          1.6995          1.6974          1.6953          1.6933          1.6913          1.6894          1.6874
          1.6853          1.6834          1.6815          1.6797          1.6778          1.6760          1.6740
          1.6721          1.6702          1.6684          1.6666          1.6648          1.6630          1.6612
          1.6594          1.6577          1.6560          1.6544          1.6528          1.6512          1.6495
          1.6477          1.6460          1.6444          1.6428          1.6413          1.6397          1.6381
          1.6365          1.6349          1.6332          1.6317          1.6302          1.6287          1.6272
          1.6258          1.6243          1.6228          1.6212          1.6197          1.6183          1.6170
          1.6156          1.6143          1.6130          1.6110          1.6088          1.6066          1.6044
          1.6022          1.6000          1.5978          1.5956          1.5934          1.5912          1.5890
          1.5868          1.5846          1.5823          1.5801          1.5779          1.5757          1.5734
          1.5712          1.5690          1.5669          1.5648          1.5626          1.5605          1.5583
          1.5562          1.5542          1.5523          1.5502          1.5482          1.5462          1.5442
          1.5423          1.5403          1.5382          1.5363          1.5343          1.5324          1.5305
          1.5286          1.5266          1.5247          1.5227          1.5208          1.5189          1.5170
          1.5151          1.5132          1.5113          1.5094          1.5075          1.5057          1.5038
          1.5019          1.5000          1.4981          1.4961          1.4941          1.4921          1.4901
          1.4881          1.4860          1.4840          1.4820          1.4800          1.4780          1.4759
          1.4739          1.4719          1.4699          1.4678          1.4658          1.4638          1.4617
          1.4597          1.4576          1.4556          1.4535          1.4515          1.4494          1.4474
          1.4453          1.4432          1.4412          1.4391          1.4370          1.4349          1.4328
          1.4307          1.4286          1.4265          1.4243          1.4222          1.4200          1.4179
          1.4157          1.4135          1.4113          1.4091          1.4069          1.4047          1.4025
          1.4002          1.3980          1.3958          1.3935          1.3912          1.3889          1.3867
          1.3844          1.3820          1.3797          1.3774          1.3750          1.3727          1.3703
          1.3679          1.3655          1.3631          1.3607          1.3585          1.3562          1.3539
          1.3516          1.3492          1.3469          1.3445          1.7344          1.7326          1.7305
          1.7283          1.7261          1.7240          1.7218          1.7195          1.7172          1.7150
          1.7127          1.7106          1.7084          1.7062          1.7041          1.7020          1.6998
          1.6977          1.6957          1.6936          1.6916          1.6896          1.6875          1.6855
          1.6835          1.6816          1.6796          1.6777          1.6758          1.6739          1.6721
          1.6703          1.6685          1.6667          1.6648          1.6630          1.6612          1.6594
          1.6576          1.6559          1.6542          1.6524          1.6508          1.6491          1.6475
          1.6459          1.6444          1.6428          1.6412          1.6396          1.6380          1.6364
          1.6349          1.6334          1.6318          1.6303          1.6288          1.6272          1.6257
          1.6243          1.6228          1.6213          1.6199          1.6185          1.6171          1.6156
          1.6142          1.6128          1.6115          1.6101          1.6088          1.6075          1.6062
          1.6043          1.6021          1.5999          1.5977          1.5955          1.5933          1.5911
          1.5889          1.5866          1.5844          1.5822          1.5800          1.5777          1.5755
          1.5734          1.5712          1.5691          1.5669          1.5648          1.5626          1.5605
          1.5585          1.5564          1.5543          1.5524          1.5503          1.5483          1.5463
          1.5443          1.5423          1.5402          1.5383          1.5364          1.5345          1.5326
          1.5307          1.5288          1.5269          1.5250          1.5230          1.5210          1.5190
          1.5170          1.5155          1.5136          1.5117          1.5099          1.5080          1.5062
          1.5043          1.5025          1.5006          1.4986          1.4967          1.4947          1.4928
          1.4908          1.4888          1.4869          1.4849          1.4829          1.4809          1.4790
          1.4770          1.4750          1.4730          1.4711          1.4691          1.4671          1.4651
          1.4632          1.4612          1.4592          1.4572          1.4552          1.4532          1.4512
          1.4492          1.4472          1.4452          1.4432          1.4412          1.4392          1.4372
          1.4352          1.4331          1.4311          1.4291          1.4270          1.4250          1.4229
          1.4208          1.4187          1.4166          1.4145          1.4124          1.4103          1.4082
          1.4060          1.4039          1.4017          1.3996          1.3974          1.3952          1.3930
          1.3908          1.3886          1.3864          1.3842          1.3819          1.3797          1.3774
          1.3751          1.3728          1.3705          1.3682          1.3659          1.3636          1.3612
          1.3589          1.3565          1.3541          1.3517          1.3492          1.3469          1.3447
          1.3424          1.3400          1.7246          1.7214          1.7191          1.7168          1.7145
          1.7124          1.7100          1.7077          1.7053          1.7030          1.7007          1.6985
          1.6963          1.6941          1.6920          1.6898          1.6877          1.6856          1.6836
          1.6816          1.6796          1.6776          1.6756          1.6736          1.6717          1.6698
          1.6679          1.6660          1.6642          1.6624          1.6606          1.6589          1.6571
          1.6554          1.6536          1.6518          1.6501          1.6484          1.6466          1.6450
          1.6433          1.6417          1.6401          1.6386          1.6370          1.6355          1.6340
          1.6325          1.6310          1.6294          1.6279          1.6264          1.6249          1.6234
          1.6220          1.6205          1.6191          1.6176          1.6162          1.6148          1.6133
          1.6119          1.6106          1.6092          1.6079          1.6065          1.6052          1.6039
          1.6026          1.6013          1.6000          1.5987          1.5974          1.5961          1.5941
          1.5918          1.5896          1.5874          1.5851          1.5829          1.5808          1.5786
          1.5764          1.5743          1.5721          1.5699          1.5677          1.5657          1.5636
          1.5615          1.5594          1.5574          1.5553          1.5532          1.5512          1.5492
          1.5471          1.5451          1.5430          1.5411          1.5392          1.5373          1.5353
          1.5334          1.5316          1.5297          1.5277          1.5257          1.5237          1.5217
          1.5197          1.5178          1.5158          1.5138          1.5118          1.5098          1.5082
          1.5072          1.5053          1.5034          1.5014          1.4995          1.4976          1.4957
          1.4938          1.4918          1.4899          1.4880          1.4861          1.4841          1.4822
          1.4803          1.4784          1.4764          1.4745          1.4726          1.4706          1.4687
          1.4668          1.4648          1.4629          1.4610          1.4590          1.4571          1.4552
          1.4532          1.4513          1.4493          1.4474          1.4454          1.4435          1.4415
          1.4395          1.4376          1.4356          1.4336          1.4316          1.4297          1.4276
          1.4256          1.4235          1.4215          1.4194          1.4173          1.4152          1.4131
          1.4110          1.4089          1.4069          1.4048          1.4027          1.4006          1.3985
          1.3964          1.3943          1.3922          1.3901          1.3879          1.3858          1.3836
          1.3815          1.3793          1.3771          1.3749          1.3727          1.3705          1.3682
          1.3660          1.3637          1.3615          1.3592          1.3569          1.3546          1.3522
          1.3499          1.3475          1.3452          1.3428          1.3404          1.3380          1.3356
          1.7145          1.7116          1.7090          1.7067          1.7045          1.7023          1.7001
          1.6976          1.6951          1.6927          1.6904          1.6881          1.6858          1.6836
          1.6814          1.6793          1.6772          1.6750          1.6730          1.6710          1.6690
          1.6671          1.6651          1.6632          1.6613          1.6594          1.6575          1.6557
          1.6539          1.6522          1.6504          1.6487          1.6470          1.6454          1.6437
          1.6419          1.6402          1.6386          1.6369          1.6353          1.6337          1.6321
          1.6306          1.6291          1.6276          1.6261          1.6246          1.6232          1.6218
          1.6203          1.6189          1.6174          1.6160          1.6145          1.6131          1.6117
          1.6103          1.6090          1.6076          1.6063          1.6049          1.6035          1.6022
          1.6009          1.5996          1.5983          1.5970          1.5958          1.5945          1.5933
          1.5920          1.5908          1.5895          1.5883          1.5870          1.5858          1.5842
          1.5820          1.5798          1.5776          1.5754          1.5733          1.5712          1.5690
          1.5669          1.5648          1.5626          1.5606          1.5585          1.5564          1.5543
          1.5522          1.5502          1.5481          1.5461          1.5441          1.5422          1.5403
          1.5383          1.5364          1.5344          1.5324          1.5304          1.5284          1.5263
          1.5244          1.5224          1.5204          1.5184          1.5165          1.5145          1.5125
          1.5106          1.5086          1.5066          1.5047          1.5027          1.5008          1.4998
          1.4982          1.4963          1.4944          1.4925          1.4906          1.4887          1.4868
          1.4849          1.4830          1.4810          1.4791          1.4772          1.4753          1.4734
          1.4715          1.4696          1.4677          1.4658          1.4639          1.4620          1.4600
          1.4581          1.4562          1.4543          1.4524          1.4504          1.4485          1.4466
          1.4447          1.4427          1.4408          1.4389          1.4369          1.4349          1.4329
          1.4309          1.4289          1.4269          1.4249          1.4229          1.4208          1.4188
          1.4168          1.4147          1.4127          1.4106          1.4085          1.4064          1.4043
          1.4022          1.4001          1.3980          1.3958          1.3937          1.3915          1.3894
          1.3873          1.3852          1.3831          1.3809          1.3788          1.3767          1.3745
          1.3723          1.3702          1.3680          1.3658          1.3635          1.3613          1.3591
          1.3568          1.3546          1.3523          1.3500          1.3477          1.3454          1.3430
          1.3407          1.3383          1.3359          1.3336          1.3311          1.7042          1.7014
          1.6988          1.6963          1.6939          1.6916          1.6894          1.6871          1.6846
          1.6822          1.6798          1.6775          1.6752          1.6730          1.6708          1.6687
          1.6667          1.6646          1.6624          1.6604          1.6585          1.6566          1.6547
          1.6528          1.6510          1.6492          1.6474          1.6456          1.6439          1.6421
          1.6405          1.6388          1.6372          1.6356          1.6339          1.6323          1.6306
          1.6290          1.6274          1.6258          1.6242          1.6228          1.6213          1.6199
          1.6184          1.6170          1.6155          1.6141          1.6128          1.6114          1.6100
          1.6086          1.6072          1.6058          1.6045          1.6031          1.6018          1.6004
          1.5991          1.5978          1.5966          1.5953          1.5940          1.5927          1.5914
          1.5901          1.5889          1.5877          1.5865          1.5853          1.5841          1.5829
          1.5817          1.5805          1.5793          1.5781          1.5769          1.5758          1.5743
          1.5722          1.5700          1.5679          1.5658          1.5637          1.5616          1.5595
          1.5573          1.5552          1.5532          1.5511          1.5491          1.5471          1.5452
          1.5432          1.5412          1.5392          1.5371          1.5351          1.5330          1.5310
          1.5290          1.5269          1.5249          1.5229          1.5209          1.5190          1.5170
          1.5150          1.5131          1.5111          1.5091          1.5072          1.5053          1.5033
          1.5014          1.4994          1.4975          1.4956          1.4937          1.4922          1.4910
          1.4892          1.4873          1.4854          1.4835          1.4816          1.4797          1.4778
          1.4759          1.4740          1.4722          1.4703          1.4684          1.4665          1.4646
          1.4627          1.4608          1.4589          1.4570          1.4551          1.4532          1.4513
          1.4494          1.4475          1.4456          1.4437          1.4417          1.4397          1.4378
          1.4358          1.4338          1.4319          1.4299          1.4279          1.4259          1.4240
          1.4220          1.4200          1.4180          1.4160          1.4140          1.4119          1.4099
          1.4079          1.4058          1.4038          1.4017          1.3996          1.3975          1.3954
          1.3933          1.3912          1.3891          1.3870          1.3848          1.3827          1.3805
          1.3784          1.3762          1.3740          1.3718          1.3697          1.3675          1.3654
          1.3632          1.3610          1.3588          1.3566          1.3544          1.3522          1.3499
          1.3477          1.3454          1.3431          1.3408          1.3385          1.3362          1.3338
          1.3315          1.3291          1.3267          1.6937          1.6908          1.6884          1.6858
          1.6834          1.6811          1.6788          1.6767          1.6744          1.6720          1.6696
          1.6673          1.6651          1.6629          1.6607          1.6586          1.6566          1.6546
          1.6525          1.6505          1.6485          1.6467          1.6448          1.6430          1.6412
          1.6395          1.6377          1.6360          1.6343          1.6327          1.6310          1.6294
          1.6278          1.6263          1.6247          1.6231          1.6215          1.6199          1.6184
          1.6168          1.6153          1.6138          1.6124          1.6110          1.6097          1.6083
          1.6069          1.6055          1.6042          1.6029          1.6016          1.6003          1.5989
          1.5976          1.5962          1.5949          1.5936          1.5923          1.5910          1.5897
          1.5885          1.5873          1.5860          1.5848          1.5836          1.5824          1.5811
          1.5799          1.5788          1.5776          1.5765          1.5753          1.5742          1.5730
          1.5718          1.5706          1.5695          1.5684          1.5673          1.5662          1.5648
          1.5626          1.5605          1.5584          1.5563          1.5543          1.5523          1.5503
          1.5482          1.5462          1.5442          1.5421          1.5400          1.5379          1.5358
          1.5338          1.5317          1.5297          1.5276          1.5256          1.5236          1.5216
          1.5196          1.5176          1.5156          1.5137          1.5117          1.5098          1.5079
          1.5060          1.5041          1.5022          1.5002          1.4983          1.4964          1.4945
          1.4926          1.4907          1.4888          1.4870          1.4851          1.4838          1.4821
          1.4802          1.4783          1.4765          1.4746          1.4727          1.4708          1.4690
          1.4671          1.4652          1.4634          1.4615          1.4596          1.4577          1.4559
          1.4540          1.4520          1.4501          1.4482          1.4463          1.4443          1.4424
          1.4405          1.4385          1.4366          1.4346          1.4327          1.4308          1.4288
          1.4268          1.4249          1.4229          1.4210          1.4190          1.4170          1.4151
          1.4131          1.4111          1.4091          1.4071          1.4051          1.4031          1.4011
          1.3990          1.3969          1.3949          1.3928          1.3907          1.3887          1.3866
          1.3845          1.3824          1.3802          1.3781          1.3760          1.3738          1.3717
          1.3695          1.3673          1.3652          1.3630          1.3608          1.3585          1.3563
          1.3541          1.3519          1.3497          1.3475          1.3453          1.3430          1.3408
          1.3385          1.3362          1.3339          1.3316          1.3293          1.3270          1.3246
          1.3222          1.6830          1.6803          1.6779          1.6750          1.6729          1.6706
          1.6684          1.6663          1.6643          1.6620          1.6597          1.6574          1.6552
          1.6531          1.6510          1.6489          1.6469          1.6449          1.6430          1.6410
          1.6390          1.6371          1.6353          1.6336          1.6318          1.6301          1.6285
          1.6268          1.6251          1.6235          1.6219          1.6204          1.6188          1.6173
          1.6158          1.6143          1.6127          1.6112          1.6097          1.6082          1.6067
          1.6053          1.6039          1.6025          1.6012          1.5999          1.5985          1.5972
          1.5959          1.5946          1.5933          1.5921          1.5908          1.5895          1.5882
          1.5869          1.5856          1.5844          1.5831          1.5819          1.5806          1.5794
          1.5782          1.5771          1.5759          1.5747          1.5735          1.5723          1.5712
          1.5701          1.5689          1.5678          1.5667          1.5656          1.5644          1.5633
          1.5622          1.5611          1.5600          1.5589          1.5579          1.5568          1.5554
          1.5534          1.5514          1.5493          1.5471          1.5450          1.5429          1.5408
          1.5387          1.5367          1.5346          1.5325          1.5305          1.5284          1.5264
          1.5244          1.5224          1.5204          1.5184          1.5165          1.5145          1.5126
          1.5106          1.5087          1.5068          1.5048          1.5029          1.5010          1.4991
          1.4972          1.4953          1.4934          1.4915          1.4896          1.4877          1.4858
          1.4838          1.4819          1.4799          1.4780          1.4764          1.4750          1.4731
          1.4713          1.4694          1.4676          1.4657          1.4638          1.4619          1.4600
          1.4581          1.4562          1.4543          1.4524          1.4505          1.4486          1.4467
          1.4448          1.4429          1.4410          1.4391          1.4371          1.4352          1.4333
          1.4314          1.4295          1.4276          1.4256          1.4237          1.4218          1.4198
          1.4179          1.4159          1.4140          1.4120          1.4101          1.4081          1.4061
          1.4042          1.4022          1.4002          1.3982          1.3962          1.3942          1.3922
          1.3901          1.3881          1.3860          1.3839          1.3819          1.3798          1.3777
          1.3756          1.3735          1.3714          1.3693          1.3671          1.3650          1.3628
          1.3607          1.3585          1.3563          1.3541          1.3519          1.3497          1.3475
          1.3452          1.3430          1.3407          1.3384          1.3361          1.3339          1.3316
          1.3294          1.3271          1.3248          1.3225          1.3201          1.3178          1.6725
          1.6696          1.6674          1.6654          1.6628          1.6602          1.6583          1.6562
          1.6543          1.6524          1.6501          1.6479          1.6457          1.6437          1.6416
          1.6396          1.6376          1.6357          1.6339          1.6320          1.6301          1.6282
          1.6263          1.6246          1.6229          1.6213          1.6196          1.6180          1.6165
          1.6149          1.6133          1.6118          1.6103          1.6088          1.6074          1.6059
          1.6044          1.6029          1.6014          1.6000          1.5985          1.5971          1.5957
          1.5944          1.5931          1.5918          1.5905          1.5892          1.5880          1.5867
          1.5855          1.5842          1.5830          1.5818          1.5806          1.5793          1.5780
          1.5768          1.5755          1.5743          1.5731          1.5719          1.5707          1.5696
          1.5684          1.5673          1.5661          1.5650          1.5639          1.5628          1.5616
          1.5605          1.5595          1.5584          1.5573          1.5562          1.5551          1.5541
          1.5530          1.5519          1.5509          1.5498          1.5488          1.5477          1.5462
          1.5441          1.5420          1.5399          1.5378          1.5357          1.5336          1.5316
          1.5296          1.5275          1.5255          1.5235          1.5215          1.5195          1.5175
          1.5155          1.5135          1.5115          1.5096          1.5076          1.5057          1.5038
          1.5018          1.4999          1.4980          1.4961          1.4942          1.4923          1.4904
          1.4884          1.4864          1.4845          1.4825          1.4806          1.4786          1.4767
          1.4748          1.4728          1.4709          1.4691          1.4680          1.4661          1.4642
          1.4623          1.4604          1.4585          1.4566          1.4547          1.4528          1.4509
          1.4491          1.4472          1.4453          1.4434          1.4415          1.4396          1.4377
          1.4358          1.4339          1.4320          1.4302          1.4283          1.4264          1.4245
          1.4225          1.4206          1.4187          1.4168          1.4149          1.4130          1.4110
          1.4091          1.4072          1.4052          1.4033          1.4014          1.3994          1.3974
          1.3954          1.3934          1.3914          1.3893          1.3873          1.3852          1.3831
          1.3811          1.3791          1.3770          1.3750          1.3729          1.3709          1.3688
          1.3667          1.3646          1.3625          1.3604          1.3583          1.3562          1.3540
          1.3518          1.3497          1.3475          1.3453          1.3431          1.3408          1.3386
          1.3364          1.3341          1.3318          1.3295          1.3272          1.3249          1.3225
          1.3202          1.3179          1.3156          1.3133          1.6618          1.6598          1.6569
          1.6549          1.6532          1.6511          1.6487          1.6464          1.6446          1.6428
          1.6410          1.6388          1.6367          1.6346          1.6327          1.6307          1.6288
          1.6269          1.6251          1.6234          1.6215          1.6197          1.6178          1.6161
          1.6144          1.6128          1.6112          1.6097          1.6082          1.6066          1.6051
          1.6037          1.6022          1.6008          1.5993          1.5979          1.5965          1.5950
          1.5935          1.5921          1.5907          1.5893          1.5880          1.5867          1.5854
          1.5841          1.5829          1.5816          1.5804          1.5792          1.5780          1.5768
          1.5756          1.5745          1.5733          1.5721          1.5708          1.5696          1.5684
          1.5672          1.5661          1.5649          1.5637          1.5626          1.5615          1.5604
          1.5593          1.5582          1.5571          1.5559          1.5548          1.5537          1.5526
          1.5516          1.5505          1.5494          1.5484          1.5473          1.5462          1.5451
          1.5440          1.5430          1.5420          1.5409          1.5399          1.5388          1.5371
          1.5350          1.5330          1.5309          1.5289          1.5268          1.5247          1.5227
          1.5206          1.5186          1.5166          1.5146          1.5126          1.5106          1.5086
          1.5067          1.5047          1.5027          1.5008          1.4988          1.4969          1.4950
          1.4930          1.4911          1.4891          1.4871          1.4852          1.4832          1.4813
          1.4793          1.4774          1.4754          1.4735          1.4716          1.4696          1.4677
          1.4658          1.4639          1.4619          1.4609          1.4590          1.4572          1.4553
          1.4534          1.4515          1.4496          1.4478          1.4459          1.4440          1.4421
          1.4403          1.4384          1.4365          1.4346          1.4328          1.4309          1.4290
          1.4271          1.4252          1.4234          1.4215          1.4196          1.4177          1.4158
          1.4139          1.4120          1.4101          1.4081          1.4062          1.4042          1.4023
          1.4003          1.3983          1.3964          1.3944          1.3924          1.3904          1.3884
          1.3864          1.3844          1.3824          1.3803          1.3783          1.3762          1.3741
          1.3721          1.3700          1.3679          1.3658          1.3637          1.3617          1.3596
          1.3575          1.3554          1.3534          1.3513          1.3491          1.3470          1.3449
          1.3427          1.3406          1.3384          1.3362          1.3340          1.3318          1.3296
          1.3273          1.3251          1.3228          1.3205          1.3182          1.3159          1.3136
          1.3112          1.3088          1.6514          1.6497          1.6485          1.6459          1.6436
          1.6417          1.6401          1.6379          1.6358          1.6338          1.6321          1.6303
          1.6282          1.6263          1.6243          1.6224          1.6206          1.6188          1.6170
          1.6153          1.6136          1.6118          1.6101          1.6083          1.6066          1.6050
          1.6035          1.6020          1.6006          1.5991          1.5977          1.5963          1.5949
          1.5935          1.5922          1.5908          1.5895          1.5881          1.5867          1.5853
          1.5839          1.5826          1.5812          1.5799          1.5787          1.5775          1.5762
          1.5750          1.5738          1.5726          1.5714          1.5702          1.5691          1.5679
          1.5668          1.5656          1.5644          1.5632          1.5620          1.5608          1.5596
          1.5585          1.5573          1.5562          1.5550          1.5539          1.5528          1.5517
          1.5507          1.5496          1.5484          1.5472          1.5462          1.5451          1.5441
          1.5430          1.5420          1.5409          1.5398          1.5387          1.5376          1.5366
          1.5355          1.5344          1.5333          1.5323          1.5313          1.5303          1.5283
          1.5262          1.5241          1.5221          1.5200          1.5180          1.5159          1.5139
          1.5119          1.5099          1.5079          1.5059          1.5039          1.5019          1.4999
          1.4980          1.4960          1.4940          1.4920          1.4899          1.4880          1.4860
          1.4840          1.4820          1.4801          1.4781          1.4762          1.4743          1.4723
          1.4704          1.4685          1.4665          1.4646          1.4627          1.4608          1.4589
          1.4570          1.4551          1.4538          1.4521          1.4502          1.4484          1.4465
          1.4446          1.4428          1.4409          1.4390          1.4372          1.4353          1.4335
          1.4316          1.4297          1.4279          1.4260          1.4241          1.4222          1.4203
          1.4184          1.4165          1.4146          1.4127          1.4108          1.4088          1.4069
          1.4050          1.4030          1.4011          1.3992          1.3972          1.3953          1.3933
          1.3914          1.3894          1.3874          1.3855          1.3835          1.3815          1.3795
          1.3775          1.3755          1.3734          1.3714          1.3693          1.3673          1.3652
          1.3631          1.3611          1.3590          1.3569          1.3548          1.3527          1.3505
          1.3484          1.3463          1.3442          1.3421          1.3400          1.3379          1.3358
          1.3336          1.3314          1.3293          1.3271          1.3249          1.3227          1.3204
          1.3182          1.3159          1.3136          1.3114          1.3090          1.3067          1.3044
          1.6415          1.6395          1.6387          1.6380          1.6359          1.6339          1.6319
          1.6301          1.6282          1.6263          1.6244          1.6226          1.6207          1.6188
          1.6170          1.6151          1.6136          1.6119          1.6103          1.6086          1.6070
          1.6054          1.6037          1.6021          1.6005          1.5989          1.5974          1.5959
          1.5945          1.5931          1.5917          1.5904          1.5890          1.5876          1.5863
          1.5850          1.5836          1.5823          1.5809          1.5796          1.5782          1.5769
          1.5756          1.5742          1.5729          1.5717          1.5705          1.5693          1.5681
          1.5669          1.5657          1.5645          1.5633          1.5621          1.5610          1.5599
          1.5587          1.5575          1.5563          1.5551          1.5539          1.5527          1.5516
          1.5504          1.5493          1.5482          1.5471          1.5460          1.5449          1.5438
          1.5427          1.5415          1.5403          1.5393          1.5382          1.5372          1.5361
          1.5351          1.5340          1.5329          1.5319          1.5308          1.5297          1.5286
          1.5275          1.5265          1.5254          1.5243          1.5233          1.5219          1.5199
          1.5178          1.5158          1.5137          1.5117          1.5096          1.5076          1.5056
          1.5035          1.5015          1.4995          1.4975          1.4954          1.4933          1.4913
          1.4892          1.4872          1.4852          1.4832          1.4812          1.4792          1.4773
          1.4753          1.4734          1.4714          1.4695          1.4676          1.4657          1.4638
          1.4619          1.4600          1.4581          1.4561          1.4542          1.4523          1.4503
          1.4484          1.4470          1.4454          1.4436          1.4417          1.4398          1.4380
          1.4361          1.4342          1.4323          1.4304          1.4286          1.4267          1.4248
          1.4229          1.4210          1.4191          1.4172          1.4153          1.4134          1.4115
          1.4096          1.4077          1.4058          1.4039          1.4019          1.4000          1.3981
          1.3962          1.3942          1.3923          1.3904          1.3884          1.3865          1.3845
          1.3826          1.3806          1.3786          1.3767          1.3747          1.3727          1.3707
          1.3687          1.3666          1.3646          1.3626          1.3605          1.3585          1.3564
          1.3543          1.3522          1.3501          1.3480          1.3459          1.3438          1.3417
          1.3396          1.3374          1.3353          1.3331          1.3310          1.3289          1.3267
          1.3246          1.3224          1.3202          1.3180          1.3158          1.3136          1.3113
          1.3091          1.3068          1.3045          1.3022          1.2999          1.6364          1.6334
          1.6315          1.6294          1.6273          1.6255          1.6237          1.6219          1.6201
          1.6183          1.6166          1.6149          1.6131          1.6113          1.6096          1.6080
          1.6069          1.6056          1.6040          1.6025          1.6009          1.5994          1.5979
          1.5963          1.5947          1.5931          1.5916          1.5902          1.5888          1.5874
          1.5860          1.5847          1.5833          1.5820          1.5807          1.5793          1.5780
          1.5768          1.5755          1.5741          1.5728          1.5714          1.5701          1.5688
          1.5675          1.5661          1.5649          1.5637          1.5625          1.5614          1.5602
          1.5590          1.5577          1.5565          1.5554          1.5543          1.5531          1.5520
          1.5509          1.5496          1.5483          1.5472          1.5460          1.5448          1.5437
          1.5426          1.5414          1.5403          1.5392          1.5382          1.5371          1.5360
          1.5348          1.5336          1.5325          1.5314          1.5304          1.5293          1.5283
          1.5272          1.5261          1.5251          1.5240          1.5229          1.5218          1.5207
          1.5197          1.5186          1.5175          1.5164          1.5154          1.5137          1.5116
          1.5095          1.5074          1.5053          1.5033          1.5012          1.4991          1.4970
          1.4949          1.4928          1.4907          1.4887          1.4866          1.4846          1.4826
          1.4806          1.4786          1.4766          1.4747          1.4728          1.4708          1.4689
          1.4670          1.4651          1.4631          1.4611          1.4592          1.4572          1.4553
          1.4533          1.4514          1.4495          1.4475          1.4456          1.4437          1.4417
          1.4402          1.4387          1.4368          1.4349          1.4330          1.4311          1.4292
          1.4273          1.4254          1.4235          1.4217          1.4198          1.4179          1.4160
          1.4141          1.4122          1.4103          1.4084          1.4065          1.4046          1.4027
          1.4008          1.3989          1.3970          1.3951          1.3931          1.3912          1.3893
          1.3874          1.3854          1.3835          1.3816          1.3796          1.3777          1.3757
          1.3738          1.3718          1.3699          1.3679          1.3659          1.3639          1.3619
          1.3598          1.3578          1.3558          1.3537          1.3517          1.3496          1.3476
          1.3455          1.3434          1.3413          1.3392          1.3371          1.3350          1.3329
          1.3307          1.3286          1.3264          1.3242          1.3220          1.3198          1.3177
          1.3155          1.3133          1.3112          1.3090          1.3067          1.3045          1.3023
          1.3000          1.2977          1.2954          1.6234          1.6216          1.6197          1.6180
          1.6163          1.6148          1.6133          1.6117          1.6101          1.6086          1.6071
          1.6055          1.6039          1.6023          1.6011          1.6001          1.5990          1.5979
          1.5964          1.5949          1.5935          1.5920          1.5906          1.5890          1.5875
          1.5860          1.5845          1.5831          1.5817          1.5804          1.5791          1.5778
          1.5764          1.5751          1.5738          1.5725          1.5712          1.5699          1.5687
          1.5674          1.5660          1.5647          1.5634          1.5621          1.5608          1.5595
          1.5582          1.5570          1.5558          1.5547          1.5535          1.5523          1.5510
          1.5498          1.5487          1.5475          1.5464          1.5453          1.5442          1.5429
          1.5416          1.5404          1.5393          1.5381          1.5370          1.5358          1.5347
          1.5336          1.5325          1.5314          1.5304          1.5293          1.5281          1.5269
          1.5257          1.5246          1.5236          1.5225          1.5215          1.5205          1.5194
          1.5183          1.5172          1.5161          1.5151          1.5140          1.5129          1.5119
          1.5108          1.5097          1.5086          1.5074          1.5056          1.5035          1.5014
          1.4992          1.4971          1.4950          1.4929          1.4909          1.4888          1.4867
          1.4847          1.4827          1.4806          1.4786          1.4766          1.4747          1.4727
          1.4707          1.4687          1.4667          1.4648          1.4628          1.4608          1.4589
          1.4569          1.4550          1.4530          1.4511          1.4492          1.4472          1.4453
          1.4434          1.4415          1.4395          1.4376          1.4357          1.4338          1.4327
          1.4308          1.4289          1.4271          1.4252          1.4233          1.4214          1.4196
          1.4177          1.4158          1.4140          1.4121          1.4102          1.4083          1.4065
          1.4046          1.4027          1.4009          1.3990          1.3971          1.3952          1.3933
          1.3915          1.3896          1.3877          1.3858          1.3839          1.3820          1.3801
          1.3782          1.3762          1.3743          1.3723          1.3704          1.3684          1.3664
          1.3644          1.3624          1.3604          1.3584          1.3564          1.3544          1.3523
          1.3503          1.3484          1.3464          1.3443          1.3423          1.3403          1.3383
          1.3362          1.3342          1.3321          1.3301          1.3280          1.3259          1.3237
          1.3216          1.3195          1.3173          1.3152          1.3130          1.3108          1.3086
          1.3064          1.3042          1.3020          1.2999          1.2977          1.2954          1.2932
          1.2910          1.6097          1.6091          1.6078          1.6064          1.6052          1.6040
          1.6026          1.6013          1.5999          1.5986          1.5971          1.5957          1.5947
          1.5938          1.5928          1.5919          1.5910          1.5897          1.5883          1.5869
          1.5855          1.5841          1.5826          1.5811          1.5796          1.5782          1.5768
          1.5754          1.5741          1.5728          1.5715          1.5702          1.5688          1.5675
          1.5663          1.5650          1.5638          1.5625          1.5612          1.5599          1.5586
          1.5573          1.5560          1.5547          1.5534          1.5521          1.5509          1.5497
          1.5485          1.5474          1.5462          1.5450          1.5437          1.5425          1.5414
          1.5403          1.5392          1.5381          1.5369          1.5356          1.5343          1.5331
          1.5320          1.5308          1.5297          1.5286          1.5275          1.5264          1.5253
          1.5242          1.5232          1.5220          1.5208          1.5196          1.5184          1.5174
          1.5163          1.5153          1.5143          1.5132          1.5122          1.5111          1.5100
          1.5090          1.5079          1.5068          1.5058          1.5047          1.5037          1.5025
          1.5014          1.5002          1.4987          1.4966          1.4945          1.4924          1.4903
          1.4882          1.4861          1.4841          1.4820          1.4800          1.4779          1.4759
          1.4738          1.4718          1.4697          1.4677          1.4657          1.4637          1.4617
          1.4597          1.4578          1.4558          1.4539          1.4520          1.4500          1.4481
          1.4462          1.4443          1.4424          1.4405          1.4386          1.4367          1.4348
          1.4329          1.4310          1.4291          1.4272          1.4261          1.4243          1.4224
          1.4206          1.4187          1.4169          1.4150          1.4132          1.4114          1.4095
          1.4077          1.4058          1.4040          1.4022          1.4003          1.3985          1.3967
          1.3948          1.3930          1.3911          1.3893          1.3874          1.3855          1.3836
          1.3817          1.3798          1.3779          1.3760          1.3741          1.3722          1.3703
          1.3684          1.3664          1.3645          1.3626          1.3606          1.3587          1.3568
          1.3548          1.3528          1.3508          1.3488          1.3468          1.3448          1.3428
          1.3408          1.3387          1.3368          1.3348          1.3328          1.3308          1.3288
          1.3268          1.3248          1.3227          1.3207          1.3186          1.3166          1.3145
          1.3124          1.3103          1.3082          1.3061          1.3040          1.3018          1.2997
          1.2975          1.2953          1.2930          1.2909          1.2887          1.2865          1.5976
          1.5977          1.5967          1.5958          1.5947          1.5935          1.5924          1.5912
          1.5899          1.5888          1.5880          1.5872          1.5863          1.5855          1.5846
          1.5838          1.5825          1.5812          1.5798          1.5785          1.5771          1.5757
          1.5742          1.5727          1.5713          1.5699          1.5686          1.5673          1.5660
          1.5647          1.5634          1.5621          1.5608          1.5596          1.5583          1.5571
          1.5558          1.5546          1.5533          1.5520          1.5507          1.5495          1.5482
          1.5469          1.5456          1.5443          1.5431          1.5420          1.5408          1.5397
          1.5385          1.5372          1.5360          1.5349          1.5338          1.5327          1.5316
          1.5304          1.5292          1.5279          1.5267          1.5255          1.5244          1.5232
          1.5221          1.5210          1.5200          1.5189          1.5178          1.5168          1.5156
          1.5144          1.5132          1.5120          1.5109          1.5099          1.5089          1.5079
          1.5069          1.5058          1.5048          1.5037          1.5027          1.5016          1.5006
          1.4995          1.4985          1.4974          1.4962          1.4951          1.4939          1.4927
          1.4913          1.4892          1.4871          1.4850          1.4830          1.4809          1.4788
          1.4767          1.4746          1.4725          1.4704          1.4683          1.4663          1.4642
          1.4622          1.4602          1.4582          1.4563          1.4543          1.4524          1.4505
          1.4486          1.4467          1.4448          1.4429          1.4411          1.4392          1.4374
          1.4355          1.4337          1.4318          1.4299          1.4280          1.4261          1.4242
          1.4223          1.4204          1.4193          1.4175          1.4157          1.4139          1.4121
          1.4103          1.4085          1.4067          1.4049          1.4030          1.4012          1.3994
          1.3975          1.3957          1.3939          1.3920          1.3902          1.3884          1.3865
          1.3847          1.3829          1.3810          1.3792          1.3773          1.3755          1.3736
          1.3718          1.3699          1.3680          1.3662          1.3643          1.3624          1.3605
          1.3586          1.3567          1.3548          1.3529          1.3510          1.3491          1.3472
          1.3452          1.3433          1.3413          1.3393          1.3374          1.3354          1.3334
          1.3314          1.3294          1.3274          1.3254          1.3234          1.3214          1.3194
          1.3175          1.3155          1.3135          1.3114          1.3094          1.3074          1.3053
          1.3033          1.3012          1.2991          1.2970          1.2949          1.2928          1.2907
          1.2885          1.2864          1.2842          1.2820          1.5871          1.5874          1.5867
          1.5858          1.5848          1.5837          1.5825          1.5818          1.5811          1.5803
          1.5796          1.5788          1.5779          1.5771          1.5763          1.5750          1.5736
          1.5723          1.5709          1.5696          1.5682          1.5667          1.5653          1.5639
          1.5625          1.5612          1.5599          1.5586          1.5574          1.5561          1.5548
          1.5535          1.5523          1.5510          1.5498          1.5486          1.5473          1.5461
          1.5448          1.5436          1.5423          1.5411          1.5398          1.5385          1.5372
          1.5361          1.5349          1.5338          1.5327          1.5315          1.5302          1.5290
          1.5279          1.5268          1.5257          1.5246          1.5235          1.5223          1.5210
          1.5198          1.5186          1.5175          1.5164          1.5153          1.5142          1.5132
          1.5121          1.5111          1.5100          1.5088          1.5077          1.5065          1.5053
          1.5042          1.5032          1.5022          1.5012          1.5002          1.4992          1.4982
          1.4971          1.4961          1.4951          1.4941          1.4931          1.4920          1.4909
          1.4897          1.4885          1.4874          1.4863          1.4852          1.4835          1.4814
          1.4793          1.4772          1.4751          1.4730          1.4709          1.4688          1.4668
          1.4647          1.4627          1.4607          1.4587          1.4567          1.4547          1.4528
          1.4509          1.4489          1.4470          1.4452          1.4433          1.4414          1.4396
          1.4377          1.4358          1.4339          1.4320          1.4302          1.4283          1.4264
          1.4245          1.4227          1.4208          1.4189          1.4171          1.4152          1.4138
          1.4123          1.4105          1.4087          1.4069          1.4051          1.4033          1.4015
          1.3997          1.3979          1.3962          1.3944          1.3926          1.3908          1.3890
          1.3872          1.3854          1.3836          1.3818          1.3800          1.3783          1.3765
          1.3746          1.3728          1.3710          1.3692          1.3674          1.3656          1.3638
          1.3620          1.3601          1.3583          1.3565          1.3546          1.3528          1.3509
          1.3491          1.3472          1.3453          1.3434          1.3415          1.3396          1.3377
          1.3358          1.3339          1.3320          1.3300          1.3281          1.3261          1.3242
          1.3222          1.3202          1.3182          1.3162          1.3142          1.3122          1.3103
          1.3083          1.3063          1.3043          1.3024          1.3004          1.2983          1.2963
          1.2943          1.2922          1.2902          1.2881          1.2860          1.2839          1.2818
          1.2796          1.2775          1.5780          1.5769          1.5760          1.5750          1.5743
          1.5736          1.5729          1.5721          1.5713          1.5705          1.5696          1.5688
          1.5679          1.5669          1.5656          1.5642          1.5629          1.5615          1.5601
          1.5587          1.5572          1.5558          1.5544          1.5531          1.5518          1.5505
          1.5493          1.5480          1.5467          1.5454          1.5442          1.5430          1.5418
          1.5406          1.5394          1.5382          1.5370          1.5357          1.5345          1.5333
          1.5320          1.5307          1.5295          1.5283          1.5272          1.5261          1.5250
          1.5239          1.5227          1.5215          1.5203          1.5192          1.5181          1.5171
          1.5161          1.5149          1.5137          1.5125          1.5113          1.5101          1.5091
          1.5080          1.5070          1.5059          1.5049          1.5039          1.5029          1.5018
          1.5006          1.4995          1.4984          1.4972          1.4962          1.4952          1.4942
          1.4933          1.4923          1.4913          1.4903          1.4893          1.4883          1.4873
          1.4864          1.4853          1.4842          1.4831          1.4820          1.4809          1.4798
          1.4787          1.4776          1.4765          1.4745          1.4725          1.4704          1.4684
          1.4663          1.4643          1.4623          1.4602          1.4582          1.4562          1.4543
          1.4523          1.4503          1.4484          1.4465          1.4446          1.4427          1.4408
          1.4388          1.4369          1.4350          1.4332          1.4313          1.4294          1.4276
          1.4257          1.4239          1.4221          1.4203          1.4184          1.4166          1.4148
          1.4130          1.4112          1.4094          1.4076          1.4064          1.4047          1.4029
          1.4011          1.3993          1.3975          1.3957          1.3940          1.3922          1.3904
          1.3887          1.3870          1.3852          1.3835          1.3817          1.3800          1.3783
          1.3766          1.3748          1.3731          1.3714          1.3696          1.3679          1.3661
          1.3644          1.3626          1.3609          1.3591          1.3573          1.3556          1.3538
          1.3520          1.3502          1.3484          1.3466          1.3448          1.3430          1.3412
          1.3394          1.3376          1.3357          1.3339          1.3320          1.3301          1.3283
          1.3264          1.3245          1.3226          1.3207          1.3188          1.3169          1.3149
          1.3130          1.3111          1.3091          1.3071          1.3052          1.3032          1.3012
          1.2992          1.2973          1.2953          1.2934          1.2914          1.2894          1.2874
          1.2854          1.2833          1.2813          1.2792          1.2772          1.2751          1.2730
          1.5664          1.5658          1.5650          1.5642          1.5633          1.5624          1.5614
          1.5605          1.5596          1.5586          1.5577          1.5568          1.5557          1.5543
          1.5530          1.5516          1.5502          1.5488          1.5474          1.5459          1.5445
          1.5431          1.5418          1.5405          1.5393          1.5380          1.5368          1.5355
          1.5343          1.5331          1.5319          1.5307          1.5296          1.5284          1.5272
          1.5261          1.5249          1.5237          1.5225          1.5213          1.5201          1.5189
          1.5177          1.5166          1.5156          1.5146          1.5135          1.5123          1.5112
          1.5101          1.5089          1.5079          1.5069          1.5060          1.5049          1.5037
          1.5026          1.5015          1.5003          1.4992          1.4982          1.4972          1.4963
          1.4953          1.4943          1.4934          1.4923          1.4912          1.4901          1.4890
          1.4879          1.4869          1.4860          1.4850          1.4841          1.4832          1.4822
          1.4813          1.4804          1.4794          1.4785          1.4774          1.4764          1.4753
          1.4743          1.4732          1.4722          1.4712          1.4701          1.4691          1.4681
          1.4670          1.4651          1.4631          1.4611          1.4591          1.4571          1.4551
          1.4531          1.4512          1.4492          1.4473          1.4453          1.4433          1.4413
          1.4394          1.4374          1.4355          1.4336          1.4317          1.4299          1.4280
          1.4262          1.4243          1.4225          1.4207          1.4189          1.4171          1.4154
          1.4136          1.4118          1.4101          1.4083          1.4066          1.4048          1.4031
          1.4013          1.3999          1.3984          1.3967          1.3949          1.3932          1.3915
          1.3898          1.3880          1.3863          1.3846          1.3829          1.3811          1.3794
          1.3777          1.3760          1.3743          1.3725          1.3709          1.3692          1.3675
          1.3658          1.3642          1.3625          1.3608          1.3591          1.3574          1.3557
          1.3540          1.3523          1.3506          1.3489          1.3472          1.3455          1.3437
          1.3420          1.3403          1.3385          1.3368          1.3350          1.3332          1.3314
          1.3296          1.3278          1.3260          1.3242          1.3224          1.3206          1.3188
          1.3170          1.3151          1.3133          1.3114          1.3096          1.3077          1.3058
          1.3039          1.3020          1.3001          1.2982          1.2962          1.2943          1.2923
          1.2904          1.2884          1.2864          1.2845          1.2825          1.2805          1.2786
          1.2766          1.2746          1.2726          1.2705          1.2685          1.5574          1.5564
          1.5552          1.5540          1.5528          1.5517          1.5506          1.5494          1.5484
          1.5473          1.5463          1.5453          1.5443          1.5432          1.5419          1.5405
          1.5392          1.5378          1.5365          1.5350          1.5336          1.5322          1.5309
          1.5296          1.5283          1.5271          1.5260          1.5248          1.5236          1.5224
          1.5212          1.5201          1.5190          1.5179          1.5167          1.5156          1.5145
          1.5134          1.5123          1.5112          1.5101          1.5089          1.5078          1.5067
          1.5055          1.5045          1.5036          1.5026          1.5015          1.5004          1.4994
          1.4983          1.4973          1.4963          1.4954          1.4945          1.4934          1.4923
          1.4912          1.4902          1.4891          1.4880          1.4871          1.4861          1.4852
          1.4843          1.4834          1.4824          1.4813          1.4803          1.4793          1.4783
          1.4773          1.4763          1.4754          1.4746          1.4737          1.4728          1.4719
          1.4710          1.4700          1.4690          1.4680          1.4670          1.4660          1.4650
          1.4640          1.4630          1.4620          1.4610          1.4601          1.4591          1.4581
          1.4570          1.4550          1.4530          1.4510          1.4490          1.4469          1.4449
          1.4429          1.4409          1.4390          1.4370          1.4350          1.4331          1.4312
          1.4293          1.4274          1.4255          1.4237          1.4218          1.4200          1.4182
          1.4164          1.4147          1.4129          1.4111          1.4094          1.4076          1.4059
          1.4041          1.4024          1.4007          1.3989          1.3972          1.3955          1.3938
          1.3923          1.3909          1.3892          1.3875          1.3858          1.3841          1.3824
          1.3807          1.3790          1.3774          1.3757          1.3740          1.3723          1.3706
          1.3689          1.3672          1.3655          1.3638          1.3621          1.3604          1.3587
          1.3570          1.3553          1.3536          1.3519          1.3503          1.3486          1.3469
          1.3453          1.3436          1.3419          1.3402          1.3385          1.3368          1.3351
          1.3334          1.3316          1.3299          1.3282          1.3264          1.3246          1.3228
          1.3210          1.3192          1.3174          1.3156          1.3137          1.3119          1.3101
          1.3083          1.3065          1.3047          1.3028          1.3010          1.2992          1.2973
          1.2954          1.2936          1.2917          1.2898          1.2879          1.2859          1.2839
          1.2820          1.2800          1.2780          1.2760          1.2740          1.2720          1.2700
          1.2680          1.2660          1.2640          1.5480          1.5464          1.5450          1.5437
          1.5421          1.5406          1.5394          1.5381          1.5370          1.5359          1.5348
          1.5338          1.5328          1.5318          1.5309          1.5295          1.5282          1.5269
          1.5256          1.5243          1.5230          1.5216          1.5203          1.5191          1.5178
          1.5166          1.5155          1.5143          1.5132          1.5121          1.5109          1.5098
          1.5087          1.5077          1.5067          1.5056          1.5046          1.5035          1.5025
          1.5015          1.5005          1.4994          1.4983          1.4972          1.4961          1.4951
          1.4940          1.4931          1.4922          1.4912          1.4902          1.4892          1.4882
          1.4872          1.4862          1.4853          1.4844          1.4835          1.4825          1.4814
          1.4804          1.4794          1.4784          1.4774          1.4765          1.4756          1.4747
          1.4739          1.4729          1.4719          1.4709          1.4699          1.4690          1.4680
          1.4671          1.4662          1.4654          1.4645          1.4637          1.4628          1.4618
          1.4609          1.4599          1.4589          1.4580          1.4570          1.4560          1.4551
          1.4541          1.4532          1.4523          1.4513          1.4502          1.4492          1.4482
          1.4468          1.4448          1.4428          1.4408          1.4388          1.4368          1.4348
          1.4328          1.4308          1.4289          1.4269          1.4250          1.4231          1.4212
          1.4193          1.4175          1.4157          1.4138          1.4120          1.4103          1.4085
          1.4068          1.4050          1.4033          1.4016          1.3999          1.3982          1.3965
          1.3948          1.3931          1.3914          1.3897          1.3880          1.3863          1.3848
          1.3832          1.3815          1.3798          1.3782          1.3765          1.3748          1.3731
          1.3715          1.3698          1.3682          1.3665          1.3649          1.3633          1.3617
          1.3600          1.3584          1.3568          1.3551          1.3535          1.3519          1.3502
          1.3485          1.3468          1.3451          1.3434          1.3417          1.3400          1.3383
          1.3366          1.3349          1.3332          1.3315          1.3299          1.3282          1.3265
          1.3248          1.3231          1.3214          1.3196          1.3178          1.3160          1.3142
          1.3124          1.3106          1.3088          1.3070          1.3052          1.3033          1.3015
          1.2997          1.2979          1.2961          1.2942          1.2924          1.2906          1.2887
          1.2868          1.2850          1.2831          1.2812          1.2793          1.2774          1.2754
          1.2735          1.2715          1.2695          1.2675          1.2655          1.2635          1.2614
          1.2594          1.5379          1.5361          1.5344          1.5330          1.5316          1.5303
          1.5287          1.5272          1.5260          1.5249          1.5238          1.5228          1.5219
          1.5209          1.5200          1.5191          1.5179          1.5166          1.5154          1.5142
          1.5130          1.5117          1.5104          1.5092          1.5080          1.5069          1.5057
          1.5046          1.5036          1.5025          1.5014          1.5003          1.4993          1.4983
          1.4973          1.4963          1.4953          1.4943          1.4933          1.4924          1.4914
          1.4904          1.4894          1.4884          1.4874          1.4864          1.4853          1.4843
          1.4834          1.4825          1.4816          1.4806          1.4797          1.4787          1.4778
          1.4768          1.4759          1.4750          1.4742          1.4732          1.4722          1.4713
          1.4703          1.4693          1.4684          1.4674          1.4665          1.4657          1.4649
          1.4639          1.4630          1.4620          1.4611          1.4602          1.4593          1.4584
          1.4574          1.4566          1.4558          1.4549          1.4540          1.4530          1.4521
          1.4512          1.4502          1.4493          1.4484          1.4475          1.4465          1.4455
          1.4446          1.4436          1.4426          1.4416          1.4406          1.4396          1.4385
          1.4365          1.4345          1.4325          1.4305          1.4285          1.4266          1.4246
          1.4226          1.4207          1.4188          1.4169          1.4150          1.4132          1.4113
          1.4095          1.4077          1.4059          1.4042          1.4024          1.4007          1.3990
          1.3973          1.3956          1.3939          1.3922          1.3905          1.3889          1.3872
          1.3855          1.3839          1.3822          1.3805          1.3789          1.3772          1.3756
          1.3739          1.3723          1.3706          1.3690          1.3673          1.3657          1.3640
          1.3624          1.3607          1.3591          1.3574          1.3558          1.3541          1.3525
          1.3509          1.3493          1.3477          1.3461          1.3445          1.3429          1.3412
          1.3396          1.3380          1.3363          1.3347          1.3331          1.3314          1.3297
          1.3281          1.3264          1.3247          1.3231          1.3213          1.3196          1.3179
          1.3162          1.3145          1.3127          1.3110          1.3092          1.3074          1.3057
          1.3039          1.3021          1.3003          1.2985          1.2967          1.2948          1.2930
          1.2911          1.2893          1.2874          1.2856          1.2838          1.2820          1.2801
          1.2782          1.2764          1.2745          1.2726          1.2707          1.2688          1.2668
          1.2649          1.2629          1.2609          1.2589          1.2569          1.2549          1.5287
          1.5262          1.5243          1.5227          1.5213          1.5201          1.5189          1.5176
          1.5161          1.5147          1.5136          1.5127          1.5117          1.5108          1.5100
          1.5091          1.5083          1.5072          1.5060          1.5049          1.5038          1.5026
          1.5014          1.5002          1.4990          1.4979          1.4968          1.4957          1.4947
          1.4937          1.4927          1.4916          1.4906          1.4896          1.4886          1.4877
          1.4868          1.4858          1.4849          1.4840          1.4830          1.4821          1.4812
          1.4803          1.4793          1.4783          1.4773          1.4764          1.4754          1.4744
          1.4736          1.4727          1.4718          1.4709          1.4699          1.4690          1.4681
          1.4672          1.4663          1.4655          1.4646          1.4637          1.4627          1.4618
          1.4609          1.4600          1.4591          1.4582          1.4573          1.4565          1.4556
          1.4546          1.4537          1.4528          1.4520          1.4511          1.4502          1.4493
          1.4484          1.4475          1.4466          1.4457          1.4447          1.4438          1.4429
          1.4420          1.4411          1.4401          1.4392          1.4382          1.4373          1.4363
          1.4354          1.4344          1.4334          1.4324          1.4314          1.4304          1.4285
          1.4265          1.4245          1.4225          1.4205          1.4185          1.4166          1.4146
          1.4127          1.4108          1.4089          1.4070          1.4052          1.4034          1.4016
          1.3998          1.3981          1.3963          1.3946          1.3929          1.3912          1.3895
          1.3879          1.3862          1.3846          1.3829          1.3813          1.3796          1.3780
          1.3763          1.3747          1.3731          1.3714          1.3698          1.3681          1.3665
          1.3649          1.3632          1.3616          1.3600          1.3584          1.3568          1.3552
          1.3536          1.3520          1.3504          1.3487          1.3471          1.3455          1.3438
          1.3422          1.3406          1.3389          1.3373          1.3357          1.3341          1.3325
          1.3309          1.3293          1.3276          1.3260          1.3244          1.3227          1.3211
          1.3194          1.3178          1.3161          1.3145          1.3128          1.3111          1.3094
          1.3077          1.3059          1.3042          1.3025          1.3008          1.2990          1.2972
          1.2955          1.2937          1.2919          1.2901          1.2882          1.2864          1.2846
          1.2827          1.2809          1.2790          1.2771          1.2753          1.2734          1.2716
          1.2697          1.2678          1.2660          1.2641          1.2621          1.2602          1.2583
          1.2563          1.2543          1.2524          1.2504          1.5199          1.5172          1.5150
          1.5131          1.5114          1.5101          1.5090          1.5079          1.5070          1.5057
          1.5043          1.5030          1.5020          1.5012          1.5004          1.4996          1.4988
          1.4981          1.4970          1.4960          1.4949          1.4938          1.4928          1.4917
          1.4905          1.4894          1.4884          1.4873          1.4863          1.4853          1.4844
          1.4834          1.4824          1.4814          1.4805          1.4795          1.4786          1.4777
          1.4768          1.4759          1.4750          1.4742          1.4733          1.4725          1.4716
          1.4706          1.4697          1.4687          1.4678          1.4669          1.4659          1.4650
          1.4642          1.4633          1.4625          1.4616          1.4607          1.4598          1.4589
          1.4581          1.4572          1.4564          1.4555          1.4546          1.4537          1.4528
          1.4519          1.4510          1.4501          1.4492          1.4483          1.4474          1.4465
          1.4456          1.4447          1.4438          1.4429          1.4420          1.4411          1.4403
          1.4394          1.4385          1.4375          1.4366          1.4357          1.4348          1.4340
          1.4330          1.4321          1.4312          1.4303          1.4294          1.4284          1.4274
          1.4264          1.4254          1.4244          1.4234          1.4225          1.4206          1.4186
          1.4166          1.4146          1.4126          1.4106          1.4086          1.4067          1.4048
          1.4029          1.4011          1.3992          1.3974          1.3956          1.3939          1.3921
          1.3904          1.3887          1.3870          1.3853          1.3836          1.3820          1.3803
          1.3787          1.3771          1.3754          1.3738          1.3721          1.3705          1.3689
          1.3673          1.3657          1.3640          1.3624          1.3608          1.3592          1.3575
          1.3559          1.3543          1.3527          1.3511          1.3494          1.3478          1.3462
          1.3447          1.3431          1.3415          1.3400          1.3384          1.3368          1.3352
          1.3337          1.3321          1.3304          1.3288          1.3272          1.3255          1.3239
          1.3222          1.3206          1.3190          1.3174          1.3158          1.3141          1.3125
          1.3109          1.3092          1.3076          1.3059          1.3042          1.3025          1.3008
          1.2991          1.2973          1.2956          1.2939          1.2922          1.2904          1.2887
          1.2870          1.2852          1.2835          1.2817          1.2799          1.2780          1.2762
          1.2743          1.2725          1.2706          1.2687          1.2669          1.2649          1.2631
          1.2612          1.2593          1.2575          1.2555          1.2536          1.2517          1.2497
          1.2478          1.2458          1.5107          1.5081          1.5061          1.5041          1.5024
          1.5008          1.4993          1.4982          1.4973          1.4964          1.4955          1.4943
          1.4931          1.4919          1.4910          1.4902          1.4895          1.4888          1.4882
          1.4872          1.4862          1.4851          1.4842          1.4832          1.4822          1.4811
          1.4801          1.4790          1.4781          1.4771          1.4761          1.4752          1.4743
          1.4733          1.4724          1.4715          1.4706          1.4697          1.4689          1.4680
          1.4671          1.4663          1.4655          1.4646          1.4638          1.4630          1.4621
          1.4612          1.4603          1.4594          1.4585          1.4576          1.4567          1.4559
          1.4550          1.4542          1.4533          1.4525          1.4516          1.4507          1.4498
          1.4489          1.4480          1.4471          1.4462          1.4453          1.4444          1.4435
          1.4426          1.4417          1.4408          1.4399          1.4391          1.4382          1.4373
          1.4364          1.4356          1.4347          1.4339          1.4330          1.4322          1.4313
          1.4305          1.4296          1.4287          1.4278          1.4269          1.4260          1.4251
          1.4242          1.4233          1.4224          1.4215          1.4206          1.4196          1.4186
          1.4176          1.4166          1.4156          1.4146          1.4127          1.4107          1.4087
          1.4067          1.4047          1.4028          1.4008          1.3989          1.3970          1.3951
          1.3932          1.3914          1.3895          1.3878          1.3860          1.3842          1.3825
          1.3808          1.3792          1.3775          1.3759          1.3743          1.3726          1.3710
          1.3694          1.3678          1.3662          1.3646          1.3630          1.3614          1.3598
          1.3582          1.3566          1.3550          1.3534          1.3518          1.3502          1.3486
          1.3470          1.3454          1.3438          1.3422          1.3407          1.3391          1.3375
          1.3359          1.3343          1.3327          1.3311          1.3296          1.3280          1.3265
          1.3249          1.3233          1.3217          1.3202          1.3186          1.3170          1.3154
          1.3138          1.3122          1.3105          1.3088          1.3072          1.3056          1.3040
          1.3023          1.3007          1.2990          1.2973          1.2956          1.2939          1.2922
          1.2905          1.2888          1.2871          1.2853          1.2836          1.2819          1.2801
          1.2784          1.2767          1.2749          1.2731          1.2714          1.2696          1.2678
          1.2660          1.2641          1.2623          1.2604          1.2585          1.2566          1.2546
          1.2527          1.2509          1.2490          1.2470          1.2451          1.2432          1.2412
          1.5016          1.4988          1.4968          1.4951          1.4935          1.4920          1.4905
          1.4892          1.4879          1.4868          1.4860          1.4853          1.4843          1.4832
          1.4822          1.4811          1.4802          1.4796          1.4790          1.4784          1.4775
          1.4765          1.4756          1.4746          1.4737          1.4728          1.4718          1.4708
          1.4698          1.4689          1.4680          1.4670          1.4662          1.4653          1.4644
          1.4635          1.4626          1.4618          1.4609          1.4601          1.4593          1.4585
          1.4577          1.4569          1.4561          1.4553          1.4545          1.4536          1.4527
          1.4517          1.4508          1.4499          1.4490          1.4481          1.4472          1.4463
          1.4454          1.4446          1.4437          1.4428          1.4419          1.4411          1.4402
          1.4394          1.4385          1.4376          1.4368          1.4359          1.4350          1.4341
          1.4333          1.4324          1.4316          1.4308          1.4299          1.4291          1.4283
          1.4274          1.4266          1.4258          1.4250          1.4241          1.4233          1.4226
          1.4217          1.4209          1.4200          1.4191          1.4182          1.4173          1.4164
          1.4155          1.4146          1.4137          1.4128          1.4119          1.4109          1.4099
          1.4089          1.4079          1.4069          1.4048          1.4028          1.4008          1.3988
          1.3969          1.3949          1.3930          1.3911          1.3892          1.3873          1.3855
          1.3837          1.3819          1.3802          1.3784          1.3767          1.3750          1.3733
          1.3716          1.3700          1.3684          1.3667          1.3651          1.3635          1.3619
          1.3602          1.3586          1.3571          1.3555          1.3539          1.3523          1.3507
          1.3493          1.3477          1.3461          1.3445          1.3429          1.3414          1.3398
          1.3382          1.3366          1.3351          1.3335          1.3319          1.3303          1.3288
          1.3272          1.3256          1.3240          1.3224          1.3209          1.3193          1.3177
          1.3162          1.3146          1.3130          1.3115          1.3099          1.3083          1.3067
          1.3051          1.3035          1.3019          1.3003          1.2987          1.2971          1.2954
          1.2938          1.2921          1.2905          1.2888          1.2871          1.2854          1.2837
          1.2820          1.2803          1.2786          1.2768          1.2751          1.2734          1.2716
          1.2699          1.2681          1.2664          1.2646          1.2628          1.2611          1.2593
          1.2575          1.2556          1.2538          1.2519          1.2501          1.2482          1.2463
          1.2443          1.2424          1.2405          1.2386          1.2367          1.4926          1.4898
          1.4877          1.4859          1.4843          1.4829          1.4816          1.4803          1.4791
          1.4779          1.4768          1.4758          1.4752          1.4745          1.4735          1.4725
          1.4715          1.4706          1.4698          1.4692          1.4687          1.4678          1.4669
          1.4660          1.4652          1.4643          1.4635          1.4625          1.4616          1.4607
          1.4598          1.4589          1.4580          1.4572          1.4563          1.4555          1.4546
          1.4538          1.4529          1.4521          1.4512          1.4503          1.4495          1.4486
          1.4478          1.4470          1.4461          1.4453          1.4445          1.4436          1.4427
          1.4418          1.4409          1.4400          1.4392          1.4383          1.4375          1.4366
          1.4357          1.4349          1.4340          1.4332          1.4324          1.4316          1.4308
          1.4299          1.4291          1.4283          1.4274          1.4266          1.4257          1.4249
          1.4241          1.4233          1.4225          1.4217          1.4209          1.4201          1.4193
          1.4185          1.4177          1.4169          1.4162          1.4154          1.4146          1.4138
          1.4130          1.4122          1.4113          1.4105          1.4096          1.4087          1.4078
          1.4069          1.4059          1.4050          1.4041          1.4032          1.4022          1.4012
          1.4001          1.3990          1.3970          1.3949          1.3929          1.3909          1.3889
          1.3870          1.3850          1.3831          1.3812          1.3794          1.3775          1.3758
          1.3740          1.3723          1.3706          1.3689          1.3672          1.3656          1.3639
          1.3623          1.3607          1.3591          1.3575          1.3559          1.3543          1.3528
          1.3512          1.3496          1.3480          1.3464          1.3448          1.3434          1.3419
          1.3403          1.3387          1.3372          1.3356          1.3341          1.3325          1.3309
          1.3294          1.3278          1.3263          1.3247          1.3232          1.3216          1.3201
          1.3185          1.3170          1.3154          1.3138          1.3123          1.3107          1.3091
          1.3075          1.3059          1.3044          1.3028          1.3012          1.2997          1.2981
          1.2965          1.2949          1.2933          1.2917          1.2901          1.2885          1.2869
          1.2852          1.2835          1.2819          1.2803          1.2786          1.2769          1.2752
          1.2735          1.2718          1.2701          1.2684          1.2666          1.2649          1.2631
          1.2614          1.2596          1.2579          1.2561          1.2544          1.2526          1.2508
          1.2490          1.2471          1.2453          1.2435          1.2416          1.2397          1.2378
          1.2359          1.2340          1.2321          1.4834          1.4807          1.4786          1.4768
          1.4753          1.4738          1.4725          1.4713          1.4703          1.4691          1.4681
          1.4670          1.4661          1.4651          1.4646          1.4638          1.4629          1.4620
          1.4611          1.4603          1.4595          1.4590          1.4582          1.4573          1.4565
          1.4557          1.4549          1.4541          1.4533          1.4524          1.4514          1.4505
          1.4496          1.4487          1.4478          1.4469          1.4460          1.4451          1.4442
          1.4434          1.4425          1.4417          1.4409          1.4401          1.4392          1.4384
          1.4377          1.4369          1.4361          1.4353          1.4345          1.4336          1.4328
          1.4319          1.4311          1.4303          1.4294          1.4286          1.4277          1.4269
          1.4261          1.4253          1.4245          1.4237          1.4229          1.4221          1.4214
          1.4206          1.4198          1.4190          1.4182          1.4174          1.4166          1.4158
          1.4150          1.4142          1.4135          1.4127          1.4120          1.4112          1.4105
          1.4097          1.4089          1.4082          1.4074          1.4067          1.4060          1.4052
          1.4044          1.4036          1.4027          1.4019          1.4010          1.4001          1.3992
          1.3983          1.3974          1.3964          1.3954          1.3945          1.3935          1.3925
          1.3911          1.3891          1.3871          1.3851          1.3831          1.3811          1.3792
          1.3772          1.3753          1.3735          1.3716          1.3698          1.3680          1.3663
          1.3645          1.3628          1.3611          1.3595          1.3578          1.3562          1.3546
          1.3530          1.3514          1.3499          1.3483          1.3467          1.3452          1.3436
          1.3420          1.3404          1.3389          1.3373          1.3359          1.3344          1.3328
          1.3313          1.3298          1.3282          1.3267          1.3252          1.3237          1.3221
          1.3206          1.3191          1.3176          1.3160          1.3145          1.3130          1.3114
          1.3099          1.3083          1.3068          1.3052          1.3037          1.3021          1.3005
          1.2989          1.2974          1.2958          1.2942          1.2926          1.2910          1.2895
          1.2879          1.2863          1.2847          1.2831          1.2815          1.2799          1.2783
          1.2766          1.2750          1.2733          1.2717          1.2700          1.2684          1.2667
          1.2651          1.2634          1.2617          1.2599          1.2582          1.2565          1.2547
          1.2529          1.2512          1.2494          1.2477          1.2459          1.2441          1.2423
          1.2405          1.2387          1.2368          1.2350          1.2331          1.2312          1.2294
          1.2275          1.4741          1.4715          1.4695          1.4678          1.4662          1.4648
          1.4636          1.4624          1.4613          1.4603          1.4593          1.4584          1.4574
          1.4566          1.4557          1.4549          1.4543          1.4534          1.4526          1.4518
          1.4511          1.4503          1.4495          1.4486          1.4477          1.4468          1.4460
          1.4452          1.4444          1.4434          1.4425          1.4416          1.4407          1.4399
          1.4390          1.4382          1.4373          1.4364          1.4356          1.4348          1.4340
          1.4332          1.4324          1.4316          1.4308          1.4300          1.4292          1.4285
          1.4277          1.4270          1.4263          1.4255          1.4247          1.4239          1.4231
          1.4223          1.4215          1.4207          1.4199          1.4191          1.4182          1.4174
          1.4167          1.4159          1.4152          1.4144          1.4137          1.4129          1.4122
          1.4114          1.4106          1.4099          1.4091          1.4083          1.4076          1.4068
          1.4061          1.4054          1.4047          1.4040          1.4032          1.4025          1.4018
          1.4010          1.4003          1.3996          1.3989          1.3982          1.3974          1.3967
          1.3959          1.3951          1.3942          1.3934          1.3925          1.3916          1.3907
          1.3898          1.3889          1.3879          1.3869          1.3859          1.3849          1.3833
          1.3812          1.3792          1.3771          1.3751          1.3732          1.3713          1.3694
          1.3676          1.3658          1.3639          1.3621          1.3604          1.3587          1.3569
          1.3553          1.3536          1.3520          1.3503          1.3487          1.3471          1.3455
          1.3439          1.3423          1.3407          1.3392          1.3376          1.3360          1.3345
          1.3329          1.3314          1.3299          1.3284          1.3268          1.3253          1.3238
          1.3223          1.3207          1.3192          1.3177          1.3162          1.3147          1.3132
          1.3117          1.3102          1.3087          1.3072          1.3057          1.3042          1.3027
          1.3012          1.2996          1.2981          1.2966          1.2951          1.2935          1.2920
          1.2904          1.2888          1.2873          1.2857          1.2841          1.2825          1.2809
          1.2793          1.2778          1.2762          1.2746          1.2730          1.2713          1.2697
          1.2681          1.2664          1.2648          1.2631          1.2615          1.2598          1.2582
          1.2565          1.2549          1.2532          1.2515          1.2498          1.2481          1.2463
          1.2445          1.2428          1.2410          1.2392          1.2375          1.2357          1.2339
          1.2321          1.2303          1.2284          1.2266          1.2247          1.2229          1.4648
          1.4622          1.4603          1.4587          1.4573          1.4559          1.4547          1.4536
          1.4525          1.4516          1.4506          1.4497          1.4489          1.4481          1.4473
          1.4465          1.4457          1.4448          1.4438          1.4429          1.4420          1.4412
          1.4403          1.4395          1.4386          1.4378          1.4370          1.4362          1.4354
          1.4346          1.4338          1.4329          1.4321          1.4312          1.4304          1.4296
          1.4288          1.4280          1.4271          1.4263          1.4255          1.4248          1.4240
          1.4233          1.4225          1.4217          1.4210          1.4202          1.4195          1.4188
          1.4181          1.4174          1.4167          1.4159          1.4151          1.4144          1.4136
          1.4128          1.4121          1.4113          1.4106          1.4098          1.4090          1.4082
          1.4075          1.4068          1.4060          1.4053          1.4046          1.4039          1.4032
          1.4024          1.4017          1.4010          1.4002          1.3995          1.3988          1.3981
          1.3974          1.3967          1.3960          1.3954          1.3947          1.3940          1.3933
          1.3926          1.3919          1.3912          1.3905          1.3898          1.3891          1.3883
          1.3875          1.3867          1.3858          1.3850          1.3841          1.3832          1.3823
          1.3814          1.3804          1.3795          1.3785          1.3775          1.3755          1.3735
          1.3714          1.3694          1.3674          1.3654          1.3634          1.3615          1.3596
          1.3577          1.3559          1.3542          1.3525          1.3509          1.3492          1.3476
          1.3460          1.3445          1.3429          1.3413          1.3397          1.3382          1.3366
          1.3350          1.3334          1.3319          1.3303          1.3287          1.3271          1.3256
          1.3240          1.3224          1.3209          1.3193          1.3178          1.3163          1.3148
          1.3133          1.3118          1.3103          1.3088          1.3073          1.3059          1.3044
          1.3029          1.3014          1.2999          1.2984          1.2969          1.2954          1.2939
          1.2924          1.2909          1.2894          1.2879          1.2864          1.2848          1.2833
          1.2817          1.2802          1.2786          1.2771          1.2755          1.2739          1.2724
          1.2708          1.2692          1.2676          1.2660          1.2644          1.2628          1.2612
          1.2596          1.2579          1.2563          1.2546          1.2530          1.2514          1.2497
          1.2481          1.2464          1.2447          1.2431          1.2414          1.2397          1.2379
          1.2362          1.2344          1.2326          1.2308          1.2291          1.2273          1.2255
          1.2237          1.2219          1.2200          1.2182          1.4551          1.4527          1.4510
          1.4494          1.4482          1.4470          1.4459          1.4448          1.4439          1.4430
          1.4421          1.4411          1.4401          1.4391          1.4382          1.4373          1.4365
          1.4356          1.4348          1.4338          1.4329          1.4321          1.4313          1.4305
          1.4298          1.4289          1.4281          1.4274          1.4266          1.4259          1.4252
          1.4244          1.4236          1.4228          1.4220          1.4212          1.4205          1.4197
          1.4189          1.4180          1.4173          1.4165          1.4158          1.4151          1.4144
          1.4137          1.4129          1.4122          1.4115          1.4108          1.4101          1.4094
          1.4088          1.4081          1.4073          1.4066          1.4059          1.4051          1.4044
          1.4037          1.4030          1.4022          1.4015          1.4007          1.3999          1.3992
          1.3985          1.3978          1.3971          1.3965          1.3958          1.3951          1.3944
          1.3937          1.3930          1.3923          1.3916          1.3909          1.3902          1.3896
          1.3889          1.3883          1.3876          1.3870          1.3863          1.3856          1.3849
          1.3843          1.3836          1.3829          1.3822          1.3815          1.3808          1.3800
          1.3792          1.3784          1.3775          1.3766          1.3758          1.3748          1.3739
          1.3730          1.3720          1.3711          1.3698          1.3678          1.3657          1.3636
          1.3616          1.3596          1.3577          1.3557          1.3538          1.3519          1.3501
          1.3483          1.3465          1.3448          1.3431          1.3414          1.3397          1.3382
          1.3366          1.3351          1.3336          1.3321          1.3305          1.3290          1.3275
          1.3260          1.3245          1.3230          1.3214          1.3199          1.3183          1.3167
          1.3152          1.3137          1.3121          1.3106          1.3091          1.3075          1.3060
          1.3045          1.3030          1.3015          1.3000          1.2985          1.2970          1.2956
          1.2941          1.2926          1.2911          1.2896          1.2882          1.2867          1.2852
          1.2837          1.2822          1.2807          1.2792          1.2777          1.2761          1.2746
          1.2731          1.2715          1.2700          1.2685          1.2669          1.2653          1.2638
          1.2622          1.2607          1.2591          1.2575          1.2559          1.2543          1.2527
          1.2511          1.2495          1.2478          1.2462          1.2445          1.2429          1.2412
          1.2396          1.2380          1.2363          1.2346          1.2329          1.2312          1.2295
          1.2278          1.2261          1.2243          1.2225          1.2207          1.2190          1.2172
          1.2154          1.2136          1.4453          1.4433          1.4418          1.4404          1.4392
          1.4382          1.4372          1.4362          1.4350          1.4338          1.4328          1.4319
          1.4310          1.4302          1.4292          1.4284          1.4276          1.4268          1.4261
          1.4253          1.4243          1.4234          1.4227          1.4220          1.4213          1.4206
          1.4198          1.4189          1.4182          1.4175          1.4169          1.4162          1.4155
          1.4147          1.4139          1.4132          1.4124          1.4117          1.4110          1.4103
          1.4094          1.4086          1.4079          1.4072          1.4066          1.4059          1.4052
          1.4045          1.4038          1.4031          1.4024          1.4018          1.4011          1.4005
          1.3998          1.3991          1.3984          1.3977          1.3970          1.3963          1.3956
          1.3949          1.3942          1.3935          1.3927          1.3920          1.3913          1.3906
          1.3899          1.3893          1.3886          1.3879          1.3873          1.3866          1.3860
          1.3853          1.3846          1.3840          1.3833          1.3826          1.3820          1.3814
          1.3807          1.3801          1.3795          1.3789          1.3782          1.3775          1.3769
          1.3762          1.3756          1.3749          1.3742          1.3735          1.3728          1.3719
          1.3711          1.3702          1.3694          1.3685          1.3675          1.3666          1.3657
          1.3648          1.3640          1.3622          1.3601          1.3581          1.3560          1.3540
          1.3521          1.3501          1.3482          1.3463          1.3444          1.3426          1.3408
          1.3391          1.3374          1.3357          1.3340          1.3324          1.3308          1.3291
          1.3275          1.3260          1.3244          1.3229          1.3214          1.3199          1.3184
          1.3169          1.3154          1.3139          1.3124          1.3109          1.3094          1.3079
          1.3064          1.3049          1.3034          1.3019          1.3004          1.2990          1.2975
          1.2960          1.2945          1.2930          1.2915          1.2900          1.2885          1.2870
          1.2855          1.2840          1.2825          1.2810          1.2795          1.2780          1.2766
          1.2751          1.2736          1.2721          1.2706          1.2691          1.2675          1.2660
          1.2645          1.2630          1.2614          1.2599          1.2584          1.2568          1.2553
          1.2537          1.2522          1.2506          1.2490          1.2475          1.2459          1.2443
          1.2427          1.2410          1.2394          1.2378          1.2361          1.2345          1.2328
          1.2312          1.2296          1.2279          1.2262          1.2246          1.2229          1.2212
          1.2195          1.2177          1.2160          1.2142          1.2124          1.2107          1.2089
          1.4354          1.4337          1.4325          1.4315          1.4298          1.4288          1.4280
          1.4270          1.4256          1.4242          1.4231          1.4223          1.4215          1.4207
          1.4200          1.4190          1.4182          1.4175          1.4169          1.4162          1.4154
          1.4144          1.4135          1.4129          1.4122          1.4115          1.4109          1.4102
          1.4093          1.4087          1.4080          1.4074          1.4068          1.4062          1.4054
          1.4046          1.4039          1.4032          1.4025          1.4018          1.4012          1.4004
          1.3996          1.3989          1.3982          1.3976          1.3969          1.3963          1.3956
          1.3949          1.3943          1.3936          1.3930          1.3924          1.3918          1.3912
          1.3905          1.3898          1.3892          1.3885          1.3878          1.3872          1.3865
          1.3858          1.3851          1.3844          1.3837          1.3830          1.3823          1.3817
          1.3810          1.3804          1.3798          1.3791          1.3785          1.3779          1.3772
          1.3766          1.3760          1.3753          1.3747          1.3741          1.3735          1.3729
          1.3723          1.3717          1.3711          1.3705          1.3698          1.3692          1.3686
          1.3679          1.3673          1.3666          1.3659          1.3652          1.3643          1.3635
          1.3626          1.3618          1.3608          1.3599          1.3591          1.3583          1.3576
          1.3564          1.3543          1.3522          1.3501          1.3480          1.3460          1.3439
          1.3420          1.3402          1.3384          1.3366          1.3349          1.3332          1.3315
          1.3298          1.3281          1.3265          1.3249          1.3233          1.3217          1.3201
          1.3185          1.3170          1.3154          1.3138          1.3122          1.3106          1.3091
          1.3076          1.3061          1.3047          1.3032          1.3017          1.3002          1.2987
          1.2972          1.2958          1.2943          1.2929          1.2914          1.2900          1.2885
          1.2871          1.2856          1.2842          1.2827          1.2813          1.2798          1.2784
          1.2769          1.2754          1.2740          1.2725          1.2710          1.2695          1.2680
          1.2665          1.2649          1.2634          1.2619          1.2604          1.2589          1.2574
          1.2559          1.2544          1.2529          1.2513          1.2498          1.2483          1.2468
          1.2452          1.2437          1.2421          1.2406          1.2390          1.2374          1.2358
          1.2342          1.2326          1.2310          1.2294          1.2278          1.2261          1.2245
          1.2228          1.2212          1.2196          1.2179          1.2162          1.2146          1.2129
          1.2112          1.2094          1.2077          1.2060          1.2042          1.4252          1.4239
          1.4225          1.4205          1.4192          1.4184          1.4173          1.4160          1.4147
          1.4135          1.4123          1.4115          1.4108          1.4101          1.4094          1.4085
          1.4077          1.4071          1.4064          1.4058          1.4051          1.4042          1.4033
          1.4026          1.4020          1.4014          1.4008          1.4002          1.3994          1.3986
          1.3980          1.3974          1.3969          1.3963          1.3957          1.3949          1.3942
          1.3935          1.3929          1.3923          1.3916          1.3909          1.3902          1.3895
          1.3888          1.3882          1.3876          1.3870          1.3864          1.3857          1.3851
          1.3844          1.3838          1.3833          1.3827          1.3821          1.3815          1.3809
          1.3803          1.3796          1.3790          1.3784          1.3777          1.3771          1.3765
          1.3758          1.3751          1.3744          1.3738          1.3731          1.3725          1.3719
          1.3713          1.3707          1.3701          1.3695          1.3689          1.3684          1.3678
          1.3672          1.3666          1.3660          1.3654          1.3649          1.3643          1.3637
          1.3632          1.3626          1.3620          1.3614          1.3608          1.3602          1.3595
          1.3589          1.3582          1.3575          1.3568          1.3560          1.3552          1.3543
          1.3534          1.3527          1.3520          1.3512          1.3505          1.3494          1.3473
          1.3452          1.3431          1.3410          1.3390          1.3370          1.3350          1.3331
          1.3312          1.3293          1.3275          1.3257          1.3241          1.3225          1.3209
          1.3194          1.3178          1.3163          1.3148          1.3133          1.3118          1.3102
          1.3087          1.3071          1.3056          1.3040          1.3025          1.3009          1.2994
          1.2978          1.2963          1.2948          1.2933          1.2919          1.2904          1.2890
          1.2875          1.2861          1.2847          1.2833          1.2818          1.2804          1.2790
          1.2776          1.2762          1.2747          1.2733          1.2719          1.2705          1.2690
          1.2676          1.2662          1.2647          1.2633          1.2618          1.2604          1.2589
          1.2574          1.2559          1.2544          1.2530          1.2515          1.2500          1.2485
          1.2470          1.2455          1.2440          1.2425          1.2410          1.2395          1.2380
          1.2365          1.2350          1.2335          1.2319          1.2304          1.2288          1.2273
          1.2257          1.2241          1.2225          1.2209          1.2193          1.2177          1.2161
          1.2144          1.2128          1.2112          1.2096          1.2079          1.2063          1.2046
          1.2029          1.2012          1.1995          1.4143          1.4127          1.4106          1.4091
          1.4082          1.4069          1.4056          1.4044          1.4032          1.4020          1.4008
          1.4001          1.3994          1.3988          1.3981          1.3972          1.3964          1.3958
          1.3952          1.3947          1.3940          1.3931          1.3923          1.3915          1.3909
          1.3903          1.3898          1.3893          1.3886          1.3878          1.3872          1.3866
          1.3861          1.3856          1.3850          1.3843          1.3837          1.3830          1.3824
          1.3818          1.3813          1.3806          1.3799          1.3793          1.3786          1.3780
          1.3775          1.3769          1.3763          1.3757          1.3751          1.3745          1.3740
          1.3734          1.3729          1.3724          1.3718          1.3712          1.3707          1.3701
          1.3695          1.3689          1.3683          1.3677          1.3671          1.3665          1.3659
          1.3652          1.3646          1.3640          1.3634          1.3629          1.3623          1.3618
          1.3612          1.3606          1.3601          1.3595          1.3590          1.3584          1.3579
          1.3574          1.3568          1.3563          1.3558          1.3552          1.3547          1.3542
          1.3537          1.3531          1.3525          1.3520          1.3514          1.3507          1.3501
          1.3494          1.3488          1.3481          1.3472          1.3466          1.3459          1.3454
          1.3448          1.3443          1.3438          1.3424          1.3402          1.3380          1.3358
          1.3337          1.3315          1.3294          1.3274          1.3255          1.3236          1.3218
          1.3200          1.3182          1.3165          1.3148          1.3131          1.3115          1.3099
          1.3084          1.3070          1.3055          1.3041          1.3026          1.3012          1.2998
          1.2983          1.2969          1.2954          1.2940          1.2925          1.2909          1.2894
          1.2878          1.2864          1.2850          1.2835          1.2821          1.2806          1.2792
          1.2777          1.2763          1.2749          1.2735          1.2721          1.2707          1.2693
          1.2679          1.2665          1.2652          1.2638          1.2624          1.2610          1.2596
          1.2582          1.2568          1.2554          1.2539          1.2525          1.2511          1.2496
          1.2482          1.2468          1.2453          1.2438          1.2424          1.2409          1.2395
          1.2380          1.2366          1.2351          1.2337          1.2322          1.2308          1.2293
          1.2278          1.2263          1.2248          1.2233          1.2218          1.2203          1.2187
          1.2172          1.2156          1.2141          1.2125          1.2109          1.2093          1.2077
          1.2061          1.2045          1.2029          1.2013          1.1997          1.1981          1.1964
          1.1948          1.4026          1.3999          1.3986          1.3972          1.3958          1.3945
          1.3933          1.3920          1.3908          1.3897          1.3886          1.3879          1.3872
          1.3866          1.3859          1.3850          1.3842          1.3837          1.3832          1.3826
          1.3818          1.3810          1.3803          1.3795          1.3789          1.3784          1.3779
          1.3774          1.3767          1.3760          1.3754          1.3749          1.3744          1.3740
          1.3734          1.3728          1.3722          1.3716          1.3710          1.3705          1.3700
          1.3694          1.3687          1.3681          1.3675          1.3670          1.3664          1.3660
          1.3654          1.3649          1.3644          1.3638          1.3633          1.3628          1.3623
          1.3619          1.3613          1.3608          1.3603          1.3598          1.3592          1.3587
          1.3582          1.3576          1.3571          1.3565          1.3559          1.3553          1.3548
          1.3542          1.3537          1.3532          1.3526          1.3521          1.3516          1.3511
          1.3506          1.3501          1.3496          1.3491          1.3486          1.3481          1.3476
          1.3472          1.3467          1.3462          1.3458          1.3453          1.3448          1.3443
          1.3438          1.3432          1.3427          1.3421          1.3416          1.3411          1.3407
          1.3402          1.3397          1.3393          1.3388          1.3383          1.3378          1.3373
          1.3367          1.3346          1.3324          1.3303          1.3281          1.3260          1.3239
          1.3218          1.3198          1.3178          1.3158          1.3139          1.3120          1.3102
          1.3084          1.3067          1.3051          1.3035          1.3019          1.3004          1.2989
          1.2974          1.2959          1.2944          1.2930          1.2916          1.2902          1.2888
          1.2874          1.2861          1.2847          1.2833          1.2819          1.2804          1.2791
          1.2776          1.2761          1.2746          1.2732          1.2718          1.2705          1.2691
          1.2678          1.2664          1.2651          1.2637          1.2623          1.2609          1.2595
          1.2582          1.2568          1.2555          1.2541          1.2527          1.2514          1.2500
          1.2487          1.2473          1.2459          1.2445          1.2431          1.2417          1.2403
          1.2389          1.2375          1.2361          1.2347          1.2333          1.2319          1.2305
          1.2291          1.2276          1.2262          1.2248          1.2234          1.2219          1.2205
          1.2191          1.2177          1.2162          1.2147          1.2133          1.2118          1.2103
          1.2088          1.2073          1.2057          1.2042          1.2026          1.2011          1.1995
          1.1979          1.1964          1.1948          1.1932          1.1916          1.1901          1.3895
          1.3881          1.3866          1.3851          1.3837          1.3824          1.3811          1.3799
          1.3787          1.3776          1.3765          1.3758          1.3752          1.3747          1.3738
          1.3729          1.3722          1.3717          1.3712          1.3706          1.3699          1.3691
          1.3684          1.3677          1.3670          1.3666          1.3661          1.3657          1.3651
          1.3644          1.3638          1.3633          1.3629          1.3625          1.3620          1.3614
          1.3609          1.3603          1.3598          1.3594          1.3589          1.3584          1.3578
          1.3572          1.3567          1.3561          1.3557          1.3552          1.3548          1.3543
          1.3538          1.3533          1.3529          1.3524          1.3520          1.3516          1.3511
          1.3506          1.3502          1.3497          1.3492          1.3488          1.3483          1.3478
          1.3473          1.3467          1.3462          1.3457          1.3452          1.3447          1.3442
          1.3437          1.3432          1.3428          1.3423          1.3418          1.3414          1.3409
          1.3405          1.3401          1.3396          1.3392          1.3387          1.3383          1.3379
          1.3375          1.3370          1.3367          1.3364          1.3361          1.3358          1.3355
          1.3352          1.3348          1.3344          1.3340          1.3336          1.3331          1.3327
          1.3322          1.3318          1.3313          1.3309          1.3304          1.3290          1.3269
          1.3248          1.3227          1.3206          1.3185          1.3164          1.3143          1.3123
          1.3104          1.3084          1.3065          1.3047          1.3029          1.3012          1.2995
          1.2978          1.2962          1.2946          1.2929          1.2913          1.2898          1.2883
          1.2869          1.2854          1.2839          1.2825          1.2810          1.2797          1.2784
          1.2770          1.2757          1.2743          1.2729          1.2716          1.2702          1.2689
          1.2675          1.2662          1.2648          1.2633          1.2619          1.2606          1.2593
          1.2580          1.2567          1.2554          1.2541          1.2528          1.2515          1.2502
          1.2489          1.2476          1.2462          1.2448          1.2435          1.2421          1.2408
          1.2395          1.2381          1.2368          1.2354          1.2341          1.2327          1.2314
          1.2300          1.2286          1.2273          1.2259          1.2245          1.2232          1.2218
          1.2204          1.2190          1.2176          1.2162          1.2148          1.2134          1.2120
          1.2106          1.2092          1.2078          1.2063          1.2049          1.2035          1.2020
          1.2005          1.1991          1.1976          1.1961          1.1945          1.1930          1.1915
          1.1899          1.1884          1.1868          1.1853          1.3813          1.3790          1.3771
          1.3755          1.3740          1.3726          1.3712          1.3699          1.3687          1.3675
          1.3664          1.3653          1.3644          1.3638          1.3632          1.3625          1.3616
          1.3608          1.3603          1.3598          1.3593          1.3586          1.3579          1.3572
          1.3566          1.3559          1.3553          1.3549          1.3545          1.3541          1.3535
          1.3530          1.3524          1.3520          1.3516          1.3513          1.3508          1.3503
          1.3498          1.3493          1.3489          1.3485          1.3481          1.3475          1.3470
          1.3465          1.3460          1.3456          1.3452          1.3448          1.3444          1.3439
          1.3435          1.3431          1.3427          1.3423          1.3419          1.3415          1.3411
          1.3407          1.3403          1.3399          1.3395          1.3390          1.3386          1.3382
          1.3377          1.3372          1.3367          1.3363          1.3358          1.3353          1.3349
          1.3345          1.3340          1.3336          1.3332          1.3328          1.3324          1.3320
          1.3317          1.3314          1.3311          1.3309          1.3306          1.3303          1.3300
          1.3298          1.3295          1.3292          1.3289          1.3286          1.3283          1.3280
          1.3277          1.3274          1.3271          1.3267          1.3262          1.3258          1.3253
          1.3248          1.3243          1.3239          1.3235          1.3218          1.3196          1.3173
          1.3151          1.3129          1.3108          1.3087          1.3066          1.3046          1.3028
          1.3009          1.2992          1.2974          1.2958          1.2941          1.2925          1.2910
          1.2894          1.2878          1.2862          1.2846          1.2831          1.2816          1.2801
          1.2786          1.2771          1.2756          1.2740          1.2726          1.2712          1.2697
          1.2683          1.2669          1.2655          1.2642          1.2629          1.2615          1.2602
          1.2589          1.2576          1.2563          1.2550          1.2537          1.2524          1.2509
          1.2496          1.2483          1.2470          1.2457          1.2445          1.2432          1.2419
          1.2406          1.2393          1.2380          1.2367          1.2354          1.2340          1.2327
          1.2314          1.2300          1.2287          1.2273          1.2260          1.2246          1.2233
          1.2220          1.2206          1.2193          1.2179          1.2165          1.2152          1.2138
          1.2124          1.2110          1.2096          1.2082          1.2068          1.2054          1.2040
          1.2026          1.2012          1.1998          1.1984          1.1970          1.1955          1.1941
          1.1926          1.1911          1.1897          1.1882          1.1867          1.1852          1.1836
          1.1821          1.1805          1.3718          1.3692          1.3672          1.3653          1.3636
          1.3621          1.3607          1.3593          1.3581          1.3569          1.3558          1.3547
          1.3536          1.3526          1.3521          1.3516          1.3509          1.3501          1.3493
          1.3487          1.3483          1.3479          1.3472          1.3466          1.3460          1.3454
          1.3448          1.3442          1.3437          1.3434          1.3431          1.3426          1.3421
          1.3416          1.3411          1.3408          1.3405          1.3401          1.3397          1.3393
          1.3389          1.3384          1.3381          1.3377          1.3373          1.3369          1.3364
          1.3360          1.3356          1.3351          1.3348          1.3345          1.3341          1.3337
          1.3334          1.3330          1.3326          1.3323          1.3320          1.3316          1.3312
          1.3309          1.3305          1.3301          1.3298          1.3294          1.3291          1.3286
          1.3282          1.3278          1.3273          1.3269          1.3265          1.3261          1.3258
          1.3256          1.3253          1.3251          1.3248          1.3245          1.3243          1.3240
          1.3238          1.3235          1.3233          1.3231          1.3229          1.3227          1.3224
          1.3222          1.3219          1.3216          1.3213          1.3210          1.3207          1.3204
          1.3201          1.3198          1.3195          1.3191          1.3187          1.3183          1.3178
          1.3174          1.3169          1.3162          1.3140          1.3118          1.3096          1.3074
          1.3052          1.3031          1.3010          1.2990          1.2970          1.2950          1.2931
          1.2912          1.2894          1.2877          1.2861          1.2846          1.2830          1.2815
          1.2801          1.2786          1.2772          1.2757          1.2743          1.2729          1.2714
          1.2700          1.2686          1.2671          1.2656          1.2641          1.2627          1.2613
          1.2598          1.2584          1.2570          1.2556          1.2542          1.2529          1.2515
          1.2502          1.2489          1.2476          1.2464          1.2451          1.2438          1.2425
          1.2413          1.2399          1.2385          1.2373          1.2360          1.2347          1.2334
          1.2322          1.2309          1.2296          1.2283          1.2270          1.2257          1.2244
          1.2231          1.2217          1.2204          1.2191          1.2178          1.2165          1.2152
          1.2138          1.2125          1.2112          1.2098          1.2085          1.2071          1.2057
          1.2044          1.2030          1.2016          1.2002          1.1988          1.1974          1.1960
          1.1946          1.1932          1.1918          1.1904          1.1890          1.1876          1.1861
          1.1847          1.1832          1.1817          1.1802          1.1788          1.1772          1.1758
          1.3614          1.3589          1.3569          1.3550          1.3533          1.3516          1.3501
          1.3488          1.3475          1.3464          1.3452          1.3442          1.3432          1.3422
          1.3413          1.3407          1.3403          1.3396          1.3389          1.3381          1.3376
          1.3372          1.3368          1.3362          1.3357          1.3351          1.3346          1.3341
          1.3335          1.3331          1.3327          1.3324          1.3321          1.3316          1.3312
          1.3308          1.3304          1.3301          1.3299          1.3295          1.3291          1.3288
          1.3284          1.3280          1.3277          1.3274          1.3270          1.3266          1.3263
          1.3259          1.3255          1.3252          1.3249          1.3245          1.3242          1.3239
          1.3236          1.3233          1.3230          1.3227          1.3224          1.3221          1.3217
          1.3214          1.3211          1.3208          1.3205          1.3203          1.3200          1.3198
          1.3195          1.3192          1.3190          1.3187          1.3184          1.3182          1.3179
          1.3177          1.3175          1.3172          1.3170          1.3168          1.3166          1.3164
          1.3161          1.3159          1.3157          1.3155          1.3153          1.3151          1.3150
          1.3147          1.3144          1.3142          1.3138          1.3135          1.3132          1.3128
          1.3126          1.3123          1.3119          1.3115          1.3112          1.3107          1.3103
          1.3098          1.3083          1.3061          1.3039          1.3017          1.2995          1.2974
          1.2954          1.2933          1.2913          1.2894          1.2875          1.2856          1.2838
          1.2821          1.2803          1.2786          1.2770          1.2754          1.2738          1.2722
          1.2708          1.2693          1.2679          1.2665          1.2651          1.2637          1.2624
          1.2610          1.2596          1.2581          1.2568          1.2554          1.2540          1.2527
          1.2514          1.2501          1.2488          1.2474          1.2460          1.2447          1.2433
          1.2419          1.2405          1.2392          1.2378          1.2365          1.2353          1.2340
          1.2327          1.2315          1.2302          1.2289          1.2275          1.2263          1.2250
          1.2238          1.2225          1.2212          1.2199          1.2187          1.2174          1.2161
          1.2148          1.2135          1.2122          1.2109          1.2095          1.2082          1.2069
          1.2056          1.2043          1.2030          1.2017          1.2004          1.1991          1.1977
          1.1964          1.1950          1.1936          1.1923          1.1909          1.1895          1.1881
          1.1867          1.1853          1.1839          1.1825          1.1811          1.1796          1.1782
          1.1768          1.1753          1.1739          1.1724          1.1709          1.3516          1.3489
          1.3468          1.3449          1.3432          1.3416          1.3401          1.3387          1.3374
          1.3363          1.3351          1.3341          1.3331          1.3322          1.3313          1.3305
          1.3299          1.3295          1.3289          1.3282          1.3275          1.3269          1.3267
          1.3263          1.3258          1.3253          1.3248          1.3243          1.3239          1.3234
          1.3230          1.3226          1.3223          1.3221          1.3217          1.3213          1.3210
          1.3206          1.3203          1.3201          1.3198          1.3195          1.3192          1.3188
          1.3185          1.3183          1.3180          1.3177          1.3173          1.3170          1.3167
          1.3163          1.3160          1.3157          1.3155          1.3152          1.3149          1.3146
          1.3144          1.3141          1.3140          1.3138          1.3136          1.3135          1.3133
          1.3131          1.3129          1.3128          1.3126          1.3124          1.3122          1.3119
          1.3117          1.3114          1.3112          1.3110          1.3107          1.3105          1.3103
          1.3101          1.3099          1.3097          1.3095          1.3093          1.3092          1.3090
          1.3088          1.3085          1.3083          1.3081          1.3080          1.3078          1.3076
          1.3074          1.3072          1.3069          1.3065          1.3062          1.3058          1.3054
          1.3051          1.3048          1.3045          1.3041          1.3037          1.3032          1.3027
          1.3006          1.2984          1.2962          1.2941          1.2919          1.2899          1.2878
          1.2858          1.2839          1.2820          1.2801          1.2783          1.2766          1.2749
          1.2732          1.2715          1.2699          1.2684          1.2668          1.2653          1.2637
          1.2622          1.2607          1.2591          1.2576          1.2562          1.2548          1.2535
          1.2521          1.2507          1.2493          1.2480          1.2467          1.2453          1.2440
          1.2427          1.2413          1.2401          1.2388          1.2375          1.2363          1.2350
          1.2337          1.2325          1.2312          1.2299          1.2286          1.2272          1.2258
          1.2245          1.2231          1.2219          1.2206          1.2194          1.2181          1.2167
          1.2155          1.2142          1.2130          1.2117          1.2105          1.2092          1.2079
          1.2066          1.2053          1.2040          1.2027          1.2014          1.2001          1.1988
          1.1975          1.1962          1.1949          1.1937          1.1924          1.1911          1.1898
          1.1884          1.1871          1.1857          1.1844          1.1830          1.1816          1.1802
          1.1788          1.1774          1.1760          1.1746          1.1732          1.1718          1.1704
          1.1689          1.1675          1.1661          1.3417          1.3389          1.3367          1.3349
          1.3332          1.3316          1.3302          1.3289          1.3277          1.3264          1.3254
          1.3243          1.3234          1.3225          1.3216          1.3208          1.3201          1.3195
          1.3192          1.3186          1.3180          1.3174          1.3168          1.3165          1.3162
          1.3157          1.3153          1.3149          1.3145          1.3141          1.3137          1.3133
          1.3129          1.3126          1.3124          1.3121          1.3118          1.3115          1.3112
          1.3109          1.3107          1.3105          1.3102          1.3099          1.3097          1.3094
          1.3092          1.3089          1.3086          1.3084          1.3081          1.3078          1.3075
          1.3073          1.3072          1.3070          1.3069          1.3068          1.3066          1.3065
          1.3064          1.3062          1.3061          1.3060          1.3058          1.3057          1.3055
          1.3054          1.3052          1.3051          1.3049          1.3048          1.3046          1.3043
          1.3041          1.3039          1.3037          1.3035          1.3033          1.3031          1.3029
          1.3028          1.3026          1.3024          1.3023          1.3021          1.3019          1.3017
          1.3015          1.3013          1.3011          1.3009          1.3007          1.3005          1.3003
          1.3000          1.2998          1.2996          1.2992          1.2989          1.2985          1.2981
          1.2977          1.2974          1.2970          1.2966          1.2963          1.2949          1.2927
          1.2904          1.2882          1.2860          1.2839          1.2820          1.2801          1.2782
          1.2764          1.2746          1.2728          1.2711          1.2693          1.2677          1.2661
          1.2645          1.2629          1.2614          1.2599          1.2583          1.2568          1.2553
          1.2538          1.2523          1.2508          1.2493          1.2478          1.2463          1.2448
          1.2433          1.2420          1.2407          1.2394          1.2380          1.2367          1.2354
          1.2341          1.2328          1.2315          1.2302          1.2290          1.2277          1.2265
          1.2253          1.2240          1.2228          1.2215          1.2203          1.2190          1.2178
          1.2165          1.2152          1.2140          1.2126          1.2112          1.2099          1.2086
          1.2073          1.2061          1.2048          1.2036          1.2023          1.2011          1.1998
          1.1985          1.1973          1.1960          1.1947          1.1934          1.1921          1.1908
          1.1895          1.1882          1.1869          1.1856          1.1844          1.1831          1.1818
          1.1805          1.1792          1.1778          1.1765          1.1752          1.1738          1.1724
          1.1710          1.1696          1.1682          1.1668          1.1654          1.1640          1.1626
          1.1612          1.3318          1.3290          1.3268          1.3249          1.3233          1.3218
          1.3204          1.3191          1.3179          1.3168          1.3157          1.3147          1.3138
          1.3129          1.3121          1.3113          1.3106          1.3099          1.3092          1.3090
          1.3085          1.3079          1.3074          1.3069          1.3066          1.3063          1.3059
          1.3055          1.3051          1.3048          1.3044          1.3041          1.3038          1.3035
          1.3032          1.3029          1.3027          1.3025          1.3022          1.3019          1.3017
          1.3015          1.3013          1.3011          1.3008          1.3006          1.3005          1.3004
          1.3003          1.3001          1.3000          1.2999          1.2997          1.2996          1.2994
          1.2993          1.2992          1.2991          1.2990          1.2989          1.2988          1.2987
          1.2986          1.2985          1.2984          1.2982          1.2981          1.2980          1.2979
          1.2978          1.2976          1.2975          1.2974          1.2972          1.2970          1.2969
          1.2967          1.2965          1.2963          1.2961          1.2959          1.2958          1.2956
          1.2955          1.2953          1.2952          1.2950          1.2949          1.2947          1.2945
          1.2943          1.2940          1.2938          1.2936          1.2934          1.2932          1.2930
          1.2927          1.2924          1.2921          1.2918          1.2915          1.2911          1.2906
          1.2902          1.2899          1.2896          1.2892          1.2870          1.2848          1.2826
          1.2804          1.2782          1.2761          1.2740          1.2720          1.2700          1.2682
          1.2665          1.2649          1.2633          1.2618          1.2603          1.2589          1.2574
          1.2559          1.2544          1.2529          1.2514          1.2499          1.2484          1.2470
          1.2455          1.2440          1.2425          1.2410          1.2395          1.2381          1.2367
          1.2353          1.2338          1.2324          1.2310          1.2296          1.2282          1.2269
          1.2257          1.2244          1.2231          1.2218          1.2206          1.2193          1.2181
          1.2168          1.2156          1.2144          1.2131          1.2119          1.2107          1.2094
          1.2082          1.2069          1.2057          1.2044          1.2031          1.2019          1.2006
          1.1993          1.1980          1.1967          1.1955          1.1942          1.1930          1.1917
          1.1905          1.1892          1.1880          1.1867          1.1854          1.1841          1.1828
          1.1815          1.1802          1.1789          1.1777          1.1764          1.1751          1.1738
          1.1726          1.1713          1.1700          1.1686          1.1673          1.1660          1.1646
          1.1633          1.1619          1.1605          1.1591          1.1577          1.1563          1.3218
          1.3190          1.3169          1.3151          1.3134          1.3119          1.3106          1.3094
          1.3083          1.3071          1.3061          1.3052          1.3042          1.3034          1.3026
          1.3018          1.3011          1.3004          1.2998          1.2992          1.2990          1.2985
          1.2980          1.2975          1.2971          1.2968          1.2965          1.2962          1.2959
          1.2956          1.2953          1.2950          1.2947          1.2944          1.2942          1.2939
          1.2937          1.2935          1.2932          1.2931          1.2930          1.2929          1.2928
          1.2927          1.2926          1.2925          1.2925          1.2924          1.2923          1.2923
          1.2922          1.2920          1.2919          1.2918          1.2917          1.2916          1.2915
          1.2914          1.2913          1.2912          1.2912          1.2911          1.2910          1.2909
          1.2909          1.2908          1.2907          1.2906          1.2905          1.2904          1.2903
          1.2902          1.2901          1.2900          1.2899          1.2898          1.2896          1.2894
          1.2893          1.2891          1.2890          1.2888          1.2887          1.2885          1.2884
          1.2882          1.2881          1.2880          1.2878          1.2876          1.2875          1.2872
          1.2870          1.2867          1.2865          1.2863          1.2861          1.2859          1.2856
          1.2853          1.2850          1.2846          1.2843          1.2840          1.2836          1.2832
          1.2828          1.2825          1.2813          1.2791          1.2768          1.2746          1.2725
          1.2703          1.2683          1.2663          1.2643          1.2624          1.2606          1.2588
          1.2571          1.2554          1.2538          1.2523          1.2509          1.2496          1.2482
          1.2469          1.2455          1.2442          1.2429          1.2416          1.2401          1.2387
          1.2372          1.2357          1.2343          1.2328          1.2314          1.2300          1.2286
          1.2272          1.2258          1.2244          1.2230          1.2216          1.2202          1.2188
          1.2175          1.2161          1.2148          1.2135          1.2123          1.2110          1.2097
          1.2085          1.2073          1.2060          1.2048          1.2036          1.2024          1.2012
          1.1999          1.1987          1.1974          1.1962          1.1949          1.1937          1.1924
          1.1911          1.1899          1.1886          1.1873          1.1861          1.1850          1.1837
          1.1825          1.1812          1.1800          1.1787          1.1775          1.1762          1.1749
          1.1736          1.1724          1.1711          1.1698          1.1685          1.1672          1.1660
          1.1647          1.1634          1.1621          1.1608          1.1595          1.1582          1.1568
          1.1555          1.1541          1.1528          1.1514          1.3118          1.3091          1.3070
          1.3053          1.3037          1.3023          1.3009          1.2996          1.2986          1.2976
          1.2966          1.2956          1.2947          1.2939          1.2931          1.2924          1.2917
          1.2911          1.2905          1.2899          1.2894          1.2891          1.2886          1.2882
          1.2878          1.2874          1.2871          1.2868          1.2866          1.2863          1.2861
          1.2858          1.2856          1.2854          1.2853          1.2852          1.2851          1.2850
          1.2849          1.2848          1.2847          1.2847          1.2846          1.2846          1.2845
          1.2845          1.2845          1.2844          1.2844          1.2844          1.2843          1.2843
          1.2842          1.2841          1.2840          1.2839          1.2838          1.2838          1.2837
          1.2836          1.2835          1.2835          1.2834          1.2834          1.2833          1.2833
          1.2832          1.2832          1.2831          1.2831          1.2830          1.2829          1.2828
          1.2828          1.2827          1.2826          1.2825          1.2824          1.2822          1.2821
          1.2819          1.2818          1.2816          1.2815          1.2814          1.2813          1.2811
          1.2810          1.2809          1.2807          1.2806          1.2804          1.2802          1.2799
          1.2797          1.2794          1.2792          1.2790          1.2787          1.2784          1.2781
          1.2778          1.2775          1.2771          1.2768          1.2764          1.2760          1.2757
          1.2753          1.2732          1.2710          1.2688          1.2666          1.2645          1.2624
          1.2605          1.2585          1.2566          1.2548          1.2530          1.2513          1.2496
          1.2480          1.2464          1.2448          1.2433          1.2418          1.2404          1.2390
          1.2377          1.2364          1.2352          1.2339          1.2326          1.2313          1.2299
          1.2286          1.2273          1.2260          1.2245          1.2229          1.2214          1.2201
          1.2188          1.2175          1.2162          1.2149          1.2137          1.2124          1.2110
          1.2097          1.2083          1.2069          1.2055          1.2041          1.2028          1.2015
          1.2003          1.1990          1.1978          1.1965          1.1953          1.1941          1.1929
          1.1917          1.1905          1.1892          1.1880          1.1868          1.1855          1.1843
          1.1830          1.1818          1.1805          1.1793          1.1780          1.1769          1.1757
          1.1745          1.1733          1.1721          1.1708          1.1696          1.1683          1.1671
          1.1658          1.1645          1.1632          1.1620          1.1607          1.1594          1.1582
          1.1569          1.1556          1.1543          1.1531          1.1518          1.1504          1.1491
          1.1478          1.1465          1.3017          1.2992          1.2972          1.2954          1.2939
          1.2925          1.2913          1.2901          1.2889          1.2879          1.2870          1.2861
          1.2853          1.2845          1.2837          1.2830          1.2823          1.2818          1.2812
          1.2806          1.2801          1.2796          1.2793          1.2789          1.2785          1.2782
          1.2779          1.2777          1.2775          1.2774          1.2773          1.2772          1.2771
          1.2771          1.2770          1.2769          1.2768          1.2768          1.2767          1.2767
          1.2765          1.2765          1.2765          1.2764          1.2764          1.2764          1.2764
          1.2764          1.2764          1.2764          1.2764          1.2764          1.2764          1.2764
          1.2763          1.2762          1.2762          1.2761          1.2761          1.2760          1.2760
          1.2759          1.2759          1.2758          1.2758          1.2758          1.2758          1.2757
          1.2757          1.2757          1.2756          1.2756          1.2755          1.2755          1.2754
          1.2754          1.2753          1.2752          1.2751          1.2750          1.2749          1.2747
          1.2746          1.2745          1.2743          1.2742          1.2741          1.2740          1.2739
          1.2737          1.2736          1.2735          1.2733          1.2731          1.2728          1.2726
          1.2723          1.2720          1.2718          1.2715          1.2712          1.2709          1.2706
          1.2703          1.2699          1.2696          1.2692          1.2688          1.2685          1.2672
          1.2649          1.2626          1.2604          1.2583          1.2564          1.2545          1.2526
          1.2507          1.2489          1.2472          1.2454          1.2438          1.2422          1.2406
          1.2391          1.2376          1.2361          1.2346          1.2331          1.2317          1.2302
          1.2288          1.2274          1.2262          1.2249          1.2236          1.2223          1.2210
          1.2198          1.2185          1.2172          1.2159          1.2146          1.2132          1.2117
          1.2102          1.2089          1.2077          1.2064          1.2052          1.2039          1.2027
          1.2015          1.2002          1.1990          1.1977          1.1964          1.1951          1.1937
          1.1923          1.1909          1.1896          1.1884          1.1871          1.1859          1.1847
          1.1835          1.1823          1.1811          1.1799          1.1787          1.1775          1.1762
          1.1750          1.1738          1.1725          1.1713          1.1701          1.1688          1.1676
          1.1665          1.1653          1.1641          1.1629          1.1618          1.1605          1.1593
          1.1580          1.1568          1.1555          1.1542          1.1529          1.1517          1.1504
          1.1492          1.1479          1.1466          1.1454          1.1441          1.1428          1.1415
          1.2917          1.2891          1.2873          1.2858          1.2842          1.2828          1.2816
          1.2805          1.2795          1.2785          1.2775          1.2766          1.2759          1.2751
          1.2744          1.2737          1.2731          1.2725          1.2719          1.2715          1.2710
          1.2706          1.2703          1.2700          1.2698          1.2696          1.2694          1.2692
          1.2690          1.2689          1.2689          1.2688          1.2688          1.2687          1.2687
          1.2686          1.2686          1.2686          1.2686          1.2685          1.2685          1.2684
          1.2684          1.2684          1.2684          1.2684          1.2684          1.2684          1.2685
          1.2685          1.2686          1.2686          1.2686          1.2687          1.2687          1.2686
          1.2685          1.2685          1.2685          1.2684          1.2684          1.2684          1.2684
          1.2683          1.2683          1.2683          1.2683          1.2683          1.2683          1.2683
          1.2682          1.2682          1.2682          1.2682          1.2681          1.2681          1.2681
          1.2680          1.2679          1.2678          1.2678          1.2677          1.2676          1.2674
          1.2673          1.2672          1.2671          1.2670          1.2669          1.2668          1.2666
          1.2665          1.2663          1.2662          1.2660          1.2657          1.2655          1.2652
          1.2649          1.2646          1.2643          1.2640          1.2637          1.2634          1.2631
          1.2627          1.2624          1.2620          1.2617          1.2612          1.2590          1.2567
          1.2545          1.2523          1.2502          1.2481          1.2461          1.2441          1.2424
          1.2408          1.2392          1.2377          1.2362          1.2348          1.2332          1.2318
          1.2303          1.2288          1.2274          1.2260          1.2245          1.2231          1.2217
          1.2203          1.2188          1.2174          1.2159          1.2147          1.2135          1.2122
          1.2109          1.2097          1.2084          1.2072          1.2059          1.2047          1.2034
          1.2021          1.2007          1.1992          1.1980          1.1968          1.1955          1.1943
          1.1931          1.1919          1.1906          1.1894          1.1882          1.1869          1.1857
          1.1844          1.1832          1.1819          1.1805          1.1792          1.1778          1.1766
          1.1754          1.1742          1.1730          1.1718          1.1707          1.1695          1.1682
          1.1670          1.1658          1.1646          1.1634          1.1621          1.1609          1.1597
          1.1585          1.1574          1.1562          1.1551          1.1539          1.1527          1.1515
          1.1503          1.1491          1.1478          1.1465          1.1453          1.1440          1.1428
          1.1415          1.1403          1.1390          1.1377          1.1365          1.2818          1.2793
          1.2774          1.2759          1.2746          1.2734          1.2721          1.2710          1.2700
          1.2691          1.2682          1.2674          1.2666          1.2659          1.2652          1.2646
          1.2641          1.2636          1.2631          1.2628          1.2625          1.2621          1.2618
          1.2615          1.2613          1.2612          1.2610          1.2609          1.2607          1.2606
          1.2606          1.2606          1.2605          1.2605          1.2605          1.2605          1.2605
          1.2605          1.2605          1.2605          1.2606          1.2606          1.2606          1.2605
          1.2605          1.2605          1.2606          1.2606          1.2607          1.2607          1.2608
          1.2609          1.2609          1.2610          1.2611          1.2611          1.2611          1.2610
          1.2609          1.2609          1.2609          1.2609          1.2609          1.2609          1.2609
          1.2609          1.2609          1.2609          1.2609          1.2609          1.2609          1.2609
          1.2609          1.2609          1.2609          1.2609          1.2609          1.2608          1.2608
          1.2608          1.2607          1.2606          1.2605          1.2604          1.2603          1.2602
          1.2601          1.2600          1.2599          1.2598          1.2597          1.2596          1.2594
          1.2593          1.2591          1.2589          1.2587          1.2584          1.2581          1.2578
          1.2575          1.2572          1.2569          1.2566          1.2563          1.2559          1.2556
          1.2552          1.2549          1.2544          1.2529          1.2507          1.2485          1.2463
          1.2442          1.2422          1.2402          1.2382          1.2364          1.2346          1.2328
          1.2311          1.2295          1.2281          1.2267          1.2254          1.2240          1.2227
          1.2214          1.2202          1.2188          1.2174          1.2160          1.2146          1.2132
          1.2118          1.2104          1.2090          1.2076          1.2062          1.2048          1.2035
          1.2022          1.2010          1.1998          1.1985          1.1973          1.1961          1.1949
          1.1937          1.1925          1.1912          1.1898          1.1884          1.1872          1.1860
          1.1848          1.1836          1.1824          1.1811          1.1799          1.1787          1.1775
          1.1762          1.1750          1.1737          1.1725          1.1712          1.1699          1.1687
          1.1674          1.1662          1.1650          1.1639          1.1627          1.1615          1.1603
          1.1591          1.1579          1.1567          1.1555          1.1543          1.1531          1.1518
          1.1507          1.1495          1.1484          1.1472          1.1461          1.1449          1.1437
          1.1426          1.1414          1.1402          1.1389          1.1377          1.1364          1.1352
          1.1339          1.1327          1.1315          1.2718          1.2696          1.2680          1.2664
          1.2650          1.2639          1.2629          1.2618          1.2609          1.2600          1.2591
          1.2584          1.2577          1.2571          1.2565          1.2561          1.2556          1.2552
          1.2548          1.2544          1.2541          1.2539          1.2536          1.2534          1.2531
          1.2529          1.2529          1.2528          1.2527          1.2526          1.2525          1.2525
          1.2525          1.2526          1.2526          1.2526          1.2527          1.2527          1.2527
          1.2528          1.2528          1.2529          1.2529          1.2530          1.2529          1.2528
          1.2529          1.2530          1.2531          1.2531          1.2532          1.2533          1.2534
          1.2535          1.2536          1.2537          1.2538          1.2538          1.2537          1.2537
          1.2536          1.2537          1.2537          1.2537          1.2537          1.2537          1.2537
          1.2537          1.2537          1.2537          1.2538          1.2538          1.2538          1.2538
          1.2538          1.2538          1.2538          1.2538          1.2538          1.2537          1.2537
          1.2536          1.2536          1.2535          1.2534          1.2533          1.2532          1.2531
          1.2530          1.2529          1.2528          1.2527          1.2526          1.2524          1.2523
          1.2521          1.2519          1.2517          1.2514          1.2511          1.2508          1.2504
          1.2501          1.2498          1.2495          1.2492          1.2489          1.2485          1.2481
          1.2475          1.2468          1.2446          1.2424          1.2403          1.2382          1.2362
          1.2342          1.2323          1.2304          1.2286          1.2269          1.2252          1.2236
          1.2220          1.2204          1.2189          1.2174          1.2161          1.2148          1.2136
          1.2123          1.2111          1.2098          1.2086          1.2073          1.2061          1.2048
          1.2034          1.2020          1.2006          1.1991          1.1978          1.1966          1.1954
          1.1940          1.1927          1.1914          1.1901          1.1888          1.1876          1.1864
          1.1853          1.1841          1.1829          1.1817          1.1804          1.1790          1.1777
          1.1765          1.1753          1.1741          1.1729          1.1717          1.1705          1.1693
          1.1681          1.1668          1.1656          1.1644          1.1631          1.1619          1.1606
          1.1594          1.1581          1.1570          1.1559          1.1548          1.1536          1.1525
          1.1513          1.1501          1.1489          1.1477          1.1465          1.1453          1.1441
          1.1429          1.1417          1.1406          1.1395          1.1383          1.1372          1.1360
          1.1349          1.1337          1.1325          1.1313          1.1301          1.1289          1.1276
          1.1265          1.2618          1.2597          1.2584          1.2571          1.2559          1.2548
          1.2537          1.2528          1.2519          1.2511          1.2504          1.2497          1.2492
          1.2487          1.2482          1.2477          1.2473          1.2470          1.2467          1.2463
          1.2460          1.2458          1.2457          1.2455          1.2453          1.2451          1.2450
          1.2450          1.2450          1.2449          1.2449          1.2448          1.2448          1.2449
          1.2450          1.2450          1.2451          1.2452          1.2452          1.2453          1.2453
          1.2454          1.2455          1.2456          1.2456          1.2456          1.2456          1.2456
          1.2457          1.2458          1.2459          1.2460          1.2461          1.2462          1.2464
          1.2465          1.2466          1.2466          1.2467          1.2467          1.2466          1.2466
          1.2466          1.2466          1.2466          1.2467          1.2467          1.2467          1.2467
          1.2467          1.2467          1.2468          1.2468          1.2468          1.2468          1.2468
          1.2468          1.2468          1.2468          1.2468          1.2468          1.2468          1.2467
          1.2467          1.2466          1.2465          1.2464          1.2463          1.2462          1.2461
          1.2460          1.2459          1.2458          1.2457          1.2455          1.2454          1.2452
          1.2450          1.2448          1.2445          1.2442          1.2438          1.2435          1.2431
          1.2428          1.2425          1.2422          1.2418          1.2413          1.2407          1.2400
          1.2383          1.2361          1.2340          1.2321          1.2302          1.2282          1.2263
          1.2245          1.2227          1.2210          1.2193          1.2177          1.2161          1.2146
          1.2131          1.2116          1.2102          1.2087          1.2073          1.2059          1.2045
          1.2033          1.2021          1.2009          1.1996          1.1984          1.1972          1.1960
          1.1947          1.1935          1.1922          1.1908          1.1894          1.1879          1.1867
          1.1855          1.1844          1.1832          1.1820          1.1808          1.1795          1.1782
          1.1769          1.1757          1.1745          1.1734          1.1722          1.1710          1.1697
          1.1683          1.1672          1.1660          1.1648          1.1636          1.1624          1.1612
          1.1600          1.1588          1.1575          1.1563          1.1551          1.1539          1.1526
          1.1514          1.1502          1.1490          1.1479          1.1468          1.1457          1.1447
          1.1435          1.1423          1.1411          1.1400          1.1388          1.1376          1.1364
          1.1352          1.1340          1.1329          1.1318          1.1307          1.1295          1.1284
          1.1272          1.1261          1.1249          1.1237          1.1226          1.1214          1.2518
          1.2500          1.2488          1.2478          1.2468          1.2459          1.2451          1.2441
          1.2431          1.2424          1.2418          1.2412          1.2406          1.2404          1.2399
          1.2395          1.2391          1.2388          1.2387          1.2384          1.2381          1.2379
          1.2377          1.2378          1.2376          1.2375          1.2374          1.2372          1.2373
          1.2373          1.2373          1.2373          1.2373          1.2373          1.2375          1.2376
          1.2377          1.2377          1.2378          1.2379          1.2380          1.2381          1.2382
          1.2383          1.2384          1.2385          1.2385          1.2384          1.2384          1.2385
          1.2387          1.2388          1.2389          1.2390          1.2392          1.2393          1.2394
          1.2395          1.2396          1.2397          1.2397          1.2397          1.2396          1.2396
          1.2396          1.2397          1.2397          1.2397          1.2397          1.2398          1.2398
          1.2398          1.2398          1.2398          1.2399          1.2399          1.2399          1.2399
          1.2399          1.2399          1.2399          1.2399          1.2399          1.2398          1.2398
          1.2397          1.2396          1.2396          1.2395          1.2394          1.2393          1.2392
          1.2391          1.2389          1.2388          1.2387          1.2385          1.2383          1.2381
          1.2378          1.2375          1.2372          1.2369          1.2365          1.2362          1.2358
          1.2355          1.2350          1.2343          1.2337          1.2330          1.2318          1.2297
          1.2276          1.2255          1.2235          1.2216          1.2197          1.2180          1.2164
          1.2148          1.2133          1.2118          1.2102          1.2087          1.2072          1.2057
          1.2043          1.2029          1.2015          1.2001          1.1987          1.1973          1.1959
          1.1945          1.1931          1.1919          1.1907          1.1895          1.1883          1.1871
          1.1859          1.1847          1.1835          1.1823          1.1811          1.1797          1.1782
          1.1769          1.1758          1.1746          1.1735          1.1723          1.1712          1.1700
          1.1689          1.1678          1.1665          1.1652          1.1639          1.1627          1.1616
          1.1604          1.1590          1.1578          1.1567          1.1555          1.1543          1.1531
          1.1519          1.1507          1.1495          1.1483          1.1471          1.1459          1.1447
          1.1435          1.1423          1.1410          1.1399          1.1388          1.1378          1.1367
          1.1356          1.1346          1.1334          1.1323          1.1311          1.1299          1.1287
          1.1276          1.1264          1.1253          1.1242          1.1231          1.1219          1.1208
          1.1197          1.1186          1.1174          1.1163          1.2420          1.2405          1.2394
          1.2383          1.2374          1.2367          1.2360          1.2350          1.2341          1.2332
          1.2327          1.2321          1.2317          1.2313          1.2312          1.2309          1.2305
          1.2302          1.2300          1.2300          1.2298          1.2296          1.2294          1.2293
          1.2295          1.2294          1.2293          1.2292          1.2291          1.2292          1.2293
          1.2294          1.2294          1.2294          1.2295          1.2296          1.2297          1.2299
          1.2300          1.2301          1.2302          1.2303          1.2304          1.2305          1.2307
          1.2308          1.2309          1.2309          1.2309          1.2309          1.2310          1.2311
          1.2313          1.2314          1.2315          1.2317          1.2319          1.2320          1.2321
          1.2323          1.2324          1.2324          1.2323          1.2323          1.2323          1.2323
          1.2323          1.2324          1.2324          1.2324          1.2325          1.2325          1.2325
          1.2325          1.2326          1.2326          1.2326          1.2326          1.2327          1.2327
          1.2327          1.2327          1.2327          1.2327          1.2326          1.2326          1.2325
          1.2324          1.2324          1.2323          1.2322          1.2321          1.2320          1.2319
          1.2317          1.2316          1.2314          1.2313          1.2311          1.2309          1.2306
          1.2303          1.2300          1.2297          1.2293          1.2286          1.2279          1.2273
          1.2267          1.2260          1.2254          1.2246          1.2226          1.2206          1.2186
          1.2167          1.2148          1.2130          1.2112          1.2095          1.2078          1.2061
          1.2047          1.2033          1.2019          1.2006          1.1993          1.1980          1.1968
          1.1954          1.1940          1.1926          1.1913          1.1899          1.1885          1.1872
          1.1858          1.1844          1.1830          1.1816          1.1805          1.1793          1.1781
          1.1769          1.1757          1.1745          1.1734          1.1722          1.1710          1.1698
          1.1685          1.1671          1.1659          1.1648          1.1637          1.1625          1.1614
          1.1603          1.1592          1.1580          1.1569          1.1557          1.1546          1.1533
          1.1521          1.1509          1.1497          1.1485          1.1473          1.1462          1.1450
          1.1438          1.1427          1.1415          1.1403          1.1391          1.1379          1.1368
          1.1356          1.1344          1.1331          1.1319          1.1309          1.1298          1.1288
          1.1277          1.1267          1.1256          1.1246          1.1235          1.1223          1.1211
          1.1200          1.1188          1.1177          1.1166          1.1155          1.1144          1.1133
          1.1122          1.1112          1.2314          1.2302          1.2289          1.2280          1.2274
          1.2269          1.2259          1.2251          1.2242          1.2234          1.2227          1.2223
          1.2219          1.2215          1.2215          1.2214          1.2211          1.2209          1.2206
          1.2207          1.2206          1.2205          1.2203          1.2202          1.2203          1.2205
          1.2204          1.2204          1.2203          1.2204          1.2206          1.2207          1.2208
          1.2208          1.2209          1.2210          1.2212          1.2214          1.2215          1.2217
          1.2218          1.2220          1.2221          1.2222          1.2224          1.2225          1.2226
          1.2228          1.2228          1.2228          1.2228          1.2230          1.2231          1.2233
          1.2234          1.2236          1.2238          1.2240          1.2241          1.2243          1.2244
          1.2245          1.2245          1.2245          1.2245          1.2244          1.2245          1.2245
          1.2246          1.2246          1.2247          1.2247          1.2247          1.2248          1.2248
          1.2249          1.2249          1.2249          1.2250          1.2250          1.2250          1.2251
          1.2251          1.2251          1.2250          1.2250          1.2250          1.2249          1.2249
          1.2248          1.2247          1.2246          1.2245          1.2244          1.2243          1.2242
          1.2241          1.2239          1.2238          1.2236          1.2234          1.2229          1.2223
          1.2217          1.2210          1.2204          1.2197          1.2190          1.2183          1.2178
          1.2172          1.2165          1.2146          1.2126          1.2107          1.2089          1.2070
          1.2053          1.2036          1.2019          1.2003          1.1987          1.1972          1.1957
          1.1942          1.1928          1.1915          1.1903          1.1891          1.1879          1.1867
          1.1855          1.1843          1.1831          1.1819          1.1806          1.1793          1.1779
          1.1766          1.1752          1.1740          1.1727          1.1714          1.1701          1.1688
          1.1676          1.1664          1.1653          1.1641          1.1630          1.1619          1.1607
          1.1596          1.1584          1.1570          1.1558          1.1547          1.1537          1.1526
          1.1514          1.1503          1.1492          1.1481          1.1470          1.1459          1.1448
          1.1437          1.1425          1.1414          1.1402          1.1390          1.1379          1.1367
          1.1356          1.1345          1.1333          1.1322          1.1310          1.1299          1.1287
          1.1275          1.1264          1.1252          1.1240          1.1229          1.1219          1.1209
          1.1199          1.1188          1.1178          1.1168          1.1157          1.1147          1.1136
          1.1124          1.1113          1.1102          1.1092          1.1081          1.1070          1.1060
          1.2202          1.2194          1.2185          1.2180          1.2173          1.2164          1.2155
          1.2147          1.2139          1.2131          1.2124          1.2120          1.2117          1.2113
          1.2114          1.2114          1.2112          1.2110          1.2108          1.2109          1.2109
          1.2108          1.2107          1.2106          1.2108          1.2110          1.2111          1.2111
          1.2111          1.2112          1.2114          1.2116          1.2117          1.2118          1.2119
          1.2120          1.2123          1.2125          1.2127          1.2128          1.2130          1.2132
          1.2134          1.2135          1.2137          1.2139          1.2140          1.2142          1.2143
          1.2143          1.2144          1.2144          1.2146          1.2148          1.2150          1.2152
          1.2154          1.2156          1.2158          1.2160          1.2162          1.2163          1.2163
          1.2163          1.2164          1.2164          1.2164          1.2165          1.2165          1.2166
          1.2167          1.2167          1.2168          1.2168          1.2169          1.2169          1.2170
          1.2171          1.2171          1.2172          1.2172          1.2173          1.2173          1.2173
          1.2173          1.2173          1.2173          1.2172          1.2172          1.2172          1.2171
          1.2170          1.2170          1.2169          1.2168          1.2167          1.2165          1.2160
          1.2156          1.2151          1.2145          1.2141          1.2136          1.2131          1.2125
          1.2119          1.2112          1.2105          1.2098          1.2093          1.2088          1.2077
          1.2058          1.2040          1.2022          1.2004          1.1986          1.1969          1.1953
          1.1937          1.1921          1.1906          1.1891          1.1877          1.1863          1.1849
          1.1836          1.1823          1.1810          1.1797          1.1786          1.1774          1.1763
          1.1752          1.1740          1.1729          1.1718          1.1706          1.1695          1.1684
          1.1672          1.1659          1.1647          1.1634          1.1622          1.1609          1.1597
          1.1585          1.1572          1.1560          1.1548          1.1537          1.1526          1.1515
          1.1504          1.1493          1.1482          1.1469          1.1457          1.1447          1.1436
          1.1426          1.1415          1.1404          1.1394          1.1383          1.1372          1.1361
          1.1350          1.1339          1.1328          1.1317          1.1306          1.1296          1.1285
          1.1274          1.1263          1.1252          1.1241          1.1230          1.1219          1.1207
          1.1196          1.1184          1.1173          1.1161          1.1150          1.1140          1.1131
          1.1121          1.1111          1.1101          1.1091          1.1081          1.1071          1.1061
          1.1050          1.1039          1.1028          1.1018          1.1008          1.2099          1.2088
          1.2081          1.2070          1.2061          1.2052          1.2043          1.2035          1.2027
          1.2019          1.2012          1.2009          1.2005          1.2002          1.2005          1.2005
          1.2003          1.2001          1.2001          1.2002          1.2003          1.2003          1.2002
          1.2002          1.2005          1.2007          1.2008          1.2008          1.2009          1.2011
          1.2013          1.2016          1.2017          1.2019          1.2020          1.2023          1.2025
          1.2028          1.2030          1.2032          1.2035          1.2037          1.2039          1.2041
          1.2043          1.2045          1.2047          1.2049          1.2050          1.2051          1.2052
          1.2053          1.2055          1.2057          1.2059          1.2062          1.2065          1.2067
          1.2069          1.2072          1.2074          1.2075          1.2075          1.2076          1.2076
          1.2077          1.2077          1.2078          1.2079          1.2080          1.2081          1.2082
          1.2083          1.2084          1.2085          1.2086          1.2087          1.2087          1.2088
          1.2089          1.2090          1.2090          1.2091          1.2092          1.2092          1.2092
          1.2092          1.2092          1.2092          1.2092          1.2091          1.2088          1.2084
          1.2081          1.2077          1.2073          1.2069          1.2065          1.2060          1.2055
          1.2051          1.2045          1.2041          1.2037          1.2032          1.2027          1.2022
          1.2017          1.2010          1.2004          1.1999          1.1981          1.1963          1.1945
          1.1927          1.1910          1.1894          1.1878          1.1863          1.1847          1.1832
          1.1818          1.1804          1.1791          1.1777          1.1764          1.1752          1.1739
          1.1727          1.1714          1.1702          1.1691          1.1678          1.1667          1.1657
          1.1646          1.1635          1.1624          1.1614          1.1603          1.1592          1.1581
          1.1570          1.1560          1.1549          1.1538          1.1527          1.1516          1.1504
          1.1492          1.1480          1.1468          1.1456          1.1444          1.1433          1.1422
          1.1411          1.1401          1.1390          1.1380          1.1367          1.1357          1.1347
          1.1336          1.1326          1.1316          1.1306          1.1295          1.1285          1.1274
          1.1264          1.1253          1.1242          1.1232          1.1221          1.1211          1.1202
          1.1192          1.1182          1.1172          1.1161          1.1150          1.1139          1.1128
          1.1117          1.1106          1.1095          1.1084          1.1072          1.1063          1.1054
          1.1044          1.1035          1.1025          1.1016          1.1006          1.0996          1.0986
          1.0976          1.0966          1.0956          1.1994          1.1987          1.1975          1.1964
          1.1953          1.1944          1.1934          1.1926          1.1917          1.1910          1.1902
          1.1898          1.1894          1.1891          1.1894          1.1896          1.1895          1.1893
          1.1892          1.1894          1.1896          1.1896          1.1896          1.1896          1.1899
          1.1902          1.1904          1.1905          1.1906          1.1908          1.1911          1.1914
          1.1917          1.1918          1.1920          1.1923          1.1926          1.1929          1.1932
          1.1935          1.1938          1.1940          1.1943          1.1945          1.1948          1.1950
          1.1953          1.1955          1.1956          1.1958          1.1959          1.1960          1.1962
          1.1965          1.1968          1.1971          1.1974          1.1977          1.1979          1.1982
          1.1985          1.1987          1.1987          1.1988          1.1989          1.1990          1.1991
          1.1992          1.1993          1.1994          1.1996          1.1997          1.1998          1.1999
          1.2001          1.2002          1.2003          1.2004          1.2005          1.2006          1.2007
          1.2008          1.2009          1.2010          1.2011          1.2009          1.2007          1.2004
          1.2002          1.1999          1.1997          1.1994          1.1991          1.1985          1.1981
          1.1978          1.1975          1.1971          1.1967          1.1963          1.1958          1.1954
          1.1949          1.1944          1.1940          1.1936          1.1931          1.1927          1.1922
          1.1916          1.1908          1.1891          1.1874          1.1856          1.1839          1.1822
          1.1806          1.1790          1.1775          1.1760          1.1746          1.1732          1.1719
          1.1707          1.1695          1.1683          1.1671          1.1660          1.1648          1.1637
          1.1625          1.1614          1.1602          1.1591          1.1579          1.1568          1.1557
          1.1547          1.1537          1.1526          1.1516          1.1506          1.1495          1.1485
          1.1474          1.1464          1.1454          1.1443          1.1433          1.1423          1.1412
          1.1402          1.1392          1.1381          1.1371          1.1360          1.1348          1.1337
          1.1325          1.1313          1.1303          1.1293          1.1283          1.1271          1.1262
          1.1252          1.1242          1.1232          1.1222          1.1212          1.1202          1.1191
          1.1181          1.1171          1.1161          1.1150          1.1140          1.1130          1.1121
          1.1112          1.1102          1.1093          1.1084          1.1073          1.1062          1.1052
          1.1041          1.1030          1.1019          1.1008          1.0998          1.0988          1.0979
          1.0970          1.0961          1.0951          1.0942          1.0933          1.0923          1.0914
          1.0904          1.1922          1.1902          1.1889          1.1877          1.1865          1.1854
          1.1844          1.1834          1.1825          1.1817          1.1809          1.1802          1.1795
          1.1792          1.1789          1.1790          1.1793          1.1794          1.1793          1.1791
          1.1793          1.1796          1.1798          1.1798          1.1798          1.1800          1.1804
          1.1807          1.1810          1.1811          1.1812          1.1816          1.1819          1.1823
          1.1825          1.1828          1.1830          1.1834          1.1837          1.1841          1.1844
          1.1847          1.1850          1.1853          1.1856          1.1859          1.1862          1.1865
          1.1868          1.1870          1.1872          1.1873          1.1875          1.1877          1.1879
          1.1882          1.1885          1.1888          1.1892          1.1895          1.1898          1.1901
          1.1904          1.1905          1.1907          1.1908          1.1909          1.1910          1.1911
          1.1912          1.1913          1.1915          1.1917          1.1918          1.1920          1.1921
          1.1922          1.1924          1.1925          1.1927          1.1928          1.1928          1.1927
          1.1926          1.1925          1.1923          1.1919          1.1917          1.1915          1.1912
          1.1910          1.1908          1.1905          1.1902          1.1899          1.1894          1.1888
          1.1883          1.1880          1.1877          1.1874          1.1870          1.1865          1.1860
          1.1855          1.1850          1.1846          1.1842          1.1838          1.1833          1.1829
          1.1817          1.1800          1.1784          1.1767          1.1751          1.1735          1.1720
          1.1705          1.1690          1.1676          1.1662          1.1649          1.1636          1.1623
          1.1612          1.1600          1.1589          1.1579          1.1568          1.1558          1.1547
          1.1537          1.1527          1.1517          1.1507          1.1496          1.1485          1.1473
          1.1463          1.1452          1.1441          1.1431          1.1421          1.1411          1.1401
          1.1391          1.1381          1.1371          1.1361          1.1351          1.1341          1.1330
          1.1320          1.1310          1.1300          1.1290          1.1280          1.1270          1.1260
          1.1250          1.1240          1.1229          1.1217          1.1206          1.1195          1.1184
          1.1175          1.1165          1.1155          1.1145          1.1135          1.1125          1.1115
          1.1105          1.1095          1.1085          1.1075          1.1065          1.1054          1.1045
          1.1036          1.1026          1.1017          1.1008          1.0999          1.0989          1.0979
          1.0969          1.0958          1.0947          1.0936          1.0925          1.0916          1.0907
          1.0898          1.0888          1.0879          1.0870          1.0861          1.0852          1.1845
          1.1819          1.1798          1.1780          1.1770          1.1763          1.1752          1.1742
          1.1733          1.1724          1.1716          1.1709          1.1702          1.1695          1.1690
          1.1688          1.1687          1.1690          1.1693          1.1694          1.1694          1.1694
          1.1697          1.1700          1.1702          1.1703          1.1704          1.1708          1.1712
          1.1716          1.1718          1.1720          1.1723          1.1727          1.1731          1.1734
          1.1738          1.1740          1.1744          1.1748          1.1751          1.1755          1.1759
          1.1762          1.1766          1.1769          1.1772          1.1776          1.1779          1.1782
          1.1785          1.1787          1.1789          1.1792          1.1794          1.1796          1.1798
          1.1801          1.1805          1.1808          1.1812          1.1815          1.1819          1.1822
          1.1825          1.1826          1.1828          1.1829          1.1830          1.1832          1.1833
          1.1834          1.1836          1.1838          1.1840          1.1841          1.1842          1.1842
          1.1842          1.1842          1.1840          1.1840          1.1839          1.1838          1.1837
          1.1837          1.1836          1.1835          1.1830          1.1826          1.1824          1.1822
          1.1819          1.1817          1.1814          1.1812          1.1808          1.1803          1.1797
          1.1791          1.1786          1.1783          1.1780          1.1776          1.1772          1.1768
          1.1762          1.1757          1.1753          1.1749          1.1745          1.1741          1.1727
          1.1711          1.1694          1.1679          1.1663          1.1648          1.1634          1.1619
          1.1606          1.1592          1.1580          1.1567          1.1555          1.1543          1.1531
          1.1520          1.1509          1.1498          1.1488          1.1478          1.1468          1.1458
          1.1448          1.1438          1.1429          1.1419          1.1409          1.1399          1.1390
          1.1380          1.1370          1.1360          1.1349          1.1338          1.1328          1.1318
          1.1308          1.1298          1.1288          1.1279          1.1269          1.1259          1.1249
          1.1239          1.1230          1.1220          1.1210          1.1200          1.1190          1.1180
          1.1170          1.1160          1.1150          1.1140          1.1130          1.1120          1.1109
          1.1098          1.1088          1.1079          1.1069          1.1059          1.1049          1.1040
          1.1030          1.1020          1.1010          1.1000          1.0989          1.0979          1.0969
          1.0960          1.0951          1.0942          1.0933          1.0924          1.0914          1.0905
          1.0896          1.0886          1.0875          1.0864          1.0854          1.0844          1.0835
          1.0826          1.0817          1.0808          1.0799          1.1752          1.1726          1.1705
          1.1686          1.1669          1.1657          1.1650          1.1646          1.1639          1.1630
          1.1622          1.1615          1.1608          1.1602          1.1596          1.1590          1.1588
          1.1587          1.1590          1.1594          1.1598          1.1598          1.1598          1.1602
          1.1605          1.1609          1.1611          1.1612          1.1616          1.1620          1.1625
          1.1629          1.1631          1.1634          1.1638          1.1642          1.1647          1.1651
          1.1654          1.1658          1.1662          1.1666          1.1670          1.1674          1.1678
          1.1682          1.1685          1.1689          1.1693          1.1696          1.1700          1.1703
          1.1706          1.1708          1.1711          1.1713          1.1715          1.1718          1.1721
          1.1724          1.1728          1.1732          1.1736          1.1739          1.1743          1.1746
          1.1748          1.1750          1.1751          1.1753          1.1754          1.1755          1.1755
          1.1755          1.1755          1.1756          1.1756          1.1756          1.1756          1.1756
          1.1756          1.1755          1.1752          1.1751          1.1751          1.1750          1.1750
          1.1749          1.1749          1.1747          1.1741          1.1736          1.1734          1.1732
          1.1730          1.1727          1.1725          1.1722          1.1718          1.1712          1.1706
          1.1700          1.1694          1.1689          1.1685          1.1682          1.1678          1.1675
          1.1670          1.1665          1.1661          1.1657          1.1650          1.1635          1.1619
          1.1604          1.1589          1.1574          1.1560          1.1546          1.1533          1.1520
          1.1507          1.1495          1.1483          1.1472          1.1461          1.1450          1.1439
          1.1429          1.1418          1.1408          1.1397          1.1387          1.1377          1.1368
          1.1358          1.1349          1.1339          1.1330          1.1320          1.1311          1.1302
          1.1292          1.1283          1.1274          1.1265          1.1255          1.1246          1.1236
          1.1225          1.1215          1.1205          1.1195          1.1186          1.1176          1.1167
          1.1157          1.1148          1.1138          1.1129          1.1119          1.1109          1.1100
          1.1090          1.1080          1.1070          1.1060          1.1050          1.1040          1.1030
          1.1020          1.1010          1.1002          1.0992          1.0982          1.0973          1.0963
          1.0953          1.0944          1.0934          1.0924          1.0914          1.0904          1.0894
          1.0884          1.0875          1.0866          1.0858          1.0849          1.0840          1.0831
          1.0821          1.0812          1.0803          1.0793          1.0782          1.0772          1.0763
          1.0754          1.0746          1.1662          1.1634          1.1613          1.1595          1.1579
          1.1564          1.1549          1.1543          1.1539          1.1536          1.1533          1.1526
          1.1519          1.1513          1.1508          1.1502          1.1497          1.1495          1.1494
          1.1497          1.1502          1.1506          1.1509          1.1509          1.1512          1.1516
          1.1520          1.1524          1.1526          1.1529          1.1534          1.1539          1.1544
          1.1548          1.1550          1.1555          1.1559          1.1564          1.1568          1.1573
          1.1576          1.1581          1.1585          1.1589          1.1594          1.1598          1.1602
          1.1606          1.1610          1.1614          1.1618          1.1622          1.1625          1.1629
          1.1631          1.1634          1.1637          1.1639          1.1642          1.1644          1.1648
          1.1652          1.1656          1.1659          1.1663          1.1667          1.1670          1.1672
          1.1672          1.1673          1.1673          1.1673          1.1674          1.1674          1.1674
          1.1672          1.1672          1.1673          1.1673          1.1673          1.1674          1.1674
          1.1674          1.1671          1.1667          1.1667          1.1667          1.1666          1.1666
          1.1666          1.1665          1.1661          1.1655          1.1649          1.1647          1.1645
          1.1643          1.1641          1.1638          1.1635          1.1630          1.1624          1.1618
          1.1611          1.1605          1.1598          1.1594          1.1591          1.1587          1.1584
          1.1580          1.1576          1.1572          1.1561          1.1545          1.1530          1.1515
          1.1500          1.1486          1.1473          1.1461          1.1448          1.1436          1.1425
          1.1413          1.1402          1.1391          1.1381          1.1370          1.1360          1.1350
          1.1340          1.1330          1.1321          1.1311          1.1301          1.1291          1.1281
          1.1271          1.1261          1.1252          1.1243          1.1234          1.1225          1.1216
          1.1207          1.1198          1.1189          1.1180          1.1171          1.1162          1.1153
          1.1144          1.1135          1.1126          1.1116          1.1105          1.1096          1.1086
          1.1077          1.1068          1.1058          1.1049          1.1039          1.1030          1.1020
          1.1011          1.1001          1.0991          1.0981          1.0972          1.0962          1.0952
          1.0942          1.0933          1.0923          1.0915          1.0906          1.0897          1.0888
          1.0878          1.0869          1.0859          1.0849          1.0839          1.0829          1.0819
          1.0809          1.0801          1.0792          1.0783          1.0774          1.0766          1.0757
          1.0748          1.0739          1.0729          1.0720          1.0711          1.0701          1.0692
          1.1573          1.1543          1.1521          1.1502          1.1489          1.1476          1.1462
          1.1450          1.1441          1.1437          1.1434          1.1433          1.1432          1.1428
          1.1423          1.1418          1.1414          1.1409          1.1406          1.1405          1.1408
          1.1413          1.1418          1.1423          1.1424          1.1427          1.1432          1.1436
          1.1441          1.1444          1.1447          1.1452          1.1457          1.1462          1.1467
          1.1471          1.1475          1.1480          1.1485          1.1489          1.1494          1.1498
          1.1503          1.1507          1.1512          1.1517          1.1521          1.1526          1.1530
          1.1534          1.1538          1.1542          1.1546          1.1550          1.1554          1.1557
          1.1560          1.1563          1.1565          1.1568          1.1571          1.1573          1.1576
          1.1579          1.1582          1.1585          1.1588          1.1590          1.1593          1.1592
          1.1593          1.1594          1.1594          1.1595          1.1595          1.1595          1.1595
          1.1592          1.1592          1.1593          1.1593          1.1594          1.1594          1.1594
          1.1593          1.1589          1.1586          1.1585          1.1585          1.1585          1.1585
          1.1585          1.1583          1.1578          1.1572          1.1566          1.1563          1.1561
          1.1559          1.1556          1.1554          1.1549          1.1543          1.1537          1.1531
          1.1524          1.1518          1.1511          1.1505          1.1502          1.1498          1.1495
          1.1491          1.1488          1.1473          1.1458          1.1444          1.1429          1.1415
          1.1402          1.1389          1.1376          1.1364          1.1352          1.1341          1.1331
          1.1321          1.1311          1.1301          1.1292          1.1282          1.1273          1.1263
          1.1254          1.1244          1.1235          1.1225          1.1216          1.1206          1.1197
          1.1187          1.1177          1.1168          1.1158          1.1149          1.1141          1.1132
          1.1123          1.1114          1.1105          1.1096          1.1088          1.1079          1.1070
          1.1062          1.1053          1.1044          1.1035          1.1027          1.1018          1.1008
          1.0998          1.0988          1.0979          1.0970          1.0961          1.0951          1.0942
          1.0932          1.0923          1.0913          1.0904          1.0894          1.0885          1.0875
          1.0866          1.0856          1.0846          1.0838          1.0829          1.0821          1.0812
          1.0804          1.0794          1.0785          1.0775          1.0765          1.0755          1.0746
          1.0736          1.0727          1.0718          1.0710          1.0701          1.0692          1.0683
          1.0675          1.0666          1.0657          1.0648          1.0639          1.1482          1.1452
          1.1430          1.1411          1.1395          1.1383          1.1373          1.1363          1.1352
          1.1341          1.1338          1.1336          1.1335          1.1335          1.1335          1.1334
          1.1330          1.1326          1.1323          1.1319          1.1318          1.1321          1.1326
          1.1332          1.1338          1.1341          1.1344          1.1349          1.1353          1.1358
          1.1363          1.1365          1.1371          1.1376          1.1382          1.1387          1.1392
          1.1396          1.1401          1.1407          1.1412          1.1417          1.1422          1.1426
          1.1431          1.1436          1.1441          1.1446          1.1450          1.1455          1.1459
          1.1464          1.1468          1.1472          1.1476          1.1480          1.1483          1.1485
          1.1487          1.1489          1.1491          1.1493          1.1495          1.1496          1.1499
          1.1502          1.1505          1.1508          1.1511          1.1514          1.1515          1.1514
          1.1515          1.1515          1.1516          1.1516          1.1517          1.1517          1.1515
          1.1512          1.1513          1.1513          1.1514          1.1515          1.1515          1.1516
          1.1512          1.1508          1.1505          1.1505          1.1505          1.1505          1.1504
          1.1504          1.1500          1.1494          1.1488          1.1482          1.1479          1.1477
          1.1474          1.1472          1.1468          1.1463          1.1457          1.1450          1.1444
          1.1438          1.1431          1.1425          1.1418          1.1413          1.1410          1.1407
          1.1400          1.1386          1.1372          1.1358          1.1344          1.1331          1.1318
          1.1306          1.1294          1.1282          1.1271          1.1260          1.1249          1.1239
          1.1229          1.1220          1.1211          1.1202          1.1193          1.1184          1.1176
          1.1167          1.1158          1.1149          1.1140          1.1131          1.1122          1.1113
          1.1103          1.1094          1.1085          1.1076          1.1067          1.1057          1.1048
          1.1040          1.1031          1.1022          1.1014          1.1005          1.0997          1.0988
          1.0980          1.0971          1.0963          1.0954          1.0945          1.0937          1.0928
          1.0919          1.0911          1.0901          1.0891          1.0882          1.0873          1.0864
          1.0854          1.0845          1.0836          1.0827          1.0817          1.0808          1.0799
          1.0789          1.0780          1.0770          1.0761          1.0753          1.0745          1.0736
          1.0728          1.0720          1.0711          1.0701          1.0692          1.0682          1.0672
          1.0663          1.0653          1.0645          1.0637          1.0628          1.0620          1.0611
          1.0602          1.0593          1.0585          1.1390          1.1359          1.1337          1.1321
          1.1305          1.1291          1.1279          1.1271          1.1264          1.1255          1.1246
          1.1241          1.1240          1.1239          1.1239          1.1241          1.1242          1.1244
          1.1240          1.1237          1.1235          1.1233          1.1235          1.1241          1.1247
          1.1253          1.1259          1.1261          1.1266          1.1272          1.1277          1.1282
          1.1286          1.1291          1.1297          1.1303          1.1308          1.1314          1.1319
          1.1324          1.1329          1.1335          1.1340          1.1345          1.1350          1.1355
          1.1360          1.1365          1.1370          1.1375          1.1380          1.1384          1.1387
          1.1391          1.1394          1.1398          1.1401          1.1404          1.1406          1.1408
          1.1410          1.1413          1.1415          1.1417          1.1418          1.1420          1.1423
          1.1426          1.1429          1.1432          1.1435          1.1438          1.1437          1.1436
          1.1437          1.1438          1.1438          1.1439          1.1440          1.1439          1.1436
          1.1433          1.1434          1.1435          1.1436          1.1437          1.1437          1.1436
          1.1432          1.1428          1.1425          1.1425          1.1425          1.1425          1.1424
          1.1423          1.1417          1.1411          1.1405          1.1399          1.1395          1.1393
          1.1390          1.1388          1.1382          1.1376          1.1370          1.1364          1.1358
          1.1352          1.1345          1.1339          1.1333          1.1327          1.1324          1.1314
          1.1300          1.1286          1.1273          1.1260          1.1247          1.1235          1.1223
          1.1212          1.1201          1.1190          1.1180          1.1169          1.1159          1.1150
          1.1140          1.1131          1.1122          1.1113          1.1105          1.1096          1.1088
          1.1079          1.1071          1.1063          1.1054          1.1046          1.1037          1.1029
          1.1020          1.1012          1.1003          1.0994          1.0985          1.0976          1.0967
          1.0958          1.0949          1.0940          1.0932          1.0924          1.0915          1.0907
          1.0898          1.0890          1.0882          1.0873          1.0865          1.0856          1.0848
          1.0839          1.0831          1.0822          1.0813          1.0805          1.0795          1.0786
          1.0777          1.0768          1.0759          1.0750          1.0741          1.0732          1.0723
          1.0714          1.0704          1.0695          1.0685          1.0677          1.0669          1.0661
          1.0653          1.0644          1.0636          1.0628          1.0619          1.0609          1.0600
          1.0590          1.0581          1.0573          1.0564          1.0556          1.0547          1.0539
          1.0531          1.1297          1.1267          1.1245          1.1227          1.1213          1.1202
          1.1190          1.1179          1.1171          1.1165          1.1160          1.1153          1.1145
          1.1145          1.1145          1.1145          1.1147          1.1149          1.1151          1.1154
          1.1153          1.1151          1.1149          1.1150          1.1156          1.1163          1.1169
          1.1176          1.1180          1.1185          1.1191          1.1196          1.1202          1.1207
          1.1212          1.1218          1.1224          1.1230          1.1236          1.1242          1.1247
          1.1253          1.1258          1.1264          1.1269          1.1274          1.1278          1.1283
          1.1287          1.1291          1.1296          1.1300          1.1304          1.1308          1.1312
          1.1316          1.1319          1.1323          1.1326          1.1328          1.1330          1.1332
          1.1335          1.1337          1.1339          1.1341          1.1342          1.1344          1.1348
          1.1351          1.1354          1.1357          1.1360          1.1361          1.1359          1.1359
          1.1360          1.1361          1.1362          1.1362          1.1363          1.1361          1.1358
          1.1355          1.1356          1.1357          1.1358          1.1359          1.1360          1.1356
          1.1353          1.1349          1.1345          1.1345          1.1345          1.1345          1.1345
          1.1340          1.1334          1.1328          1.1322          1.1315          1.1312          1.1309
          1.1306          1.1302          1.1297          1.1291          1.1285          1.1279          1.1273
          1.1267          1.1261          1.1255          1.1249          1.1242          1.1228          1.1215
          1.1201          1.1189          1.1176          1.1164          1.1153          1.1141          1.1130
          1.1120          1.1110          1.1100          1.1090          1.1081          1.1071          1.1062
          1.1053          1.1044          1.1035          1.1026          1.1017          1.1009          1.1001
          1.0993          1.0985          1.0976          1.0968          1.0960          1.0952          1.0944
          1.0936          1.0928          1.0920          1.0912          1.0904          1.0895          1.0887
          1.0878          1.0869          1.0860          1.0851          1.0843          1.0834          1.0826
          1.0818          1.0810          1.0801          1.0793          1.0785          1.0777          1.0768
          1.0760          1.0752          1.0743          1.0735          1.0726          1.0717          1.0709
          1.0701          1.0692          1.0683          1.0675          1.0666          1.0657          1.0648
          1.0638          1.0629          1.0620          1.0611          1.0602          1.0594          1.0586
          1.0578          1.0570          1.0562          1.0554          1.0545          1.0537          1.0528
          1.0518          1.0509          1.0501          1.0493          1.0484          1.0477          1.1203
          1.1174          1.1153          1.1136          1.1120          1.1108          1.1099          1.1090
          1.1080          1.1072          1.1068          1.1064          1.1060          1.1053          1.1051
          1.1052          1.1053          1.1054          1.1057          1.1059          1.1062          1.1066
          1.1068          1.1066          1.1066          1.1072          1.1079          1.1086          1.1093
          1.1099          1.1104          1.1110          1.1116          1.1122          1.1127          1.1133
          1.1139          1.1146          1.1152          1.1157          1.1163          1.1168          1.1173
          1.1178          1.1184          1.1189          1.1194          1.1197          1.1202          1.1207
[truncated: 3,505,956 more chars]
