# Supplementary material for: Quantifying the dynamic wing morphing of hovering hummingbird
Source: R Soc Open Sci. 2017 Sep 20;4(9):170307. doi: 10.1098/rsos.170307 (PMC5627076; doi:10.1098/rsos.170307)
Supplement: Reconstructed 3D hummingbird wing grid data [file rsos170307supp2.zip › wing_grid/grid08.xyz]

           2
         201         401           1
           1          51           1
          1.9129          1.9129          1.9129          1.9128          1.9126          1.9124          1.9121
          1.9117          1.9111          1.9104          1.9096          1.9087          1.9077          1.9065
          1.9054          1.9041          1.9029          1.9016          1.9003          1.8991          1.8978
          1.8967          1.8956          1.8945          1.8936          1.8927          1.8920          1.8913
          1.8907          1.8901          1.8896          1.8891          1.8887          1.8882          1.8878
          1.8873          1.8867          1.8862          1.8856          1.8849          1.8843          1.8836
          1.8828          1.8820          1.8812          1.8804          1.8795          1.8786          1.8777
          1.8767          1.8758          1.8748          1.8738          1.8728          1.8718          1.8708
          1.8697          1.8687          1.8676          1.8665          1.8655          1.8644          1.8633
          1.8622          1.8611          1.8601          1.8590          1.8579          1.8568          1.8557
          1.8546          1.8535          1.8524          1.8513          1.8502          1.8491          1.8480
          1.8469          1.8458          1.8447          1.8436          1.8425          1.8414          1.8403
          1.8393          1.8383          1.8373          1.8363          1.8353          1.8343          1.8334
          1.8324          1.8315          1.8306          1.8297          1.8288          1.8280          1.8271
          1.8263          1.8254          1.8245          1.8237          1.8228          1.8219          1.8209
          1.8200          1.8190          1.8179          1.8169          1.8157          1.8146          1.8134
          1.8121          1.8108          1.8094          1.8079          1.8064          1.8049          1.8032
          1.8015          1.7998          1.7980          1.7961          1.7941          1.7921          1.7900
          1.7879          1.7857          1.7834          1.7811          1.7787          1.7763          1.7738
          1.7713          1.7688          1.7662          1.7636          1.7609          1.7582          1.7555
          1.7528          1.7500          1.7472          1.7444          1.7416          1.7388          1.7359
          1.7331          1.7302          1.7274          1.7245          1.7216          1.7188          1.7160
          1.7131          1.7103          1.7075          1.7047          1.7019          1.6992          1.6964
          1.6937          1.6910          1.6884          1.6857          1.6831          1.6805          1.6780
          1.6754          1.6729          1.6705          1.6680          1.6655          1.6631          1.6607
          1.6583          1.6559          1.6535          1.6512          1.6489          1.6466          1.6443
          1.6421          1.6399          1.6377          1.6355          1.6334          1.6312          1.6291
          1.6269          1.6248          1.6227          1.6206          1.6184          1.6163          1.6142
          1.6120          1.6099          1.6077          1.6055          1.6033          1.9103          1.9124
          1.9149          1.9177          1.9181          1.9167          1.9157          1.9144          1.9119
          1.9096          1.9073          1.9053          1.9036          1.9023          1.9015          1.9010
          1.8991          1.8980          1.8978          1.8974          1.8969          1.8950          1.8932
          1.8923          1.8914          1.8902          1.8890          1.8865          1.8847          1.8834
          1.8821          1.8806          1.8792          1.8772          1.8750          1.8736          1.8723
          1.8709          1.8695          1.8681          1.8667          1.8646          1.8633          1.8620
          1.8608          1.8595          1.8583          1.8570          1.8558          1.8542          1.8531
          1.8520          1.8509          1.8499          1.8484          1.8476          1.8466          1.8455
          1.8445          1.8436          1.8426          1.8416          1.8407          1.8398          1.8389
          1.8381          1.8372          1.8363          1.8353          1.8341          1.8327          1.8311
          1.8294          1.8283          1.8276          1.8272          1.8268          1.8264          1.8259
          1.8253          1.8246          1.8237          1.8229          1.8220          1.8212          1.8203
          1.8193          1.8182          1.8172          1.8161          1.8148          1.8135          1.8122
          1.8108          1.8092          1.8076          1.8059          1.8042          1.8017          1.7995
          1.7963          1.7938          1.7904          1.7899          1.7883          1.7866          1.7847
          1.7821          1.7797          1.7774          1.7742          1.7708          1.7699          1.7679
          1.7658          1.7637          1.7605          1.7590          1.7568          1.7546          1.7520
          1.7498          1.7479          1.7457          1.7436          1.7414          1.7393          1.7370
          1.7349          1.7327          1.7305          1.7283          1.7261          1.7239          1.7216
          1.7189          1.7166          1.7151          1.7130          1.7110          1.7089          1.7069
          1.7050          1.7029          1.7009          1.6989          1.6971          1.6951          1.6932
          1.6913          1.6894          1.6880          1.6864          1.6847          1.6830          1.6812
          1.6791          1.6771          1.6751          1.6731          1.6712          1.6694          1.6675
          1.6657          1.6638          1.6620          1.6602          1.6583          1.6565          1.6546
          1.6528          1.6510          1.6492          1.6474          1.6456          1.6439          1.6422
          1.6405          1.6388          1.6371          1.6355          1.6338          1.6321          1.6304
          1.6288          1.6271          1.6255          1.6239          1.6225          1.6211          1.6195
          1.6213          1.6153          1.6128          1.6107          1.6087          1.6069          1.6053
          1.6037          1.6022          1.6006          1.9183          1.9192          1.9208          1.9224
          1.9234          1.9225          1.9217          1.9209          1.9190          1.9170          1.9150
          1.9131          1.9115          1.9104          1.9093          1.9071          1.9049          1.9039
          1.9033          1.9025          1.9005          1.8981          1.8962          1.8951          1.8938
          1.8925          1.8904          1.8879          1.8860          1.8846          1.8831          1.8816
          1.8801          1.8780          1.8755          1.8741          1.8727          1.8713          1.8699
          1.8685          1.8671          1.8651          1.8636          1.8623          1.8611          1.8598
          1.8586          1.8574          1.8561          1.8546          1.8533          1.8522          1.8512
          1.8501          1.8488          1.8476          1.8466          1.8455          1.8445          1.8435
          1.8427          1.8417          1.8407          1.8398          1.8390          1.8382          1.8374
          1.8364          1.8352          1.8336          1.8321          1.8302          1.8281          1.8270
          1.8258          1.8251          1.8245          1.8238          1.8230          1.8219          1.8208
          1.8196          1.8185          1.8175          1.8166          1.8157          1.8148          1.8137
          1.8126          1.8114          1.8101          1.8087          1.8072          1.8057          1.8040
          1.8022          1.8001          1.7978          1.7951          1.7919          1.7888          1.7857
          1.7836          1.7818          1.7802          1.7784          1.7762          1.7738          1.7710
          1.7682          1.7654          1.7630          1.7609          1.7589          1.7567          1.7544
          1.7522          1.7499          1.7477          1.7454          1.7432          1.7410          1.7389
          1.7368          1.7347          1.7326          1.7304          1.7282          1.7261          1.7240
          1.7218          1.7196          1.7174          1.7151          1.7127          1.7105          1.7085
          1.7066          1.7047          1.7028          1.7009          1.6989          1.6970          1.6951
          1.6933          1.6914          1.6896          1.6878          1.6863          1.6849          1.6834
          1.6819          1.6803          1.6787          1.6770          1.6752          1.6732          1.6712
          1.6692          1.6673          1.6656          1.6638          1.6620          1.6602          1.6585
          1.6567          1.6549          1.6532          1.6514          1.6497          1.6480          1.6463
          1.6445          1.6429          1.6413          1.6397          1.6381          1.6364          1.6349
          1.6333          1.6317          1.6301          1.6285          1.6269          1.6253          1.6237
          1.6221          1.6205          1.6190          1.6177          1.6163          1.6214          1.6115
          1.6086          1.6061          1.6040          1.6025          1.6013          1.6003          1.5991
          1.5978          1.9211          1.9218          1.9223          1.9226          1.9239          1.9251
          1.9264          1.9262          1.9242          1.9220          1.9198          1.9177          1.9159
          1.9149          1.9125          1.9102          1.9080          1.9071          1.9063          1.9050
          1.9025          1.9000          1.8983          1.8972          1.8958          1.8942          1.8916
          1.8890          1.8873          1.8859          1.8844          1.8828          1.8809          1.8783
          1.8762          1.8748          1.8734          1.8720          1.8705          1.8691          1.8671
          1.8650          1.8637          1.8625          1.8612          1.8600          1.8588          1.8575
          1.8559          1.8540          1.8529          1.8519          1.8508          1.8496          1.8481
          1.8467          1.8457          1.8446          1.8436          1.8426          1.8417          1.8409
          1.8399          1.8389          1.8380          1.8373          1.8365          1.8355          1.8344
          1.8329          1.8311          1.8293          1.8268          1.8246          1.8231          1.8219
          1.8211          1.8203          1.8193          1.8182          1.8171          1.8159          1.8147
          1.8135          1.8123          1.8113          1.8104          1.8094          1.8082          1.8070
          1.8058          1.8044          1.8030          1.8013          1.7996          1.7976          1.7957
          1.7929          1.7900          1.7869          1.7840          1.7808          1.7787          1.7770
          1.7752          1.7732          1.7713          1.7686          1.7659          1.7631          1.7603
          1.7580          1.7560          1.7538          1.7515          1.7493          1.7471          1.7450
          1.7427          1.7403          1.7382          1.7360          1.7339          1.7318          1.7297
          1.7276          1.7255          1.7233          1.7212          1.7191          1.7169          1.7149
          1.7125          1.7101          1.7078          1.7057          1.7037          1.7018          1.6999
          1.6981          1.6962          1.6943          1.6925          1.6907          1.6888          1.6870
          1.6855          1.6840          1.6826          1.6811          1.6797          1.6782          1.6766
          1.6750          1.6734          1.6714          1.6695          1.6675          1.6656          1.6638
          1.6621          1.6603          1.6585          1.6568          1.6551          1.6534          1.6516
          1.6499          1.6482          1.6466          1.6449          1.6432          1.6416          1.6400
          1.6384          1.6368          1.6353          1.6338          1.6322          1.6307          1.6291
          1.6275          1.6259          1.6243          1.6227          1.6210          1.6191          1.6173
          1.6157          1.6143          1.6125          1.6098          1.6065          1.6024          1.5994
          1.5975          1.5967          1.5965          1.5964          1.5959          1.5951          1.9215
          1.9215          1.9219          1.9232          1.9244          1.9255          1.9260          1.9264
          1.9273          1.9263          1.9241          1.9220          1.9206          1.9182          1.9158
          1.9135          1.9117          1.9110          1.9093          1.9068          1.9043          1.9020
          1.9008          1.8995          1.8975          1.8948          1.8922          1.8901          1.8886
          1.8871          1.8855          1.8831          1.8805          1.8781          1.8766          1.8752
          1.8738          1.8723          1.8706          1.8684          1.8662          1.8649          1.8636
          1.8623          1.8610          1.8598          1.8585          1.8564          1.8545          1.8533
          1.8522          1.8512          1.8498          1.8483          1.8469          1.8454          1.8441
          1.8434          1.8423          1.8413          1.8404          1.8398          1.8388          1.8378
          1.8369          1.8362          1.8353          1.8343          1.8332          1.8318          1.8303
          1.8279          1.8255          1.8234          1.8218          1.8203          1.8189          1.8176
          1.8161          1.8148          1.8136          1.8123          1.8111          1.8099          1.8087
          1.8074          1.8063          1.8053          1.8042          1.8031          1.8018          1.8004
          1.7988          1.7970          1.7951          1.7927          1.7902          1.7876          1.7849
          1.7820          1.7789          1.7766          1.7746          1.7725          1.7705          1.7684
          1.7660          1.7634          1.7608          1.7582          1.7559          1.7536          1.7513
          1.7491          1.7469          1.7448          1.7426          1.7403          1.7380          1.7358
          1.7337          1.7315          1.7295          1.7274          1.7253          1.7232          1.7210
          1.7189          1.7168          1.7147          1.7124          1.7101          1.7077          1.7056
          1.7036          1.7015          1.6996          1.6977          1.6958          1.6939          1.6922
          1.6904          1.6885          1.6868          1.6853          1.6838          1.6823          1.6809
          1.6794          1.6779          1.6764          1.6749          1.6733          1.6717          1.6699
          1.6680          1.6660          1.6641          1.6624          1.6606          1.6589          1.6571
          1.6554          1.6537          1.6520          1.6503          1.6486          1.6470          1.6453
          1.6436          1.6420          1.6405          1.6389          1.6373          1.6358          1.6343
          1.6328          1.6312          1.6297          1.6282          1.6266          1.6251          1.6235
          1.6219          1.6200          1.6180          1.6161          1.6142          1.6124          1.6106
          1.6082          1.6047          1.6007          1.5960          1.5922          1.5903          1.5899
          1.5906          1.5918          1.5923          1.5923          1.9206          1.9212          1.9218
          1.9223          1.9225          1.9223          1.9232          1.9241          1.9251          1.9260
          1.9270          1.9259          1.9235          1.9211          1.9188          1.9165          1.9157
          1.9133          1.9107          1.9082          1.9057          1.9044          1.9029          1.9002
          1.8975          1.8949          1.8926          1.8911          1.8895          1.8874          1.8847
          1.8821          1.8797          1.8782          1.8767          1.8752          1.8736          1.8713
          1.8691          1.8670          1.8657          1.8644          1.8631          1.8618          1.8605
          1.8583          1.8561          1.8546          1.8534          1.8523          1.8510          1.8496
          1.8481          1.8467          1.8452          1.8437          1.8424          1.8418          1.8408
          1.8397          1.8390          1.8384          1.8374          1.8364          1.8357          1.8348
          1.8339          1.8329          1.8318          1.8298          1.8273          1.8252          1.8232
          1.8213          1.8196          1.8180          1.8165          1.8150          1.8135          1.8120
          1.8104          1.8089          1.8074          1.8061          1.8048          1.8036          1.8023
          1.8012          1.8002          1.7990          1.7976          1.7959          1.7937          1.7914
          1.7891          1.7868          1.7844          1.7820          1.7792          1.7765          1.7743
          1.7721          1.7699          1.7675          1.7651          1.7628          1.7603          1.7578
          1.7556          1.7533          1.7509          1.7486          1.7464          1.7442          1.7420
          1.7397          1.7375          1.7353          1.7332          1.7310          1.7289          1.7268
          1.7248          1.7227          1.7206          1.7185          1.7164          1.7143          1.7119
          1.7096          1.7073          1.7052          1.7032          1.7011          1.6991          1.6972
          1.6952          1.6934          1.6916          1.6898          1.6880          1.6865          1.6850
          1.6835          1.6820          1.6805          1.6790          1.6775          1.6760          1.6745
          1.6730          1.6715          1.6699          1.6681          1.6662          1.6644          1.6625
          1.6608          1.6591          1.6573          1.6556          1.6539          1.6523          1.6506
          1.6489          1.6472          1.6456          1.6440          1.6423          1.6408          1.6392
          1.6377          1.6362          1.6347          1.6332          1.6317          1.6302          1.6287
          1.6272          1.6257          1.6242          1.6226          1.6209          1.6189          1.6170
          1.6150          1.6130          1.6111          1.6092          1.6070          1.6042          1.6000
          1.5946          1.5812          1.5802          1.5795          1.5792          1.5855          1.5868
          1.5885          1.5896          1.9187          1.9190          1.9192          1.9188          1.9192
          1.9201          1.9211          1.9217          1.9221          1.9226          1.9230          1.9234
          1.9237          1.9236          1.9213          1.9192          1.9166          1.9141          1.9116
          1.9091          1.9077          1.9051          1.9024          1.8996          1.8969          1.8949
          1.8933          1.8911          1.8884          1.8857          1.8830          1.8809          1.8794
          1.8779          1.8761          1.8737          1.8713          1.8690          1.8675          1.8661
          1.8648          1.8635          1.8618          1.8595          1.8573          1.8554          1.8542
          1.8531          1.8518          1.8503          1.8488          1.8473          1.8459          1.8444
          1.8430          1.8415          1.8404          1.8398          1.8388          1.8378          1.8373
          1.8366          1.8356          1.8348          1.8341          1.8332          1.8322          1.8299
          1.8276          1.8253          1.8234          1.8214          1.8196          1.8177          1.8160
          1.8143          1.8127          1.8112          1.8096          1.8081          1.8067          1.8053
          1.8039          1.8025          1.8011          1.7997          1.7982          1.7969          1.7957
          1.7939          1.7917          1.7895          1.7874          1.7852          1.7829          1.7807
          1.7782          1.7756          1.7731          1.7711          1.7688          1.7664          1.7640
          1.7615          1.7591          1.7566          1.7542          1.7521          1.7498          1.7475
          1.7452          1.7430          1.7409          1.7386          1.7363          1.7340          1.7319
          1.7298          1.7277          1.7256          1.7236          1.7215          1.7195          1.7175
          1.7154          1.7134          1.7111          1.7087          1.7064          1.7041          1.7021
          1.7001          1.6981          1.6962          1.6942          1.6923          1.6905          1.6887
          1.6870          1.6855          1.6841          1.6826          1.6812          1.6797          1.6782
          1.6767          1.6753          1.6738          1.6723          1.6708          1.6693          1.6678
          1.6660          1.6642          1.6624          1.6606          1.6589          1.6572          1.6555
          1.6538          1.6522          1.6505          1.6489          1.6472          1.6456          1.6440
          1.6424          1.6408          1.6393          1.6378          1.6363          1.6348          1.6334
          1.6320          1.6305          1.6291          1.6276          1.6261          1.6247          1.6232
          1.6216          1.6197          1.6178          1.6159          1.6139          1.6120          1.6100
          1.6080          1.6060          1.6038          1.6008          1.5964          1.5908          1.5814
          1.5803          1.5780          1.5785          1.5786          1.5830          1.5848          1.5868
          1.9160          1.9157          1.9158          1.9165          1.9168          1.9171          1.9175
          1.9179          1.9183          1.9187          1.9192          1.9196          1.9200          1.9199
          1.9193          1.9187          1.9166          1.9141          1.9121          1.9093          1.9065
          1.9037          1.9009          1.8982          1.8966          1.8941          1.8913          1.8885
          1.8858          1.8832          1.8816          1.8800          1.8778          1.8754          1.8730
          1.8706          1.8688          1.8674          1.8660          1.8647          1.8624          1.8601
          1.8579          1.8558          1.8546          1.8535          1.8519          1.8504          1.8489
          1.8474          1.8460          1.8445          1.8431          1.8417          1.8402          1.8388
          1.8381          1.8375          1.8364          1.8359          1.8353          1.8345          1.8337
          1.8330          1.8313          1.8292          1.8271          1.8248          1.8225          1.8206
          1.8187          1.8169          1.8150          1.8133          1.8116          1.8099          1.8082
          1.8067          1.8051          1.8037          1.8023          1.8009          1.7995          1.7982
          1.7968          1.7952          1.7933          1.7914          1.7894          1.7871          1.7850
          1.7829          1.7808          1.7787          1.7765          1.7740          1.7714          1.7691
          1.7670          1.7647          1.7623          1.7599          1.7574          1.7549          1.7525
          1.7501          1.7480          1.7456          1.7433          1.7411          1.7390          1.7368
          1.7345          1.7323          1.7300          1.7279          1.7258          1.7237          1.7217
          1.7197          1.7176          1.7157          1.7137          1.7118          1.7096          1.7074
          1.7052          1.7029          1.7007          1.6986          1.6966          1.6947          1.6927
          1.6908          1.6890          1.6871          1.6856          1.6841          1.6827          1.6813
          1.6798          1.6784          1.6770          1.6756          1.6741          1.6727          1.6712
          1.6698          1.6684          1.6669          1.6654          1.6637          1.6619          1.6602
          1.6585          1.6568          1.6551          1.6535          1.6519          1.6503          1.6486
          1.6470          1.6454          1.6439          1.6423          1.6407          1.6392          1.6378
          1.6363          1.6348          1.6334          1.6320          1.6306          1.6292          1.6278
          1.6264          1.6250          1.6236          1.6221          1.6204          1.6186          1.6167
          1.6148          1.6129          1.6109          1.6090          1.6070          1.6050          1.6030
          1.6008          1.5980          1.5940          1.5889          1.5834          1.5785          1.5759
          1.5758          1.5775          1.5782          1.5816          1.5841          1.9127          1.9136
          1.9138          1.9141          1.9144          1.9148          1.9151          1.9155          1.9158
          1.9162          1.9166          1.9170          1.9172          1.9166          1.9161          1.9155
          1.9149          1.9143          1.9122          1.9094          1.9066          1.9038          1.9010
          1.8990          1.8963          1.8934          1.8906          1.8878          1.8850          1.8833
          1.8816          1.8791          1.8767          1.8742          1.8718          1.8698          1.8684
          1.8670          1.8652          1.8629          1.8607          1.8584          1.8562          1.8550
          1.8537          1.8522          1.8506          1.8491          1.8476          1.8461          1.8447
          1.8433          1.8418          1.8404          1.8390          1.8375          1.8369          1.8363
          1.8353          1.8347          1.8342          1.8335          1.8324          1.8305          1.8285
          1.8264          1.8242          1.8219          1.8197          1.8178          1.8160          1.8141
          1.8123          1.8106          1.8088          1.8072          1.8055          1.8039          1.8024
          1.8010          1.7996          1.7982          1.7964          1.7947          1.7928          1.7910
          1.7891          1.7872          1.7853          1.7830          1.7807          1.7786          1.7765
          1.7744          1.7720          1.7695          1.7670          1.7649          1.7625          1.7601
          1.7577          1.7553          1.7529          1.7504          1.7480          1.7457          1.7434
          1.7411          1.7388          1.7367          1.7345          1.7322          1.7300          1.7278
          1.7257          1.7235          1.7215          1.7194          1.7174          1.7154          1.7134
          1.7115          1.7095          1.7075          1.7053          1.7031          1.7009          1.6987
          1.6967          1.6947          1.6927          1.6908          1.6889          1.6871          1.6854
          1.6839          1.6825          1.6810          1.6796          1.6782          1.6768          1.6754
          1.6740          1.6726          1.6712          1.6697          1.6683          1.6669          1.6655
          1.6640          1.6623          1.6606          1.6589          1.6572          1.6556          1.6540
          1.6523          1.6507          1.6491          1.6475          1.6459          1.6444          1.6428
          1.6413          1.6397          1.6383          1.6368          1.6354          1.6339          1.6326
          1.6312          1.6298          1.6284          1.6270          1.6256          1.6242          1.6228
          1.6213          1.6196          1.6178          1.6159          1.6141          1.6122          1.6103
          1.6083          1.6063          1.6044          1.6024          1.6004          1.5983          1.5957
          1.5924          1.5881          1.5834          1.5791          1.5764          1.5756          1.5764
          1.5779          1.5777          1.5813          1.9115          1.9118          1.9124          1.9124
          1.9127          1.9129          1.9132          1.9136          1.9139          1.9143          1.9147
          1.9150          1.9154          1.9158          1.9152          1.9146          1.9140          1.9135
          1.9129          1.9118          1.9108          1.9080          1.9052          1.9023          1.9001
          1.8974          1.8945          1.8916          1.8888          1.8860          1.8841          1.8824
          1.8799          1.8774          1.8749          1.8725          1.8704          1.8690          1.8676
          1.8657          1.8634          1.8610          1.8587          1.8565          1.8553          1.8540
          1.8525          1.8509          1.8494          1.8479          1.8465          1.8450          1.8435
          1.8421          1.8406          1.8392          1.8377          1.8365          1.8359          1.8352
          1.8344          1.8339          1.8334          1.8317          1.8297          1.8276          1.8254
          1.8231          1.8207          1.8185          1.8166          1.8147          1.8129          1.8111
          1.8094          1.8077          1.8060          1.8044          1.8029          1.8014          1.8000
          1.7982          1.7964          1.7945          1.7926          1.7907          1.7888          1.7869
          1.7849          1.7829          1.7807          1.7783          1.7760          1.7739          1.7715
          1.7690          1.7665          1.7642          1.7618          1.7594          1.7570          1.7545
          1.7520          1.7495          1.7471          1.7448          1.7425          1.7402          1.7379
          1.7357          1.7335          1.7312          1.7290          1.7267          1.7246          1.7225
          1.7204          1.7183          1.7163          1.7143          1.7123          1.7104          1.7083
          1.7062          1.7041          1.7019          1.6996          1.6975          1.6955          1.6935
          1.6915          1.6896          1.6877          1.6860          1.6845          1.6830          1.6815
          1.6800          1.6786          1.6772          1.6758          1.6743          1.6729          1.6715
          1.6701          1.6686          1.6672          1.6657          1.6643          1.6628          1.6611
          1.6594          1.6576          1.6560          1.6543          1.6527          1.6510          1.6494
          1.6478          1.6462          1.6446          1.6430          1.6414          1.6399          1.6384
          1.6369          1.6355          1.6340          1.6326          1.6312          1.6298          1.6284
          1.6270          1.6256          1.6242          1.6228          1.6213          1.6195          1.6177
          1.6159          1.6140          1.6121          1.6102          1.6082          1.6063          1.6043
          1.6022          1.6002          1.5982          1.5962          1.5939          1.5911          1.5877
          1.5840          1.5805          1.5779          1.5766          1.5764          1.5769          1.5775
          1.5786          1.9099          1.9101          1.9105          1.9110          1.9112          1.9112
          1.9115          1.9118          1.9121          1.9124          1.9128          1.9132          1.9136
          1.9140          1.9144          1.9142          1.9136          1.9131          1.9125          1.9120
          1.9111          1.9101          1.9091          1.9072          1.9044          1.9016          1.8992
          1.8963          1.8934          1.8906          1.8878          1.8853          1.8837          1.8814
          1.8788          1.8764          1.8739          1.8716          1.8700          1.8686          1.8669
          1.8646          1.8622          1.8599          1.8577          1.8560          1.8548          1.8533
          1.8518          1.8503          1.8487          1.8472          1.8458          1.8443          1.8428
          1.8413          1.8399          1.8384          1.8369          1.8357          1.8351          1.8344
          1.8337          1.8331          1.8314          1.8293          1.8271          1.8249          1.8226
          1.8202          1.8178          1.8159          1.8141          1.8122          1.8105          1.8087
          1.8070          1.8054          1.8038          1.8023          1.8008          1.7989          1.7970
          1.7951          1.7931          1.7912          1.7892          1.7872          1.7852          1.7832
          1.7811          1.7789          1.7765          1.7742          1.7718          1.7692          1.7667
          1.7642          1.7618          1.7593          1.7569          1.7544          1.7519          1.7494
          1.7469          1.7446          1.7422          1.7399          1.7376          1.7353          1.7331
          1.7309          1.7286          1.7263          1.7241          1.7220          1.7199          1.7179
          1.7158          1.7138          1.7118          1.7098          1.7077          1.7055          1.7034
          1.7011          1.6989          1.6968          1.6947          1.6927          1.6908          1.6889
          1.6870          1.6854          1.6839          1.6824          1.6809          1.6794          1.6780
          1.6765          1.6751          1.6736          1.6722          1.6707          1.6693          1.6678
          1.6663          1.6649          1.6634          1.6619          1.6602          1.6584          1.6567
          1.6549          1.6533          1.6516          1.6499          1.6483          1.6467          1.6450
          1.6434          1.6418          1.6402          1.6387          1.6372          1.6357          1.6342
          1.6328          1.6314          1.6300          1.6285          1.6271          1.6257          1.6243
          1.6229          1.6213          1.6196          1.6178          1.6160          1.6141          1.6122
          1.6103          1.6083          1.6063          1.6043          1.6023          1.6002          1.5982
          1.5962          1.5941          1.5920          1.5896          1.5868          1.5839          1.5812
          1.5789          1.5774          1.5765          1.5760          1.5759          1.5758          1.9074
          1.9078          1.9084          1.9089          1.9094          1.9100          1.9096          1.9097
          1.9100          1.9103          1.9107          1.9111          1.9114          1.9118          1.9122
          1.9126          1.9128          1.9123          1.9117          1.9112          1.9107          1.9099
          1.9089          1.9079          1.9070          1.9060          1.9035          1.9008          1.8979
          1.8950          1.8922          1.8894          1.8866          1.8849          1.8826          1.8801
          1.8776          1.8752          1.8728          1.8708          1.8694          1.8678          1.8655
          1.8631          1.8608          1.8586          1.8566          1.8554          1.8540          1.8524
          1.8508          1.8493          1.8478          1.8463          1.8448          1.8433          1.8418
          1.8403          1.8388          1.8372          1.8357          1.8347          1.8340          1.8333
          1.8324          1.8304          1.8283          1.8262          1.8239          1.8216          1.8192
          1.8168          1.8149          1.8131          1.8112          1.8095          1.8078          1.8061
          1.8045          1.8030          1.8011          1.7991          1.7971          1.7952          1.7931
          1.7911          1.7891          1.7871          1.7850          1.7829          1.7809          1.7786
          1.7763          1.7739          1.7714          1.7689          1.7663          1.7638          1.7614
          1.7589          1.7564          1.7539          1.7514          1.7489          1.7464          1.7440
          1.7417          1.7393          1.7370          1.7347          1.7325          1.7302          1.7279
          1.7256          1.7234          1.7213          1.7192          1.7171          1.7150          1.7130
          1.7109          1.7089          1.7068          1.7046          1.7024          1.7002          1.6979
          1.6958          1.6938          1.6918          1.6898          1.6880          1.6861          1.6846
          1.6831          1.6816          1.6801          1.6786          1.6771          1.6757          1.6742
          1.6727          1.6712          1.6698          1.6683          1.6668          1.6653          1.6638
          1.6623          1.6608          1.6591          1.6573          1.6555          1.6537          1.6520
          1.6504          1.6487          1.6470          1.6454          1.6437          1.6421          1.6405
          1.6389          1.6374          1.6359          1.6344          1.6329          1.6315          1.6300
          1.6286          1.6272          1.6257          1.6243          1.6229          1.6213          1.6196
          1.6178          1.6159          1.6141          1.6122          1.6103          1.6083          1.6064
          1.6043          1.6023          1.6003          1.5982          1.5961          1.5941          1.5920
          1.5900          1.5878          1.5855          1.5831          1.5808          1.5788          1.5772
          1.5759          1.5748          1.5739          1.5731          1.9041          1.9047          1.9057
          1.9065          1.9071          1.9076          1.9082          1.9083          1.9076          1.9079
          1.9082          1.9086          1.9090          1.9093          1.9097          1.9102          1.9106
          1.9108          1.9103          1.9098          1.9093          1.9087          1.9079          1.9069
          1.9059          1.9050          1.9040          1.9031          1.9018          1.8990          1.8961
          1.8933          1.8904          1.8877          1.8858          1.8833          1.8808          1.8783
          1.8759          1.8734          1.8714          1.8700          1.8681          1.8658          1.8634
          1.8611          1.8588          1.8568          1.8556          1.8541          1.8525          1.8509
          1.8494          1.8479          1.8463          1.8448          1.8433          1.8417          1.8402
          1.8387          1.8371          1.8355          1.8340          1.8333          1.8326          1.8307
          1.8287          1.8265          1.8244          1.8222          1.8199          1.8176          1.8152
          1.8133          1.8115          1.8097          1.8080          1.8063          1.8047          1.8027
          1.8006          1.7986          1.7965          1.7945          1.7924          1.7903          1.7882
          1.7861          1.7841          1.7820          1.7800          1.7777          1.7752          1.7728
          1.7704          1.7678          1.7653          1.7627          1.7602          1.7577          1.7552
          1.7527          1.7502          1.7477          1.7453          1.7428          1.7405          1.7381
          1.7358          1.7335          1.7312          1.7289          1.7267          1.7244          1.7221
          1.7200          1.7179          1.7158          1.7137          1.7117          1.7096          1.7076
          1.7054          1.7032          1.7010          1.6987          1.6965          1.6944          1.6923
          1.6904          1.6885          1.6866          1.6850          1.6835          1.6820          1.6805
          1.6790          1.6775          1.6760          1.6745          1.6730          1.6715          1.6700
          1.6685          1.6670          1.6654          1.6639          1.6624          1.6609          1.6593
          1.6576          1.6558          1.6540          1.6522          1.6505          1.6488          1.6471
          1.6455          1.6438          1.6422          1.6405          1.6389          1.6373          1.6358
          1.6343          1.6328          1.6314          1.6299          1.6285          1.6271          1.6256
          1.6242          1.6228          1.6212          1.6194          1.6176          1.6158          1.6140
          1.6121          1.6102          1.6083          1.6063          1.6043          1.6023          1.6002
          1.5982          1.5961          1.5940          1.5919          1.5899          1.5879          1.5858
          1.5837          1.5816          1.5795          1.5776          1.5759          1.5744          1.5730
          1.5717          1.5703          1.9001          1.9013          1.9023          1.9034          1.9044
          1.9051          1.9057          1.9063          1.9063          1.9058          1.9054          1.9058
          1.9062          1.9066          1.9070          1.9074          1.9078          1.9083          1.9083
          1.9078          1.9073          1.9068          1.9061          1.9052          1.9042          1.9033
          1.9023          1.9014          1.9004          1.8991          1.8977          1.8964          1.8938
          1.8910          1.8882          1.8861          1.8835          1.8810          1.8785          1.8760
          1.8736          1.8718          1.8703          1.8678          1.8655          1.8631          1.8608
          1.8585          1.8567          1.8554          1.8538          1.8522          1.8506          1.8490
          1.8475          1.8459          1.8444          1.8428          1.8412          1.8397          1.8381
          1.8365          1.8349          1.8333          1.8323          1.8306          1.8285          1.8263
          1.8241          1.8220          1.8198          1.8177          1.8154          1.8131          1.8113
          1.8095          1.8078          1.8060          1.8038          1.8016          1.7995          1.7973
          1.7952          1.7930          1.7909          1.7887          1.7867          1.7847          1.7826
          1.7806          1.7784          1.7760          1.7736          1.7711          1.7686          1.7661
          1.7635          1.7610          1.7584          1.7559          1.7534          1.7510          1.7485
          1.7460          1.7435          1.7411          1.7387          1.7364          1.7340          1.7317
          1.7295          1.7272          1.7249          1.7226          1.7204          1.7182          1.7161
          1.7140          1.7119          1.7099          1.7078          1.7057          1.7035          1.7013
          1.6991          1.6969          1.6946          1.6925          1.6906          1.6886          1.6868
          1.6851          1.6836          1.6821          1.6805          1.6790          1.6775          1.6760
          1.6745          1.6730          1.6714          1.6699          1.6684          1.6669          1.6653
          1.6638          1.6623          1.6607          1.6592          1.6576          1.6559          1.6540
          1.6522          1.6505          1.6488          1.6470          1.6454          1.6437          1.6420
          1.6404          1.6388          1.6371          1.6356          1.6341          1.6326          1.6311
          1.6297          1.6283          1.6268          1.6254          1.6240          1.6225          1.6209
          1.6191          1.6173          1.6155          1.6137          1.6118          1.6100          1.6081
          1.6061          1.6042          1.6022          1.6001          1.5981          1.5960          1.5939
          1.5918          1.5898          1.5877          1.5857          1.5837          1.5816          1.5795
          1.5776          1.5757          1.5740          1.5724          1.5708          1.5692          1.5676
          1.8958          1.8973          1.8990          1.9001          1.9012          1.9023          1.9031
          1.9036          1.9041          1.9041          1.9038          1.9030          1.9032          1.9036
          1.9040          1.9045          1.9049          1.9054          1.9058          1.9055          1.9050
          1.9045          1.9039          1.9030          1.9021          1.9012          1.9002          1.8993
          1.8983          1.8972          1.8959          1.8945          1.8932          1.8920          1.8907
          1.8885          1.8859          1.8833          1.8807          1.8782          1.8758          1.8733
          1.8719          1.8695          1.8671          1.8647          1.8623          1.8600          1.8577
          1.8564          1.8548          1.8531          1.8515          1.8499          1.8483          1.8467
          1.8451          1.8436          1.8420          1.8404          1.8388          1.8371          1.8355
          1.8339          1.8322          1.8299          1.8279          1.8257          1.8235          1.8213
          1.8192          1.8170          1.8149          1.8128          1.8107          1.8089          1.8067
          1.8044          1.8020          1.7997          1.7975          1.7953          1.7931          1.7910
          1.7890          1.7869          1.7848          1.7828          1.7807          1.7786          1.7762
          1.7738          1.7714          1.7689          1.7663          1.7638          1.7613          1.7587
          1.7562          1.7537          1.7512          1.7488          1.7462          1.7438          1.7413
          1.7389          1.7365          1.7341          1.7318          1.7294          1.7271          1.7249
          1.7227          1.7205          1.7182          1.7161          1.7140          1.7119          1.7098
          1.7077          1.7057          1.7035          1.7012          1.6990          1.6968          1.6946
          1.6924          1.6904          1.6885          1.6866          1.6849          1.6834          1.6819
          1.6804          1.6788          1.6773          1.6758          1.6743          1.6727          1.6712
          1.6697          1.6681          1.6666          1.6650          1.6635          1.6619          1.6604
          1.6588          1.6572          1.6556          1.6539          1.6520          1.6502          1.6485
          1.6467          1.6450          1.6434          1.6417          1.6400          1.6384          1.6368
          1.6352          1.6337          1.6322          1.6308          1.6293          1.6279          1.6264
          1.6250          1.6236          1.6222          1.6204          1.6187          1.6169          1.6151
          1.6133          1.6115          1.6096          1.6077          1.6058          1.6039          1.6019
          1.5999          1.5979          1.5959          1.5938          1.5917          1.5896          1.5876
          1.5855          1.5834          1.5813          1.5792          1.5772          1.5753          1.5734
          1.5717          1.5700          1.5683          1.5666          1.5648          1.8916          1.8933
          1.8952          1.8970          1.8980          1.8990          1.9002          1.9010          1.9016
          1.9018          1.9018          1.9015          1.9008          1.9005          1.9010          1.9015
          1.9019          1.9024          1.9029          1.9030          1.9025          1.9021          1.9015
          1.9006          1.8998          1.8988          1.8979          1.8970          1.8960          1.8949
          1.8937          1.8924          1.8911          1.8898          1.8885          1.8873          1.8859
          1.8845          1.8826          1.8801          1.8776          1.8751          1.8732          1.8707
          1.8683          1.8658          1.8634          1.8610          1.8587          1.8571          1.8555
          1.8538          1.8522          1.8505          1.8489          1.8473          1.8457          1.8440
          1.8424          1.8408          1.8392          1.8375          1.8354          1.8333          1.8312
          1.8289          1.8267          1.8244          1.8221          1.8198          1.8175          1.8153
          1.8132          1.8113          1.8095          1.8070          1.8045          1.8020          1.7997
          1.7974          1.7951          1.7930          1.7909          1.7888          1.7867          1.7847
          1.7826          1.7805          1.7785          1.7761          1.7737          1.7712          1.7688
          1.7662          1.7637          1.7612          1.7587          1.7562          1.7537          1.7512
          1.7487          1.7462          1.7437          1.7412          1.7388          1.7363          1.7339
          1.7316          1.7292          1.7269          1.7246          1.7224          1.7201          1.7179
          1.7157          1.7136          1.7115          1.7094          1.7074          1.7053          1.7031
          1.7009          1.6987          1.6964          1.6942          1.6920          1.6899          1.6880
          1.6862          1.6845          1.6830          1.6815          1.6800          1.6785          1.6769
          1.6754          1.6739          1.6723          1.6708          1.6692          1.6677          1.6661
          1.6645          1.6630          1.6614          1.6598          1.6583          1.6567          1.6551
          1.6535          1.6517          1.6498          1.6480          1.6463          1.6445          1.6429
          1.6412          1.6395          1.6379          1.6363          1.6347          1.6332          1.6317
          1.6303          1.6288          1.6274          1.6260          1.6245          1.6231          1.6216
          1.6198          1.6181          1.6163          1.6145          1.6128          1.6109          1.6091
          1.6073          1.6054          1.6035          1.6016          1.5996          1.5976          1.5956
          1.5936          1.5915          1.5895          1.5874          1.5852          1.5831          1.5809
          1.5788          1.5768          1.5748          1.5729          1.5710          1.5692          1.5674
          1.5657          1.5640          1.5621          1.8873          1.8892          1.8914          1.8934
          1.8950          1.8960          1.8970          1.8982          1.8989          1.8993          1.8994
          1.8994          1.8991          1.8983          1.8979          1.8984          1.8989          1.8994
          1.8999          1.9003          1.8999          1.8994          1.8988          1.8979          1.8971
          1.8962          1.8953          1.8944          1.8934          1.8923          1.8911          1.8898
          1.8886          1.8873          1.8860          1.8848          1.8834          1.8820          1.8807
          1.8794          1.8780          1.8765          1.8741          1.8716          1.8691          1.8666
          1.8641          1.8617          1.8594          1.8576          1.8559          1.8542          1.8525
          1.8508          1.8492          1.8475          1.8459          1.8442          1.8424          1.8403
          1.8383          1.8362          1.8341          1.8319          1.8298          1.8274          1.8250
          1.8226          1.8202          1.8178          1.8154          1.8132          1.8110          1.8088
          1.8067          1.8041          1.8016          1.7992          1.7969          1.7947          1.7926
          1.7904          1.7883          1.7862          1.7841          1.7821          1.7800          1.7779
          1.7755          1.7731          1.7707          1.7682          1.7657          1.7632          1.7607
          1.7582          1.7557          1.7532          1.7507          1.7482          1.7457          1.7432
          1.7407          1.7382          1.7358          1.7334          1.7310          1.7286          1.7263
          1.7240          1.7217          1.7195          1.7173          1.7150          1.7128          1.7106
          1.7084          1.7062          1.7042          1.7025          1.7002          1.6980          1.6957
          1.6935          1.6913          1.6891          1.6872          1.6854          1.6839          1.6824
          1.6809          1.6794          1.6778          1.6763          1.6748          1.6732          1.6717
          1.6701          1.6685          1.6670          1.6654          1.6638          1.6623          1.6607
          1.6591          1.6575          1.6559          1.6543          1.6527          1.6511          1.6492
          1.6473          1.6456          1.6439          1.6422          1.6405          1.6388          1.6372
          1.6356          1.6341          1.6326          1.6311          1.6297          1.6282          1.6267
          1.6253          1.6239          1.6225          1.6208          1.6191          1.6174          1.6156
          1.6138          1.6121          1.6103          1.6085          1.6067          1.6048          1.6029
          1.6011          1.5991          1.5972          1.5952          1.5932          1.5912          1.5892
          1.5871          1.5849          1.5827          1.5805          1.5784          1.5763          1.5743
          1.5723          1.5703          1.5685          1.5666          1.5648          1.5631          1.5613
          1.5594          1.8825          1.8849          1.8875          1.8901          1.8922          1.8932
          1.8942          1.8952          1.8963          1.8968          1.8968          1.8969          1.8970
          1.8963          1.8956          1.8953          1.8958          1.8964          1.8969          1.8973
          1.8969          1.8965          1.8957          1.8949          1.8941          1.8932          1.8923
          1.8914          1.8903          1.8892          1.8881          1.8868          1.8855          1.8843
          1.8830          1.8817          1.8804          1.8790          1.8777          1.8763          1.8750
          1.8737          1.8722          1.8706          1.8690          1.8667          1.8642          1.8617
          1.8593          1.8575          1.8558          1.8540          1.8523          1.8506          1.8487
          1.8466          1.8446          1.8425          1.8404          1.8383          1.8363          1.8342
          1.8321          1.8300          1.8277          1.8254          1.8230          1.8206          1.8180
          1.8154          1.8129          1.8104          1.8079          1.8056          1.8032          1.8007
          1.7983          1.7961          1.7938          1.7916          1.7894          1.7872          1.7851
          1.7830          1.7810          1.7789          1.7768          1.7743          1.7719          1.7695
          1.7670          1.7645          1.7620          1.7596          1.7571          1.7546          1.7521
          1.7496          1.7471          1.7446          1.7421          1.7396          1.7371          1.7347
          1.7323          1.7299          1.7275          1.7252          1.7229          1.7206          1.7184
          1.7161          1.7137          1.7115          1.7093          1.7071          1.7050          1.7028
          1.7007          1.6986          1.6965          1.6944          1.6924          1.6902          1.6880
          1.6859          1.6842          1.6828          1.6813          1.6799          1.6784          1.6768
          1.6753          1.6738          1.6722          1.6707          1.6691          1.6675          1.6660
          1.6644          1.6628          1.6612          1.6596          1.6580          1.6565          1.6549
          1.6533          1.6517          1.6501          1.6483          1.6464          1.6446          1.6429
          1.6412          1.6395          1.6379          1.6363          1.6348          1.6334          1.6320
          1.6305          1.6291          1.6275          1.6260          1.6246          1.6231          1.6216
          1.6199          1.6182          1.6164          1.6147          1.6130          1.6112          1.6094
          1.6077          1.6059          1.6041          1.6022          1.6004          1.5985          1.5966
          1.5947          1.5927          1.5908          1.5887          1.5865          1.5844          1.5822
          1.5801          1.5779          1.5758          1.5738          1.5717          1.5697          1.5678
          1.5659          1.5640          1.5622          1.5604          1.5586          1.5567          1.8791
          1.8809          1.8833          1.8846          1.8859          1.8887          1.8913          1.8928
          1.8938          1.8941          1.8942          1.8942          1.8944          1.8939          1.8933
          1.8927          1.8928          1.8934          1.8940          1.8940          1.8936          1.8929
          1.8921          1.8913          1.8905          1.8896          1.8887          1.8877          1.8866
          1.8855          1.8843          1.8831          1.8818          1.8805          1.8792          1.8779
          1.8766          1.8752          1.8739          1.8726          1.8712          1.8698          1.8682
          1.8666          1.8650          1.8634          1.8618          1.8603          1.8584          1.8563
          1.8542          1.8521          1.8500          1.8479          1.8459          1.8438          1.8417
          1.8396          1.8375          1.8355          1.8334          1.8313          1.8291          1.8267
          1.8240          1.8214          1.8188          1.8163          1.8137          1.8112          1.8086
          1.8062          1.8037          1.8014          1.7990          1.7966          1.7942          1.7919
          1.7897          1.7874          1.7853          1.7831          1.7810          1.7790          1.7769
          1.7746          1.7722          1.7698          1.7673          1.7649          1.7624          1.7599
          1.7575          1.7550          1.7525          1.7501          1.7476          1.7451          1.7426
          1.7402          1.7377          1.7352          1.7327          1.7303          1.7280          1.7256
          1.7233          1.7210          1.7187          1.7164          1.7140          1.7117          1.7095
          1.7073          1.7051          1.7029          1.7008          1.6987          1.6966          1.6945
          1.6924          1.6903          1.6882          1.6861          1.6841          1.6827          1.6812
          1.6798          1.6783          1.6768          1.6753          1.6738          1.6723          1.6707
          1.6692          1.6676          1.6660          1.6645          1.6629          1.6613          1.6597
          1.6582          1.6566          1.6550          1.6534          1.6518          1.6502          1.6486
          1.6470          1.6451          1.6433          1.6416          1.6399          1.6383          1.6367
          1.6352          1.6338          1.6325          1.6313          1.6300          1.6286          1.6270
          1.6253          1.6237          1.6221          1.6203          1.6186          1.6169          1.6152
          1.6135          1.6118          1.6101          1.6083          1.6066          1.6048          1.6030
          1.6012          1.5994          1.5976          1.5958          1.5939          1.5920          1.5899
          1.5879          1.5858          1.5837          1.5816          1.5795          1.5773          1.5752
          1.5732          1.5711          1.5691          1.5671          1.5652          1.5633          1.5614
          1.5596          1.5578          1.5560          1.5541          1.8712          1.8717          1.8726
          1.8739          1.8769          1.8798          1.8826          1.8853          1.8877          1.8897
          1.8917          1.8918          1.8919          1.8914          1.8907          1.8901          1.8900
          1.8906          1.8909          1.8904          1.8896          1.8889          1.8881          1.8874
          1.8865          1.8856          1.8845          1.8834          1.8824          1.8812          1.8799
          1.8787          1.8774          1.8761          1.8748          1.8734          1.8720          1.8707
          1.8694          1.8680          1.8665          1.8649          1.8633          1.8617          1.8601
          1.8585          1.8570          1.8553          1.8535          1.8517          1.8500          1.8482
          1.8461          1.8440          1.8419          1.8399          1.8378          1.8356          1.8333
          1.8311          1.8290          1.8268          1.8242          1.8217          1.8191          1.8165
          1.8139          1.8113          1.8087          1.8061          1.8036          1.8012          1.7988
          1.7965          1.7940          1.7912          1.7889          1.7866          1.7844          1.7822
          1.7800          1.7779          1.7758          1.7734          1.7710          1.7686          1.7662
          1.7638          1.7613          1.7589          1.7565          1.7540          1.7516          1.7491
          1.7467          1.7443          1.7418          1.7393          1.7368          1.7344          1.7319
          1.7295          1.7271          1.7248          1.7224          1.7201          1.7178          1.7153
          1.7130          1.7107          1.7084          1.7062          1.7040          1.7019          1.6998
          1.6977          1.6956          1.6935          1.6915          1.6894          1.6874          1.6854
          1.6835          1.6819          1.6805          1.6790          1.6776          1.6761          1.6746
          1.6732          1.6717          1.6701          1.6686          1.6671          1.6655          1.6640
          1.6624          1.6609          1.6593          1.6577          1.6562          1.6546          1.6530
          1.6514          1.6498          1.6482          1.6466          1.6451          1.6432          1.6414
          1.6398          1.6382          1.6366          1.6351          1.6337          1.6324          1.6314
          1.6303          1.6292          1.6280          1.6264          1.6247          1.6228          1.6208
          1.6189          1.6171          1.6154          1.6137          1.6120          1.6103          1.6086
          1.6069          1.6052          1.6035          1.6018          1.6000          1.5982          1.5965
          1.5947          1.5928          1.5908          1.5888          1.5868          1.5848          1.5827
          1.5807          1.5786          1.5766          1.5745          1.5724          1.5704          1.5684
          1.5664          1.5644          1.5625          1.5606          1.5587          1.5569          1.5551
          1.5533          1.5514          1.8586          1.8598          1.8619          1.8651          1.8682
          1.8708          1.8737          1.8763          1.8785          1.8806          1.8828          1.8849
          1.8866          1.8887          1.8880          1.8874          1.8873          1.8875          1.8868
          1.8860          1.8853          1.8845          1.8838          1.8829          1.8818          1.8807
          1.8797          1.8786          1.8774          1.8761          1.8749          1.8735          1.8722
          1.8709          1.8696          1.8682          1.8668          1.8654          1.8639          1.8624
          1.8608          1.8592          1.8576          1.8560          1.8544          1.8528          1.8510
          1.8493          1.8475          1.8457          1.8439          1.8422          1.8403          1.8383
          1.8365          1.8349          1.8327          1.8306          1.8284          1.8262          1.8237
          1.8211          1.8185          1.8160          1.8134          1.8108          1.8083          1.8057
          1.8032          1.8006          1.7979          1.7953          1.7929          1.7902          1.7872
          1.7849          1.7826          1.7804          1.7782          1.7760          1.7736          1.7712
          1.7688          1.7663          1.7639          1.7615          1.7591          1.7567          1.7542
          1.7518          1.7494          1.7471          1.7446          1.7422          1.7398          1.7373
          1.7349          1.7324          1.7300          1.7276          1.7253          1.7229          1.7206
          1.7181          1.7157          1.7133          1.7109          1.7086          1.7064          1.7042
          1.7020          1.6998          1.6977          1.6956          1.6936          1.6915          1.6895
          1.6875          1.6853          1.6837          1.6822          1.6806          1.6792          1.6777
          1.6763          1.6748          1.6734          1.6719          1.6705          1.6690          1.6675
          1.6660          1.6645          1.6630          1.6615          1.6599          1.6584          1.6568
          1.6553          1.6537          1.6522          1.6506          1.6490          1.6475          1.6459
          1.6443          1.6427          1.6409          1.6393          1.6377          1.6362          1.6347
          1.6333          1.6320          1.6309          1.6299          1.6289          1.6280          1.6269
          1.6254          1.6237          1.6224          1.6192          1.6171          1.6153          1.6136
          1.6119          1.6103          1.6086          1.6070          1.6053          1.6036          1.6019
          1.6002          1.5985          1.5968          1.5950          1.5931          1.5913          1.5894
          1.5874          1.5855          1.5836          1.5816          1.5796          1.5776          1.5756
          1.5736          1.5716          1.5695          1.5675          1.5656          1.5636          1.5617
          1.5598          1.5579          1.5561          1.5543          1.5525          1.5507          1.5488
          1.8468          1.8501          1.8530          1.8559          1.8590          1.8620          1.8647
          1.8670          1.8693          1.8714          1.8732          1.8749          1.8767          1.8786
          1.8803          1.8823          1.8836          1.8828          1.8820          1.8812          1.8805
          1.8797          1.8787          1.8776          1.8765          1.8754          1.8743          1.8731
          1.8718          1.8704          1.8691          1.8678          1.8665          1.8651          1.8637
          1.8623          1.8608          1.8593          1.8577          1.8561          1.8545          1.8529
          1.8513          1.8496          1.8480          1.8462          1.8444          1.8426          1.8409
          1.8391          1.8372          1.8352          1.8332          1.8313          1.8294          1.8275
          1.8256          1.8239          1.8214          1.8187          1.8161          1.8134          1.8109
          1.8084          1.8058          1.8033          1.8008          1.7983          1.7957          1.7932
          1.7908          1.7883          1.7860          1.7828          1.7804          1.7782          1.7760
          1.7736          1.7710          1.7685          1.7661          1.7636          1.7611          1.7587
          1.7563          1.7539          1.7515          1.7492          1.7468          1.7445          1.7421
          1.7397          1.7373          1.7348          1.7325          1.7301          1.7277          1.7254
          1.7230          1.7206          1.7181          1.7157          1.7133          1.7109          1.7086
          1.7063          1.7040          1.7018          1.6996          1.6974          1.6953          1.6932
          1.6912          1.6891          1.6869          1.6851          1.6835          1.6820          1.6805
          1.6789          1.6775          1.6761          1.6747          1.6733          1.6719          1.6704
          1.6690          1.6676          1.6661          1.6647          1.6632          1.6617          1.6602
          1.6587          1.6572          1.6557          1.6542          1.6527          1.6511          1.6496
          1.6480          1.6465          1.6449          1.6434          1.6418          1.6402          1.6385
          1.6369          1.6354          1.6341          1.6327          1.6314          1.6302          1.6290
          1.6280          1.6271          1.6262          1.6251          1.6237          1.6225          1.6224
          1.6224          1.6147          1.6130          1.6115          1.6100          1.6084          1.6068
          1.6052          1.6035          1.6019          1.6003          1.5986          1.5968          1.5951
          1.5933          1.5915          1.5896          1.5878          1.5859          1.5841          1.5822
          1.5803          1.5784          1.5764          1.5745          1.5725          1.5706          1.5686
          1.5666          1.5647          1.5628          1.5609          1.5590          1.5572          1.5554
          1.5536          1.5518          1.5500          1.5482          1.5462          1.8376          1.8419
          1.8453          1.8483          1.8515          1.8539          1.8562          1.8582          1.8599
          1.8617          1.8634          1.8653          1.8677          1.8702          1.8727          1.8737
          1.8744          1.8752          1.8759          1.8760          1.8749          1.8738          1.8727
          1.8716          1.8705          1.8693          1.8680          1.8666          1.8653          1.8640
          1.8627          1.8613          1.8600          1.8584          1.8569          1.8554          1.8539
          1.8523          1.8507          1.8491          1.8475          1.8458          1.8442          1.8425
          1.8407          1.8389          1.8371          1.8353          1.8333          1.8313          1.8293
          1.8273          1.8254          1.8236          1.8217          1.8200          1.8177          1.8152
          1.8126          1.8101          1.8076          1.8051          1.8027          1.8002          1.7978
          1.7953          1.7929          1.7904          1.7880          1.7856          1.7832          1.7807
          1.7779          1.7755          1.7731          1.7705          1.7680          1.7654          1.7629
          1.7604          1.7579          1.7555          1.7531          1.7507          1.7484          1.7461
          1.7437          1.7414          1.7390          1.7367          1.7343          1.7320          1.7297
          1.7274          1.7250          1.7226          1.7202          1.7178          1.7154          1.7130
          1.7106          1.7083          1.7060          1.7037          1.7014          1.6992          1.6970
          1.6948          1.6926          1.6904          1.6881          1.6861          1.6846          1.6830
          1.6815          1.6800          1.6784          1.6769          1.6754          1.6741          1.6727
          1.6713          1.6700          1.6686          1.6672          1.6658          1.6644          1.6630
          1.6616          1.6601          1.6587          1.6572          1.6558          1.6543          1.6528
          1.6513          1.6498          1.6483          1.6468          1.6453          1.6438          1.6422
          1.6407          1.6392          1.6376          1.6359          1.6344          1.6331          1.6318
          1.6306          1.6293          1.6281          1.6269          1.6257          1.6252          1.6226
          1.6226          1.6225          1.6225          1.6225          1.6075          1.6067          1.6099
          1.6087          1.6076          1.6063          1.6048          1.6033          1.6017          1.6000
          1.5983          1.5966          1.5949          1.5931          1.5914          1.5897          1.5879
          1.5861          1.5843          1.5825          1.5807          1.5788          1.5770          1.5751
          1.5732          1.5713          1.5694          1.5675          1.5657          1.5638          1.5620
          1.5601          1.5583          1.5564          1.5546          1.5528          1.5510          1.5492
          1.5474          1.5456          1.5437          1.8322          1.8358          1.8390          1.8417
          1.8439          1.8457          1.8473          1.8493          1.8516          1.8539          1.8562
          1.8585          1.8609          1.8625          1.8631          1.8638          1.8645          1.8652
          1.8656          1.8658          1.8660          1.8662          1.8660          1.8648          1.8634
          1.8620          1.8607          1.8593          1.8580          1.8566          1.8551          1.8536
          1.8521          1.8506          1.8491          1.8475          1.8459          1.8443          1.8426
          1.8410          1.8394          1.8377          1.8360          1.8343          1.8325          1.8305
          1.8285          1.8264          1.8245          1.8225          1.8206          1.8187          1.8168
          1.8151          1.8129          1.8105          1.8080          1.8055          1.8031          1.8006
          1.7982          1.7958          1.7934          1.7909          1.7884          1.7860          1.7835
          1.7810          1.7786          1.7762          1.7738          1.7715          1.7691          1.7665
          1.7640          1.7614          1.7588          1.7563          1.7539          1.7514          1.7491
          1.7467          1.7444          1.7421          1.7398          1.7375          1.7352          1.7329
          1.7307          1.7284          1.7262          1.7238          1.7214          1.7191          1.7167
          1.7144          1.7120          1.7097          1.7075          1.7053          1.7030          1.7008
          1.6985          1.6962          1.6940          1.6917          1.6893          1.6869          1.6853
          1.6837          1.6821          1.6806          1.6791          1.6776          1.6760          1.6745
          1.6730          1.6716          1.6703          1.6690          1.6676          1.6663          1.6650
          1.6636          1.6623          1.6609          1.6595          1.6581          1.6567          1.6553
          1.6539          1.6525          1.6511          1.6496          1.6481          1.6467          1.6452
          1.6437          1.6422          1.6408          1.6393          1.6378          1.6363          1.6346
          1.6330          1.6316          1.6303          1.6292          1.6281          1.6270          1.6259
          1.6249          1.6227          1.6226          1.6226          1.6226          1.6226          1.6095
          1.6088          1.6081          1.6074          1.6064          1.6053          1.6045          1.6037
          1.6025          1.6010          1.5994          1.5978          1.5961          1.5944          1.5928
          1.5911          1.5894          1.5877          1.5860          1.5843          1.5825          1.5808
          1.5790          1.5773          1.5755          1.5737          1.5719          1.5701          1.5683
          1.5665          1.5647          1.5629          1.5611          1.5592          1.5574          1.5556
          1.5538          1.5520          1.5503          1.5485          1.5467          1.5449          1.5431
          1.5411          1.8270          1.8298          1.8317          1.8339          1.8361          1.8383
          1.8404          1.8426          1.8447          1.8469          1.8490          1.8510          1.8515
          1.8520          1.8525          1.8530          1.8532          1.8535          1.8537          1.8539
          1.8541          1.8543          1.8541          1.8538          1.8535          1.8533          1.8528
          1.8513          1.8497          1.8481          1.8466          1.8451          1.8436          1.8420
          1.8404          1.8387          1.8370          1.8354          1.8338          1.8322          1.8305
          1.8288          1.8268          1.8248          1.8228          1.8208          1.8189          1.8169
          1.8150          1.8130          1.8112          1.8093          1.8072          1.8048          1.8023
          1.7998          1.7973          1.7948          1.7922          1.7897          1.7872          1.7848
          1.7824          1.7801          1.7777          1.7753          1.7730          1.7706          1.7683
          1.7660          1.7638          1.7616          1.7588          1.7562          1.7538          1.7513
          1.7489          1.7465          1.7441          1.7418          1.7395          1.7371          1.7348
          1.7326          1.7304          1.7282          1.7260          1.7237          1.7214          1.7192
          1.7169          1.7146          1.7123          1.7100          1.7078          1.7057          1.7035
          1.7014          1.6993          1.6972          1.6950          1.6927          1.6902          1.6875
          1.6858          1.6841          1.6825          1.6809          1.6793          1.6778          1.6763
          1.6748          1.6733          1.6718          1.6703          1.6689          1.6676          1.6663
          1.6650          1.6637          1.6623          1.6610          1.6597          1.6584          1.6571
          1.6557          1.6544          1.6530          1.6517          1.6503          1.6489          1.6475
          1.6461          1.6447          1.6433          1.6419          1.6404          1.6390          1.6375
          1.6361          1.6346          1.6330          1.6314          1.6299          1.6286          1.6274
          1.6263          1.6253          1.6246          1.6227          1.6227          1.6227          1.6227
          1.6118          1.6112          1.6106          1.6099          1.6093          1.6071          1.6049
          1.6032          1.6019          1.6011          1.6004          1.5995          1.5983          1.5969
          1.5953          1.5937          1.5921          1.5905          1.5889          1.5873          1.5856
          1.5840          1.5823          1.5806          1.5790          1.5773          1.5756          1.5739
          1.5722          1.5705          1.5688          1.5671          1.5653          1.5636          1.5618
          1.5600          1.5583          1.5565          1.5547          1.5530          1.5512          1.5494
          1.5476          1.5459          1.5441          1.5423          1.5405          1.5386          1.8203
          1.8208          1.8227          1.8246          1.8266          1.8286          1.8305          1.8325
          1.8346          1.8366          1.8386          1.8399          1.8402          1.8406          1.8410
          1.8411          1.8413          1.8414          1.8415          1.8417          1.8419          1.8419
          1.8417          1.8415          1.8413          1.8411          1.8409          1.8403          1.8397
          1.8390          1.8383          1.8377          1.8370          1.8353          1.8336          1.8320
          1.8303          1.8287          1.8271          1.8254          1.8235          1.8216          1.8196
          1.8176          1.8157          1.8138          1.8120          1.8102          1.8085          1.8069
          1.8051          1.8028          1.8002          1.7977          1.7952          1.7927          1.7901
          1.7876          1.7851          1.7826          1.7801          1.7778          1.7754          1.7732
          1.7707          1.7682          1.7657          1.7631          1.7607          1.7582          1.7559
          1.7537          1.7513          1.7488          1.7463          1.7440          1.7416          1.7392
          1.7368          1.7345          1.7323          1.7301          1.7278          1.7255          1.7232
          1.7210          1.7188          1.7166          1.7144          1.7122          1.7100          1.7078
          1.7057          1.7036          1.7015          1.6994          1.6974          1.6953          1.6929
          1.6906          1.6883          1.6866          1.6849          1.6832          1.6815          1.6799
          1.6783          1.6768          1.6752          1.6737          1.6722          1.6707          1.6692
          1.6677          1.6663          1.6650          1.6637          1.6624          1.6611          1.6598
          1.6585          1.6572          1.6559          1.6546          1.6533          1.6520          1.6507
          1.6493          1.6480          1.6466          1.6453          1.6439          1.6425          1.6411
          1.6397          1.6383          1.6368          1.6354          1.6340          1.6325          1.6310
          1.6294          1.6279          1.6266          1.6256          1.6242          1.6228          1.6228
          1.6228          1.6228          1.6139          1.6133          1.6127          1.6120          1.6102
          1.6085          1.6068          1.6051          1.6032          1.6016          1.6002          1.5991
          1.5982          1.5973          1.5963          1.5950          1.5935          1.5920          1.5904
          1.5888          1.5872          1.5857          1.5841          1.5825          1.5809          1.5793
          1.5777          1.5761          1.5744          1.5728          1.5711          1.5694          1.5678
          1.5661          1.5644          1.5626          1.5609          1.5592          1.5574          1.5557
          1.5539          1.5522          1.5504          1.5486          1.5469          1.5451          1.5433
          1.5416          1.5398          1.5380          1.5361          1.8127          1.8126          1.8132
          1.8130          1.8147          1.8165          1.8184          1.8203          1.8222          1.8242
          1.8262          1.8282          1.8288          1.8291          1.8295          1.8296          1.8297
          1.8298          1.8299          1.8300          1.8302          1.8303          1.8302          1.8300
          1.8298          1.8296          1.8295          1.8293          1.8289          1.8282          1.8277
          1.8271          1.8266          1.8259          1.8250          1.8241          1.8232          1.8224
          1.8216          1.8208          1.8190          1.8172          1.8154          1.8135          1.8117
          1.8099          1.8081          1.8064          1.8044          1.8023          1.8003          1.7982
          1.7957          1.7932          1.7907          1.7882          1.7855          1.7827          1.7800
          1.7775          1.7751          1.7727          1.7704          1.7682          1.7661          1.7634
          1.7608          1.7582          1.7556          1.7531          1.7506          1.7482          1.7458
          1.7434          1.7410          1.7387          1.7366          1.7342          1.7319          1.7296
          1.7272          1.7250          1.7227          1.7205          1.7183          1.7161          1.7140
          1.7118          1.7096          1.7075          1.7055          1.7034          1.7014          1.6993
          1.6970          1.6948          1.6926          1.6904          1.6886          1.6870          1.6854
          1.6837          1.6821          1.6804          1.6788          1.6772          1.6756          1.6741
          1.6726          1.6710          1.6695          1.6680          1.6665          1.6651          1.6637
          1.6624          1.6611          1.6598          1.6585          1.6572          1.6559          1.6546
          1.6533          1.6520          1.6507          1.6494          1.6480          1.6467          1.6453
          1.6440          1.6426          1.6413          1.6399          1.6385          1.6371          1.6357
          1.6343          1.6328          1.6314          1.6299          1.6283          1.6268          1.6254
          1.6239          1.6229          1.6229          1.6229          1.6164          1.6158          1.6152
          1.6145          1.6138          1.6132          1.6090          1.6072          1.6056          1.6040
          1.6025          1.6011          1.5997          1.5985          1.5973          1.5962          1.5950
          1.5937          1.5922          1.5908          1.5893          1.5877          1.5862          1.5846
          1.5831          1.5815          1.5799          1.5784          1.5768          1.5752          1.5735
          1.5719          1.5703          1.5686          1.5670          1.5653          1.5636          1.5619
          1.5602          1.5585          1.5567          1.5550          1.5533          1.5515          1.5498
          1.5480          1.5462          1.5444          1.5426          1.5409          1.5391          1.5373
          1.5355          1.5335          1.8056          1.8050          1.8047          1.8051          1.8047
          1.8050          1.8067          1.8086          1.8105          1.8125          1.8145          1.8165
          1.8180          1.8183          1.8187          1.8188          1.8189          1.8190          1.8191
          1.8192          1.8193          1.8195          1.8195          1.8193          1.8192          1.8190
          1.8190          1.8189          1.8187          1.8182          1.8177          1.8172          1.8167
          1.8162          1.8156          1.8148          1.8139          1.8131          1.8124          1.8117
          1.8108          1.8098          1.8087          1.8076          1.8066          1.8056          1.8042
          1.8021          1.8001          1.7981          1.7961          1.7941          1.7916          1.7890
          1.7865          1.7841          1.7816          1.7793          1.7766          1.7737          1.7709
          1.7681          1.7654          1.7628          1.7602          1.7575          1.7549          1.7523
          1.7498          1.7473          1.7449          1.7425          1.7402          1.7378          1.7356
          1.7333          1.7311          1.7290          1.7268          1.7245          1.7223          1.7201
          1.7179          1.7157          1.7135          1.7114          1.7092          1.7071          1.7051
          1.7031          1.7011          1.6989          1.6966          1.6944          1.6922          1.6901
          1.6886          1.6871          1.6855          1.6840          1.6824          1.6808          1.6791
          1.6776          1.6760          1.6744          1.6729          1.6713          1.6698          1.6683
          1.6668          1.6653          1.6638          1.6623          1.6610          1.6597          1.6584
          1.6571          1.6558          1.6545          1.6532          1.6519          1.6506          1.6493
          1.6480          1.6466          1.6453          1.6440          1.6426          1.6413          1.6399
          1.6385          1.6371          1.6358          1.6344          1.6330          1.6315          1.6301
          1.6287          1.6272          1.6256          1.6242          1.6230          1.6230          1.6188
          1.6182          1.6176          1.6169          1.6125          1.6115          1.6104          1.6093
          1.6079          1.6064          1.6048          1.6033          1.6019          1.6005          1.5992
          1.5979          1.5965          1.5952          1.5939          1.5925          1.5910          1.5896
          1.5881          1.5866          1.5850          1.5835          1.5820          1.5804          1.5789
          1.5773          1.5757          1.5741          1.5726          1.5709          1.5693          1.5677
          1.5661          1.5644          1.5627          1.5611          1.5594          1.5577          1.5560
          1.5543          1.5525          1.5508          1.5490          1.5473          1.5455          1.5437
          1.5419          1.5401          1.5384          1.5366          1.5347          1.5329          1.5310
          1.7986          1.7982          1.7971          1.7968          1.7970          1.7970          1.7963
          1.7974          1.7993          1.8013          1.8034          1.8055          1.8076          1.8082
          1.8086          1.8087          1.8088          1.8090          1.8091          1.8092          1.8093
          1.8095          1.8097          1.8095          1.8094          1.8092          1.8092          1.8092
          1.8091          1.8088          1.8085          1.8080          1.8075          1.8070          1.8065
          1.8060          1.8052          1.8044          1.8037          1.8030          1.8023          1.8015
          1.8005          1.7995          1.7985          1.7975          1.7971          1.7971          1.7960
          1.7943          1.7927          1.7910          1.7889          1.7858          1.7828          1.7798
          1.7769          1.7740          1.7711          1.7683          1.7655          1.7628          1.7601
          1.7575          1.7550          1.7524          1.7499          1.7475          1.7451          1.7427
          1.7404          1.7381          1.7358          1.7334          1.7310          1.7287          1.7264
          1.7242          1.7220          1.7198          1.7177          1.7155          1.7133          1.7112
          1.7090          1.7069          1.7049          1.7029          1.7006          1.6984          1.6962
          1.6941          1.6919          1.6901          1.6886          1.6871          1.6856          1.6841
          1.6826          1.6810          1.6794          1.6779          1.6763          1.6747          1.6732
          1.6717          1.6701          1.6686          1.6671          1.6656          1.6641          1.6626
          1.6611          1.6596          1.6583          1.6570          1.6557          1.6544          1.6531
          1.6518          1.6505          1.6492          1.6479          1.6466          1.6452          1.6439
          1.6426          1.6412          1.6399          1.6385          1.6372          1.6358          1.6344
          1.6330          1.6316          1.6302          1.6288          1.6274          1.6260          1.6245
          1.6231          1.6214          1.6207          1.6184          1.6172          1.6158          1.6144
          1.6129          1.6112          1.6096          1.6080          1.6067          1.6054          1.6040
          1.6026          1.6012          1.5997          1.5984          1.5970          1.5956          1.5942
          1.5927          1.5913          1.5898          1.5884          1.5869          1.5854          1.5839
          1.5823          1.5808          1.5793          1.5778          1.5762          1.5746          1.5731
          1.5715          1.5699          1.5683          1.5667          1.5651          1.5635          1.5618
          1.5602          1.5585          1.5568          1.5551          1.5534          1.5517          1.5500
          1.5482          1.5465          1.5447          1.5430          1.5412          1.5394          1.5376
          1.5358          1.5340          1.5322          1.5304          1.5286          1.7914          1.7909
          1.7908          1.7898          1.7892          1.7893          1.7895          1.7889          1.7886
          1.7906          1.7927          1.7950          1.7972          1.7985          1.7990          1.7992
          1.7993          1.7995          1.7996          1.7998          1.7999          1.8001          1.8003
          1.8003          1.8001          1.8000          1.8000          1.8000          1.8000          1.7998
          1.7996          1.7992          1.7987          1.7982          1.7978          1.7974          1.7968
          1.7961          1.7954          1.7946          1.7940          1.7934          1.7925          1.7915
          1.7906          1.7896          1.7889          1.7889          1.7890          1.7889          1.7876
          1.7860          1.7844          1.7816          1.7786          1.7756          1.7727          1.7698
          1.7669          1.7641          1.7614          1.7587          1.7560          1.7534          1.7508
          1.7483          1.7457          1.7431          1.7405          1.7381          1.7356          1.7332
          1.7308          1.7284          1.7260          1.7237          1.7214          1.7191          1.7169
          1.7148          1.7126          1.7105          1.7088          1.7067          1.7046          1.7023
          1.7000          1.6978          1.6956          1.6934          1.6915          1.6901          1.6886
          1.6871          1.6856          1.6841          1.6826          1.6811          1.6796          1.6781
          1.6765          1.6750          1.6734          1.6719          1.6704          1.6688          1.6673
          1.6658          1.6643          1.6628          1.6612          1.6597          1.6583          1.6568
          1.6555          1.6542          1.6529          1.6516          1.6503          1.6490          1.6477
          1.6464          1.6450          1.6437          1.6424          1.6411          1.6397          1.6384
          1.6370          1.6357          1.6343          1.6329          1.6316          1.6302          1.6288
          1.6274          1.6260          1.6246          1.6231          1.6217          1.6202          1.6187
          1.6173          1.6158          1.6143          1.6129          1.6115          1.6100          1.6085
          1.6069          1.6054          1.6041          1.6028          1.6015          1.6001          1.5986
          1.5972          1.5958          1.5943          1.5929          1.5914          1.5900          1.5885
          1.5870          1.5856          1.5841          1.5826          1.5811          1.5796          1.5781
          1.5765          1.5750          1.5735          1.5719          1.5704          1.5688          1.5672
          1.5656          1.5640          1.5624          1.5608          1.5592          1.5575          1.5559
          1.5542          1.5525          1.5508          1.5491          1.5474          1.5457          1.5439
          1.5422          1.5404          1.5386          1.5369          1.5351          1.5333          1.5315
          1.5297          1.5279          1.5261          1.7837          1.7836          1.7836          1.7836
          1.7828          1.7820          1.7821          1.7823          1.7818          1.7813          1.7830
          1.7853          1.7877          1.7896          1.7902          1.7904          1.7906          1.7907
          1.7909          1.7911          1.7913          1.7915          1.7917          1.7918          1.7916
          1.7915          1.7915          1.7916          1.7916          1.7915          1.7913          1.7911
          1.7906          1.7902          1.7897          1.7893          1.7889          1.7884          1.7876
          1.7869          1.7862          1.7856          1.7850          1.7841          1.7831          1.7821
          1.7812          1.7812          1.7813          1.7813          1.7814          1.7808          1.7795
          1.7775          1.7745          1.7715          1.7685          1.7656          1.7628          1.7600
          1.7572          1.7543          1.7514          1.7486          1.7458          1.7430          1.7403
          1.7377          1.7352          1.7327          1.7302          1.7278          1.7254          1.7231
          1.7208          1.7185          1.7163          1.7141          1.7119          1.7098          1.7076
          1.7055          1.7035          1.7014          1.6996          1.6973          1.6951          1.6929
          1.6914          1.6900          1.6885          1.6871          1.6856          1.6841          1.6827
          1.6811          1.6796          1.6781          1.6766          1.6751          1.6736          1.6720
          1.6705          1.6690          1.6675          1.6659          1.6644          1.6629          1.6614
          1.6599          1.6583          1.6568          1.6553          1.6540          1.6527          1.6514
          1.6500          1.6487          1.6474          1.6461          1.6448          1.6435          1.6421
          1.6408          1.6395          1.6381          1.6368          1.6355          1.6341          1.6327
          1.6314          1.6300          1.6286          1.6273          1.6259          1.6245          1.6231
          1.6216          1.6202          1.6187          1.6173          1.6158          1.6143          1.6129
          1.6114          1.6100          1.6086          1.6072          1.6057          1.6042          1.6028
          1.6014          1.6000          1.5987          1.5972          1.5958          1.5944          1.5929
          1.5915          1.5900          1.5886          1.5871          1.5856          1.5842          1.5827
          1.5812          1.5797          1.5783          1.5768          1.5753          1.5737          1.5722
          1.5707          1.5692          1.5676          1.5660          1.5645          1.5629          1.5613
          1.5597          1.5581          1.5565          1.5548          1.5532          1.5515          1.5499
          1.5482          1.5465          1.5448          1.5430          1.5413          1.5396          1.5378
          1.5360          1.5343          1.5325          1.5307          1.5289          1.5272          1.5254
          1.5236          1.7795          1.7778          1.7765          1.7766          1.7767          1.7760
          1.7754          1.7751          1.7753          1.7749          1.7746          1.7757          1.7782
          1.7806          1.7814          1.7816          1.7819          1.7821          1.7823          1.7825
          1.7827          1.7829          1.7831          1.7834          1.7833          1.7832          1.7832
          1.7833          1.7833          1.7833          1.7831          1.7829          1.7827          1.7823
          1.7818          1.7814          1.7810          1.7806          1.7800          1.7793          1.7786
          1.7779          1.7774          1.7767          1.7758          1.7748          1.7738          1.7735
          1.7736          1.7737          1.7737          1.7738          1.7739          1.7728          1.7703
          1.7672          1.7639          1.7607          1.7576          1.7546          1.7516          1.7486
          1.7456          1.7428          1.7401          1.7374          1.7348          1.7323          1.7298
          1.7274          1.7250          1.7227          1.7204          1.7181          1.7159          1.7137
          1.7115          1.7094          1.7072          1.7051          1.7030          1.7010          1.6989
          1.6968          1.6947          1.6929          1.6914          1.6899          1.6884          1.6870
          1.6855          1.6841          1.6826          1.6811          1.6796          1.6781          1.6766
          1.6751          1.6736          1.6721          1.6706          1.6691          1.6675          1.6660
          1.6645          1.6630          1.6614          1.6599          1.6584          1.6569          1.6554
          1.6539          1.6524          1.6510          1.6497          1.6484          1.6471          1.6458
          1.6444          1.6431          1.6418          1.6405          1.6391          1.6378          1.6365
          1.6351          1.6338          1.6325          1.6311          1.6297          1.6284          1.6270
          1.6256          1.6243          1.6229          1.6215          1.6201          1.6186          1.6172
          1.6157          1.6143          1.6128          1.6114          1.6099          1.6085          1.6071
          1.6057          1.6043          1.6028          1.6014          1.6000          1.5985          1.5971
          1.5957          1.5943          1.5928          1.5914          1.5900          1.5885          1.5871
          1.5856          1.5842          1.5827          1.5813          1.5798          1.5783          1.5769
          1.5754          1.5739          1.5724          1.5709          1.5694          1.5679          1.5663
          1.5648          1.5633          1.5617          1.5601          1.5585          1.5570          1.5554
          1.5538          1.5521          1.5505          1.5488          1.5471          1.5455          1.5438
          1.5421          1.5404          1.5386          1.5369          1.5352          1.5334          1.5317
          1.5299          1.5282          1.5264          1.5247          1.5229          1.5211          1.7692
          1.7685          1.7685          1.7688          1.7691          1.7698          1.7693          1.7687
          1.7686          1.7683          1.7680          1.7678          1.7695          1.7717          1.7722
          1.7725          1.7728          1.7730          1.7733          1.7735          1.7737          1.7739
          1.7742          1.7744          1.7743          1.7743          1.7744          1.7744          1.7745
          1.7744          1.7743          1.7741          1.7740          1.7735          1.7731          1.7727
          1.7724          1.7720          1.7715          1.7708          1.7701          1.7695          1.7689
          1.7684          1.7674          1.7664          1.7655          1.7655          1.7656          1.7656
          1.7657          1.7658          1.7659          1.7660          1.7636          1.7603          1.7571
          1.7540          1.7510          1.7480          1.7450          1.7421          1.7393          1.7365
          1.7338          1.7312          1.7287          1.7262          1.7238          1.7213          1.7190
          1.7166          1.7143          1.7121          1.7098          1.7076          1.7055          1.7033
          1.7011          1.6989          1.6968          1.6946          1.6928          1.6913          1.6899
          1.6884          1.6870          1.6855          1.6841          1.6826          1.6812          1.6797
          1.6783          1.6768          1.6753          1.6739          1.6724          1.6709          1.6694
          1.6679          1.6664          1.6649          1.6634          1.6619          1.6603          1.6588
          1.6573          1.6558          1.6543          1.6528          1.6513          1.6498          1.6485
          1.6471          1.6458          1.6445          1.6432          1.6419          1.6406          1.6393
          1.6379          1.6366          1.6353          1.6340          1.6327          1.6313          1.6300
          1.6287          1.6273          1.6260          1.6246          1.6233          1.6219          1.6205
          1.6191          1.6177          1.6163          1.6149          1.6135          1.6120          1.6106
          1.6092          1.6078          1.6063          1.6049          1.6035          1.6021          1.6007
          1.5993          1.5979          1.5964          1.5950          1.5936          1.5922          1.5908
          1.5894          1.5880          1.5865          1.5851          1.5837          1.5823          1.5808
          1.5794          1.5779          1.5765          1.5751          1.5736          1.5721          1.5707
          1.5692          1.5677          1.5662          1.5647          1.5632          1.5617          1.5602
          1.5586          1.5571          1.5555          1.5540          1.5524          1.5508          1.5491
          1.5475          1.5459          1.5442          1.5426          1.5409          1.5392          1.5376
          1.5359          1.5342          1.5325          1.5308          1.5291          1.5273          1.5256
          1.5239          1.5221          1.5204          1.5186          1.7553          1.7552          1.7555
          1.7559          1.7566          1.7574          1.7580          1.7585          1.7588          1.7594
          1.7603          1.7613          1.7616          1.7624          1.7628          1.7631          1.7634
          1.7637          1.7640          1.7642          1.7644          1.7647          1.7649          1.7649
          1.7650          1.7651          1.7651          1.7652          1.7652          1.7651          1.7649
          1.7648          1.7646          1.7642          1.7639          1.7635          1.7632          1.7628
          1.7622          1.7616          1.7610          1.7605          1.7600          1.7593          1.7584
          1.7574          1.7572          1.7573          1.7573          1.7574          1.7575          1.7576
          1.7579          1.7584          1.7551          1.7519          1.7488          1.7456          1.7426
          1.7396          1.7367          1.7339          1.7311          1.7283          1.7257          1.7231
          1.7206          1.7181          1.7157          1.7132          1.7108          1.7085          1.7061
          1.7038          1.7015          1.6993          1.6971          1.6950          1.6930          1.6916
          1.6901          1.6887          1.6873          1.6858          1.6844          1.6830          1.6815
          1.6801          1.6787          1.6773          1.6759          1.6745          1.6731          1.6716
          1.6702          1.6687          1.6673          1.6658          1.6643          1.6629          1.6614
          1.6599          1.6584          1.6569          1.6554          1.6539          1.6524          1.6509
          1.6494          1.6479          1.6465          1.6452          1.6439          1.6426          1.6413
          1.6400          1.6387          1.6374          1.6361          1.6348          1.6335          1.6322
          1.6309          1.6296          1.6283          1.6270          1.6257          1.6243          1.6230
          1.6217          1.6203          1.6189          1.6176          1.6162          1.6148          1.6135
          1.6121          1.6107          1.6093          1.6079          1.6065          1.6051          1.6037
          1.6023          1.6009          1.5995          1.5981          1.5967          1.5953          1.5939
          1.5926          1.5912          1.5898          1.5884          1.5870          1.5856          1.5842
          1.5828          1.5814          1.5800          1.5786          1.5772          1.5758          1.5744
          1.5729          1.5715          1.5701          1.5686          1.5672          1.5658          1.5643
          1.5628          1.5614          1.5599          1.5584          1.5569          1.5554          1.5539
          1.5523          1.5508          1.5492          1.5476          1.5460          1.5444          1.5428
          1.5412          1.5396          1.5380          1.5363          1.5347          1.5330          1.5314
          1.5297          1.5281          1.5264          1.5247          1.5230          1.5213          1.5196
          1.5178          1.5161          1.7411          1.7414          1.7420          1.7429          1.7438
          1.7444          1.7447          1.7454          1.7462          1.7470          1.7479          1.7492
          1.7504          1.7512          1.7520          1.7528          1.7535          1.7538          1.7540
          1.7543          1.7545          1.7548          1.7548          1.7549          1.7551          1.7551
          1.7552          1.7552          1.7551          1.7549          1.7549          1.7548          1.7545
          1.7542          1.7538          1.7535          1.7532          1.7529          1.7522          1.7517
          1.7513          1.7508          1.7503          1.7495          1.7486          1.7482          1.7483
          1.7484          1.7485          1.7486          1.7489          1.7494          1.7496          1.7486
          1.7455          1.7423          1.7391          1.7360          1.7330          1.7300          1.7271
          1.7243          1.7214          1.7187          1.7160          1.7135          1.7109          1.7085
          1.7060          1.7036          1.7011          1.6988          1.6964          1.6939          1.6925
          1.6910          1.6896          1.6882          1.6868          1.6853          1.6839          1.6825
          1.6811          1.6797          1.6783          1.6770          1.6756          1.6742          1.6729
          1.6715          1.6701          1.6687          1.6674          1.6659          1.6645          1.6631
          1.6617          1.6603          1.6588          1.6574          1.6559          1.6544          1.6530
          1.6515          1.6500          1.6486          1.6471          1.6456          1.6442          1.6429
          1.6416          1.6403          1.6390          1.6377          1.6364          1.6352          1.6339
          1.6326          1.6313          1.6300          1.6288          1.6275          1.6262          1.6249
          1.6236          1.6223          1.6210          1.6197          1.6184          1.6170          1.6157
          1.6144          1.6130          1.6117          1.6103          1.6090          1.6076          1.6063
          1.6049          1.6036          1.6022          1.6008          1.5994          1.5981          1.5967
          1.5953          1.5939          1.5926          1.5912          1.5899          1.5885          1.5871
          1.5858          1.5844          1.5830          1.5817          1.5803          1.5789          1.5776
          1.5762          1.5748          1.5734          1.5721          1.5707          1.5693          1.5679
          1.5665          1.5651          1.5637          1.5622          1.5608          1.5594          1.5579
          1.5565          1.5550          1.5535          1.5520          1.5505          1.5490          1.5475
          1.5460          1.5444          1.5429          1.5413          1.5397          1.5382          1.5366
          1.5350          1.5334          1.5318          1.5302          1.5286          1.5270          1.5253
          1.5237          1.5220          1.5204          1.5187          1.5170          1.5153          1.5136
          1.7268          1.7277          1.7284          1.7292          1.7297          1.7301          1.7310
          1.7319          1.7329          1.7341          1.7354          1.7368          1.7377          1.7384
          1.7392          1.7400          1.7403          1.7410          1.7417          1.7423          1.7430
          1.7435          1.7440          1.7444          1.7445          1.7446          1.7446          1.7444
          1.7442          1.7441          1.7441          1.7440          1.7437          1.7434          1.7431
          1.7428          1.7425          1.7420          1.7416          1.7412          1.7408          1.7404
          1.7399          1.7391          1.7387          1.7388          1.7390          1.7391          1.7396
          1.7398          1.7399          1.7399          1.7399          1.7376          1.7344          1.7313
          1.7281          1.7251          1.7220          1.7190          1.7161          1.7132          1.7104
          1.7076          1.7049          1.7024          1.6999          1.6975          1.6951          1.6931
          1.6915          1.6900          1.6885          1.6870          1.6856          1.6842          1.6828
          1.6814          1.6800          1.6786          1.6772          1.6759          1.6745          1.6732
          1.6718          1.6705          1.6692          1.6679          1.6666          1.6653          1.6639
          1.6626          1.6612          1.6599          1.6585          1.6571          1.6557          1.6543
          1.6529          1.6515          1.6501          1.6486          1.6472          1.6458          1.6443
          1.6429          1.6414          1.6401          1.6388          1.6376          1.6363          1.6351
          1.6338          1.6325          1.6313          1.6300          1.6288          1.6275          1.6263
          1.6250          1.6238          1.6225          1.6213          1.6200          1.6187          1.6174
          1.6161          1.6148          1.6135          1.6122          1.6109          1.6096          1.6083
          1.6070          1.6057          1.6044          1.6030          1.6017          1.6004          1.5991
          1.5977          1.5964          1.5950          1.5937          1.5923          1.5910          1.5896
          1.5883          1.5870          1.5857          1.5843          1.5830          1.5817          1.5803
          1.5790          1.5777          1.5763          1.5750          1.5737          1.5723          1.5710
          1.5696          1.5683          1.5669          1.5655          1.5642          1.5628          1.5614
          1.5600          1.5587          1.5573          1.5559          1.5544          1.5530          1.5516
          1.5501          1.5486          1.5472          1.5457          1.5442          1.5427          1.5412
          1.5397          1.5381          1.5366          1.5351          1.5336          1.5320          1.5305
          1.5289          1.5274          1.5258          1.5242          1.5226          1.5210          1.5194
          1.5177          1.5161          1.5145          1.5128          1.5111          1.7127          1.7135
          1.7141          1.7142          1.7151          1.7160          1.7173          1.7185          1.7198
          1.7210          1.7223          1.7234          1.7241          1.7248          1.7256          1.7257
          1.7262          1.7269          1.7276          1.7283          1.7284          1.7289          1.7295
          1.7301          1.7306          1.7308          1.7311          1.7314          1.7317          1.7321
          1.7324          1.7325          1.7323          1.7320          1.7317          1.7313          1.7310
          1.7306          1.7303          1.7300          1.7297          1.7293          1.7287          1.7285
          1.7287          1.7291          1.7293          1.7293          1.7291          1.7288          1.7284
          1.7283          1.7280          1.7249          1.7217          1.7185          1.7154          1.7124
          1.7093          1.7063          1.7034          1.7006          1.6978          1.6946          1.6929
          1.6912          1.6897          1.6882          1.6867          1.6852          1.6837          1.6823
          1.6808          1.6794          1.6780          1.6766          1.6753          1.6739          1.6726
          1.6713          1.6699          1.6686          1.6673          1.6661          1.6648          1.6635
          1.6622          1.6610          1.6597          1.6585          1.6572          1.6559          1.6546
          1.6533          1.6519          1.6506          1.6492          1.6479          1.6465          1.6451
          1.6437          1.6423          1.6409          1.6395          1.6381          1.6368          1.6356
          1.6344          1.6331          1.6319          1.6307          1.6295          1.6282          1.6270
          1.6258          1.6246          1.6234          1.6221          1.6209          1.6197          1.6184
          1.6172          1.6159          1.6147          1.6134          1.6122          1.6109          1.6096
          1.6084          1.6071          1.6059          1.6046          1.6033          1.6021          1.6008
          1.5995          1.5982          1.5969          1.5956          1.5943          1.5931          1.5918
          1.5904          1.5891          1.5878          1.5865          1.5852          1.5839          1.5826
          1.5813          1.5800          1.5787          1.5774          1.5761          1.5748          1.5735
          1.5722          1.5709          1.5696          1.5683          1.5670          1.5657          1.5644
          1.5630          1.5617          1.5604          1.5591          1.5577          1.5564          1.5550
          1.5536          1.5523          1.5509          1.5495          1.5480          1.5466          1.5452
          1.5438          1.5423          1.5409          1.5394          1.5380          1.5365          1.5350
          1.5336          1.5321          1.5306          1.5291          1.5276          1.5260          1.5245
          1.5230          1.5214          1.5199          1.5183          1.5167          1.5151          1.5135
          1.5119          1.5103          1.5086          1.6987          1.6992          1.6996          1.7007
          1.7018          1.7030          1.7043          1.7055          1.7067          1.7079          1.7090
          1.7097          1.7103          1.7109          1.7107          1.7111          1.7118          1.7125
          1.7131          1.7130          1.7134          1.7139          1.7145          1.7151          1.7152
          1.7154          1.7157          1.7161          1.7164          1.7168          1.7169          1.7172
          1.7174          1.7175          1.7177          1.7177          1.7177          1.7179          1.7181
          1.7186          1.7184          1.7181          1.7181          1.7177          1.7173          1.7170
          1.7168          1.7165          1.7162          1.7163          1.7161          1.7158          1.7140
          1.7108          1.7076          1.7045          1.7014          1.6985          1.6950          1.6930
          1.6911          1.6893          1.6876          1.6858          1.6842          1.6826          1.6811
          1.6797          1.6783          1.6769          1.6755          1.6741          1.6728          1.6714
          1.6701          1.6687          1.6674          1.6661          1.6648          1.6636          1.6623
          1.6610          1.6598          1.6586          1.6573          1.6561          1.6549          1.6537
          1.6525          1.6513          1.6501          1.6489          1.6476          1.6463          1.6450
          1.6437          1.6424          1.6411          1.6398          1.6384          1.6371          1.6357
          1.6344          1.6331          1.6320          1.6308          1.6296          1.6284          1.6272
          1.6260          1.6248          1.6237          1.6225          1.6213          1.6201          1.6189
          1.6176          1.6164          1.6152          1.6140          1.6128          1.6116          1.6104
          1.6092          1.6080          1.6068          1.6056          1.6043          1.6031          1.6019
          1.6007          1.5995          1.5982          1.5970          1.5958          1.5945          1.5933
          1.5920          1.5908          1.5895          1.5883          1.5870          1.5858          1.5845
          1.5832          1.5820          1.5807          1.5794          1.5782          1.5769          1.5757
          1.5744          1.5731          1.5719          1.5706          1.5694          1.5681          1.5668
          1.5656          1.5643          1.5630          1.5617          1.5604          1.5592          1.5579
          1.5566          1.5553          1.5540          1.5526          1.5513          1.5500          1.5486
          1.5472          1.5459          1.5445          1.5431          1.5417          1.5404          1.5390
          1.5376          1.5362          1.5348          1.5333          1.5319          1.5305          1.5290
          1.5276          1.5261          1.5246          1.5232          1.5217          1.5202          1.5186
          1.5171          1.5156          1.5140          1.5125          1.5109          1.5093          1.5077
          1.5061          1.6867          1.6867          1.6875          1.6884          1.6894          1.6905
          1.6917          1.6928          1.6940          1.6952          1.6958          1.6964          1.6968
          1.6965          1.6966          1.6973          1.6980          1.6984          1.6983          1.6985
          1.6991          1.6996          1.7002          1.7002          1.7003          1.7007          1.7011
          1.7014          1.7017          1.7017          1.7020          1.7023          1.7026          1.7028
          1.7029          1.7029          1.7030          1.7032          1.7036          1.7039          1.7041
          1.7042          1.7041          1.7041          1.7040          1.7040          1.7041          1.7040
          1.7038          1.7035          1.7031          1.7027          1.7002          1.6972          1.6940
          1.6921          1.6902          1.6883          1.6864          1.6845          1.6827          1.6809
          1.6792          1.6775          1.6759          1.6743          1.6729          1.6716          1.6703
          1.6690          1.6677          1.6664          1.6651          1.6638          1.6625          1.6612
          1.6600          1.6587          1.6575          1.6562          1.6550          1.6538          1.6526
          1.6514          1.6502          1.6490          1.6479          1.6467          1.6456          1.6445
          1.6433          1.6421          1.6409          1.6397          1.6385          1.6372          1.6359
          1.6346          1.6334          1.6321          1.6307          1.6295          1.6284          1.6272
          1.6261          1.6249          1.6238          1.6226          1.6215          1.6203          1.6191
          1.6180          1.6168          1.6156          1.6145          1.6133          1.6121          1.6110
          1.6098          1.6086          1.6074          1.6063          1.6051          1.6039          1.6028
          1.6016          1.6004          1.5992          1.5981          1.5969          1.5957          1.5945
          1.5933          1.5921          1.5909          1.5897          1.5885          1.5873          1.5861
          1.5849          1.5837          1.5825          1.5813          1.5800          1.5788          1.5776
          1.5763          1.5751          1.5739          1.5727          1.5714          1.5702          1.5690
          1.5678          1.5665          1.5653          1.5641          1.5628          1.5616          1.5604
          1.5591          1.5579          1.5566          1.5554          1.5541          1.5529          1.5516
          1.5503          1.5490          1.5477          1.5464          1.5451          1.5437          1.5424
          1.5411          1.5398          1.5384          1.5371          1.5357          1.5344          1.5330
          1.5316          1.5303          1.5289          1.5275          1.5260          1.5246          1.5232
          1.5217          1.5203          1.5188          1.5174          1.5159          1.5144          1.5129
          1.5114          1.5098          1.5083          1.5067          1.5052          1.5036          1.6802
          1.6774          1.6745          1.6745          1.6753          1.6763          1.6773          1.6784
          1.6796          1.6807          1.6819          1.6825          1.6831          1.6831          1.6829
          1.6830          1.6837          1.6844          1.6845          1.6845          1.6846          1.6852
          1.6858          1.6862          1.6862          1.6863          1.6867          1.6871          1.6876
          1.6878          1.6878          1.6880          1.6883          1.6886          1.6889          1.6890
          1.6891          1.6893          1.6897          1.6900          1.6903          1.6905          1.6905
          1.6905          1.6906          1.6906          1.6907          1.6908          1.6908          1.6907
          1.6905          1.6901          1.6896          1.6885          1.6865          1.6846          1.6828
          1.6810          1.6792          1.6775          1.6759          1.6743          1.6728          1.6713
          1.6699          1.6687          1.6675          1.6665          1.6657          1.6645          1.6632
          1.6619          1.6607          1.6594          1.6581          1.6568          1.6556          1.6543
          1.6531          1.6519          1.6506          1.6494          1.6482          1.6470          1.6459
          1.6447          1.6436          1.6426          1.6415          1.6403          1.6392          1.6380
          1.6368          1.6356          1.6344          1.6332          1.6320          1.6307          1.6295
          1.6282          1.6269          1.6257          1.6246          1.6235          1.6223          1.6212
          1.6200          1.6189          1.6177          1.6165          1.6154          1.6142          1.6131
          1.6120          1.6108          1.6097          1.6085          1.6074          1.6062          1.6051
          1.6039          1.6028          1.6016          1.6004          1.5993          1.5981          1.5970
          1.5958          1.5947          1.5935          1.5923          1.5912          1.5900          1.5888
          1.5876          1.5865          1.5853          1.5841          1.5829          1.5817          1.5805
          1.5793          1.5781          1.5769          1.5757          1.5745          1.5733          1.5721
          1.5708          1.5696          1.5684          1.5672          1.5660          1.5648          1.5636
          1.5623          1.5611          1.5599          1.5587          1.5574          1.5562          1.5550
          1.5537          1.5525          1.5512          1.5500          1.5487          1.5474          1.5461
          1.5449          1.5436          1.5423          1.5410          1.5397          1.5384          1.5371
          1.5357          1.5344          1.5331          1.5317          1.5304          1.5290          1.5276
          1.5262          1.5248          1.5234          1.5220          1.5206          1.5192          1.5177
          1.5163          1.5148          1.5133          1.5118          1.5103          1.5088          1.5073
          1.5057          1.5042          1.5026          1.5011          1.6705          1.6685          1.6664
          1.6636          1.6622          1.6624          1.6634          1.6644          1.6656          1.6668
          1.6680          1.6690          1.6697          1.6701          1.6699          1.6698          1.6701
          1.6709          1.6714          1.6714          1.6713          1.6716          1.6723          1.6729
          1.6730          1.6730          1.6732          1.6737          1.6742          1.6746          1.6746
          1.6747          1.6750          1.6753          1.6756          1.6760          1.6760          1.6761
          1.6765          1.6768          1.6771          1.6774          1.6775          1.6776          1.6777
          1.6778          1.6779          1.6780          1.6781          1.6781          1.6781          1.6779
          1.6777          1.6773          1.6767          1.6749          1.6732          1.6715          1.6699
          1.6683          1.6668          1.6653          1.6638          1.6625          1.6611          1.6599
          1.6588          1.6578          1.6569          1.6560          1.6550          1.6540          1.6529
          1.6519          1.6508          1.6497          1.6486          1.6476          1.6465          1.6455
          1.6445          1.6435          1.6425          1.6415          1.6406          1.6397          1.6389
          1.6383          1.6372          1.6361          1.6350          1.6338          1.6326          1.6315
          1.6303          1.6291          1.6279          1.6266          1.6254          1.6241          1.6229
          1.6218          1.6207          1.6195          1.6184          1.6172          1.6161          1.6149
          1.6138          1.6126          1.6115          1.6104          1.6093          1.6081          1.6070
          1.6059          1.6047          1.6036          1.6025          1.6014          1.6002          1.5991
          1.5980          1.5968          1.5957          1.5945          1.5934          1.5923          1.5911
          1.5900          1.5888          1.5877          1.5865          1.5854          1.5842          1.5831
          1.5819          1.5807          1.5796          1.5784          1.5772          1.5760          1.5748
          1.5737          1.5725          1.5713          1.5701          1.5689          1.5677          1.5665
          1.5652          1.5640          1.5628          1.5616          1.5604          1.5592          1.5580
          1.5568          1.5556          1.5544          1.5532          1.5519          1.5507          1.5495
          1.5482          1.5470          1.5457          1.5445          1.5432          1.5420          1.5407
          1.5394          1.5382          1.5369          1.5356          1.5343          1.5330          1.5316
          1.5303          1.5290          1.5276          1.5263          1.5249          1.5235          1.5221
          1.5207          1.5193          1.5179          1.5165          1.5150          1.5136          1.5121
          1.5106          1.5092          1.5077          1.5062          1.5046          1.5031          1.5016
          1.5000          1.4986          1.6600          1.6581          1.6566          1.6552          1.6533
          1.6513          1.6506          1.6509          1.6521          1.6533          1.6546          1.6560
          1.6571          1.6578          1.6578          1.6577          1.6576          1.6582          1.6590
          1.6591          1.6591          1.6592          1.6596          1.6603          1.6607          1.6608
          1.6609          1.6611          1.6617          1.6622          1.6624          1.6625          1.6626
          1.6629          1.6633          1.6637          1.6639          1.6640          1.6642          1.6645
          1.6648          1.6651          1.6654          1.6655          1.6656          1.6658          1.6659
          1.6661          1.6662          1.6663          1.6663          1.6663          1.6662          1.6661
          1.6659          1.6657          1.6643          1.6628          1.6614          1.6600          1.6586
          1.6573          1.6560          1.6548          1.6536          1.6525          1.6515          1.6506
          1.6498          1.6490          1.6482          1.6472          1.6461          1.6451          1.6440
          1.6430          1.6419          1.6409          1.6399          1.6389          1.6379          1.6369
          1.6359          1.6350          1.6341          1.6332          1.6324          1.6315          1.6307
          1.6298          1.6288          1.6279          1.6269          1.6258          1.6248          1.6238
          1.6228          1.6217          1.6206          1.6196          1.6185          1.6174          1.6163
          1.6152          1.6141          1.6130          1.6120          1.6109          1.6098          1.6087
          1.6076          1.6066          1.6055          1.6044          1.6033          1.6022          1.6011
          1.6000          1.5988          1.5977          1.5966          1.5955          1.5944          1.5933
          1.5922          1.5910          1.5899          1.5888          1.5877          1.5865          1.5854
          1.5843          1.5832          1.5820          1.5809          1.5797          1.5786          1.5774
          1.5763          1.5751          1.5739          1.5728          1.5716          1.5704          1.5693
          1.5681          1.5669          1.5657          1.5646          1.5633          1.5621          1.5609
          1.5597          1.5585          1.5573          1.5562          1.5550          1.5538          1.5525
          1.5513          1.5501          1.5489          1.5477          1.5465          1.5453          1.5441
          1.5428          1.5416          1.5404          1.5391          1.5379          1.5366          1.5353
          1.5340          1.5327          1.5314          1.5301          1.5288          1.5275          1.5262
          1.5248          1.5235          1.5221          1.5207          1.5194          1.5180          1.5166
          1.5152          1.5138          1.5123          1.5109          1.5094          1.5080          1.5065
          1.5050          1.5035          1.5020          1.5005          1.4990          1.4975          1.4961
          1.6484          1.6470          1.6459          1.6449          1.6440          1.6429          1.6410
          1.6404          1.6398          1.6407          1.6421          1.6436          1.6451          1.6461
          1.6464          1.6464          1.6464          1.6465          1.6474          1.6478          1.6479
          1.6480          1.6481          1.6487          1.6494          1.6496          1.6497          1.6498
          1.6502          1.6508          1.6512          1.6513          1.6515          1.6516          1.6520
          1.6524          1.6528          1.6529          1.6531          1.6532          1.6536          1.6539
          1.6542          1.6544          1.6545          1.6547          1.6549          1.6550          1.6552
          1.6553          1.6554          1.6554          1.6555          1.6555          1.6554          1.6554
          1.6553          1.6542          1.6528          1.6515          1.6501          1.6489          1.6477
          1.6465          1.6454          1.6443          1.6433          1.6424          1.6416          1.6408
          1.6400          1.6391          1.6383          1.6374          1.6365          1.6356          1.6347
          1.6339          1.6330          1.6322          1.6314          1.6306          1.6299          1.6291
          1.6284          1.6277          1.6271          1.6263          1.6254          1.6245          1.6235
          1.6225          1.6216          1.6206          1.6196          1.6185          1.6175          1.6165
          1.6154          1.6143          1.6133          1.6122          1.6111          1.6100          1.6090
          1.6079          1.6068          1.6057          1.6047          1.6036          1.6026          1.6015
          1.6005          1.5994          1.5984          1.5973          1.5963          1.5952          1.5941
          1.5931          1.5920          1.5910          1.5899          1.5889          1.5878          1.5868
          1.5857          1.5846          1.5836          1.5825          1.5814          1.5804          1.5793
          1.5782          1.5771          1.5760          1.5749          1.5738          1.5727          1.5716
          1.5704          1.5693          1.5682          1.5671          1.5660          1.5649          1.5637
          1.5626          1.5614          1.5602          1.5590          1.5578          1.5566          1.5554
          1.5542          1.5530          1.5518          1.5507          1.5495          1.5483          1.5471
          1.5459          1.5447          1.5435          1.5422          1.5410          1.5398          1.5386
          1.5374          1.5361          1.5349          1.5336          1.5323          1.5311          1.5298
          1.5285          1.5272          1.5259          1.5246          1.5233          1.5220          1.5206
          1.5193          1.5179          1.5166          1.5152          1.5138          1.5124          1.5110
          1.5096          1.5082          1.5068          1.5053          1.5039          1.5024          1.5009
          1.4994          1.4979          1.4964          1.4949          1.4935          1.6375          1.6357
          1.6348          1.6343          1.6336          1.6331          1.6325          1.6310          1.6306
          1.6302          1.6299          1.6317          1.6333          1.6348          1.6355          1.6357
          1.6358          1.6359          1.6363          1.6371          1.6372          1.6374          1.6375
          1.6378          1.6386          1.6390          1.6391          1.6393          1.6395          1.6400
          1.6406          1.6408          1.6410          1.6412          1.6413          1.6418          1.6422
          1.6425          1.6426          1.6428          1.6430          1.6433          1.6437          1.6440
          1.6441          1.6443          1.6444          1.6446          1.6448          1.6449          1.6451
          1.6452          1.6452          1.6453          1.6453          1.6454          1.6454          1.6454
          1.6446          1.6433          1.6420          1.6408          1.6396          1.6385          1.6374
          1.6364          1.6354          1.6345          1.6337          1.6329          1.6320          1.6312
          1.6304          1.6295          1.6286          1.6278          1.6269          1.6261          1.6253
          1.6246          1.6239          1.6232          1.6225          1.6218          1.6211          1.6204
          1.6197          1.6190          1.6183          1.6175          1.6167          1.6158          1.6150
          1.6141          1.6133          1.6124          1.6115          1.6106          1.6096          1.6087
          1.6077          1.6067          1.6057          1.6046          1.6036          1.6025          1.6015
          1.6004          1.5993          1.5983          1.5973          1.5963          1.5952          1.5942
          1.5932          1.5921          1.5911          1.5900          1.5889          1.5879          1.5868
          1.5858          1.5847          1.5837          1.5827          1.5816          1.5806          1.5795
          1.5785          1.5774          1.5763          1.5753          1.5742          1.5731          1.5720
          1.5709          1.5697          1.5687          1.5676          1.5666          1.5655          1.5644
          1.5634          1.5623          1.5613          1.5602          1.5591          1.5581          1.5570
          1.5559          1.5548          1.5536          1.5525          1.5514          1.5503          1.5492
          1.5481          1.5469          1.5458          1.5447          1.5436          1.5424          1.5413
          1.5402          1.5390          1.5379          1.5367          1.5355          1.5343          1.5331
          1.5318          1.5306          1.5293          1.5281          1.5268          1.5255          1.5243
          1.5230          1.5217          1.5204          1.5191          1.5178          1.5164          1.5151
          1.5138          1.5124          1.5110          1.5096          1.5083          1.5069          1.5055
          1.5040          1.5026          1.5012          1.4997          1.4983          1.4968          1.4953
          1.4938          1.4923          1.4910          1.6252          1.6238          1.6233          1.6230
          1.6226          1.6222          1.6219          1.6216          1.6208          1.6206          1.6205
          1.6203          1.6214          1.6231          1.6240          1.6243          1.6244          1.6246
          1.6248          1.6257          1.6259          1.6261          1.6263          1.6265          1.6271
          1.6277          1.6279          1.6281          1.6283          1.6286          1.6293          1.6296
          1.6298          1.6300          1.6302          1.6305          1.6310          1.6313          1.6315
          1.6317          1.6319          1.6321          1.6325          1.6328          1.6330          1.6332
          1.6334          1.6335          1.6338          1.6339          1.6341          1.6342          1.6344
          1.6345          1.6346          1.6346          1.6347          1.6348          1.6349          1.6341
          1.6330          1.6320          1.6309          1.6300          1.6290          1.6281          1.6273
          1.6265          1.6257          1.6248          1.6239          1.6230          1.6221          1.6212
          1.6203          1.6194          1.6185          1.6177          1.6169          1.6161          1.6154
          1.6146          1.6142          1.6135          1.6129          1.6121          1.6114          1.6107
          1.6099          1.6092          1.6083          1.6075          1.6067          1.6059          1.6051
          1.6043          1.6034          1.6026          1.6016          1.6007          1.5998          1.5988
          1.5979          1.5970          1.5961          1.5952          1.5943          1.5933          1.5923
          1.5913          1.5903          1.5894          1.5884          1.5874          1.5865          1.5854
          1.5844          1.5834          1.5824          1.5814          1.5804          1.5795          1.5785
          1.5776          1.5766          1.5756          1.5747          1.5737          1.5727          1.5717
          1.5708          1.5698          1.5688          1.5678          1.5667          1.5657          1.5647
          1.5637          1.5627          1.5617          1.5606          1.5596          1.5586          1.5576
          1.5565          1.5555          1.5544          1.5534          1.5523          1.5512          1.5501
          1.5491          1.5480          1.5469          1.5458          1.5447          1.5436          1.5425
          1.5414          1.5403          1.5392          1.5381          1.5370          1.5359          1.5348
          1.5337          1.5326          1.5314          1.5303          1.5292          1.5280          1.5268
          1.5257          1.5245          1.5233          1.5221          1.5209          1.5197          1.5185
          1.5173          1.5161          1.5148          1.5135          1.5122          1.5108          1.5095
          1.5081          1.5068          1.5054          1.5040          1.5027          1.5013          1.4999
          1.4985          1.4970          1.4956          1.4941          1.4927          1.4912          1.4897
          1.4884          1.6099          1.6093          1.6092          1.6094          1.6095          1.6096
          1.6096          1.6097          1.6098          1.6100          1.6105          1.6105          1.6105
          1.6115          1.6118          1.6121          1.6124          1.6127          1.6130          1.6135
          1.6138          1.6141          1.6143          1.6146          1.6153          1.6155          1.6158
          1.6161          1.6164          1.6167          1.6173          1.6175          1.6178          1.6180
          1.6182          1.6186          1.6191          1.6193          1.6195          1.6197          1.6200
          1.6203          1.6207          1.6209          1.6211          1.6214          1.6216          1.6218
          1.6220          1.6222          1.6224          1.6226          1.6228          1.6229          1.6231
          1.6232          1.6233          1.6235          1.6236          1.6234          1.6224          1.6213
          1.6204          1.6194          1.6185          1.6177          1.6169          1.6162          1.6155
          1.6148          1.6141          1.6134          1.6128          1.6121          1.6114          1.6107
          1.6100          1.6094          1.6088          1.6082          1.6079          1.6072          1.6065
          1.6057          1.6050          1.6042          1.6034          1.6026          1.6018          1.6009
          1.6001          1.5993          1.5984          1.5976          1.5968          1.5960          1.5952
          1.5943          1.5934          1.5925          1.5915          1.5906          1.5896          1.5887
          1.5877          1.5868          1.5858          1.5849          1.5840          1.5831          1.5822
          1.5813          1.5805          1.5797          1.5789          1.5781          1.5772          1.5764
          1.5755          1.5747          1.5739          1.5731          1.5724          1.5715          1.5705
          1.5696          1.5687          1.5677          1.5668          1.5658          1.5649          1.5639
          1.5629          1.5620          1.5610          1.5600          1.5591          1.5581          1.5571
          1.5562          1.5552          1.5542          1.5532          1.5522          1.5512          1.5502
          1.5491          1.5481          1.5471          1.5460          1.5450          1.5439          1.5429
          1.5418          1.5408          1.5397          1.5387          1.5376          1.5366          1.5355
          1.5344          1.5334          1.5323          1.5312          1.5301          1.5291          1.5280
          1.5269          1.5258          1.5247          1.5236          1.5225          1.5213          1.5202
          1.5190          1.5179          1.5167          1.5156          1.5144          1.5132          1.5120
          1.5108          1.5096          1.5084          1.5072          1.5060          1.5047          1.5035
          1.5022          1.5009          1.4997          1.4984          1.4970          1.4957          1.4943
          1.4929          1.4914          1.4900          1.4886          1.4871          1.4858          1.5948
          1.5948          1.5951          1.5953          1.5954          1.5957          1.5959          1.5961
          1.5963          1.5966          1.5970          1.5974          1.5979          1.5983          1.5987
          1.5991          1.5995          1.5998          1.6002          1.6005          1.6009          1.6012
          1.6015          1.6019          1.6023          1.6026          1.6029          1.6032          1.6035
          1.6041          1.6043          1.6046          1.6049          1.6052          1.6055          1.6060
          1.6062          1.6065          1.6068          1.6070          1.6073          1.6076          1.6080
          1.6082          1.6085          1.6088          1.6090          1.6093          1.6096          1.6098
          1.6101          1.6103          1.6106          1.6107          1.6109          1.6111          1.6113
          1.6115          1.6117          1.6117          1.6108          1.6098          1.6089          1.6080
          1.6071          1.6064          1.6056          1.6049          1.6043          1.6037          1.6031
          1.6025          1.6019          1.6012          1.6006          1.6000          1.5994          1.5988
          1.5983          1.5978          1.5973          1.5968          1.5963          1.5957          1.5951
          1.5945          1.5939          1.5932          1.5926          1.5919          1.5913          1.5906
          1.5900          1.5894          1.5891          1.5883          1.5875          1.5866          1.5857
          1.5848          1.5839          1.5830          1.5821          1.5812          1.5802          1.5793
          1.5784          1.5775          1.5766          1.5757          1.5749          1.5740          1.5732
          1.5723          1.5714          1.5706          1.5697          1.5688          1.5679          1.5670
          1.5662          1.5653          1.5645          1.5637          1.5628          1.5620          1.5612
          1.5603          1.5595          1.5586          1.5578          1.5570          1.5562          1.5554
          1.5546          1.5538          1.5531          1.5522          1.5513          1.5504          1.5494
          1.5485          1.5475          1.5466          1.5456          1.5446          1.5436          1.5426
          1.5416          1.5406          1.5396          1.5386          1.5376          1.5366          1.5356
          1.5346          1.5336          1.5326          1.5315          1.5305          1.5295          1.5285
          1.5274          1.5264          1.5254          1.5243          1.5233          1.5222          1.5212
          1.5201          1.5190          1.5179          1.5169          1.5158          1.5147          1.5136
          1.5125          1.5113          1.5102          1.5091          1.5079          1.5068          1.5056
          1.5044          1.5033          1.5021          1.5009          1.4997          1.4984          1.4972
          1.4960          1.4947          1.4935          1.4922          1.4910          1.4897          1.4884
          1.4871          1.4857          1.4844          1.4831          1.5805          1.5806          1.5807
          1.5808          1.5810          1.5813          1.5815          1.5818          1.5821          1.5825
          1.5830          1.5834          1.5839          1.5843          1.5847          1.5851          1.5855
          1.5859          1.5863          1.5867          1.5871          1.5875          1.5878          1.5882
          1.5885          1.5889          1.5892          1.5896          1.5899          1.5902          1.5906
          1.5909          1.5913          1.5916          1.5920          1.5923          1.5926          1.5929
          1.5933          1.5936          1.5939          1.5943          1.5946          1.5949          1.5952
          1.5955          1.5958          1.5962          1.5965          1.5968          1.5971          1.5974
          1.5976          1.5978          1.5981          1.5984          1.5986          1.5989          1.5991
          1.5993          1.5984          1.5975          1.5967          1.5958          1.5950          1.5943
          1.5936          1.5930          1.5925          1.5919          1.5914          1.5909          1.5903
          1.5898          1.5892          1.5887          1.5882          1.5877          1.5872          1.5867
          1.5862          1.5857          1.5852          1.5847          1.5841          1.5835          1.5829
          1.5824          1.5818          1.5812          1.5806          1.5800          1.5795          1.5789
          1.5784          1.5779          1.5772          1.5766          1.5759          1.5752          1.5744
          1.5737          1.5729          1.5720          1.5712          1.5703          1.5695          1.5687
          1.5679          1.5672          1.5664          1.5656          1.5649          1.5641          1.5633
          1.5625          1.5617          1.5609          1.5601          1.5593          1.5586          1.5578
          1.5571          1.5563          1.5556          1.5548          1.5540          1.5533          1.5526
          1.5518          1.5510          1.5502          1.5494          1.5486          1.5477          1.5469
          1.5461          1.5453          1.5445          1.5437          1.5428          1.5420          1.5411
          1.5403          1.5394          1.5385          1.5376          1.5368          1.5360          1.5351
          1.5341          1.5332          1.5322          1.5312          1.5303          1.5293          1.5283
          1.5274          1.5264          1.5254          1.5244          1.5234          1.5225          1.5215
          1.5205          1.5195          1.5185          1.5175          1.5164          1.5154          1.5144
          1.5134          1.5123          1.5113          1.5102          1.5092          1.5081          1.5070
          1.5059          1.5048          1.5038          1.5027          1.5016          1.5005          1.4993
          1.4982          1.4971          1.4960          1.4948          1.4936          1.4925          1.4913
          1.4901          1.4889          1.4877          1.4865          1.4853          1.4840          1.4828
          1.4815          1.4804          1.5663          1.5659          1.5660          1.5661          1.5663
          1.5665          1.5668          1.5672          1.5675          1.5679          1.5684          1.5689
          1.5693          1.5698          1.5702          1.5707          1.5711          1.5716          1.5720
          1.5724          1.5729          1.5733          1.5737          1.5741          1.5745          1.5750
          1.5754          1.5758          1.5762          1.5765          1.5769          1.5773          1.5776
          1.5780          1.5784          1.5787          1.5790          1.5794          1.5797          1.5800
          1.5804          1.5807          1.5810          1.5814          1.5817          1.5820          1.5824
          1.5828          1.5831          1.5835          1.5838          1.5841          1.5844          1.5847
          1.5851          1.5854          1.5857          1.5860          1.5863          1.5865          1.5861
          1.5854          1.5846          1.5838          1.5831          1.5824          1.5817          1.5811
          1.5805          1.5802          1.5797          1.5793          1.5788          1.5783          1.5778
          1.5773          1.5769          1.5765          1.5760          1.5756          1.5751          1.5746
          1.5742          1.5736          1.5731          1.5726          1.5721          1.5715          1.5710
          1.5704          1.5699          1.5694          1.5689          1.5685          1.5680          1.5675
          1.5669          1.5663          1.5657          1.5650          1.5644          1.5637          1.5629
          1.5622          1.5614          1.5606          1.5598          1.5591          1.5584          1.5577
          1.5570          1.5563          1.5556          1.5549          1.5541          1.5534          1.5527
          1.5520          1.5513          1.5505          1.5498          1.5491          1.5484          1.5477
          1.5470          1.5463          1.5456          1.5450          1.5443          1.5436          1.5429
          1.5422          1.5415          1.5408          1.5401          1.5394          1.5387          1.5380
          1.5373          1.5366          1.5358          1.5351          1.5343          1.5336          1.5328
          1.5320          1.5313          1.5305          1.5297          1.5289          1.5281          1.5273
          1.5265          1.5257          1.5249          1.5241          1.5233          1.5225          1.5217
          1.5208          1.5199          1.5189          1.5180          1.5170          1.5161          1.5151
          1.5142          1.5132          1.5123          1.5113          1.5103          1.5093          1.5083
          1.5073          1.5063          1.5053          1.5043          1.5033          1.5023          1.5012
          1.5002          1.4991          1.4981          1.4970          1.4959          1.4948          1.4938
          1.4926          1.4915          1.4904          1.4893          1.4882          1.4870          1.4859
          1.4847          1.4835          1.4823          1.4811          1.4799          1.4787          1.4777
          1.5511          1.5513          1.5512          1.5513          1.5514          1.5516          1.5519
          1.5523          1.5526          1.5530          1.5535          1.5540          1.5545          1.5550
          1.5554          1.5560          1.5565          1.5570          1.5575          1.5579          1.5584
          1.5589          1.5594          1.5599          1.5604          1.5608          1.5613          1.5618
          1.5623          1.5627          1.5631          1.5636          1.5640          1.5644          1.5649
          1.5653          1.5657          1.5661          1.5665          1.5669          1.5673          1.5677
          1.5681          1.5685          1.5688          1.5692          1.5696          1.5700          1.5703
          1.5707          1.5710          1.5714          1.5717          1.5721          1.5722          1.5724
          1.5727          1.5731          1.5735          1.5738          1.5742          1.5740          1.5734
          1.5728          1.5722          1.5717          1.5712          1.5708          1.5705          1.5701
          1.5698          1.5694          1.5691          1.5687          1.5683          1.5680          1.5677
          1.5675          1.5671          1.5666          1.5661          1.5656          1.5650          1.5645
          1.5640          1.5635          1.5629          1.5624          1.5619          1.5614          1.5608
          1.5603          1.5599          1.5594          1.5589          1.5584          1.5578          1.5573
          1.5567          1.5560          1.5554          1.5548          1.5541          1.5534          1.5527
          1.5520          1.5513          1.5507          1.5501          1.5498          1.5493          1.5488
          1.5483          1.5478          1.5472          1.5467          1.5461          1.5455          1.5448
          1.5441          1.5435          1.5428          1.5421          1.5414          1.5408          1.5401
          1.5394          1.5388          1.5382          1.5375          1.5369          1.5362          1.5356
          1.5349          1.5342          1.5335          1.5329          1.5322          1.5315          1.5308
          1.5302          1.5295          1.5287          1.5280          1.5273          1.5266          1.5258
          1.5251          1.5243          1.5236          1.5228          1.5221          1.5213          1.5206
          1.5198          1.5190          1.5182          1.5175          1.5167          1.5159          1.5151
          1.5143          1.5135          1.5127          1.5119          1.5111          1.5103          1.5095
          1.5086          1.5077          1.5067          1.5058          1.5048          1.5038          1.5029
          1.5019          1.5009          1.4999          1.4989          1.4979          1.4969          1.4958
          1.4948          1.4938          1.4927          1.4916          1.4906          1.4895          1.4884
          1.4873          1.4862          1.4851          1.4840          1.4829          1.4817          1.4806
          1.4794          1.4782          1.4770          1.4759          1.4749          1.5366          1.5363
          1.5365          1.5366          1.5368          1.5370          1.5373          1.5377          1.5380
          1.5385          1.5389          1.5395          1.5401          1.5407          1.5412          1.5417
          1.5423          1.5429          1.5435          1.5440          1.5446          1.5451          1.5457
          1.5463          1.5468          1.5473          1.5479          1.5484          1.5490          1.5495
          1.5500          1.5505          1.5510          1.5515          1.5520          1.5525          1.5530
          1.5535          1.5539          1.5544          1.5548          1.5553          1.5557          1.5562
          1.5566          1.5571          1.5575          1.5580          1.5583          1.5587          1.5591
          1.5595          1.5600          1.5604          1.5607          1.5610          1.5611          1.5611
          1.5614          1.5618          1.5623          1.5627          1.5628          1.5623          1.5618
          1.5614          1.5609          1.5606          1.5602          1.5599          1.5596          1.5592
          1.5589          1.5585          1.5582          1.5579          1.5576          1.5574          1.5571
          1.5568          1.5564          1.5561          1.5557          1.5553          1.5550          1.5546
          1.5542          1.5539          1.5535          1.5531          1.5528          1.5524          1.5521
          1.5519          1.5515          1.5510          1.5504          1.5499          1.5493          1.5488
          1.5482          1.5476          1.5470          1.5463          1.5457          1.5450          1.5444
          1.5438          1.5433          1.5428          1.5422          1.5417          1.5411          1.5405
          1.5398          1.5392          1.5386          1.5380          1.5374          1.5368          1.5362
          1.5356          1.5351          1.5347          1.5342          1.5337          1.5332          1.5328
          1.5322          1.5316          1.5310          1.5304          1.5298          1.5291          1.5285
          1.5278          1.5272          1.5266          1.5259          1.5253          1.5246          1.5240
          1.5233          1.5226          1.5219          1.5212          1.5205          1.5198          1.5191
          1.5184          1.5177          1.5169          1.5162          1.5155          1.5148          1.5140
          1.5133          1.5125          1.5118          1.5110          1.5103          1.5095          1.5087
          1.5080          1.5072          1.5064          1.5056          1.5049          1.5041          1.5033
          1.5025          1.5017          1.5009          1.5001          1.4992          1.4984          1.4975
          1.4965          1.4955          1.4946          1.4936          1.4926          1.4915          1.4905
          1.4895          1.4885          1.4874          1.4864          1.4853          1.4842          1.4832
          1.4821          1.4810          1.4799          1.4788          1.4776          1.4765          1.4753
          1.4742          1.4730          1.4722          1.5222          1.5217          1.5215          1.5218
          1.5223          1.5226          1.5230          1.5235          1.5239          1.5245          1.5250
          1.5256          1.5263          1.5270          1.5276          1.5282          1.5288          1.5295
          1.5302          1.5308          1.5314          1.5321          1.5327          1.5333          1.5340
          1.5346          1.5352          1.5358          1.5364          1.5370          1.5376          1.5382
          1.5388          1.5393          1.5399          1.5405          1.5410          1.5416          1.5421
          1.5426          1.5431          1.5436          1.5441          1.5446          1.5451          1.5457
          1.5462          1.5466          1.5470          1.5474          1.5479          1.5484          1.5489
          1.5493          1.5498          1.5502          1.5505          1.5507          1.5508          1.5509
          1.5512          1.5516          1.5521          1.5525          1.5521          1.5518          1.5515
          1.5512          1.5508          1.5505          1.5501          1.5497          1.5493          1.5489
          1.5486          1.5484          1.5481          1.5479          1.5476          1.5473          1.5470
          1.5467          1.5464          1.5460          1.5457          1.5453          1.5450          1.5447
          1.5444          1.5440          1.5437          1.5434          1.5431          1.5428          1.5425
          1.5421          1.5417          1.5413          1.5409          1.5405          1.5401          1.5396
          1.5392          1.5387          1.5382          1.5377          1.5372          1.5368          1.5364
          1.5359          1.5356          1.5351          1.5345          1.5340          1.5334          1.5328
          1.5322          1.5317          1.5311          1.5305          1.5300          1.5294          1.5288
          1.5283          1.5277          1.5271          1.5266          1.5260          1.5255          1.5250
          1.5244          1.5239          1.5233          1.5228          1.5224          1.5219          1.5215
          1.5210          1.5204          1.5198          1.5192          1.5185          1.5179          1.5172
          1.5166          1.5159          1.5152          1.5146          1.5139          1.5132          1.5125
          1.5118          1.5111          1.5104          1.5097          1.5090          1.5083          1.5076
          1.5069          1.5062          1.5054          1.5047          1.5040          1.5032          1.5025
          1.5018          1.5010          1.5003          1.4995          1.4988          1.4980          1.4972
          1.4964          1.4957          1.4949          1.4941          1.4933          1.4925          1.4917
          1.4908          1.4900          1.4892          1.4883          1.4873          1.4863          1.4853
          1.4843          1.4832          1.4822          1.4812          1.4801          1.4790          1.4780
          1.4769          1.4758          1.4747          1.4736          1.4724          1.4713          1.4702
          1.4693          1.5078          1.5073          1.5074          1.5075          1.5078          1.5085
          1.5092          1.5098          1.5104          1.5110          1.5117          1.5124          1.5131
          1.5140          1.5147          1.5154          1.5162          1.5169          1.5177          1.5184
          1.5191          1.5198          1.5205          1.5213          1.5220          1.5227          1.5233
          1.5240          1.5247          1.5254          1.5261          1.5267          1.5274          1.5280
          1.5286          1.5292          1.5299          1.5305          1.5311          1.5316          1.5322
          1.5328          1.5333          1.5339          1.5344          1.5350          1.5355          1.5361
          1.5365          1.5370          1.5374          1.5380          1.5385          1.5390          1.5396
          1.5400          1.5405          1.5409          1.5411          1.5413          1.5415          1.5417
          1.5420          1.5425          1.5430          1.5427          1.5424          1.5421          1.5418
          1.5416          1.5413          1.5411          1.5408          1.5406          1.5404          1.5402
          1.5400          1.5398          1.5396          1.5393          1.5389          1.5386          1.5382
          1.5379          1.5375          1.5372          1.5368          1.5365          1.5362          1.5358
          1.5355          1.5352          1.5348          1.5345          1.5341          1.5338          1.5334
          1.5330          1.5326          1.5322          1.5318          1.5314          1.5309          1.5305
          1.5300          1.5296          1.5292          1.5288          1.5284          1.5280          1.5276
          1.5272          1.5268          1.5263          1.5258          1.5254          1.5249          1.5244
          1.5239          1.5235          1.5230          1.5225          1.5221          1.5216          1.5211
          1.5207          1.5202          1.5198          1.5193          1.5189          1.5185          1.5180
          1.5175          1.5170          1.5165          1.5159          1.5154          1.5149          1.5143
          1.5138          1.5133          1.5127          1.5121          1.5116          1.5111          1.5107
          1.5100          1.5094          1.5087          1.5080          1.5074          1.5067          1.5061
          1.5054          1.5047          1.5040          1.5034          1.5027          1.5020          1.5013
          1.5006          1.4999          1.4992          1.4985          1.4978          1.4971          1.4964
          1.4957          1.4949          1.4942          1.4935          1.4927          1.4920          1.4912
          1.4905          1.4897          1.4890          1.4882          1.4874          1.4866          1.4858
          1.4850          1.4842          1.4834          1.4825          1.4817          1.4808          1.4800
          1.4791          1.4781          1.4770          1.4760          1.4749          1.4739          1.4728
          1.4717          1.4706          1.4695          1.4684          1.4673          1.4665          1.4935
          1.4931          1.4933          1.4939          1.4944          1.4950          1.4958          1.4968
          1.4976          1.4985          1.4993          1.5001          1.5010          1.5019          1.5028
          1.5037          1.5045          1.5054          1.5062          1.5071          1.5079          1.5087
          1.5095          1.5103          1.5111          1.5119          1.5126          1.5134          1.5141
          1.5148          1.5156          1.5163          1.5170          1.5177          1.5184          1.5191
          1.5198          1.5204          1.5211          1.5217          1.5224          1.5230          1.5236
          1.5241          1.5247          1.5253          1.5259          1.5265          1.5270          1.5275
          1.5280          1.5285          1.5291          1.5297          1.5303          1.5308          1.5313
          1.5318          1.5322          1.5325          1.5327          1.5330          1.5333          1.5335
          1.5339          1.5344          1.5341          1.5339          1.5336          1.5334          1.5331
          1.5329          1.5326          1.5324          1.5322          1.5320          1.5318          1.5316
          1.5314          1.5312          1.5310          1.5307          1.5305          1.5302          1.5300
          1.5298          1.5296          1.5294          1.5292          1.5289          1.5286          1.5282
          1.5279          1.5275          1.5272          1.5268          1.5264          1.5261          1.5257
          1.5253          1.5249          1.5246          1.5241          1.5237          1.5233          1.5229
          1.5225          1.5219          1.5215          1.5212          1.5208          1.5204          1.5201
          1.5197          1.5193          1.5188          1.5183          1.5178          1.5174          1.5169
          1.5164          1.5159          1.5155          1.5150          1.5145          1.5140          1.5136
          1.5131          1.5126          1.5122          1.5118          1.5113          1.5109          1.5104
          1.5099          1.5095          1.5090          1.5085          1.5081          1.5076          1.5071
          1.5067          1.5062          1.5057          1.5052          1.5048          1.5043          1.5037
          1.5032          1.5027          1.5021          1.5015          1.5009          1.5004          1.4998
          1.4991          1.4985          1.4978          1.4971          1.4965          1.4958          1.4952
          1.4945          1.4938          1.4931          1.4924          1.4918          1.4911          1.4904
          1.4897          1.4890          1.4883          1.4875          1.4868          1.4861          1.4853
          1.4846          1.4839          1.4831          1.4824          1.4816          1.4808          1.4800
          1.4793          1.4785          1.4776          1.4768          1.4760          1.4752          1.4743
          1.4735          1.4726          1.4717          1.4709          1.4698          1.4688          1.4677
          1.4666          1.4656          1.4645          1.4636          1.4796          1.4791          1.4795
          1.4801          1.4810          1.4819          1.4829          1.4838          1.4850          1.4861
          1.4871          1.4881          1.4891          1.4902          1.4912          1.4922          1.4932
          1.4942          1.4951          1.4961          1.4970          1.4979          1.4988          1.4997
          1.5006          1.5014          1.5023          1.5031          1.5039          1.5047          1.5055
          1.5063          1.5071          1.5078          1.5086          1.5093          1.5100          1.5108
          1.5115          1.5122          1.5128          1.5135          1.5141          1.5148          1.5154
          1.5160          1.5166          1.5172          1.5178          1.5184          1.5189          1.5194
          1.5200          1.5206          1.5212          1.5219          1.5224          1.5229          1.5235
          1.5239          1.5242          1.5245          1.5249          1.5252          1.5255          1.5259
          1.5262          1.5260          1.5257          1.5255          1.5252          1.5250          1.5248
          1.5245          1.5243          1.5241          1.5239          1.5237          1.5235          1.5233
          1.5231          1.5229          1.5226          1.5224          1.5222          1.5220          1.5218
          1.5215          1.5213          1.5211          1.5209          1.5206          1.5204          1.5201
          1.5199          1.5196          1.5193          1.5191          1.5188          1.5186          1.5182
          1.5179          1.5175          1.5171          1.5167          1.5163          1.5159          1.5155
          1.5147          1.5143          1.5140          1.5136          1.5132          1.5128          1.5125
          1.5121          1.5117          1.5113          1.5110          1.5106          1.5102          1.5098
          1.5095          1.5091          1.5087          1.5082          1.5078          1.5073          1.5069
          1.5065          1.5060          1.5056          1.5052          1.5047          1.5043          1.5038
          1.5034          1.5030          1.5025          1.5021          1.5016          1.5011          1.5006
          1.5002          1.4997          1.4992          1.4987          1.4981          1.4976          1.4971
          1.4966          1.4961          1.4956          1.4950          1.4945          1.4940          1.4934
          1.4929          1.4924          1.4918          1.4913          1.4906          1.4900          1.4893
          1.4886          1.4880          1.4873          1.4866          1.4859          1.4852          1.4845
          1.4838          1.4831          1.4824          1.4817          1.4810          1.4803          1.4795
          1.4788          1.4781          1.4773          1.4766          1.4759          1.4751          1.4743
          1.4736          1.4728          1.4720          1.4712          1.4704          1.4696          1.4687
          1.4679          1.4671          1.4662          1.4653          1.4645          1.4636          1.4627
          1.4616          1.4606          1.4636          1.4640          1.4651          1.4663          1.4675
          1.4689          1.4702          1.4714          1.4726          1.4739          1.4751          1.4763
          1.4775          1.4787          1.4799          1.4810          1.4821          1.4832          1.4843
          1.4853          1.4864          1.4874          1.4884          1.4893          1.4903          1.4912
          1.4921          1.4930          1.4939          1.4948          1.4956          1.4965          1.4973
          1.4981          1.4989          1.4997          1.5005          1.5013          1.5020          1.5028
          1.5035          1.5042          1.5048          1.5055          1.5062          1.5068          1.5075
          1.5082          1.5088          1.5094          1.5099          1.5105          1.5111          1.5117
          1.5124          1.5130          1.5136          1.5141          1.5147          1.5153          1.5157
          1.5160          1.5164          1.5167          1.5171          1.5175          1.5178          1.5179
          1.5177          1.5175          1.5172          1.5170          1.5167          1.5165          1.5163
          1.5161          1.5159          1.5156          1.5154          1.5152          1.5150          1.5148
          1.5146          1.5143          1.5141          1.5139          1.5137          1.5135          1.5133
          1.5130          1.5128          1.5126          1.5123          1.5121          1.5118          1.5116
          1.5113          1.5111          1.5108          1.5106          1.5103          1.5101          1.5098
          1.5095          1.5092          1.5089          1.5086          1.5083          1.5075          1.5072
          1.5068          1.5064          1.5061          1.5057          1.5054          1.5050          1.5047
          1.5043          1.5040          1.5036          1.5033          1.5029          1.5026          1.5023
          1.5019          1.5016          1.5012          1.5009          1.5005          1.5002          1.4999
          1.4996          1.4992          1.4988          1.4984          1.4979          1.4975          1.4971
          1.4967          1.4962          1.4958          1.4953          1.4949          1.4944          1.4939
          1.4935          1.4930          1.4925          1.4920          1.4915          1.4911          1.4906
          1.4901          1.4896          1.4891          1.4886          1.4881          1.4876          1.4871
          1.4866          1.4861          1.4856          1.4850          1.4845          1.4840          1.4835
          1.4829          1.4823          1.4817          1.4810          1.4804          1.4797          1.4790
          1.4783          1.4777          1.4770          1.4763          1.4756          1.4749          1.4742
          1.4735          1.4727          1.4720          1.4713          1.4705          1.4698          1.4690
          1.4682          1.4675          1.4667          1.4659          1.4651          1.4643          1.4635
          1.4627          1.4618          1.4610          1.4601          1.4593          1.4584          1.4577
          1.4473          1.4486          1.4502          1.4519          1.4535          1.4552          1.4569
          1.4585          1.4601          1.4617          1.4632          1.4647          1.4662          1.4676
          1.4689          1.4702          1.4714          1.4726          1.4738          1.4749          1.4760
          1.4771          1.4782          1.4793          1.4803          1.4813          1.4823          1.4832
          1.4842          1.4851          1.4860          1.4869          1.4878          1.4887          1.4895
          1.4904          1.4912          1.4920          1.4928          1.4936          1.4943          1.4951
          1.4958          1.4965          1.4972          1.4979          1.4986          1.4993          1.4999
          1.5005          1.5011          1.5017          1.5023          1.5030          1.5037          1.5043
          1.5049          1.5055          1.5061          1.5067          1.5072          1.5076          1.5079
          1.5083          1.5087          1.5091          1.5095          1.5098          1.5096          1.5094
          1.5092          1.5090          1.5088          1.5085          1.5083          1.5081          1.5079
          1.5077          1.5074          1.5072          1.5070          1.5068          1.5065          1.5063
          1.5061          1.5058          1.5056          1.5054          1.5051          1.5049          1.5047
          1.5044          1.5042          1.5040          1.5037          1.5035          1.5032          1.5030
          1.5027          1.5025          1.5022          1.5020          1.5017          1.5014          1.5011
          1.5008          1.5005          1.5002          1.4999          1.4996          1.4993          1.4990
          1.4987          1.4984          1.4981          1.4978          1.4975          1.4971          1.4968
          1.4965          1.4962          1.4958          1.4955          1.4952          1.4949          1.4946
          1.4942          1.4939          1.4936          1.4933          1.4930          1.4927          1.4924
          1.4921          1.4918          1.4915          1.4912          1.4909          1.4906          1.4902
          1.4898          1.4894          1.4889          1.4885          1.4880          1.4876          1.4872
          1.4867          1.4863          1.4858          1.4854          1.4849          1.4845          1.4840
          1.4835          1.4831          1.4826          1.4821          1.4817          1.4812          1.4807
          1.4802          1.4797          1.4793          1.4788          1.4783          1.4778          1.4773
          1.4768          1.4763          1.4758          1.4753          1.4748          1.4741          1.4735
          1.4728          1.4722          1.4715          1.4708          1.4702          1.4695          1.4688
          1.4681          1.4674          1.4667          1.4660          1.4653          1.4646          1.4638
          1.4631          1.4623          1.4616          1.4608          1.4600          1.4593          1.4585
          1.4577          1.4569          1.4561          1.4553          1.4546          1.4315          1.4337
          1.4357          1.4377          1.4397          1.4416          1.4435          1.4454          1.4472
          1.4489          1.4506          1.4522          1.4539          1.4554          1.4570          1.4584
          1.4598          1.4612          1.4625          1.4638          1.4651          1.4663          1.4675
          1.4687          1.4698          1.4708          1.4719          1.4729          1.4739          1.4749
          1.4758          1.4768          1.4777          1.4787          1.4796          1.4804          1.4813
          1.4822          1.4830          1.4839          1.4846          1.4854          1.4862          1.4869
          1.4877          1.4884          1.4892          1.4898          1.4905          1.4911          1.4918
          1.4924          1.4931          1.4938          1.4945          1.4951          1.4958          1.4964
          1.4971          1.4977          1.4982          1.4986          1.4990          1.4994          1.4998
          1.5004          1.5009          1.5013          1.5011          1.5009          1.5007          1.5005
          1.5003          1.5001          1.4999          1.4998          1.4996          1.4994          1.4993
          1.4991          1.4989          1.4987          1.4986          1.4984          1.4982          1.4980
          1.4978          1.4976          1.4973          1.4971          1.4969          1.4967          1.4964
          1.4962          1.4960          1.4957          1.4954          1.4952          1.4949          1.4947
          1.4944          1.4941          1.4939          1.4936          1.4933          1.4930          1.4927
          1.4924          1.4918          1.4915          1.4912          1.4909          1.4906          1.4903
          1.4901          1.4898          1.4895          1.4893          1.4890          1.4887          1.4885
          1.4882          1.4879          1.4877          1.4874          1.4872          1.4869          1.4867
          1.4864          1.4862          1.4859          1.4857          1.4855          1.4852          1.4849
          1.4847          1.4844          1.4841          1.4838          1.4835          1.4832          1.4829
          1.4826          1.4823          1.4820          1.4817          1.4813          1.4808          1.4804
          1.4800          1.4796          1.4792          1.4788          1.4783          1.4779          1.4775
          1.4770          1.4766          1.4762          1.4757          1.4753          1.4748          1.4744
          1.4740          1.4735          1.4731          1.4726          1.4721          1.4717          1.4712
          1.4708          1.4703          1.4698          1.4694          1.4689          1.4684          1.4679
          1.4674          1.4668          1.4662          1.4655          1.4649          1.4642          1.4636
          1.4629          1.4622          1.4615          1.4609          1.4602          1.4595          1.4588
          1.4580          1.4573          1.4566          1.4559          1.4551          1.4544          1.4536
          1.4528          1.4521          1.4516          1.4168          1.4195          1.4218          1.4240
          1.4262          1.4283          1.4304          1.4323          1.4342          1.4361          1.4379
          1.4396          1.4413          1.4430          1.4446          1.4461          1.4476          1.4490
          1.4505          1.4518          1.4532          1.4545          1.4558          1.4570          1.4583
          1.4595          1.4606          1.4618          1.4629          1.4640          1.4651          1.4662
          1.4672          1.4682          1.4692          1.4701          1.4711          1.4720          1.4729
          1.4737          1.4746          1.4754          1.4762          1.4770          1.4778          1.4786
          1.4793          1.4800          1.4807          1.4814          1.4821          1.4828          1.4836
          1.4843          1.4850          1.4856          1.4863          1.4870          1.4877          1.4884
          1.4889          1.4893          1.4897          1.4903          1.4909          1.4915          1.4921
          1.4925          1.4923          1.4921          1.4919          1.4918          1.4916          1.4914
          1.4913          1.4911          1.4910          1.4908          1.4907          1.4905          1.4904
          1.4903          1.4901          1.4900          1.4898          1.4897          1.4895          1.4893
          1.4892          1.4890          1.4888          1.4887          1.4885          1.4883          1.4881
          1.4879          1.4876          1.4874          1.4872          1.4869          1.4867          1.4864
          1.4862          1.4859          1.4857          1.4854          1.4851          1.4849          1.4840
          1.4838          1.4835          1.4832          1.4830          1.4828          1.4825          1.4822
          1.4820          1.4817          1.4814          1.4812          1.4809          1.4806          1.4804
          1.4801          1.4799          1.4796          1.4794          1.4791          1.4789          1.4786
          1.4784          1.4782          1.4780          1.4777          1.4775          1.4773          1.4771
          1.4769          1.4767          1.4765          1.4762          1.4760          1.4758          1.4755
          1.4753          1.4750          1.4748          1.4745          1.4742          1.4740          1.4737
          1.4734          1.4730          1.4727          1.4723          1.4719          1.4715          1.4711
          1.4707          1.4703          1.4699          1.4695          1.4691          1.4686          1.4682
          1.4678          1.4674          1.4670          1.4666          1.4661          1.4657          1.4653
          1.4649          1.4644          1.4640          1.4636          1.4631          1.4627          1.4622
          1.4618          1.4613          1.4608          1.4603          1.4597          1.4591          1.4584
          1.4578          1.4572          1.4565          1.4558          1.4552          1.4545          1.4538
          1.4531          1.4524          1.4517          1.4510          1.4503          1.4496          1.4489
          1.4485          1.4034          1.4064          1.4088          1.4111          1.4133          1.4154
          1.4175          1.4195          1.4214          1.4233          1.4251          1.4268          1.4286
          1.4302          1.4319          1.4334          1.4350          1.4365          1.4379          1.4393
          1.4407          1.4421          1.4434          1.4447          1.4461          1.4473          1.4485
          1.4497          1.4509          1.4521          1.4533          1.4545          1.4556          1.4566
          1.4577          1.4588          1.4598          1.4608          1.4618          1.4627          1.4637
          1.4646          1.4655          1.4664          1.4673          1.4681          1.4689          1.4697
          1.4705          1.4713          1.4720          1.4728          1.4735          1.4743          1.4750
          1.4757          1.4765          1.4772          1.4780          1.4786          1.4791          1.4797
          1.4804          1.4810          1.4817          1.4824          1.4830          1.4831          1.4830
          1.4829          1.4828          1.4826          1.4825          1.4824          1.4823          1.4822
          1.4821          1.4820          1.4819          1.4818          1.4817          1.4816          1.4815
          1.4814          1.4813          1.4811          1.4810          1.4809          1.4807          1.4806
          1.4804          1.4803          1.4801          1.4800          1.4798          1.4796          1.4795
          1.4793          1.4791          1.4789          1.4787          1.4785          1.4783          1.4781
          1.4779          1.4777          1.4774          1.4767          1.4764          1.4762          1.4759
          1.4757          1.4755          1.4753          1.4750          1.4748          1.4746          1.4744
          1.4742          1.4740          1.4738          1.4736          1.4734          1.4732          1.4730
          1.4728          1.4725          1.4723          1.4721          1.4719          1.4717          1.4715
          1.4713          1.4711          1.4709          1.4707          1.4705          1.4703          1.4701
          1.4699          1.4696          1.4694          1.4692          1.4690          1.4687          1.4685
          1.4683          1.4681          1.4678          1.4676          1.4674          1.4671          1.4669
          1.4667          1.4664          1.4662          1.4659          1.4656          1.4653          1.4649
          1.4645          1.4641          1.4637          1.4634          1.4630          1.4626          1.4622
          1.4618          1.4615          1.4611          1.4607          1.4603          1.4599          1.4595
          1.4592          1.4588          1.4584          1.4580          1.4575          1.4571          1.4567
          1.4563          1.4559          1.4554          1.4550          1.4545          1.4541          1.4535
          1.4529          1.4522          1.4516          1.4510          1.4503          1.4497          1.4490
          1.4484          1.4477          1.4471          1.4464          1.4457          1.4454          1.3916
          1.3946          1.3968          1.3989          1.4010          1.4030          1.4049          1.4068
          1.4087          1.4105          1.4122          1.4139          1.4156          1.4172          1.4189
          1.4204          1.4220          1.4235          1.4249          1.4264          1.4278          1.4292
          1.4306          1.4320          1.4333          1.4346          1.4359          1.4372          1.4385
          1.4397          1.4410          1.4422          1.4434          1.4445          1.4457          1.4468
          1.4479          1.4490          1.4500          1.4510          1.4521          1.4530          1.4540
          1.4550          1.4560          1.4568          1.4577          1.4586          1.4595          1.4604
          1.4613          1.4621          1.4629          1.4637          1.4646          1.4654          1.4662
          1.4670          1.4679          1.4687          1.4694          1.4701          1.4708          1.4715
          1.4722          1.4730          1.4734          1.4734          1.4733          1.4732          1.4731
          1.4731          1.4730          1.4730          1.4729          1.4728          1.4728          1.4727
          1.4727          1.4726          1.4726          1.4725          1.4725          1.4724          1.4723
          1.4723          1.4722          1.4721          1.4720          1.4719          1.4718          1.4717
          1.4716          1.4715          1.4713          1.4712          1.4711          1.4709          1.4708
          1.4706          1.4705          1.4703          1.4702          1.4700          1.4698          1.4696
          1.4694          1.4689          1.4687          1.4685          1.4683          1.4681          1.4679
          1.4677          1.4675          1.4674          1.4672          1.4670          1.4669          1.4667
          1.4665          1.4664          1.4662          1.4661          1.4659          1.4658          1.4657
          1.4655          1.4653          1.4652          1.4650          1.4648          1.4647          1.4645
          1.4643          1.4642          1.4640          1.4638          1.4636          1.4635          1.4633
          1.4631          1.4629          1.4627          1.4625          1.4623          1.4621          1.4620
          1.4618          1.4616          1.4614          1.4612          1.4610          1.4608          1.4606
          1.4604          1.4602          1.4600          1.4597          1.4595          1.4593          1.4590
          1.4587          1.4584          1.4580          1.4576          1.4573          1.4569          1.4565
          1.4562          1.4558          1.4554          1.4551          1.4547          1.4544          1.4540
          1.4536          1.4533          1.4529          1.4525          1.4522          1.4518          1.4514
          1.4510          1.4506          1.4502          1.4498          1.4494          1.4490          1.4485
          1.4481          1.4475          1.4469          1.4463          1.4457          1.4450          1.4444
          1.4438          1.4432          1.4425          1.4422          1.3806          1.3822          1.3841
          1.3860          1.3878          1.3897          1.3915          1.3932          1.3950          1.3967
          1.3984          1.4001          1.4017          1.4034          1.4050          1.4065          1.4081
          1.4096          1.4111          1.4126          1.4141          1.4155          1.4170          1.4184
          1.4198          1.4212          1.4225          1.4239          1.4253          1.4267          1.4280
          1.4293          1.4306          1.4318          1.4330          1.4342          1.4354          1.4366
          1.4377          1.4388          1.4399          1.4410          1.4421          1.4431          1.4441
          1.4451          1.4461          1.4471          1.4481          1.4491          1.4501          1.4510
          1.4519          1.4528          1.4537          1.4546          1.4555          1.4565          1.4574
          1.4583          1.4591          1.4600          1.4608          1.4617          1.4625          1.4633
          1.4635          1.4635          1.4635          1.4635          1.4635          1.4635          1.4635
          1.4636          1.4636          1.4636          1.4636          1.4636          1.4636          1.4636
          1.4636          1.4636          1.4636          1.4636          1.4636          1.4635          1.4635
          1.4634          1.4634          1.4633          1.4633          1.4632          1.4631          1.4630
          1.4629          1.4628          1.4627          1.4626          1.4625          1.4624          1.4623
          1.4621          1.4620          1.4619          1.4617          1.4616          1.4614          1.4612
          1.4610          1.4609          1.4607          1.4606          1.4604          1.4603          1.4601
          1.4600          1.4599          1.4597          1.4596          1.4595          1.4593          1.4592
          1.4591          1.4590          1.4589          1.4588          1.4587          1.4586          1.4585
          1.4584          1.4583          1.4582          1.4581          1.4580          1.4579          1.4577
          1.4576          1.4574          1.4573          1.4572          1.4570          1.4569          1.4567
          1.4566          1.4564          1.4563          1.4561          1.4560          1.4558          1.4557
          1.4555          1.4554          1.4552          1.4550          1.4549          1.4547          1.4545
          1.4544          1.4542          1.4540          1.4538          1.4536          1.4534          1.4532
          1.4530          1.4528          1.4526          1.4522          1.4519          1.4516          1.4512
          1.4509          1.4506          1.4502          1.4499          1.4495          1.4492          1.4488
          1.4485          1.4481          1.4478          1.4474          1.4470          1.4466          1.4463
          1.4459          1.4456          1.4452          1.4448          1.4444          1.4440          1.4436
          1.4432          1.4428          1.4423          1.4417          1.4411          1.4405          1.4399
          1.4393          1.4390          1.3651          1.3666          1.3681          1.3699          1.3719
          1.3740          1.3761          1.3777          1.3793          1.3809          1.3826          1.3843
          1.3859          1.3875          1.3891          1.3907          1.3923          1.3938          1.3953
          1.3968          1.3982          1.3998          1.4012          1.4026          1.4040          1.4054
          1.4069          1.4082          1.4096          1.4112          1.4126          1.4141          1.4155
          1.4168          1.4181          1.4194          1.4207          1.4220          1.4233          1.4245
          1.4257          1.4269          1.4280          1.4292          1.4304          1.4315          1.4326
          1.4338          1.4349          1.4360          1.4371          1.4382          1.4392          1.4402
          1.4412          1.4422          1.4432          1.4443          1.4453          1.4464          1.4474
          1.4483          1.4492          1.4502          1.4511          1.4520          1.4530          1.4538
          1.4538          1.4539          1.4540          1.4541          1.4541          1.4542          1.4543
          1.4543          1.4544          1.4545          1.4546          1.4546          1.4547          1.4548
          1.4548          1.4549          1.4549          1.4549          1.4549          1.4549          1.4549
          1.4549          1.4549          1.4549          1.4548          1.4548          1.4548          1.4547
          1.4546          1.4546          1.4545          1.4544          1.4543          1.4543          1.4542
          1.4541          1.4540          1.4539          1.4538          1.4537          1.4535          1.4534
          1.4533          1.4532          1.4531          1.4530          1.4529          1.4528          1.4527
          1.4526          1.4525          1.4524          1.4523          1.4523          1.4522          1.4521
          1.4521          1.4520          1.4519          1.4518          1.4518          1.4517          1.4516
          1.4516          1.4515          1.4515          1.4514          1.4513          1.4512          1.4512
          1.4511          1.4510          1.4510          1.4509          1.4508          1.4507          1.4505
          1.4504          1.4503          1.4502          1.4501          1.4500          1.4498          1.4497
          1.4496          1.4495          1.4494          1.4492          1.4491          1.4489          1.4488
          1.4486          1.4485          1.4483          1.4482          1.4480          1.4479          1.4477
          1.4475          1.4473          1.4472          1.4470          1.4468          1.4466          1.4463
          1.4460          1.4457          1.4454          1.4450          1.4447          1.4444          1.4441
          1.4437          1.4434          1.4430          1.4427          1.4423          1.4420          1.4416
          1.4412          1.4409          1.4405          1.4401          1.4397          1.4393          1.4389
          1.4385          1.4381          1.4377          1.4373          1.4367          1.4362          1.4357
          1.3501          1.3511          1.3527          1.3545          1.3564          1.3584          1.3605
          1.3626          1.3643          1.3659          1.3675          1.3693          1.3713          1.3729
          1.3746          1.3762          1.3780          1.3798          1.3814          1.3829          1.3845
          1.3861          1.3878          1.3893          1.3908          1.3923          1.3938          1.3954
          1.3969          1.3984          1.3998          1.4012          1.4026          1.4040          1.4054
          1.4067          1.4079          1.4092          1.4105          1.4118          1.4130          1.4142
          1.4154          1.4165          1.4177          1.4189          1.4201          1.4214          1.4226
          1.4238          1.4250          1.4261          1.4273          1.4284          1.4295          1.4306
          1.4318          1.4329          1.4340          1.4351          1.4363          1.4373          1.4384
          1.4394          1.4404          1.4415          1.4425          1.4436          1.4446          1.4453
          1.4454          1.4455          1.4456          1.4458          1.4459          1.4460          1.4461
          1.4462          1.4464          1.4465          1.4466          1.4467          1.4468          1.4469
          1.4470          1.4471          1.4471          1.4472          1.4472          1.4472          1.4472
          1.4473          1.4473          1.4473          1.4472          1.4472          1.4472          1.4472
          1.4471          1.4471          1.4471          1.4471          1.4471          1.4471          1.4470
          1.4469          1.4468          1.4467          1.4466          1.4465          1.4464          1.4463
          1.4462          1.4461          1.4460          1.4460          1.4459          1.4458          1.4457
          1.4457          1.4456          1.4455          1.4455          1.4454          1.4454          1.4453
          1.4453          1.4452          1.4452          1.4451          1.4451          1.4450          1.4450
          1.4450          1.4450          1.4449          1.4449          1.4449          1.4448          1.4448
          1.4448          1.4447          1.4447          1.4447          1.4446          1.4446          1.4445
          1.4445          1.4444          1.4443          1.4442          1.4441          1.4440          1.4440
          1.4439          1.4438          1.4437          1.4435          1.4434          1.4433          1.4432
          1.4431          1.4430          1.4428          1.4427          1.4426          1.4424          1.4423
          1.4422          1.4420          1.4419          1.4418          1.4416          1.4415          1.4414
          1.4412          1.4409          1.4406          1.4403          1.4400          1.4397          1.4394
          1.4390          1.4387          1.4384          1.4381          1.4377          1.4374          1.4370
          1.4367          1.4363          1.4359          1.4356          1.4352          1.4348          1.4344
          1.4340          1.4336          1.4332          1.4328          1.4324          1.3344          1.3358
          1.3375          1.3392          1.3411          1.3431          1.3451          1.3472          1.3494
          1.3514          1.3531          1.3548          1.3568          1.3590          1.3607          1.3624
          1.3642          1.3661          1.3681          1.3698          1.3714          1.3731          1.3748
          1.3767          1.3783          1.3799          1.3815          1.3831          1.3847          1.3864
          1.3879          1.3894          1.3908          1.3923          1.3938          1.3953          1.3966
          1.3980          1.3994          1.4007          1.4020          1.4034          1.4046          1.4059
          1.4072          1.4084          1.4097          1.4109          1.4121          1.4132          1.4144
          1.4156          1.4167          1.4179          1.4190          1.4201          1.4212          1.4223
          1.4235          1.4246          1.4257          1.4269          1.4280          1.4291          1.4302
          1.4314          1.4325          1.4336          1.4347          1.4359          1.4371          1.4373
          1.4374          1.4376          1.4378          1.4380          1.4381          1.4383          1.4385
          1.4386          1.4388          1.4389          1.4391          1.4392          1.4393          1.4394
          1.4395          1.4396          1.4397          1.4398          1.4398          1.4399          1.4399
          1.4399          1.4400          1.4401          1.4401          1.4402          1.4402          1.4403
          1.4403          1.4403          1.4403          1.4402          1.4401          1.4400          1.4400
          1.4399          1.4398          1.4397          1.4397          1.4396          1.4395          1.4395
          1.4394          1.4393          1.4393          1.4392          1.4392          1.4391          1.4391
          1.4390          1.4390          1.4390          1.4389          1.4389          1.4389          1.4389
          1.4389          1.4388          1.4388          1.4388          1.4388          1.4388          1.4388
          1.4387          1.4387          1.4387          1.4387          1.4387          1.4386          1.4386
          1.4386          1.4386          1.4386          1.4385          1.4385          1.4385          1.4385
          1.4385          1.4385          1.4385          1.4385          1.4384          1.4384          1.4383
          1.4382          1.4381          1.4381          1.4380          1.4379          1.4378          1.4377
          1.4376          1.4375          1.4374          1.4373          1.4372          1.4372          1.4371
          1.4370          1.4369          1.4368          1.4366          1.4365          1.4364          1.4363
          1.4362          1.4361          1.4359          1.4356          1.4353          1.4350          1.4347
          1.4344          1.4341          1.4338          1.4335          1.4332          1.4329          1.4325
          1.4322          1.4319          1.4315          1.4312          1.4308          1.4304          1.4301
          1.4297          1.4293          1.4291          1.3184          1.3197          1.3218          1.3241
          1.3260          1.3281          1.3302          1.3324          1.3346          1.3370          1.3391
          1.3409          1.3428          1.3450          1.3473          1.3492          1.3511          1.3529
          1.3550          1.3572          1.3589          1.3607          1.3624          1.3643          1.3663
          1.3680          1.3697          1.3713          1.3730          1.3748          1.3765          1.3780
          1.3796          1.3811          1.3827          1.3843          1.3858          1.3873          1.3887
          1.3901          1.3915          1.3930          1.3944          1.3957          1.3970          1.3983
          1.3997          1.4010          1.4022          1.4034          1.4046          1.4058          1.4070
          1.4082          1.4094          1.4106          1.4117          1.4128          1.4140          1.4152
          1.4163          1.4175          1.4187          1.4198          1.4208          1.4219          1.4230
          1.4241          1.4253          1.4265          1.4276          1.4289          1.4295          1.4297
          1.4299          1.4301          1.4303          1.4305          1.4308          1.4310          1.4312
          1.4314          1.4315          1.4317          1.4319          1.4320          1.4322          1.4323
          1.4325          1.4326          1.4328          1.4329          1.4330          1.4331          1.4332
          1.4333          1.4334          1.4335          1.4335          1.4335          1.4335          1.4334
          1.4334          1.4333          1.4333          1.4332          1.4332          1.4331          1.4331
          1.4330          1.4330          1.4330          1.4329          1.4329          1.4328          1.4328
          1.4327          1.4327          1.4327          1.4327          1.4326          1.4326          1.4326
          1.4326          1.4326          1.4326          1.4326          1.4326          1.4326          1.4326
          1.4326          1.4326          1.4326          1.4326          1.4326          1.4327          1.4327
          1.4327          1.4327          1.4327          1.4327          1.4327          1.4327          1.4327
          1.4327          1.4327          1.4327          1.4328          1.4328          1.4328          1.4328
          1.4328          1.4328          1.4328          1.4328          1.4328          1.4328          1.4328
          1.4327          1.4327          1.4326          1.4325          1.4325          1.4324          1.4324
          1.4323          1.4322          1.4322          1.4321          1.4320          1.4320          1.4319
          1.4318          1.4318          1.4317          1.4316          1.4315          1.4314          1.4314
          1.4313          1.4312          1.4311          1.4310          1.4308          1.4305          1.4302
          1.4299          1.4296          1.4294          1.4291          1.4288          1.4285          1.4281
          1.4278          1.4275          1.4272          1.4269          1.4265          1.4262          1.4258
          1.4257          1.3023          1.3038          1.3060          1.3082          1.3109          1.3134
          1.3156          1.3179          1.3203          1.3227          1.3251          1.3275          1.3295
          1.3315          1.3339          1.3363          1.3384          1.3403          1.3423          1.3446
          1.3468          1.3487          1.3505          1.3523          1.3544          1.3564          1.3583
          1.3600          1.3617          1.3635          1.3653          1.3671          1.3687          1.3703
          1.3719          1.3736          1.3753          1.3769          1.3784          1.3799          1.3814
          1.3829          1.3844          1.3858          1.3872          1.3886          1.3900          1.3913
          1.3926          1.3939          1.3952          1.3964          1.3975          1.3988          1.4001
          1.4013          1.4026          1.4037          1.4048          1.4060          1.4072          1.4084
          1.4096          1.4109          1.4120          1.4130          1.4141          1.4152          1.4163
          1.4175          1.4186          1.4198          1.4210          1.4219          1.4222          1.4224
          1.4227          1.4229          1.4232          1.4235          1.4238          1.4241          1.4244
          1.4246          1.4249          1.4251          1.4253          1.4255          1.4257          1.4258
          1.4260          1.4261          1.4263          1.4264          1.4265          1.4267          1.4267
          1.4267          1.4267          1.4267          1.4266          1.4266          1.4266          1.4266
          1.4266          1.4265          1.4265          1.4265          1.4264          1.4264          1.4264
          1.4264          1.4263          1.4263          1.4263          1.4263          1.4263          1.4262
          1.4262          1.4262          1.4262          1.4262          1.4263          1.4263          1.4263
          1.4263          1.4263          1.4264          1.4264          1.4264          1.4264          1.4265
          1.4265          1.4265          1.4266          1.4266          1.4266          1.4267          1.4267
          1.4267          1.4268          1.4268          1.4268          1.4269          1.4269          1.4269
          1.4270          1.4270          1.4271          1.4271          1.4271          1.4272          1.4272
          1.4272          1.4273          1.4273          1.4273          1.4273          1.4274          1.4274
          1.4274          1.4274          1.4275          1.4274          1.4273          1.4273          1.4272
          1.4271          1.4270          1.4270          1.4270          1.4269          1.4269          1.4269
          1.4268          1.4268          1.4267          1.4267          1.4266          1.4266          1.4265
          1.4264          1.4264          1.4263          1.4262          1.4262          1.4260          1.4258
          1.4255          1.4252          1.4250          1.4247          1.4244          1.4241          1.4238
          1.4236          1.4233          1.4230          1.4226          1.4223          1.4223          1.2861
          1.2877          1.2903          1.2930          1.2955          1.2982          1.3012          1.3037
          1.3061          1.3086          1.3112          1.3138          1.3164          1.3185          1.3208
          1.3233          1.3258          1.3280          1.3300          1.3323          1.3346          1.3369
          1.3389          1.3407          1.3428          1.3449          1.3470          1.3489          1.3507
          1.3525          1.3544          1.3563          1.3582          1.3598          1.3615          1.3632
          1.3650          1.3667          1.3684          1.3700          1.3715          1.3730          1.3746
          1.3761          1.3776          1.3791          1.3805          1.3819          1.3833          1.3846
          1.3859          1.3872          1.3884          1.3897          1.3909          1.3922          1.3935
          1.3948          1.3960          1.3971          1.3983          1.3995          1.4007          1.4020
          1.4032          1.4043          1.4054          1.4065          1.4076          1.4088          1.4100
          1.4112          1.4123          1.4135          1.4147          1.4151          1.4155          1.4158
          1.4162          1.4165          1.4168          1.4171          1.4174          1.4177          1.4180
          1.4182          1.4185          1.4187          1.4189          1.4191          1.4193          1.4195
          1.4196          1.4197          1.4198          1.4198          1.4198          1.4199          1.4199
          1.4199          1.4199          1.4199          1.4199          1.4199          1.4199          1.4199
          1.4199          1.4199          1.4199          1.4198          1.4198          1.4198          1.4198
          1.4198          1.4198          1.4198          1.4198          1.4198          1.4198          1.4199
          1.4199          1.4199          1.4199          1.4200          1.4200          1.4201          1.4201
          1.4201          1.4202          1.4202          1.4203          1.4203          1.4204          1.4204
          1.4205          1.4206          1.4206          1.4207          1.4207          1.4208          1.4209
          1.4209          1.4210          1.4210          1.4211          1.4212          1.4212          1.4213
          1.4214          1.4214          1.4215          1.4215          1.4216          1.4217          1.4217
          1.4218          1.4218          1.4219          1.4220          1.4220          1.4221          1.4221
          1.4222          1.4222          1.4223          1.4223          1.4224          1.4223          1.4223
          1.4222          1.4222          1.4222          1.4221          1.4221          1.4220          1.4220
          1.4219          1.4219          1.4219          1.4219          1.4218          1.4218          1.4218
          1.4217          1.4217          1.4217          1.4216          1.4215          1.4215          1.4214
          1.4212          1.4209          1.4207          1.4204          1.4202          1.4199          1.4197
          1.4194          1.4191          1.4188          1.4188          1.2699          1.2720          1.2745
          1.2775          1.2807          1.2835          1.2863          1.2894          1.2924          1.2950
          1.2977          1.3004          1.3032          1.3059          1.3081          1.3107          1.3133
          1.3159          1.3182          1.3204          1.3228          1.3252          1.3276          1.3296
          1.3316          1.3338          1.3360          1.3382          1.3402          1.3420          1.3440
          1.3459          1.3478          1.3497          1.3515          1.3532          1.3550          1.3568
          1.3586          1.3604          1.3620          1.3636          1.3652          1.3668          1.3683
          1.3699          1.3713          1.3728          1.3742          1.3756          1.3770          1.3784
          1.3797          1.3809          1.3822          1.3834          1.3848          1.3861          1.3874
          1.3886          1.3898          1.3909          1.3921          1.3934          1.3946          1.3959
          1.3970          1.3981          1.3992          1.4003          1.4015          1.4028          1.4040
          1.4052          1.4064          1.4075          1.4084          1.4088          1.4092          1.4096
          1.4100          1.4103          1.4107          1.4110          1.4113          1.4116          1.4118
          1.4121          1.4123          1.4125          1.4127          1.4128          1.4129          1.4129
          1.4130          1.4131          1.4131          1.4132          1.4132          1.4133          1.4133
          1.4133          1.4133          1.4134          1.4134          1.4134          1.4134          1.4134
          1.4134          1.4134          1.4134          1.4134          1.4134          1.4134          1.4135
          1.4135          1.4135          1.4135          1.4135          1.4136          1.4136          1.4137
          1.4137          1.4138          1.4138          1.4139          1.4139          1.4140          1.4141
          1.4141          1.4142          1.4143          1.4144          1.4144          1.4145          1.4146
          1.4147          1.4147          1.4148          1.4149          1.4150          1.4151          1.4152
          1.4152          1.4153          1.4154          1.4155          1.4156          1.4157          1.4158
          1.4159          1.4159          1.4160          1.4161          1.4162          1.4163          1.4164
          1.4165          1.4166          1.4166          1.4167          1.4168          1.4169          1.4170
          1.4170          1.4171          1.4172          1.4173          1.4173          1.4174          1.4175
          1.4175          1.4174          1.4174          1.4174          1.4174          1.4174          1.4174
          1.4173          1.4173          1.4173          1.4172          1.4172          1.4172          1.4172
          1.4171          1.4171          1.4171          1.4171          1.4171          1.4170          1.4170
          1.4169          1.4167          1.4165          1.4163          1.4160          1.4158          1.4156
          1.4153          1.4153          1.2536          1.2563          1.2595          1.2624          1.2655
          1.2691          1.2723          1.2754          1.2785          1.2818          1.2847          1.2875
          1.2904          1.2933          1.2962          1.2986          1.3014          1.3041          1.3068
          1.3092          1.3116          1.3141          1.3166          1.3190          1.3211          1.3233
          1.3256          1.3278          1.3300          1.3321          1.3340          1.3361          1.3381
          1.3400          1.3420          1.3438          1.3456          1.3475          1.3494          1.3512
          1.3530          1.3546          1.3563          1.3579          1.3595          1.3611          1.3627
          1.3642          1.3657          1.3671          1.3685          1.3699          1.3713          1.3727
          1.3740          1.3752          1.3765          1.3778          1.3791          1.3805          1.3817
          1.3828          1.3840          1.3852          1.3864          1.3877          1.3890          1.3901
          1.3913          1.3924          1.3935          1.3947          1.3960          1.3972          1.3985
          1.3997          1.4008          1.4019          1.4026          1.4030          1.4034          1.4038
          1.4042          1.4045          1.4049          1.4052          1.4055          1.4056          1.4058
          1.4059          1.4061          1.4062          1.4063          1.4064          1.4065          1.4066
          1.4067          1.4067          1.4068          1.4068          1.4069          1.4069          1.4070
          1.4070          1.4071          1.4071          1.4072          1.4072          1.4073          1.4074
          1.4075          1.4077          1.4076          1.4075          1.4075          1.4074          1.4074
          1.4074          1.4074          1.4075          1.4075          1.4075          1.4076          1.4077
          1.4077          1.4078          1.4079          1.4080          1.4081          1.4081          1.4082
          1.4083          1.4084          1.4085          1.4086          1.4087          1.4088          1.4089
          1.4090          1.4091          1.4092          1.4093          1.4094          1.4095          1.4096
          1.4097          1.4098          1.4100          1.4101          1.4102          1.4103          1.4104
          1.4105          1.4106          1.4107          1.4109          1.4110          1.4111          1.4112
          1.4113          1.4114          1.4115          1.4116          1.4117          1.4118          1.4119
          1.4120          1.4122          1.4123          1.4124          1.4125          1.4126          1.4127
          1.4128          1.4128          1.4128          1.4128          1.4129          1.4129          1.4129
          1.4129          1.4129          1.4128          1.4128          1.4128          1.4128          1.4128
          1.4128          1.4127          1.4127          1.4127          1.4127          1.4127          1.4127
          1.4127          1.4126          1.4124          1.4122          1.4120          1.4118          1.4118
          1.2374          1.2407          1.2447          1.2486          1.2519          1.2554          1.2590
          1.2626          1.2659          1.2692          1.2726          1.2758          1.2789          1.2820
          1.2850          1.2879          1.2907          1.2935          1.2964          1.2991          1.3017
          1.3042          1.3068          1.3093          1.3118          1.3141          1.3164          1.3187
          1.3210          1.3233          1.3253          1.3274          1.3295          1.3315          1.3335
          1.3355          1.3374          1.3393          1.3412          1.3431          1.3449          1.3467
          1.3484          1.3501          1.3517          1.3534          1.3550          1.3566          1.3581
          1.3596          1.3610          1.3625          1.3639          1.3653          1.3666          1.3679
          1.3692          1.3705          1.3718          1.3731          1.3744          1.3756          1.3768
          1.3780          1.3792          1.3804          1.3817          1.3829          1.3841          1.3852
          1.3864          1.3875          1.3887          1.3899          1.3912          1.3925          1.3936
          1.3948          1.3960          1.3970          1.3974          1.3979          1.3983          1.3986
          1.3989          1.3991          1.3993          1.3995          1.3997          1.3998          1.4000
          1.4001          1.4002          1.4003          1.4005          1.4006          1.4007          1.4009
          1.4010          1.4011          1.4012          1.4013          1.4014          1.4015          1.4017
          1.4018          1.4019          1.4020          1.4021          1.4021          1.4020          1.4019
          1.4018          1.4018          1.4017          1.4017          1.4016          1.4016          1.4016
          1.4017          1.4017          1.4018          1.4018          1.4019          1.4020          1.4021
          1.4021          1.4022          1.4023          1.4024          1.4025          1.4026          1.4027
          1.4028          1.4029          1.4030          1.4031          1.4032          1.4033          1.4034
          1.4036          1.4037          1.4038          1.4039          1.4041          1.4042          1.4043
          1.4045          1.4046          1.4047          1.4048          1.4050          1.4051          1.4052
          1.4054          1.4055          1.4057          1.4058          1.4059          1.4061          1.4062
          1.4063          1.4064          1.4066          1.4067          1.4068          1.4070          1.4071
          1.4072          1.4074          1.4075          1.4076          1.4077          1.4079          1.4080
          1.4081          1.4083          1.4084          1.4084          1.4084          1.4085          1.4085
          1.4085          1.4085          1.4085          1.4086          1.4086          1.4086          1.4086
          1.4086          1.4086          1.4086          1.4085          1.4085          1.4085          1.4085
          1.4085          1.4086          1.4085          1.4083          1.4083          1.2238          1.2268
          1.2306          1.2345          1.2383          1.2421          1.2459          1.2497          1.2534
          1.2570          1.2606          1.2641          1.2675          1.2707          1.2739          1.2771
          1.2802          1.2832          1.2861          1.2890          1.2919          1.2945          1.2972
          1.2998          1.3024          1.3050          1.3073          1.3097          1.3120          1.3144
          1.3167          1.3188          1.3209          1.3230          1.3251          1.3272          1.3292
          1.3311          1.3331          1.3350          1.3369          1.3388          1.3406          1.3423
          1.3440          1.3457          1.3473          1.3489          1.3505          1.3521          1.3535
          1.3550          1.3564          1.3579          1.3593          1.3606          1.3619          1.3632
          1.3645          1.3658          1.3671          1.3684          1.3696          1.3708          1.3720
          1.3732          1.3744          1.3756          1.3769          1.3780          1.3792          1.3803
          1.3815          1.3827          1.3839          1.3852          1.3864          1.3876          1.3888
          1.3900          1.3912          1.3919          1.3922          1.3925          1.3928          1.3931
          1.3933          1.3935          1.3938          1.3940          1.3941          1.3943          1.3945
          1.3947          1.3948          1.3950          1.3952          1.3953          1.3955          1.3956
          1.3958          1.3959          1.3960          1.3962          1.3963          1.3964          1.3966
          1.3965          1.3963          1.3962          1.3961          1.3960          1.3960          1.3959
          1.3959          1.3958          1.3958          1.3958          1.3958          1.3958          1.3959
          1.3960          1.3960          1.3961          1.3962          1.3963          1.3964          1.3964
          1.3965          1.3966          1.3967          1.3968          1.3969          1.3970          1.3971
          1.3972          1.3973          1.3975          1.3976          1.3977          1.3979          1.3980
          1.3981          1.3983          1.3984          1.3986          1.3987          1.3989          1.3990
          1.3992          1.3993          1.3995          1.3996          1.3998          1.3999          1.4001
          1.4003          1.4004          1.4006          1.4007          1.4009          1.4010          1.4012
          1.4013          1.4015          1.4016          1.4018          1.4020          1.4021          1.4023
          1.4024          1.4026          1.4027          1.4029          1.4031          1.4032          1.4034
          1.4035          1.4037          1.4039          1.4040          1.4041          1.4041          1.4042
          1.4042          1.4043          1.4043          1.4043          1.4044          1.4044          1.4044
          1.4045          1.4045          1.4045          1.4045          1.4046          1.4046          1.4046
          1.4046          1.4046          1.4046          1.2134          1.2173          1.2214          1.2251
          1.2284          1.2326          1.2367          1.2405          1.2443          1.2481          1.2519
          1.2555          1.2589          1.2623          1.2656          1.2690          1.2725          1.2756
          1.2786          1.2815          1.2844          1.2873          1.2900          1.2926          1.2952
          1.2978          1.3003          1.3027          1.3051          1.3075          1.3098          1.3120
          1.3142          1.3163          1.3184          1.3204          1.3225          1.3245          1.3264
          1.3284          1.3303          1.3322          1.3341          1.3358          1.3375          1.3392
          1.3409          1.3425          1.3441          1.3457          1.3471          1.3486          1.3501
          1.3515          1.3530          1.3543          1.3556          1.3569          1.3582          1.3595
          1.3607          1.3620          1.3632          1.3644          1.3656          1.3668          1.3680
          1.3692          1.3704          1.3716          1.3727          1.3739          1.3751          1.3763
          1.3774          1.3787          1.3799          1.3811          1.3823          1.3835          1.3847
          1.3858          1.3864          1.3867          1.3870          1.3873          1.3876          1.3878
          1.3880          1.3883          1.3885          1.3888          1.3890          1.3892          1.3894
          1.3895          1.3897          1.3899          1.3900          1.3902          1.3903          1.3905
          1.3906          1.3908          1.3907          1.3906          1.3905          1.3904          1.3903
          1.3902          1.3901          1.3900          1.3900          1.3900          1.3899          1.3899
          1.3899          1.3899          1.3899          1.3899          1.3900          1.3900          1.3901
          1.3902          1.3903          1.3904          1.3905          1.3906          1.3907          1.3908
          1.3909          1.3910          1.3911          1.3912          1.3913          1.3914          1.3916
          1.3917          1.3918          1.3920          1.3921          1.3923          1.3924          1.3926
          1.3927          1.3929          1.3931          1.3932          1.3934          1.3936          1.3937
          1.3939          1.3941          1.3943          1.3944          1.3946          1.3948          1.3950
          1.3951          1.3953          1.3955          1.3957          1.3959          1.3960          1.3962
          1.3964          1.3966          1.3968          1.3969          1.3971          1.3973          1.3975
          1.3977          1.3979          1.3981          1.3982          1.3984          1.3986          1.3988
          1.3990          1.3992          1.3994          1.3996          1.3997          1.3998          1.3999
          1.4000          1.4001          1.4001          1.4002          1.4003          1.4003          1.4004
          1.4005          1.4005          1.4006          1.4007          1.4007          1.4008          1.4008
          1.4010          1.2046          1.2091          1.2132          1.2165          1.2204          1.2249
          1.2289          1.2328          1.2369          1.2409          1.2445          1.2481          1.2517
          1.2554          1.2591          1.2628          1.2663          1.2694          1.2724          1.2754
          1.2784          1.2813          1.2840          1.2867          1.2894          1.2920          1.2945
          1.2969          1.2993          1.3017          1.3041          1.3063          1.3084          1.3106
          1.3127          1.3148          1.3169          1.3189          1.3208          1.3228          1.3247
          1.3266          1.3285          1.3302          1.3319          1.3336          1.3353          1.3369
          1.3385          1.3400          1.3415          1.3430          1.3444          1.3459          1.3473
          1.3486          1.3499          1.3512          1.3525          1.3538          1.3551          1.3563
          1.3575          1.3587          1.3599          1.3611          1.3623          1.3635          1.3646
          1.3658          1.3669          1.3681          1.3692          1.3704          1.3716          1.3727
          1.3737          1.3749          1.3761          1.3773          1.3784          1.3796          1.3807
          1.3810          1.3813          1.3817          1.3820          1.3823          1.3825          1.3828
          1.3830          1.3833          1.3835          1.3837          1.3839          1.3841          1.3843
          1.3844          1.3846          1.3848          1.3848          1.3847          1.3846          1.3845
          1.3844          1.3844          1.3843          1.3842          1.3841          1.3841          1.3840
          1.3840          1.3839          1.3839          1.3839          1.3839          1.3839          1.3839
          1.3839          1.3839          1.3840          1.3841          1.3842          1.3843          1.3844
          1.3845          1.3846          1.3847          1.3848          1.3850          1.3851          1.3852
          1.3853          1.3854          1.3856          1.3857          1.3858          1.3860          1.3861
          1.3863          1.3864          1.3866          1.3867          1.3869          1.3871          1.3873
          1.3874          1.3876          1.3878          1.3880          1.3882          1.3884          1.3886
          1.3888          1.3890          1.3892          1.3894          1.3896          1.3898          1.3900
          1.3902          1.3904          1.3906          1.3908          1.3910          1.3912          1.3914
          1.3916          1.3918          1.3920          1.3922          1.3924          1.3927          1.3929
          1.3931          1.3933          1.3935          1.3937          1.3940          1.3942          1.3944
          1.3946          1.3949          1.3951          1.3953          1.3955          1.3957          1.3958
          1.3959          1.3960          1.3961          1.3962          1.3963          1.3964          1.3965
          1.3966          1.3967          1.3968          1.3969          1.3971          1.3973          1.1973
          1.2023          1.2061          1.2097          1.2144          1.2183          1.2225          1.2268
          1.2307          1.2345          1.2384          1.2424          1.2463          1.2501          1.2539
          1.2576          1.2609          1.2640          1.2671          1.2702          1.2731          1.2759
          1.2787          1.2814          1.2841          1.2867          1.2892          1.2916          1.2941
          1.2965          1.2988          1.3010          1.3032          1.3053          1.3074          1.3096
          1.3117          1.3136          1.3156          1.3176          1.3195          1.3214          1.3232
          1.3250          1.3267          1.3284          1.3301          1.3318          1.3333          1.3348
          1.3363          1.3378          1.3393          1.3407          1.3421          1.3435          1.3448
          1.3461          1.3474          1.3487          1.3499          1.3511          1.3523          1.3535
          1.3547          1.3559          1.3571          1.3583          1.3594          1.3606          1.3617
          1.3629          1.3640          1.3652          1.3664          1.3674          1.3684          1.3694
          1.3705          1.3717          1.3729          1.3740          1.3751          1.3756          1.3759
          1.3762          1.3766          1.3769          1.3772          1.3774          1.3777          1.3779
          1.3782          1.3784          1.3786          1.3788          1.3788          1.3788          1.3787
          1.3786          1.3786          1.3785          1.3784          1.3784          1.3783          1.3782
          1.3782          1.3781          1.3781          1.3781          1.3780          1.3780          1.3780
          1.3780          1.3780          1.3781          1.3781          1.3781          1.3781          1.3781
          1.3782          1.3784          1.3785          1.3786          1.3787          1.3788          1.3789
          1.3791          1.3792          1.3793          1.3794          1.3796          1.3797          1.3798
          1.3800          1.3801          1.3803          1.3804          1.3806          1.3808          1.3809
          1.3811          1.3813          1.3815          1.3817          1.3819          1.3820          1.3822
          1.3824          1.3826          1.3829          1.3831          1.3833          1.3835          1.3837
          1.3839          1.3842          1.3844          1.3846          1.3848          1.3851          1.3853
          1.3855          1.3857          1.3859          1.3862          1.3864          1.3866          1.3869
          1.3871          1.3873          1.3876          1.3878          1.3880          1.3883          1.3885
          1.3888          1.3890          1.3892          1.3895          1.3897          1.3900          1.3902
          1.3905          1.3907          1.3910          1.3912          1.3915          1.3917          1.3919
          1.3920          1.3922          1.3923          1.3924          1.3926          1.3927          1.3928
          1.3930          1.3931          1.3933          1.3936          1.1926          1.1975          1.2013
          1.2060          1.2099          1.2143          1.2185          1.2225          1.2267          1.2309
          1.2349          1.2389          1.2428          1.2467          1.2504          1.2537          1.2569
          1.2601          1.2631          1.2661          1.2690          1.2718          1.2746          1.2773
          1.2799          1.2824          1.2849          1.2874          1.2898          1.2922          1.2944
          1.2966          1.2988          1.3009          1.3031          1.3052          1.3072          1.3092
          1.3112          1.3132          1.3151          1.3169          1.3187          1.3205          1.3222
          1.3239          1.3256          1.3272          1.3287          1.3303          1.3318          1.3333
          1.3347          1.3362          1.3375          1.3389          1.3402          1.3415          1.3428
          1.3441          1.3453          1.3465          1.3477          1.3489          1.3501          1.3513
          1.3525          1.3536          1.3548          1.3559          1.3571          1.3582          1.3594
          1.3606          1.3617          1.3626          1.3636          1.3646          1.3656          1.3667
          1.3679          1.3690          1.3701          1.3704          1.3708          1.3711          1.3715
          1.3718          1.3721          1.3724          1.3727          1.3730          1.3729          1.3729
          1.3729          1.3729          1.3729          1.3728          1.3728          1.3727          1.3727
          1.3726          1.3726          1.3725          1.3725          1.3724          1.3724          1.3724
          1.3724          1.3724          1.3724          1.3724          1.3724          1.3725          1.3725
          1.3725          1.3726          1.3726          1.3726          1.3727          1.3728          1.3730
          1.3731          1.3732          1.3733          1.3735          1.3736          1.3737          1.3739
          1.3740          1.3742          1.3743          1.3745          1.3746          1.3748          1.3749
          1.3751          1.3753          1.3754          1.3756          1.3758          1.3760          1.3762
          1.3765          1.3767          1.3769          1.3771          1.3773          1.3775          1.3777
          1.3779          1.3781          1.3783          1.3786          1.3788          1.3790          1.3793
          1.3795          1.3798          1.3800          1.3802          1.3805          1.3807          1.3810
          1.3812          1.3815          1.3817          1.3819          1.3822          1.3824          1.3827
          1.3829          1.3832          1.3834          1.3837          1.3840          1.3842          1.3845
          1.3847          1.3850          1.3853          1.3855          1.3858          1.3861          1.3864
          1.3866          1.3869          1.3872          1.3874          1.3877          1.3880          1.3882
          1.3883          1.3885          1.3887          1.3888          1.3890          1.3892          1.3893
          1.3895          1.3899          1.1899          1.1949          1.1987          1.2032          1.2074
          1.2118          1.2161          1.2203          1.2244          1.2284          1.2323          1.2362
          1.2400          1.2437          1.2470          1.2501          1.2532          1.2563          1.2593
          1.2621          1.2649          1.2677          1.2704          1.2731          1.2756          1.2781
          1.2805          1.2830          1.2854          1.2876          1.2898          1.2920          1.2941
          1.2964          1.2985          1.3005          1.3026          1.3046          1.3065          1.3085
          1.3104          1.3122          1.3140          1.3157          1.3175          1.3192          1.3208
          1.3224          1.3239          1.3255          1.3270          1.3285          1.3300          1.3314
          1.3327          1.3341          1.3354          1.3367          1.3381          1.3393          1.3405
          1.3417          1.3429          1.3442          1.3454          1.3466          1.3478          1.3489
          1.3500          1.3512          1.3524          1.3535          1.3547          1.3558          1.3568
          1.3578          1.3587          1.3597          1.3607          1.3618          1.3629          1.3640
          1.3648          1.3652          1.3656          1.3659          1.3663          1.3665          1.3666
          1.3667          1.3668          1.3668          1.3668          1.3669          1.3669          1.3669
          1.3668          1.3668          1.3668          1.3668          1.3667          1.3667          1.3667
          1.3667          1.3667          1.3667          1.3667          1.3667          1.3667          1.3667
          1.3668          1.3668          1.3669          1.3670          1.3670          1.3671          1.3672
          1.3672          1.3673          1.3674          1.3676          1.3677          1.3678          1.3680
          1.3681          1.3683          1.3684          1.3686          1.3688          1.3689          1.3691
          1.3692          1.3694          1.3696          1.3697          1.3699          1.3701          1.3703
          1.3705          1.3707          1.3709          1.3712          1.3714          1.3716          1.3719
          1.3721          1.3723          1.3725          1.3728          1.3730          1.3732          1.3734
          1.3737          1.3739          1.3741          1.3744          1.3746          1.3749          1.3751
          1.3754          1.3757          1.3759          1.3762          1.3764          1.3767          1.3770
          1.3772          1.3775          1.3777          1.3780          1.3783          1.3785          1.3788
          1.3791          1.3793          1.3796          1.3799          1.3801          1.3804          1.3807
          1.3810          1.3813          1.3815          1.3818          1.3821          1.3824          1.3827
          1.3829          1.3832          1.3835          1.3838          1.3841          1.3844          1.3846
          1.3848          1.3850          1.3852          1.3853          1.3855          1.3857          1.3861
          1.1892          1.1929          1.1973          1.2016          1.2057          1.2098          1.2138
          1.2177          1.2216          1.2254          1.2291          1.2328          1.2362          1.2394
          1.2425          1.2456          1.2486          1.2515          1.2543          1.2571          1.2598
          1.2625          1.2651          1.2676          1.2701          1.2726          1.2751          1.2774
          1.2796          1.2818          1.2840          1.2863          1.2885          1.2907          1.2927
          1.2948          1.2968          1.2988          1.3008          1.3027          1.3045          1.3063
          1.3081          1.3099          1.3116          1.3133          1.3149          1.3165          1.3181
          1.3197          1.3212          1.3227          1.3241          1.3256          1.3270          1.3283
          1.3297          1.3311          1.3323          1.3336          1.3348          1.3361          1.3373
          1.3386          1.3398          1.3410          1.3422          1.3433          1.3445          1.3457
          1.3469          1.3480          1.3491          1.3501          1.3511          1.3521          1.3531
          1.3541          1.3551          1.3562          1.3572          1.3583          1.3586          1.3588
          1.3589          1.3591          1.3593          1.3594          1.3596          1.3597          1.3598
          1.3599          1.3600          1.3601          1.3602          1.3602          1.3603          1.3603
          1.3604          1.3604          1.3605          1.3605          1.3606          1.3606          1.3607
          1.3608          1.3608          1.3609          1.3610          1.3611          1.3612          1.3613
          1.3614          1.3615          1.3615          1.3616          1.3616          1.3617          1.3621
          1.3622          1.3623          1.3625          1.3626          1.3628          1.3629          1.3631
          1.3633          1.3634          1.3636          1.3637          1.3639          1.3641          1.3642
          1.3644          1.3646          1.3647          1.3649          1.3651          1.3653          1.3655
          1.3657          1.3660          1.3663          1.3665          1.3668          1.3671          1.3673
          1.3675          1.3678          1.3680          1.3683          1.3685          1.3688          1.3690
          1.3693          1.3695          1.3698          1.3701          1.3703          1.3706          1.3709
          1.3712          1.3715          1.3718          1.3720          1.3723          1.3726          1.3729
          1.3732          1.3734          1.3737          1.3740          1.3743          1.3746          1.3749
          1.3751          1.3754          1.3757          1.3760          1.3763          1.3766          1.3769
          1.3772          1.3775          1.3778          1.3781          1.3784          1.3787          1.3790
          1.3793          1.3796          1.3799          1.3802          1.3805          1.3808          1.3811
          1.3813          1.3815          1.3817          1.3819          1.3823          1.1797          1.1823
          1.1858          1.1896          1.1935          1.1973          1.2011          1.2048          1.2085
          1.2122          1.2158          1.2195          1.2230          1.2262          1.2293          1.2323
          1.2353          1.2383          1.2411          1.2439          1.2467          1.2494          1.2521
          1.2547          1.2572          1.2598          1.2623          1.2647          1.2671          1.2694
          1.2716          1.2739          1.2762          1.2785          1.2807          1.2828          1.2849
          1.2870          1.2890          1.2910          1.2930          1.2949          1.2968          1.2986
          1.3005          1.3022          1.3039          1.3056          1.3073          1.3089          1.3106
          1.3122          1.3137          1.3152          1.3167          1.3181          1.3196          1.3210
          1.3224          1.3237          1.3250          1.3263          1.3276          1.3289          1.3302
          1.3315          1.3328          1.3340          1.3353          1.3365          1.3378          1.3390
          1.3402          1.3414          1.3425          1.3435          1.3445          1.3456          1.3467
          1.3477          1.3488          1.3498          1.3508          1.3517          1.3519          1.3521
          1.3523          1.3525          1.3527          1.3528          1.3530          1.3531          1.3533
          1.3534          1.3535          1.3536          1.3537          1.3538          1.3538          1.3539
          1.3540          1.3541          1.3542          1.3543          1.3544          1.3545          1.3545
          1.3546          1.3547          1.3547          1.3548          1.3549          1.3550          1.3551
          1.3552          1.3553          1.3554          1.3555          1.3556          1.3563          1.3566
          1.3568          1.3569          1.3571          1.3573          1.3575          1.3577          1.3579
          1.3581          1.3583          1.3585          1.3587          1.3589          1.3591          1.3593
          1.3595          1.3597          1.3599          1.3602          1.3604          1.3607          1.3609
          1.3612          1.3614          1.3617          1.3619          1.3622          1.3624          1.3627
          1.3629          1.3632          1.3634          1.3636          1.3639          1.3641          1.3644
          1.3646          1.3649          1.3652          1.3654          1.3657          1.3659          1.3662
          1.3666          1.3669          1.3672          1.3675          1.3678          1.3681          1.3684
          1.3687          1.3691          1.3694          1.3697          1.3700          1.3703          1.3707
          1.3710          1.3713          1.3716          1.3720          1.3723          1.3726          1.3729
          1.3733          1.3736          1.3739          1.3743          1.3746          1.3749          1.3753
          1.3756          1.3759          1.3762          1.3766          1.3769          1.3772          1.3776
          1.3779          1.3781          1.3784          1.1687          1.1701          1.1728          1.1750
          1.1781          1.1818          1.1854          1.1891          1.1927          1.1964          1.2000
          1.2036          1.2072          1.2108          1.2140          1.2172          1.2202          1.2233
          1.2263          1.2291          1.2320          1.2348          1.2376          1.2404          1.2430
          1.2456          1.2482          1.2508          1.2533          1.2558          1.2581          1.2605
          1.2628          1.2652          1.2675          1.2699          1.2721          1.2742          1.2764
          1.2785          1.2806          1.2827          1.2847          1.2866          1.2885          1.2904
          1.2922          1.2940          1.2958          1.2975          1.2992          1.3009          1.3026
          1.3042          1.3058          1.3073          1.3089          1.3104          1.3119          1.3133
          1.3148          1.3161          1.3175          1.3188          1.3202          1.3215          1.3229
          1.3243          1.3256          1.3269          1.3282          1.3295          1.3308          1.3320
          1.3333          1.3346          1.3357          1.3368          1.3379          1.3390          1.3401
          1.3412          1.3422          1.3433          1.3443          1.3452          1.3454          1.3456
          1.3458          1.3461          1.3462          1.3464          1.3466          1.3467          1.3469
          1.3470          1.3472          1.3473          1.3473          1.3474          1.3474          1.3475
          1.3475          1.3476          1.3477          1.3478          1.3479          1.3480          1.3481
          1.3482          1.3483          1.3485          1.3486          1.3488          1.3489          1.3490
          1.3492          1.3493          1.3494          1.3496          1.3500          1.3510          1.3512
          1.3514          1.3516          1.3518          1.3520          1.3522          1.3524          1.3526
          1.3529          1.3531          1.3533          1.3535          1.3537          1.3540          1.3542
          1.3544          1.3547          1.3549          1.3552          1.3555          1.3557          1.3560
          1.3563          1.3565          1.3568          1.3571          1.3573          1.3576          1.3578
          1.3581          1.3584          1.3586          1.3589          1.3592          1.3594          1.3597
          1.3600          1.3603          1.3605          1.3608          1.3611          1.3613          1.3616
          1.3619          1.3623          1.3626          1.3630          1.3633          1.3637          1.3640
          1.3644          1.3647          1.3651          1.3654          1.3658          1.3662          1.3665
          1.3669          1.3672          1.3676          1.3679          1.3683          1.3687          1.3690
          1.3694          1.3698          1.3701          1.3705          1.3708          1.3712          1.3716
          1.3719          1.3723          1.3727          1.3730          1.3734          1.3738          1.3742
          1.3745          1.1558          1.1576          1.1597          1.1620          1.1653          1.1675
          1.1708          1.1745          1.1782          1.1819          1.1856          1.1892          1.1929
          1.1966          1.2002          1.2034          1.2067          1.2099          1.2129          1.2160
          1.2190          1.2219          1.2248          1.2276          1.2304          1.2332          1.2358
          1.2384          1.2411          1.2437          1.2463          1.2487          1.2511          1.2534
          1.2559          1.2583          1.2608          1.2630          1.2652          1.2674          1.2696
          1.2718          1.2739          1.2759          1.2779          1.2799          1.2819          1.2837
          1.2856          1.2874          1.2892          1.2909          1.2927          1.2944          1.2960
          1.2977          1.2993          1.3009          1.3024          1.3039          1.3055          1.3069
          1.3083          1.3097          1.3111          1.3125          1.3139          1.3153          1.3168
          1.3181          1.3195          1.3208          1.3222          1.3235          1.3248          1.3261
          1.3274          1.3287          1.3298          1.3310          1.3321          1.3332          1.3343
          1.3354          1.3365          1.3376          1.3386          1.3392          1.3395          1.3397
          1.3399          1.3401          1.3402          1.3403          1.3404          1.3404          1.3405
          1.3406          1.3406          1.3407          1.3408          1.3409          1.3410          1.3411
          1.3412          1.3413          1.3415          1.3416          1.3417          1.3419          1.3420
          1.3422          1.3424          1.3426          1.3427          1.3429          1.3431          1.3432
          1.3434          1.3436          1.3438          1.3440          1.3451          1.3452          1.3454
          1.3456          1.3457          1.3460          1.3463          1.3465          1.3468          1.3471
          1.3473          1.3476          1.3478          1.3481          1.3484          1.3486          1.3489
          1.3492          1.3494          1.3497          1.3500          1.3503          1.3506          1.3509
          1.3512          1.3515          1.3518          1.3521          1.3524          1.3527          1.3530
          1.3533          1.3535          1.3538          1.3541          1.3545          1.3548          1.3551
          1.3554          1.3557          1.3560          1.3563          1.3565          1.3568          1.3571
          1.3573          1.3577          1.3581          1.3585          1.3589          1.3593          1.3597
          1.3601          1.3605          1.3609          1.3613          1.3617          1.3621          1.3625
          1.3629          1.3633          1.3637          1.3641          1.3644          1.3648          1.3652
          1.3656          1.3660          1.3664          1.3669          1.3673          1.3677          1.3681
          1.3685          1.3689          1.3693          1.3697          1.3701          1.3706          1.1423
          1.1444          1.1470          1.1494          1.1518          1.1548          1.1583          1.1607
          1.1643          1.1681          1.1719          1.1756          1.1794          1.1831          1.1868
          1.1905          1.1938          1.1972          1.2004          1.2036          1.2067          1.2097
          1.2127          1.2156          1.2185          1.2214          1.2242          1.2269          1.2296
          1.2323          1.2349          1.2376          1.2401          1.2425          1.2450          1.2475
          1.2499          1.2524          1.2548          1.2570          1.2593          1.2615          1.2637
          1.2658          1.2680          1.2700          1.2720          1.2740          1.2759          1.2778
          1.2796          1.2815          1.2833          1.2850          1.2868          1.2885          1.2901
          1.2918          1.2934          1.2950          1.2966          1.2981          1.2997          1.3011
          1.3026          1.3040          1.3054          1.3068          1.3083          1.3097          1.3112
          1.3126          1.3140          1.3153          1.3167          1.3180          1.3194          1.3207
          1.3221          1.3232          1.3244          1.3256          1.3267          1.3279          1.3290
          1.3301          1.3312          1.3322          1.3332          1.3333          1.3335          1.3336
          1.3337          1.3338          1.3339          1.3340          1.3340          1.3341          1.3342
          1.3343          1.3344          1.3345          1.3346          1.3347          1.3349          1.3350
          1.3352          1.3353          1.3355          1.3357          1.3359          1.3361          1.3363
          1.3365          1.3367          1.3369          1.3371          1.3373          1.3375          1.3377
          1.3379          1.3381          1.3383          1.3393          1.3395          1.3397          1.3399
          1.3401          1.3403          1.3405          1.3407          1.3409          1.3412          1.3415
          1.3418          1.3421          1.3424          1.3428          1.3431          1.3434          1.3438
          1.3441          1.3444          1.3447          1.3450          1.3453          1.3456          1.3460
          1.3463          1.3466          1.3469          1.3473          1.3476          1.3479          1.3482
          1.3486          1.3489          1.3492          1.3495          1.3499          1.3502          1.3505
          1.3509          1.3512          1.3515          1.3518          1.3521          1.3524          1.3527
          1.3530          1.3533          1.3537          1.3541          1.3546          1.3550          1.3555
          1.3559          1.3564          1.3568          1.3573          1.3577          1.3581          1.3586
          1.3590          1.3594          1.3599          1.3603          1.3607          1.3612          1.3616
          1.3620          1.3625          1.3629          1.3634          1.3638          1.3642          1.3647
          1.3651          1.3656          1.3661          1.3666          1.1283          1.1305          1.1333
          1.1364          1.1395          1.1422          1.1449          1.1485          1.1521          1.1548
          1.1586          1.1625          1.1663          1.1702          1.1740          1.1778          1.1815
          1.1849          1.1883          1.1917          1.1949          1.1981          1.2011          1.2041
          1.2071          1.2101          1.2130          1.2159          1.2186          1.2214          1.2241
          1.2268          1.2295          1.2321          1.2345          1.2370          1.2396          1.2421
          1.2446          1.2470          1.2493          1.2516          1.2538          1.2560          1.2582
          1.2604          1.2625          1.2645          1.2666          1.2685          1.2704          1.2723
          1.2742          1.2760          1.2778          1.2796          1.2813          1.2830          1.2847
          1.2863          1.2880          1.2896          1.2912          1.2927          1.2942          1.2957
          1.2971          1.2986          1.3000          1.3015          1.3030          1.3045          1.3059
          1.3073          1.3088          1.3101          1.3115          1.3129          1.3143          1.3156
          1.3169          1.3181          1.3192          1.3204          1.3216          1.3227          1.3238
          1.3249          1.3259          1.3268          1.3273          1.3274          1.3276          1.3277
          1.3278          1.3279          1.3280          1.3281          1.3282          1.3284          1.3285
          1.3286          1.3288          1.3289          1.3291          1.3293          1.3295          1.3297
          1.3299          1.3301          1.3303          1.3305          1.3307          1.3309          1.3311
          1.3313          1.3315          1.3317          1.3318          1.3320          1.3322          1.3324
          1.3325          1.3327          1.3336          1.3338          1.3341          1.3343          1.3345
          1.3347          1.3350          1.3352          1.3354          1.3356          1.3359          1.3361
          1.3364          1.3367          1.3371          1.3374          1.3378          1.3382          1.3385
          1.3389          1.3393          1.3396          1.3400          1.3404          1.3408          1.3411
          1.3415          1.3418          1.3422          1.3425          1.3429          1.3432          1.3436
          1.3440          1.3443          1.3447          1.3450          1.3454          1.3458          1.3461
          1.3464          1.3468          1.3471          1.3474          1.3478          1.3481          1.3484
          1.3488          1.3491          1.3494          1.3499          1.3504          1.3508          1.3513
          1.3518          1.3523          1.3528          1.3533          1.3538          1.3543          1.3548
          1.3552          1.3557          1.3562          1.3566          1.3571          1.3576          1.3581
          1.3586          1.3590          1.3595          1.3600          1.3605          1.3610          1.3615
          1.3620          1.3626          1.1137          1.1163          1.1195          1.1230          1.1264
          1.1298          1.1330          1.1359          1.1394          1.1431          1.1464          1.1497
          1.1537          1.1576          1.1615          1.1654          1.1692          1.1730          1.1764
          1.1799          1.1833          1.1866          1.1898          1.1929          1.1960          1.1990
          1.2020          1.2050          1.2079          1.2107          1.2135          1.2162          1.2190
          1.2217          1.2243          1.2269          1.2294          1.2320          1.2345          1.2370
          1.2395          1.2419          1.2442          1.2464          1.2487          1.2509          1.2531
          1.2552          1.2573          1.2593          1.2613          1.2632          1.2651          1.2670
          1.2689          1.2707          1.2726          1.2743          1.2760          1.2777          1.2794
          1.2811          1.2827          1.2843          1.2859          1.2875          1.2890          1.2904
          1.2919          1.2934          1.2949          1.2964          1.2979          1.2994          1.3008
          1.3023          1.3037          1.3051          1.3065          1.3079          1.3093          1.3106
          1.3118          1.3130          1.3142          1.3153          1.3165          1.3176          1.3186
          1.3195          1.3209          1.3220          1.3221          1.3222          1.3224          1.3225
          1.3225          1.3225          1.3226          1.3226          1.3227          1.3228          1.3228
          1.3230          1.3231          1.3232          1.3234          1.3235          1.3237          1.3239
          1.3241          1.3243          1.3245          1.3247          1.3249          1.3251          1.3253
          1.3255          1.3257          1.3259          1.3261          1.3263          1.3265          1.3267
          1.3269          1.3279          1.3281          1.3284          1.3286          1.3289          1.3291
          1.3294          1.3297          1.3299          1.3302          1.3304          1.3307          1.3310
          1.3313          1.3315          1.3318          1.3322          1.3326          1.3330          1.3334
          1.3338          1.3342          1.3346          1.3350          1.3354          1.3358          1.3362
          1.3366          1.3370          1.3375          1.3379          1.3383          1.3387          1.3390
          1.3394          1.3398          1.3402          1.3406          1.3410          1.3413          1.3417
          1.3421          1.3424          1.3428          1.3431          1.3435          1.3439          1.3442
          1.3446          1.3450          1.3453          1.3457          1.3462          1.3468          1.3473
          1.3478          1.3484          1.3489          1.3494          1.3500          1.3505          1.3511
          1.3516          1.3521          1.3526          1.3531          1.3537          1.3542          1.3547
          1.3552          1.3558          1.3563          1.3568          1.3573          1.3579          1.3586
          1.0987          1.1016          1.1053          1.1092          1.1129          1.1167          1.1205
          1.1241          1.1271          1.1305          1.1343          1.1381          1.1412          1.1451
          1.1491          1.1531          1.1570          1.1609          1.1647          1.1682          1.1717
          1.1751          1.1785          1.1817          1.1849          1.1880          1.1911          1.1941
          1.1971          1.2001          1.2029          1.2057          1.2085          1.2113          1.2140
          1.2167          1.2193          1.2218          1.2244          1.2270          1.2296          1.2321
          1.2345          1.2368          1.2391          1.2414          1.2436          1.2458          1.2480
          1.2501          1.2522          1.2542          1.2561          1.2581          1.2600          1.2619
          1.2637          1.2656          1.2674          1.2691          1.2708          1.2725          1.2742
          1.2759          1.2776          1.2792          1.2807          1.2822          1.2838          1.2853
          1.2868          1.2883          1.2898          1.2914          1.2929          1.2944          1.2958
          1.2972          1.2987          1.3001          1.3015          1.3029          1.3043          1.3055
          1.3067          1.3079          1.3090          1.3102          1.3112          1.3123          1.3137
          1.3150          1.3160          1.3160          1.3160          1.3160          1.3160          1.3160
          1.3160          1.3161          1.3161          1.3162          1.3163          1.3164          1.3165
          1.3166          1.3167          1.3169          1.3171          1.3173          1.3175          1.3178
          1.3180          1.3182          1.3185          1.3187          1.3189          1.3192          1.3194
          1.3197          1.3199          1.3201          1.3204          1.3206          1.3208          1.3214
          1.3221          1.3223          1.3225          1.3227          1.3230          1.3233          1.3237
          1.3240          1.3244          1.3247          1.3250          1.3253          1.3256          1.3259
          1.3262          1.3265          1.3268          1.3272          1.3275          1.3278          1.3283
          1.3287          1.3291          1.3296          1.3300          1.3305          1.3309          1.3313
          1.3318          1.3322          1.3327          1.3331          1.3336          1.3340          1.3345
          1.3349          1.3354          1.3358          1.3362          1.3366          1.3370          1.3374
          1.3378          1.3382          1.3386          1.3390          1.3394          1.3398          1.3402
          1.3406          1.3410          1.3414          1.3418          1.3422          1.3428          1.3434
          1.3440          1.3445          1.3451          1.3457          1.3463          1.3469          1.3475
          1.3481          1.3487          1.3492          1.3498          1.3504          1.3509          1.3515
          1.3521          1.3526          1.3532          1.3538          1.3545          1.0836          1.0867
          1.0907          1.0950          1.0992          1.1032          1.1072          1.1112          1.1151
          1.1185          1.1217          1.1256          1.1295          1.1334          1.1367          1.1407
          1.1447          1.1487          1.1527          1.1564          1.1600          1.1635          1.1670
          1.1704          1.1737          1.1769          1.1800          1.1832          1.1863          1.1893
          1.1923          1.1951          1.1980          1.2008          1.2036          1.2064          1.2091
          1.2117          1.2143          1.2169          1.2195          1.2221          1.2247          1.2271
          1.2295          1.2318          1.2341          1.2363          1.2386          1.2408          1.2429
          1.2450          1.2470          1.2490          1.2509          1.2529          1.2548          1.2567
          1.2586          1.2604          1.2621          1.2639          1.2656          1.2673          1.2691
          1.2707          1.2724          1.2740          1.2755          1.2771          1.2786          1.2801
          1.2817          1.2832          1.2848          1.2863          1.2878          1.2893          1.2907
          1.2922          1.2936          1.2951          1.2965          1.2979          1.2991          1.3003
          1.3015          1.3027          1.3036          1.3051          1.3064          1.3076          1.3088
          1.3096          1.3095          1.3095          1.3095          1.3096          1.3096          1.3097
          1.3097          1.3098          1.3099          1.3101          1.3102          1.3104          1.3105
          1.3107          1.3109          1.3111          1.3114          1.3116          1.3118          1.3121
          1.3123          1.3126          1.3128          1.3130          1.3132          1.3134          1.3137
          1.3139          1.3141          1.3144          1.3146          1.3149          1.3159          1.3162
          1.3165          1.3167          1.3170          1.3173          1.3175          1.3178          1.3180
          1.3184          1.3188          1.3192          1.3196          1.3201          1.3205          1.3209
          1.3212          1.3216          1.3219          1.3223          1.3226          1.3230          1.3233
          1.3237          1.3242          1.3246          1.3251          1.3256          1.3261          1.3266
          1.3270          1.3275          1.3280          1.3285          1.3290          1.3294          1.3299
          1.3304          1.3309          1.3313          1.3318          1.3323          1.3327          1.3332
          1.3336          1.3340          1.3344          1.3349          1.3353          1.3357          1.3362
          1.3366          1.3371          1.3375          1.3380          1.3384          1.3390          1.3396
          1.3402          1.3409          1.3415          1.3421          1.3427          1.3434          1.3440
          1.3447          1.3453          1.3460          1.3466          1.3472          1.3478          1.3484
          1.3491          1.3497          1.3504          1.0686          1.0721          1.0761          1.0803
          1.0849          1.0894          1.0937          1.0979          1.1020          1.1061          1.1100
          1.1132          1.1171          1.1210          1.1250          1.1287          1.1324          1.1364
          1.1405          1.1445          1.1482          1.1518          1.1553          1.1589          1.1623
          1.1657          1.1689          1.1721          1.1752          1.1784          1.1814          1.1844
          1.1873          1.1902          1.1931          1.1959          1.1987          1.2015          1.2041
          1.2067          1.2094          1.2120          1.2146          1.2172          1.2197          1.2221
          1.2244          1.2267          1.2290          1.2312          1.2335          1.2357          1.2378
          1.2398          1.2418          1.2438          1.2458          1.2477          1.2496          1.2515
          1.2533          1.2551          1.2569          1.2587          1.2604          1.2621          1.2639
          1.2655          1.2671          1.2687          1.2703          1.2718          1.2734          1.2750
          1.2765          1.2781          1.2797          1.2812          1.2827          1.2842          1.2856
          1.2871          1.2885          1.2900          1.2914          1.2926          1.2938          1.2950
          1.2963          1.2976          1.2989          1.3001          1.3012          1.3023          1.3028
          1.3027          1.3026          1.3026          1.3025          1.3025          1.3025          1.3027
          1.3029          1.3031          1.3033          1.3035          1.3038          1.3040          1.3042
          1.3045          1.3047          1.3050          1.3053          1.3055          1.3058          1.3061
          1.3064          1.3067          1.3069          1.3072          1.3075          1.3078          1.3080
          1.3083          1.3085          1.3088          1.3090          1.3101          1.3104          1.3107
          1.3110          1.3113          1.3115          1.3118          1.3121          1.3124          1.3127
          1.3130          1.3134          1.3138          1.3143          1.3147          1.3152          1.3156
          1.3161          1.3166          1.3170          1.3175          1.3179          1.3183          1.3186
          1.3190          1.3194          1.3198          1.3203          1.3208          1.3214          1.3219
          1.3224          1.3229          1.3234          1.3239          1.3244          1.3250          1.3255
          1.3259          1.3264          1.3268          1.3273          1.3278          1.3284          1.3290
          1.3295          1.3300          1.3304          1.3309          1.3314          1.3319          1.3323
          1.3328          1.3333          1.3338          1.3343          1.3348          1.3353          1.3360
          1.3367          1.3373          1.3380          1.3387          1.3394          1.3400          1.3407
          1.3414          1.3421          1.3428          1.3435          1.3442          1.3449          1.3456
          1.3463          1.0537          1.0573          1.0618          1.0663          1.0705          1.0750
          1.0798          1.0844          1.0886          1.0928          1.0971          1.1012          1.1048
          1.1085          1.1126          1.1166          1.1205          1.1241          1.1282          1.1322
          1.1363          1.1399          1.1436          1.1472          1.1508          1.1543          1.1576
          1.1609          1.1641          1.1673          1.1704          1.1736          1.1766          1.1795
          1.1824          1.1853          1.1882          1.1910          1.1938          1.1964          1.1991
          1.2018          1.2045          1.2071          1.2097          1.2122          1.2146          1.2170
          1.2193          1.2216          1.2239          1.2262          1.2284          1.2305          1.2325
          1.2346          1.2366          1.2386          1.2406          1.2425          1.2444          1.2463
          1.2481          1.2499          1.2517          1.2534          1.2552          1.2569          1.2586
          1.2603          1.2619          1.2635          1.2650          1.2666          1.2682          1.2698
          1.2714          1.2730          1.2745          1.2760          1.2775          1.2790          1.2805
          1.2819          1.2834          1.2848          1.2861          1.2873          1.2887          1.2899
          1.2911          1.2924          1.2936          1.2948          1.2957          1.2956          1.2955
          1.2955          1.2954          1.2955          1.2957          1.2959          1.2960          1.2960
          1.2962          1.2963          1.2964          1.2967          1.2971          1.2974          1.2978
          1.2981          1.2985          1.2989          1.2993          1.2996          1.2999          1.3002
          1.3005          1.3008          1.3011          1.3014          1.3017          1.3020          1.3023
          1.3026          1.3029          1.3034          1.3041          1.3044          1.3048          1.3052
          1.3055          1.3058          1.3062          1.3065          1.3068          1.3072          1.3075
          1.3079          1.3082          1.3086          1.3090          1.3095          1.3099          1.3104
          1.3109          1.3115          1.3120          1.3125          1.3130          1.3135          1.3140
          1.3145          1.3149          1.3153          1.3157          1.3162          1.3167          1.3173
          1.3178          1.3184          1.3189          1.3195          1.3200          1.3205          1.3210
          1.3215          1.3220          1.3225          1.3230          1.3235          1.3241          1.3247
          1.3253          1.3259          1.3266          1.3271          1.3276          1.3281          1.3286
          1.3292          1.3297          1.3302          1.3307          1.3313          1.3318          1.3325
          1.3333          1.3340          1.3347          1.3354          1.3361          1.3369          1.3376
          1.3384          1.3391          1.3399          1.3406          1.3414          1.3422          1.0385
          1.0425          1.0472          1.0520          1.0569          1.0612          1.0656          1.0704
          1.0752          1.0796          1.0839          1.0882          1.0925          1.0966          1.1002
          1.1043          1.1083          1.1124          1.1163          1.1201          1.1242          1.1282
          1.1319          1.1356          1.1392          1.1428          1.1464          1.1497          1.1530
          1.1562          1.1595          1.1627          1.1658          1.1688          1.1718          1.1747
          1.1777          1.1805          1.1834          1.1862          1.1889          1.1916          1.1943
          1.1970          1.1997          1.2023          1.2048          1.2072          1.2096          1.2120
          1.2143          1.2166          1.2189          1.2212          1.2233          1.2254          1.2274
          1.2295          1.2315          1.2335          1.2355          1.2374          1.2392          1.2411
          1.2429          1.2447          1.2465          1.2483          1.2500          1.2518          1.2534
          1.2550          1.2567          1.2583          1.2599          1.2615          1.2631          1.2647
          1.2664          1.2679          1.2694          1.2709          1.2724          1.2739          1.2753
          1.2768          1.2783          1.2796          1.2809          1.2822          1.2835          1.2848
          1.2860          1.2872          1.2885          1.2884          1.2883          1.2882          1.2883
          1.2884          1.2885          1.2885          1.2886          1.2887          1.2889          1.2892
          1.2896          1.2899          1.2903          1.2905          1.2907          1.2910          1.2913
          1.2917          1.2921          1.2926          1.2930          1.2934          1.2938          1.2942
          1.2946          1.2950          1.2954          1.2957          1.2961          1.2964          1.2967
          1.2970          1.2976          1.2980          1.2983          1.2987          1.2990          1.2994
          1.2998          1.3003          1.3008          1.3013          1.3017          1.3020          1.3024
          1.3028          1.3032          1.3036          1.3040          1.3044          1.3048          1.3054
          1.3059          1.3064          1.3070          1.3075          1.3081          1.3086          1.3092
          1.3097          1.3102          1.3108          1.3113          1.3118          1.3122          1.3128
          1.3134          1.3139          1.3145          1.3151          1.3156          1.3161          1.3167
          1.3172          1.3177          1.3182          1.3188          1.3193          1.3199          1.3205
          1.3212          1.3219          1.3226          1.3232          1.3239          1.3245          1.3251
          1.3256          1.3262          1.3268          1.3273          1.3279          1.3285          1.3292
          1.3300          1.3308          1.3315          1.3323          1.3331          1.3339          1.3347
          1.3355          1.3363          1.3371          1.3380          1.0237          1.0281          1.0325
          1.0376          1.0428          1.0479          1.0524          1.0569          1.0614          1.0663
          1.0710          1.0753          1.0797          1.0841          1.0884          1.0922          1.0963
          1.1004          1.1045          1.1085          1.1123          1.1164          1.1203          1.1241
          1.1278          1.1315          1.1351          1.1387          1.1420          1.1454          1.1486
          1.1519          1.1551          1.1583          1.1613          1.1643          1.1673          1.1702
          1.1731          1.1760          1.1788          1.1816          1.1843          1.1870          1.1897
          1.1924          1.1951          1.1976          1.2001          1.2024          1.2048          1.2072
          1.2095          1.2118          1.2141          1.2162          1.2183          1.2204          1.2225
          1.2245          1.2265          1.2285          1.2305          1.2323          1.2342          1.2360
          1.2378          1.2397          1.2415          1.2432          1.2450          1.2466          1.2483
          1.2499          1.2515          1.2531          1.2547          1.2563          1.2579          1.2595
          1.2611          1.2626          1.2641          1.2656          1.2670          1.2685          1.2699
          1.2714          1.2728          1.2743          1.2756          1.2769          1.2782          1.2795
          1.2807          1.2811          1.2812          1.2812          1.2812          1.2811          1.2811
          1.2812          1.2814          1.2816          1.2819          1.2822          1.2824          1.2826
          1.2828          1.2832          1.2836          1.2841          1.2845          1.2849          1.2854
          1.2857          1.2860          1.2864          1.2868          1.2873          1.2877          1.2882
          1.2886          1.2890          1.2895          1.2899          1.2903          1.2907          1.2911
          1.2915          1.2919          1.2923          1.2927          1.2931          1.2935          1.2939
          1.2943          1.2947          1.2952          1.2958          1.2963          1.2969          1.2975
          1.2979          1.2983          1.2987          1.2992          1.2996          1.3000          1.3004
          1.3010          1.3016          1.3021          1.3027          1.3033          1.3039          1.3045
          1.3050          1.3056          1.3062          1.3068          1.3073          1.3079          1.3085
          1.3090          1.3097          1.3102          1.3108          1.3113          1.3119          1.3124
          1.3130          1.3136          1.3141          1.3147          1.3153          1.3159          1.3166
          1.3173          1.3180          1.3187          1.3195          1.3202          1.3209          1.3216
          1.3222          1.3228          1.3235          1.3241          1.3247          1.3253          1.3261
          1.3269          1.3278          1.3286          1.3294          1.3302          1.3311          1.3319
          1.3328          1.3337          1.0096          1.0141          1.0193          1.0239          1.0285
          1.0339          1.0392          1.0439          1.0485          1.0531          1.0577          1.0626
          1.0671          1.0715          1.0759          1.0803          1.0845          1.0886          1.0927
          1.0968          1.1009          1.1049          1.1089          1.1128          1.1165          1.1203
          1.1240          1.1277          1.1312          1.1346          1.1379          1.1412          1.1445
          1.1478          1.1510          1.1540          1.1570          1.1600          1.1629          1.1659
          1.1688          1.1716          1.1744          1.1772          1.1799          1.1826          1.1853
          1.1880          1.1906          1.1930          1.1954          1.1978          1.2001          1.2025
          1.2048          1.2071          1.2092          1.2113          1.2134          1.2154          1.2175
          1.2195          1.2215          1.2234          1.2252          1.2270          1.2289          1.2307
          1.2325          1.2343          1.2361          1.2378          1.2394          1.2410          1.2427
          1.2443          1.2459          1.2476          1.2492          1.2508          1.2524          1.2539
          1.2556          1.2572          1.2587          1.2602          1.2616          1.2631          1.2645
          1.2659          1.2675          1.2689          1.2703          1.2716          1.2728          1.2736
          1.2736          1.2737          1.2738          1.2740          1.2741          1.2743          1.2744
          1.2745          1.2746          1.2748          1.2751          1.2755          1.2759          1.2763
          1.2767          1.2770          1.2773          1.2777          1.2782          1.2787          1.2792
          1.2796          1.2801          1.2806          1.2810          1.2814          1.2818          1.2822
          1.2827          1.2832          1.2836          1.2841          1.2845          1.2849          1.2854
          1.2858          1.2863          1.2868          1.2872          1.2876          1.2881          1.2885
          1.2890          1.2894          1.2899          1.2904          1.2910          1.2916          1.2922
          1.2928          1.2934          1.2940          1.2945          1.2949          1.2954          1.2958
          1.2963          1.2968          1.2974          1.2981          1.2987          1.2993          1.2999
          1.3005          1.3011          1.3017          1.3023          1.3030          1.3036          1.3042
          1.3047          1.3054          1.3060          1.3066          1.3072          1.3078          1.3084
          1.3090          1.3096          1.3102          1.3108          1.3114          1.3120          1.3128
          1.3135          1.3143          1.3151          1.3158          1.3166          1.3174          1.3182
          1.3190          1.3196          1.3203          1.3210          1.3216          1.3223          1.3232
          1.3240          1.3249          1.3258          1.3267          1.3276          1.3285          1.3295
          0.9963          1.0008          1.0061          1.0115          1.0163          1.0211          1.0259
          1.0313          1.0361          1.0408          1.0455          1.0502          1.0550          1.0595
          1.0640          1.0685          1.0729          1.0773          1.0816          1.0858          1.0899
          1.0940          1.0981          1.1021          1.1059          1.1097          1.1135          1.1172
          1.1209          1.1245          1.1278          1.1312          1.1345          1.1378          1.1411
          1.1442          1.1473          1.1503          1.1533          1.1562          1.1592          1.1621
          1.1649          1.1677          1.1704          1.1732          1.1759          1.1786          1.1813
          1.1838          1.1862          1.1887          1.1911          1.1934          1.1958          1.1981
          1.2003          1.2024          1.2045          1.2066          1.2087          1.2108          1.2128
          1.2148          1.2166          1.2183          1.2201          1.2220          1.2238          1.2256
          1.2274          1.2293          1.2311          1.2326          1.2342          1.2358          1.2375
          1.2391          1.2408          1.2424          1.2440          1.2456          1.2471          1.2486
          1.2503          1.2520          1.2536          1.2550          1.2565          1.2579          1.2593
          1.2608          1.2624          1.2638          1.2651          1.2662          1.2663          1.2664
          1.2665          1.2666          1.2668          1.2671          1.2673          1.2676          1.2678
          1.2681          1.2684          1.2686          1.2689          1.2691          1.2696          1.2701
          1.2705          1.2710          1.2715          1.2719          1.2723          1.2727          1.2732
          1.2737          1.2742          1.2747          1.2752          1.2757          1.2762          1.2767
          1.2771          1.2775          1.2780          1.2785          1.2789          1.2794          1.2798
          1.2803          1.2807          1.2813          1.2818          1.2824          1.2829          1.2834
          1.2839          1.2844          1.2849          1.2854          1.2859          1.2865          1.2872
          1.2878          1.2884          1.2891          1.2897          1.2903          1.2909          1.2914
          1.2919          1.2924          1.2929          1.2936          1.2942          1.2949          1.2955
          1.2961          1.2968          1.2974          1.2981          1.2987          1.2993          1.2999
          1.3005          1.3011          1.3018          1.3025          1.3032          1.3038          1.3044
          1.3051          1.3057          1.3064          1.3071          1.3077          1.3084          1.3091
          1.3099          1.3107          1.3116          1.3124          1.3132          1.3140          1.3149
          1.3157          1.3166          1.3173          1.3180          1.3188          1.3195          1.3204
          1.3213          1.3223          1.3232          1.3241          1.3252          0.9835          0.9882
          0.9933          0.9986          1.0041          1.0091          1.0140          1.0188          1.0236
          1.0286          1.0334          1.0383          1.0431          1.0478          1.0524          1.0570
          1.0615          1.0660          1.0705          1.0747          1.0789          1.0831          1.0872
          1.0913          1.0953          1.0991          1.1029          1.1067          1.1105          1.1142
          1.1177          1.1211          1.1245          1.1278          1.1311          1.1344          1.1376
          1.1406          1.1436          1.1466          1.1496          1.1525          1.1554          1.1582
          1.1609          1.1637          1.1665          1.1693          1.1720          1.1747          1.1771
          1.1795          1.1820          1.1844          1.1868          1.1891          1.1915          1.1936
          1.1957          1.1978          1.1999          1.2020          1.2040          1.2061          1.2081
          1.2099          1.2116          1.2132          1.2151          1.2169          1.2188          1.2206
          1.2225          1.2243          1.2259          1.2274          1.2290          1.2306          1.2323
          1.2339          1.2356          1.2373          1.2389          1.2403          1.2418          1.2432
          1.2450          1.2467          1.2484          1.2499          1.2513          1.2527          1.2541
          1.2557          1.2572          1.2587          1.2589          1.2590          1.2592          1.2594
          1.2596          1.2597          1.2600          1.2602          1.2606          1.2610          1.2615
          1.2618          1.2622          1.2626          1.2630          1.2633          1.2636          1.2639
          1.2645          1.2650          1.2655          1.2660          1.2665          1.2670          1.2675
          1.2679          1.2684          1.2689          1.2695          1.2700          1.2705          1.2710
          1.2715          1.2720          1.2725          1.2730          1.2735          1.2739          1.2744
          1.2749          1.2754          1.2759          1.2765          1.2771          1.2777          1.2783
          1.2790          1.2795          1.2800          1.2805          1.2811          1.2816          1.2823
          1.2829          1.2836          1.2842          1.2849          1.2856          1.2863          1.2869
          1.2876          1.2881          1.2886          1.2892          1.2899          1.2905          1.2912
          1.2919          1.2926          1.2932          1.2939          1.2945          1.2951          1.2957
          1.2963          1.2970          1.2977          1.2985          1.2993          1.3000          1.3007
          1.3014          1.3021          1.3028          1.3035          1.3042          1.3049          1.3056
          1.3065          1.3074          1.3082          1.3091          1.3100          1.3109          1.3118
          1.3127          1.3136          1.3145          1.3153          1.3160          1.3169          1.3178
          1.3188          1.3198          1.3209          0.9721          0.9772          0.9826          0.9876
          0.9915          0.9964          1.0014          1.0059          1.0114          1.0169          1.0218
          1.0267          1.0316          1.0364          1.0412          1.0458          1.0504          1.0550
          1.0595          1.0640          1.0681          1.0724          1.0766          1.0807          1.0848
          1.0887          1.0926          1.0964          1.1002          1.1040          1.1077          1.1111
          1.1145          1.1179          1.1212          1.1245          1.1278          1.1309          1.1339
          1.1370          1.1400          1.1430          1.1459          1.1489          1.1515          1.1543
          1.1571          1.1599          1.1626          1.1654          1.1680          1.1704          1.1728
          1.1753          1.1777          1.1801          1.1824          1.1848          1.1869          1.1889
          1.1910          1.1931          1.1952          1.1973          1.1993          1.2013          1.2031
          1.2048          1.2064          1.2082          1.2101          1.2119          1.2138          1.2156
          1.2175          1.2191          1.2206          1.2220          1.2237          1.2254          1.2271
          1.2287          1.2304          1.2320          1.2335          1.2349          1.2364          1.2379
          1.2397          1.2414          1.2430          1.2446          1.2461          1.2475          1.2489
          1.2505          1.2511          1.2514          1.2516          1.2519          1.2521          1.2524
          1.2526          1.2529          1.2532          1.2535          1.2539          1.2543          1.2548
          1.2554          1.2559          1.2564          1.2569          1.2574          1.2578          1.2582
          1.2585          1.2589          1.2594          1.2600          1.2605          1.2611          1.2616
          1.2622          1.2627          1.2631          1.2637          1.2642          1.2648          1.2653
          1.2658          1.2663          1.2668          1.2673          1.2680          1.2685          1.2691
          1.2696          1.2701          1.2707          1.2712          1.2718          1.2725          1.2732
          1.2738          1.2745          1.2752          1.2757          1.2763          1.2768          1.2774
          1.2781          1.2788          1.2795          1.2802          1.2809          1.2816          1.2823
          1.2830          1.2837          1.2844          1.2850          1.2856          1.2863          1.2870
          1.2877          1.2884          1.2891          1.2897          1.2903          1.2910          1.2916
          1.2923          1.2929          1.2937          1.2946          1.2954          1.2962          1.2970
          1.2978          1.2985          1.2993          1.3000          1.3008          1.3015          1.3023
          1.3032          1.3041          1.3051          1.3060          1.3069          1.3079          1.3088
          1.3098          1.3107          1.3117          1.3127          1.3135          1.3144          1.3155
          1.3166          0.9637          0.9678          0.9710          0.9746          0.9798          0.9848
          0.9894          0.9951          1.0008          1.0064          1.0115          1.0164          1.0214
          1.0263          1.0311          1.0358          1.0404          1.0451          1.0496          1.0542
          1.0584          1.0626          1.0668          1.0710          1.0752          1.0792          1.0830
          1.0869          1.0907          1.0945          1.0982          1.1018          1.1052          1.1086
          1.1120          1.1153          1.1186          1.1218          1.1248          1.1279          1.1309
          1.1339          1.1369          1.1399          1.1426          1.1453          1.1481          1.1509
          1.1537          1.1565          1.1592          1.1616          1.1640          1.1665          1.1689
          1.1713          1.1737          1.1761          1.1782          1.1803          1.1824          1.1845
          1.1866          1.1887          1.1908          1.1928          1.1946          1.1964          1.1981
          1.1997          1.2015          1.2034          1.2053          1.2071          1.2090          1.2108
          1.2123          1.2138          1.2153          1.2169          1.2186          1.2203          1.2220
          1.2236          1.2252          1.2266          1.2281          1.2296          1.2310          1.2327
          1.2345          1.2362          1.2378          1.2394          1.2409          1.2424          1.2429
          1.2432          1.2435          1.2438          1.2442          1.2445          1.2449          1.2453
          1.2456          1.2460          1.2464          1.2468          1.2472          1.2476          1.2481
          1.2487          1.2493          1.2500          1.2506          1.2511          1.2516          1.2521
          1.2525          1.2529          1.2533          1.2539          1.2544          1.2550          1.2556
          1.2562          1.2568          1.2573          1.2579          1.2584          1.2590          1.2595
          1.2601          1.2606          1.2612          1.2617          1.2624          1.2630          1.2637
          1.2643          1.2648          1.2654          1.2660          1.2666          1.2673          1.2680
          1.2687          1.2694          1.2702          1.2709          1.2715          1.2721          1.2727
          1.2733          1.2740          1.2748          1.2755          1.2763          1.2770          1.2777
          1.2785          1.2792          1.2800          1.2807          1.2814          1.2821          1.2829
          1.2835          1.2842          1.2849          1.2856          1.2863          1.2869          1.2876
          1.2883          1.2891          1.2899          1.2908          1.2917          1.2926          1.2935
          1.2943          1.2951          1.2959          1.2967          1.2975          1.2983          1.2991
          1.3001          1.3011          1.3021          1.3031          1.3040          1.3050          1.3060
          1.3071          1.3081          1.3091          1.3101          1.3111          1.3122          0.9540
          0.9557          0.9595          0.9646          0.9689          0.9748          0.9806          0.9863
          0.9920          0.9976          1.0028          1.0078          1.0128          1.0177          1.0226
          1.0272          1.0319          1.0365          1.0411          1.0457          1.0500          1.0541
          1.0583          1.0626          1.0667          1.0708          1.0746          1.0784          1.0823
          1.0861          1.0899          1.0935          1.0969          1.1003          1.1037          1.1070
          1.1104          1.1136          1.1166          1.1196          1.1227          1.1258          1.1288
          1.1317          1.1345          1.1372          1.1400          1.1428          1.1456          1.1484
          1.1511          1.1536          1.1559          1.1584          1.1609          1.1633          1.1657
          1.1681          1.1702          1.1723          1.1744          1.1766          1.1787          1.1808
          1.1829          1.1849          1.1867          1.1885          1.1903          1.1919          1.1936
          1.1954          1.1973          1.1992          1.2011          1.2029          1.2045          1.2060
          1.2075          1.2090          1.2107          1.2124          1.2141          1.2157          1.2173
          1.2188          1.2203          1.2218          1.2232          1.2247          1.2263          1.2281
          1.2298          1.2314          1.2330          1.2342          1.2346          1.2350          1.2353
          1.2357          1.2361          1.2365          1.2370          1.2374          1.2379          1.2384
          1.2388          1.2393          1.2398          1.2403          1.2408          1.2413          1.2418
          1.2424          1.2430          1.2437          1.2443          1.2450          1.2456          1.2462
          1.2467          1.2472          1.2476          1.2480          1.2486          1.2492          1.2499
          1.2505          1.2511          1.2517          1.2523          1.2528          1.2534          1.2540
          1.2546          1.2552          1.2558          1.2564          1.2571          1.2578          1.2585
          1.2592          1.2598          1.2605          1.2611          1.2617          1.2624          1.2632
          1.2639          1.2647          1.2654          1.2661          1.2669          1.2676          1.2682
          1.2688          1.2696          1.2703          1.2711          1.2719          1.2727          1.2735
          1.2742          1.2750          1.2758          1.2766          1.2774          1.2781          1.2788
          1.2796          1.2803          1.2810          1.2817          1.2825          1.2832          1.2839
          1.2847          1.2855          1.2864          1.2873          1.2882          1.2892          1.2901
          1.2910          1.2919          1.2927          1.2936          1.2944          1.2953          1.2962
          1.2973          1.2983          1.2993          1.3004          1.3014          1.3024          1.3035
          1.3046          1.3056          1.3067          1.3078          0.9434          0.9456          0.9517
          0.9577          0.9637          0.9696          0.9754          0.9811          0.9868          0.9926
          0.9975          1.0024          1.0074          1.0123          1.0172          1.0218          1.0264
          1.0311          1.0357          1.0402          1.0443          1.0485          1.0527          1.0569
          1.0611          1.0651          1.0688          1.0727          1.0766          1.0804          1.0842
          1.0876          1.0910          1.0944          1.0978          1.1012          1.1045          1.1076
          1.1106          1.1137          1.1168          1.1198          1.1228          1.1257          1.1284
          1.1311          1.1339          1.1368          1.1396          1.1424          1.1449          1.1473
          1.1497          1.1522          1.1547          1.1571          1.1595          1.1618          1.1639
          1.1659          1.1681          1.1702          1.1724          1.1745          1.1766          1.1784
          1.1803          1.1821          1.1838          1.1855          1.1872          1.1889          1.1908
          1.1927          1.1946          1.1964          1.1979          1.1994          1.2009          1.2024
          1.2041          1.2058          1.2075          1.2091          1.2106          1.2121          1.2136
          1.2151          1.2166          1.2180          1.2195          1.2212          1.2230          1.2246
          1.2257          1.2262          1.2266          1.2271          1.2275          1.2280          1.2284
          1.2288          1.2293          1.2298          1.2304          1.2310          1.2315          1.2321
          1.2326          1.2332          1.2337          1.2343          1.2349          1.2354          1.2360
          1.2366          1.2373          1.2380          1.2387          1.2393          1.2400          1.2407
          1.2413          1.2418          1.2423          1.2428          1.2433          1.2440          1.2446
          1.2452          1.2459          1.2465          1.2471          1.2478          1.2484          1.2490
          1.2497          1.2503          1.2509          1.2516          1.2523          1.2531          1.2538
          1.2546          1.2553          1.2560          1.2566          1.2573          1.2580          1.2588
          1.2595          1.2603          1.2611          1.2619          1.2626          1.2634          1.2642
          1.2648          1.2655          1.2663          1.2672          1.2680          1.2688          1.2696
          1.2704          1.2712          1.2720          1.2728          1.2735          1.2744          1.2752
          1.2759          1.2767          1.2774          1.2782          1.2790          1.2798          1.2806
          1.2814          1.2822          1.2832          1.2841          1.2851          1.2861          1.2870
          1.2880          1.2890          1.2899          1.2908          1.2916          1.2925          1.2936
          1.2946          1.2957          1.2968          1.2979          1.2990          1.3001          1.3012
          1.3023          1.3034          0.9271          0.9334          0.9393          0.9453          0.9512
          0.9571          0.9629          0.9687          0.9744          0.9801          0.9857          0.9905
          0.9955          1.0005          1.0054          1.0102          1.0147          1.0194          1.0240
          1.0286          1.0330          1.0371          1.0412          1.0455          1.0497          1.0539
          1.0577          1.0615          1.0654          1.0692          1.0731          1.0768          1.0802
          1.0836          1.0871          1.0905          1.0939          1.0972          1.1002          1.1032
          1.1063          1.1094          1.1125          1.1155          1.1183          1.1210          1.1237
          1.1266          1.1294          1.1323          1.1350          1.1375          1.1399          1.1423
          1.1448          1.1473          1.1498          1.1522          1.1543          1.1564          1.1585
          1.1607          1.1629          1.1651          1.1672          1.1691          1.1710          1.1729
          1.1748          1.1765          1.1782          1.1799          1.1816          1.1834          1.1854
          1.1873          1.1891          1.1906          1.1922          1.1937          1.1952          1.1967
          1.1985          1.2002          1.2018          1.2033          1.2048          1.2064          1.2079
          1.2093          1.2108          1.2123          1.2137          1.2155          1.2167          1.2172
          1.2177          1.2182          1.2187          1.2193          1.2198          1.2203          1.2208
          1.2214          1.2220          1.2225          1.2231          1.2238          1.2245          1.2252
          1.2259          1.2266          1.2273          1.2279          1.2286          1.2292          1.2298
          1.2304          1.2310          1.2317          1.2325          1.2332          1.2339          1.2346
          1.2353          1.2360          1.2367          1.2372          1.2377          1.2383          1.2389
          1.2396          1.2403          1.2409          1.2416          1.2423          1.2430          1.2437
          1.2444          1.2451          1.2458          1.2464          1.2471          1.2479          1.2487
          1.2495          1.2503          1.2512          1.2519          1.2526          1.2533          1.2540
          1.2549          1.2557          1.2565          1.2573          1.2581          1.2589          1.2598
          1.2606          1.2613          1.2621          1.2629          1.2638          1.2646          1.2655
          1.2663          1.2671          1.2679          1.2687          1.2696          1.2704          1.2713
          1.2722          1.2730          1.2738          1.2746          1.2755          1.2763          1.2771
          1.2780          1.2789          1.2799          1.2809          1.2819          1.2829          1.2840
          1.2850          1.2860          1.2870          1.2880          1.2889          1.2899          1.2910
          1.2921          1.2932          1.2944          1.2955          1.2966          1.2978          1.2990
          0.9135          0.9187          0.9245          0.9300          0.9359          0.9418          0.9476
          0.9534          0.9592          0.9650          0.9707          0.9763          0.9812          0.9861
          0.9910          0.9960          1.0008          1.0054          1.0100          1.0146          1.0192
          1.0237          1.0278          1.0319          1.0361          1.0404          1.0446          1.0485
          1.0523          1.0561          1.0600          1.0638          1.0677          1.0711          1.0745
          1.0780          1.0814          1.0848          1.0882          1.0913          1.0944          1.0974
          1.1005          1.1036          1.1067          1.1095          1.1123          1.1150          1.1178
          1.1207          1.1235          1.1263          1.1288          1.1313          1.1337          1.1362
          1.1387          1.1412          1.1437          1.1458          1.1480          1.1501          1.1523
          1.1545          1.1567          1.1589          1.1608          1.1627          1.1646          1.1665
          1.1683          1.1701          1.1718          1.1735          1.1753          1.1771          1.1791
          1.1810          1.1826          1.1842          1.1857          1.1873          1.1888          1.1904
          1.1921          1.1938          1.1954          1.1969          1.1984          1.1999          1.2015
          1.2030          1.2044          1.2059          1.2073          1.2079          1.2085          1.2090
          1.2096          1.2102          1.2108          1.2114          1.2120          1.2127          1.2133
          1.2140          1.2147          1.2154          1.2161          1.2168          1.2175          1.2183
          1.2191          1.2199          1.2208          1.2215          1.2222          1.2229          1.2236
          1.2243          1.2249          1.2256          1.2262          1.2270          1.2277          1.2285
          1.2292          1.2300          1.2307          1.2315          1.2322          1.2328          1.2334
          1.2340          1.2347          1.2354          1.2361          1.2369          1.2376          1.2384
          1.2391          1.2398          1.2406          1.2413          1.2421          1.2428          1.2437
          1.2445          1.2454          1.2462          1.2471          1.2478          1.2486          1.2493
          1.2502          1.2510          1.2519          1.2527          1.2536          1.2545          1.2553
          1.2562          1.2571          1.2578          1.2587          1.2596          1.2605          1.2614
          1.2622          1.2631          1.2639          1.2648          1.2657          1.2666          1.2675
          1.2685          1.2694          1.2703          1.2712          1.2720          1.2729          1.2738
          1.2747          1.2756          1.2767          1.2778          1.2788          1.2799          1.2810
          1.2821          1.2832          1.2843          1.2853          1.2863          1.2874          1.2885
          1.2897          1.2909          1.2921          1.2933          1.2946          0.8975          0.9039
          0.9108          0.9165          0.9220          0.9277          0.9336          0.9395          0.9453
          0.9511          0.9568          0.9625          0.9682          0.9731          0.9780          0.9829
          0.9879          0.9927          0.9973          1.0019          1.0065          1.0111          1.0157
          1.0198          1.0239          1.0280          1.0323          1.0365          1.0404          1.0442
          1.0480          1.0519          1.0558          1.0596          1.0631          1.0665          1.0700
          1.0734          1.0769          1.0802          1.0834          1.0864          1.0895          1.0926
          1.0957          1.0988          1.1017          1.1044          1.1072          1.1099          1.1128
          1.1157          1.1185          1.1210          1.1235          1.1259          1.1284          1.1310
          1.1335          1.1358          1.1380          1.1402          1.1424          1.1445          1.1468
          1.1490          1.1511          1.1531          1.1550          1.1570          1.1589          1.1608
          1.1625          1.1643          1.1660          1.1678          1.1695          1.1714          1.1734
          1.1751          1.1767          1.1783          1.1798          1.1814          1.1829          1.1845
          1.1862          1.1878          1.1894          1.1909          1.1925          1.1940          1.1956
          1.1967          1.1979          1.1986          1.1992          1.1999          1.2005          1.2012
          1.2019          1.2025          1.2032          1.2040          1.2047          1.2054          1.2062
          1.2070          1.2077          1.2085          1.2093          1.2101          1.2109          1.2117
          1.2126          1.2134          1.2143          1.2152          1.2160          1.2168          1.2176
          1.2183          1.2190          1.2197          1.2203          1.2210          1.2218          1.2226
          1.2234          1.2242          1.2250          1.2257          1.2265          1.2273          1.2281
          1.2288          1.2295          1.2301          1.2309          1.2316          1.2324          1.2332
          1.2340          1.2348          1.2356          1.2364          1.2372          1.2379          1.2388
          1.2397          1.2406          1.2415          1.2424          1.2432          1.2441          1.2448
          1.2457          1.2466          1.2475          1.2484          1.2493          1.2502          1.2511
          1.2520          1.2529          1.2538          1.2547          1.2556          1.2565          1.2574
          1.2583          1.2592          1.2601          1.2610          1.2619          1.2629          1.2639
          1.2650          1.2660          1.2669          1.2678          1.2688          1.2697          1.2706
          1.2716          1.2726          1.2737          1.2748          1.2760          1.2771          1.2783
          1.2794          1.2806          1.2817          1.2828          1.2839          1.2851          1.2863
          1.2875          1.2888          1.2901          0.8822          0.8881          0.8951          0.9020
          0.9086          0.9144          0.9197          0.9255          0.9314          0.9373          0.9431
          0.9488          0.9546          0.9603          0.9652          0.9701          0.9750          0.9800
          0.9849          0.9895          0.9940          0.9986          1.0033          1.0078          1.0119
          1.0160          1.0201          1.0244          1.0286          1.0326          1.0364          1.0402
          1.0440          1.0479          1.0517          1.0552          1.0587          1.0621          1.0656
          1.0691          1.0725          1.0756          1.0787          1.0818          1.0849          1.0880
          1.0911          1.0939          1.0967          1.0995          1.1022          1.1051          1.1080
          1.1107          1.1133          1.1158          1.1183          1.1208          1.1233          1.1259
          1.1282          1.1304          1.1326          1.1348          1.1369          1.1392          1.1414
          1.1435          1.1455          1.1475          1.1495          1.1514          1.1533          1.1551
          1.1569          1.1587          1.1605          1.1622          1.1640          1.1660          1.1677
          1.1693          1.1709          1.1725          1.1740          1.1756          1.1771          1.1789
          1.1805          1.1820          1.1836          1.1850          1.1862          1.1875          1.1887
          1.1895          1.1902          1.1909          1.1916          1.1923          1.1930          1.1937
          1.1945          1.1953          1.1961          1.1969          1.1977          1.1986          1.1994
          1.2003          1.2011          1.2020          1.2029          1.2037          1.2046          1.2055
          1.2063          1.2072          1.2081          1.2090          1.2099          1.2108          1.2117
          1.2125          1.2133          1.2140          1.2147          1.2154          1.2161          1.2169
          1.2178          1.2186          1.2194          1.2202          1.2211          1.2219          1.2227
          1.2236          1.2244          1.2253          1.2260          1.2267          1.2275          1.2283
          1.2291          1.2300          1.2308          1.2316          1.2324          1.2333          1.2341
          1.2351          1.2360          1.2369          1.2378          1.2388          1.2397          1.2405
          1.2413          1.2423          1.2432          1.2442          1.2451          1.2461          1.2470
          1.2480          1.2489          1.2498          1.2508          1.2517          1.2527          1.2536
          1.2546          1.2555          1.2565          1.2574          1.2584          1.2595          1.2605
          1.2616          1.2627          1.2637          1.2647          1.2657          1.2666          1.2676
          1.2686          1.2698          1.2709          1.2721          1.2733          1.2745          1.2757
          1.2769          1.2781          1.2794          1.2805          1.2817          1.2830          1.2842
          1.2856          0.8676          0.8735          0.8803          0.8862          0.8934          0.9005
          0.9067          0.9122          0.9175          0.9235          0.9293          0.9352          0.9410
          0.9467          0.9524          0.9574          0.9623          0.9672          0.9722          0.9771
          0.9817          0.9863          0.9909          0.9955          1.0001          1.0042          1.0083
          1.0124          1.0167          1.0209          1.0249          1.0287          1.0325          1.0363
          1.0402          1.0440          1.0476          1.0510          1.0545          1.0580          1.0614
          1.0648          1.0680          1.0711          1.0742          1.0773          1.0804          1.0835
          1.0864          1.0892          1.0920          1.0947          1.0976          1.1005          1.1032
          1.1057          1.1083          1.1108          1.1133          1.1158          1.1184          1.1207
          1.1229          1.1251          1.1273          1.1295          1.1317          1.1340          1.1360
          1.1381          1.1401          1.1421          1.1441          1.1461          1.1479          1.1497
          1.1515          1.1533          1.1551          1.1568          1.1587          1.1605          1.1621
          1.1637          1.1653          1.1669          1.1685          1.1700          1.1716          1.1732
          1.1745          1.1758          1.1771          1.1784          1.1797          1.1808          1.1815
          1.1821          1.1828          1.1836          1.1843          1.1851          1.1859          1.1867
          1.1876          1.1884          1.1893          1.1902          1.1912          1.1921          1.1930
          1.1939          1.1949          1.1958          1.1968          1.1977          1.1986          1.1995
          1.2004          1.2013          1.2022          1.2032          1.2041          1.2050          1.2059
          1.2069          1.2077          1.2085          1.2093          1.2101          1.2108          1.2116
          1.2124          1.2132          1.2141          1.2150          1.2158          1.2167          1.2176
          1.2185          1.2194          1.2203          1.2212          1.2221          1.2228          1.2236
          1.2245          1.2253          1.2262          1.2271          1.2279          1.2288          1.2296
          1.2306          1.2316          1.2325          1.2335          1.2344          1.2354          1.2364
          1.2372          1.2382          1.2392          1.2401          1.2411          1.2421          1.2431
          1.2441          1.2450          1.2460          1.2470          1.2480          1.2490          1.2500
          1.2510          1.2520          1.2530          1.2540          1.2551          1.2562          1.2573
          1.2584          1.2595          1.2607          1.2617          1.2627          1.2638          1.2648
          1.2659          1.2671          1.2683          1.2696          1.2708          1.2721          1.2733
          1.2746          1.2759          1.2772          1.2784          1.2797          1.2811          0.8534
          0.8592          0.8657          0.8727          0.8791          0.8852          0.8925          0.8993
          0.9051          0.9105          0.9159          0.9219          0.9277          0.9335          0.9393
          0.9451          0.9500          0.9549          0.9598          0.9648          0.9697          0.9744
          0.9790          0.9835          0.9882          0.9927          0.9969          1.0010          1.0051
          1.0093          1.0135          1.0175          1.0213          1.0251          1.0289          1.0328
          1.0366          1.0402          1.0437          1.0471          1.0506          1.0541          1.0575
          1.0606          1.0638          1.0669          1.0700          1.0731          1.0762          1.0791
          1.0819          1.0847          1.0874          1.0902          1.0932          1.0958          1.0984
          1.1010          1.1035          1.1060          1.1085          1.1111          1.1134          1.1156
          1.1179          1.1201          1.1223          1.1245          1.1267          1.1288          1.1309
          1.1329          1.1349          1.1370          1.1390          1.1408          1.1427          1.1445
          1.1463          1.1481          1.1499          1.1517          1.1535          1.1551          1.1567
          1.1583          1.1598          1.1613          1.1627          1.1642          1.1656          1.1669
          1.1683          1.1696          1.1710          1.1723          1.1730          1.1737          1.1744
          1.1752          1.1759          1.1767          1.1775          1.1784          1.1792          1.1801
          1.1810          1.1820          1.1829          1.1839          1.1849          1.1859          1.1869
          1.1879          1.1889          1.1899          1.1909          1.1918          1.1928          1.1938
          1.1947          1.1956          1.1966          1.1975          1.1985          1.1994          1.2004
          1.2013          1.2023          1.2032          1.2040          1.2048          1.2057          1.2065
          1.2073          1.2081          1.2090          1.2099          1.2109          1.2118          1.2127
          1.2136          1.2146          1.2155          1.2165          1.2174          1.2184          1.2192
          1.2200          1.2209          1.2218          1.2227          1.2236          1.2245          1.2253
          1.2263          1.2273          1.2283          1.2293          1.2303          1.2313          1.2323
          1.2333          1.2342          1.2353          1.2363          1.2373          1.2383          1.2393
          1.2403          1.2413          1.2423          1.2434          1.2445          1.2455          1.2466
          1.2476          1.2487          1.2497          1.2508          1.2519          1.2531          1.2542
          1.2554          1.2566          1.2578          1.2589          1.2600          1.2611          1.2622
          1.2634          1.2646          1.2659          1.2672          1.2685          1.2698          1.2712
          1.2725          1.2738          1.2752          1.2765          0.8398          0.8459          0.8517
          0.8584          0.8654          0.8725          0.8781          0.8847          0.8919          0.8983
          0.9037          0.9090          0.9146          0.9205          0.9263          0.9321          0.9379
          0.9428          0.9478          0.9527          0.9577          0.9625          0.9672          0.9718
          0.9764          0.9810          0.9855          0.9897          0.9938          0.9979          1.0020
          1.0063          1.0102          1.0141          1.0179          1.0217          1.0256          1.0294
          1.0329          1.0364          1.0399          1.0434          1.0469          1.0502          1.0534
          1.0566          1.0597          1.0628          1.0659          1.0690          1.0719          1.0747
          1.0775          1.0803          1.0831          1.0860          1.0886          1.0912          1.0938
          1.0963          1.0989          1.1014          1.1039          1.1062          1.1085          1.1107
          1.1130          1.1152          1.1174          1.1196          1.1217          1.1238          1.1259
          1.1279          1.1300          1.1320          1.1339          1.1358          1.1376          1.1393
          1.1410          1.1427          1.1444          1.1461          1.1476          1.1491          1.1506
          1.1522          1.1537          1.1552          1.1567          1.1581          1.1595          1.1609
          1.1623          1.1637          1.1646          1.1654          1.1661          1.1669          1.1677
          1.1686          1.1694          1.1702          1.1711          1.1720          1.1729          1.1739
          1.1748          1.1758          1.1768          1.1779          1.1789          1.1800          1.1810
          1.1821          1.1832          1.1842          1.1852          1.1862          1.1872          1.1882
          1.1892          1.1902          1.1911          1.1921          1.1931          1.1940          1.1950
          1.1960          1.1970          1.1979          1.1989          1.1997          1.2006          1.2015
          1.2025          1.2034          1.2042          1.2051          1.2061          1.2070          1.2080
          1.2090          1.2099          1.2109          1.2119          1.2129          1.2139          1.2149
          1.2158          1.2167          1.2175          1.2185          1.2194          1.2203          1.2212
          1.2222          1.2233          1.2243          1.2253          1.2264          1.2274          1.2284
          1.2295          1.2305          1.2316          1.2326          1.2336          1.2347          1.2357
          1.2367          1.2378          1.2389          1.2400          1.2411          1.2422          1.2433
          1.2444          1.2455          1.2467          1.2478          1.2489          1.2502          1.2514
          1.2526          1.2538          1.2551          1.2563          1.2574          1.2586          1.2597
          1.2610          1.2624          1.2637          1.2651          1.2664          1.2678          1.2692
          1.2706          1.2720          0.8267          0.8325          0.8392          0.8454          0.8516
          0.8586          0.8658          0.8718          0.8774          0.8846          0.8914          0.8971
          0.9024          0.9077          0.9135          0.9193          0.9251          0.9309          0.9359
          0.9408          0.9457          0.9506          0.9555          0.9602          0.9648          0.9694
          0.9739          0.9785          0.9827          0.9868          0.9909          0.9949          0.9992
          1.0031          1.0070          1.0109          1.0147          1.0185          1.0223          1.0258
          1.0294          1.0329          1.0363          1.0398          1.0432          1.0464          1.0495
          1.0527          1.0558          1.0589          1.0620          1.0648          1.0677          1.0705
          1.0733          1.0761          1.0789          1.0816          1.0842          1.0868          1.0893
          1.0919          1.0944          1.0968          1.0992          1.1015          1.1038          1.1060
          1.1083          1.1104          1.1125          1.1145          1.1166          1.1186          1.1206
          1.1226          1.1246          1.1265          1.1282          1.1299          1.1317          1.1334
          1.1352          1.1369          1.1386          1.1402          1.1417          1.1432          1.1447
          1.1463          1.1478          1.1493          1.1509          1.1524          1.1538          1.1552
          1.1564          1.1572          1.1580          1.1588          1.1596          1.1604          1.1613
          1.1622          1.1632          1.1641          1.1650          1.1659          1.1669          1.1679
          1.1689          1.1700          1.1710          1.1721          1.1732          1.1743          1.1754
          1.1765          1.1776          1.1787          1.1798          1.1808          1.1819          1.1829
          1.1839          1.1849          1.1859          1.1869          1.1878          1.1888          1.1899
          1.1909          1.1919          1.1929          1.1939          1.1949          1.1957          1.1967
          1.1977          1.1987          1.1997          1.2006          1.2015          1.2025          1.2035
          1.2045          1.2055          1.2065          1.2075          1.2085          1.2096          1.2106
          1.2116          1.2126          1.2135          1.2144          1.2153          1.2163          1.2173
          1.2183          1.2193          1.2204          1.2215          1.2226          1.2236          1.2247
          1.2258          1.2269          1.2279          1.2290          1.2301          1.2312          1.2323
          1.2334          1.2345          1.2356          1.2368          1.2380          1.2391          1.2403
          1.2414          1.2426          1.2437          1.2449          1.2462          1.2474          1.2487
          1.2500          1.2513          1.2526          1.2539          1.2550          1.2562          1.2575
          1.2589          1.2603          1.2617          1.2631          1.2645          1.2659          1.2674
          0.8141          0.8198          0.8261          0.8330          0.8397          0.8453          0.8520
          0.8592          0.8658          0.8714          0.8774          0.8846          0.8906          0.8960
          0.9013          0.9066          0.9125          0.9183          0.9240          0.9290          0.9340
          0.9389          0.9438          0.9487          0.9533          0.9579          0.9625          0.9670
          0.9716          0.9758          0.9799          0.9840          0.9880          0.9923          0.9962
          1.0001          1.0039          1.0077          1.0115          1.0153          1.0189          1.0224
          1.0259          1.0294          1.0328          1.0362          1.0394          1.0426          1.0457
          1.0489          1.0520          1.0550          1.0579          1.0607          1.0636          1.0664
          1.0692          1.0720          1.0746          1.0772          1.0798          1.0823          1.0848
          1.0872          1.0895          1.0918          1.0940          1.0962          1.0984          1.1006
          1.1028          1.1049          1.1069          1.1090          1.1111          1.1131          1.1152
          1.1172          1.1192          1.1208          1.1225          1.1243          1.1260          1.1278
          1.1295          1.1313          1.1330          1.1346          1.1361          1.1376          1.1391
          1.1407          1.1422          1.1438          1.1453          1.1468          1.1483          1.1491
          1.1500          1.1508          1.1516          1.1525          1.1533          1.1542          1.1552
          1.1561          1.1571          1.1582          1.1592          1.1602          1.1612          1.1622
          1.1633          1.1644          1.1655          1.1666          1.1677          1.1688          1.1700
          1.1711          1.1722          1.1733          1.1745          1.1756          1.1766          1.1777
          1.1787          1.1798          1.1808          1.1818          1.1828          1.1838          1.1849
          1.1859          1.1870          1.1880          1.1891          1.1901          1.1911          1.1920
          1.1931          1.1941          1.1952          1.1962          1.1972          1.1981          1.1991
          1.2002          1.2012          1.2022          1.2033          1.2043          1.2054          1.2064
          1.2075          1.2085          1.2095          1.2106          1.2114          1.2124          1.2134
          1.2145          1.2156          1.2167          1.2178          1.2189          1.2200          1.2211
          1.2223          1.2234          1.2245          1.2256          1.2267          1.2279          1.2290
          1.2301          1.2313          1.2325          1.2337          1.2349          1.2362          1.2374
          1.2386          1.2398          1.2410          1.2422          1.2435          1.2449          1.2462
          1.2475          1.2489          1.2502          1.2516          1.2528          1.2540          1.2555
          1.2569          1.2584          1.2598          1.2613          1.2628          0.8018          0.8074
          0.8138          0.8204          0.8272          0.8342          0.8400          0.8457          0.8529
          0.8599          0.8656          0.8713          0.8776          0.8844          0.8898          0.8951
          0.9003          0.9058          0.9116          0.9173          0.9223          0.9273          0.9322
          0.9371          0.9419          0.9466          0.9512          0.9558          0.9603          0.9648
          0.9690          0.9731          0.9772          0.9813          0.9854          0.9894          0.9933
          0.9971          1.0009          1.0047          1.0084          1.0120          1.0155          1.0191
          1.0226          1.0260          1.0294          1.0326          1.0358          1.0389          1.0421
          1.0452          1.0480          1.0508          1.0536          1.0564          1.0591          1.0618
          1.0644          1.0670          1.0696          1.0721          1.0747          1.0772          1.0797
          1.0820          1.0841          1.0864          1.0887          1.0909          1.0931          1.0953
          1.0975          1.0995          1.1016          1.1037          1.1058          1.1078          1.1099
          1.1119          1.1137          1.1154          1.1171          1.1188          1.1206          1.1223
          1.1241          1.1259          1.1276          1.1291          1.1307          1.1322          1.1337
          1.1353          1.1369          1.1384          1.1400          1.1412          1.1420          1.1429
          1.1438          1.1446          1.1455          1.1464          1.1474          1.1483          1.1493
          1.1503          1.1513          1.1524          1.1535          1.1546          1.1557          1.1568
          1.1579          1.1590          1.1601          1.1612          1.1624          1.1635          1.1647
          1.1658          1.1670          1.1681          1.1693          1.1704          1.1715          1.1726
          1.1737          1.1748          1.1759          1.1769          1.1780          1.1790          1.1800
          1.1811          1.1822          1.1833          1.1844          1.1855          1.1866          1.1875
          1.1886          1.1897          1.1908          1.1918          1.1929          1.1940          1.1949
          1.1960          1.1970          1.1981          1.1992          1.2003          1.2013          1.2024
          1.2035          1.2045          1.2056          1.2067          1.2078          1.2087          1.2097
          1.2108          1.2120          1.2131          1.2143          1.2154          1.2166          1.2177
          1.2189          1.2200          1.2212          1.2223          1.2235          1.2247          1.2259
          1.2271          1.2283          1.2295          1.2308          1.2321          1.2334          1.2346
          1.2359          1.2371          1.2384          1.2397          1.2411          1.2425          1.2438
          1.2452          1.2466          1.2480          1.2494          1.2507          1.2521          1.2536
          1.2551          1.2566          1.2582          0.7898          0.7958          0.8024          0.8084
          0.8150          0.8218          0.8291          0.8349          0.8407          0.8470          0.8543
          0.8600          0.8657          0.8714          0.8781          0.8837          0.8891          0.8943
          0.8996          0.9052          0.9108          0.9158          0.9208          0.9257          0.9306
          0.9354          0.9401          0.9447          0.9493          0.9538          0.9582          0.9624
          0.9666          0.9707          0.9748          0.9788          0.9828          0.9866          0.9905
          0.9943          0.9980          1.0016          1.0051          1.0086          1.0120          1.0155
          1.0189          1.0221          1.0252          1.0284          1.0315          1.0345          1.0376
          1.0404          1.0432          1.0460          1.0488          1.0516          1.0543          1.0569
          1.0595          1.0621          1.0647          1.0672          1.0698          1.0723          1.0746
          1.0768          1.0790          1.0813          1.0836          1.0858          1.0880          1.0903
          1.0924          1.0944          1.0965          1.0986          1.1007          1.1028          1.1048
          1.1068          1.1085          1.1102          1.1119          1.1136          1.1153          1.1171
          1.1189          1.1207          1.1225          1.1239          1.1255          1.1271          1.1286
          1.1302          1.1318          1.1333          1.1342          1.1351          1.1360          1.1369
          1.1378          1.1388          1.1397          1.1407          1.1417          1.1427          1.1437
          1.1447          1.1458          1.1469          1.1481          1.1492          1.1504          1.1516
          1.1527          1.1538          1.1549          1.1561          1.1572          1.1584          1.1595
          1.1607          1.1619          1.1631          1.1642          1.1654          1.1665          1.1677
          1.1688          1.1699          1.1711          1.1722          1.1733          1.1744          1.1754
          1.1765          1.1776          1.1788          1.1799          1.1810          1.1822          1.1832
          1.1842          1.1854          1.1865          1.1876          1.1887          1.1899          1.1909
          1.1919          1.1930          1.1941          1.1952          1.1963          1.1974          1.1985
          1.1996          1.2007          1.2018          1.2029          1.2040          1.2051          1.2062
          1.2073          1.2085          1.2097          1.2109          1.2120          1.2132          1.2144
          1.2156          1.2168          1.2180          1.2192          1.2205          1.2217          1.2229
          1.2241          1.2254          1.2268          1.2281          1.2294          1.2308          1.2320
          1.2333          1.2346          1.2360          1.2374          1.2388          1.2402          1.2417
          1.2431          1.2446          1.2460          1.2475          1.2489          1.2504          1.2520
          1.2535          0.7780          0.7841          0.7909          0.7979          0.8040          0.8101
          0.8169          0.8240          0.8301          0.8360          0.8418          0.8486          0.8547
          0.8604          0.8661          0.8719          0.8780          0.8833          0.8886          0.8938
          0.8991          0.9046          0.9096          0.9146          0.9195          0.9244          0.9291
          0.9338          0.9384          0.9430          0.9475          0.9518          0.9559          0.9599
          0.9639          0.9679          0.9718          0.9756          0.9794          0.9832          0.9869
          0.9906          0.9941          0.9977          1.0012          1.0046          1.0081          1.0115
          1.0146          1.0178          1.0210          1.0241          1.0271          1.0302          1.0331
          1.0359          1.0387          1.0415          1.0442          1.0470          1.0497          1.0522
          1.0548          1.0574          1.0600          1.0626          1.0651          1.0675          1.0697
          1.0718          1.0741          1.0764          1.0787          1.0810          1.0832          1.0855
          1.0875          1.0895          1.0916          1.0938          1.0959          1.0980          1.1000
          1.1018          1.1036          1.1052          1.1069          1.1086          1.1104          1.1122
          1.1140          1.1158          1.1175          1.1190          1.1206          1.1222          1.1238
          1.1253          1.1265          1.1274          1.1283          1.1292          1.1302          1.1312
          1.1322          1.1332          1.1342          1.1352          1.1362          1.1373          1.1383
          1.1394          1.1405          1.1416          1.1428          1.1440          1.1452          1.1464
          1.1476          1.1488          1.1499          1.1511          1.1522          1.1534          1.1546
          1.1557          1.1569          1.1581          1.1593          1.1605          1.1617          1.1629
          1.1641          1.1652          1.1664          1.1675          1.1687          1.1698          1.1710
          1.1721          1.1732          1.1744          1.1755          1.1767          1.1779          1.1790
          1.1800          1.1812          1.1824          1.1835          1.1847          1.1858          1.1870
          1.1881          1.1891          1.1902          1.1914          1.1925          1.1936          1.1948
          1.1959          1.1970          1.1982          1.1993          1.2005          1.2016          1.2028
          1.2039          1.2052          1.2064          1.2076          1.2088          1.2100          1.2113
          1.2125          1.2138          1.2150          1.2163          1.2176          1.2188          1.2201
          1.2214          1.2228          1.2241          1.2255          1.2269          1.2283          1.2296
          1.2310          1.2323          1.2338          1.2352          1.2367          1.2382          1.2397
          1.2412          1.2427          1.2442          1.2457          1.2473          1.2489          0.7665
          0.7734          0.7796          0.7866          0.7938          0.8000          0.8062          0.8125
          0.8196          0.8257          0.8316          0.8374          0.8436          0.8497          0.8555
          0.8611          0.8667          0.8726          0.8779          0.8832          0.8885          0.8936
          0.8988          0.9037          0.9085          0.9134          0.9181          0.9227          0.9273
          0.9318          0.9363          0.9407          0.9448          0.9489          0.9530          0.9570
          0.9610          0.9649          0.9686          0.9724          0.9762          0.9799          0.9837
          0.9871          0.9906          0.9941          0.9976          1.0011          1.0045          1.0076
          1.0107          1.0139          1.0170          1.0201          1.0232          1.0261          1.0289
          1.0317          1.0345          1.0373          1.0400          1.0428          1.0453          1.0479
          1.0505          1.0531          1.0557          1.0583          1.0607          1.0630          1.0651
          1.0673          1.0696          1.0719          1.0742          1.0765          1.0788          1.0809
          1.0829          1.0850          1.0871          1.0893          1.0914          1.0935          1.0954
          1.0972          1.0989          1.1006          1.1023          1.1040          1.1058          1.1076
          1.1094          1.1113          1.1128          1.1144          1.1160          1.1176          1.1190
          1.1199          1.1208          1.1217          1.1227          1.1236          1.1246          1.1257
          1.1268          1.1278          1.1289          1.1300          1.1310          1.1321          1.1332
          1.1344          1.1355          1.1366          1.1378          1.1390          1.1402          1.1415
          1.1427          1.1439          1.1451          1.1463          1.1474          1.1486          1.1498
          1.1510          1.1522          1.1534          1.1546          1.1558          1.1570          1.1583
          1.1595          1.1607          1.1619          1.1631          1.1643          1.1655          1.1667
          1.1679          1.1690          1.1702          1.1714          1.1726          1.1738          1.1750
          1.1760          1.1772          1.1784          1.1796          1.1808          1.1819          1.1831
          1.1843          1.1854          1.1865          1.1877          1.1888          1.1900          1.1912
          1.1923          1.1935          1.1947          1.1959          1.1971          1.1982          1.1994
          1.2007          1.2020          1.2032          1.2045          1.2058          1.2070          1.2083
          1.2096          1.2109          1.2122          1.2135          1.2148          1.2161          1.2175
          1.2188          1.2203          1.2217          1.2231          1.2245          1.2260          1.2274
          1.2288          1.2302          1.2317          1.2333          1.2348          1.2363          1.2379
          1.2395          1.2410          1.2426          1.2442          0.7559          0.7629          0.7701
          0.7765          0.7831          0.7903          0.7966          0.8029          0.8091          0.8157
          0.8218          0.8277          0.8336          0.8394          0.8453          0.8511          0.8567
          0.8621          0.8674          0.8726          0.8777          0.8828          0.8878          0.8927
          0.8976          0.9025          0.9073          0.9120          0.9165          0.9211          0.9256
          0.9301          0.9345          0.9385          0.9426          0.9467          0.9507          0.9547
          0.9585          0.9622          0.9660          0.9698          0.9736          0.9773          0.9807
          0.9842          0.9877          0.9912          0.9946          0.9980          1.0011          1.0042
          1.0074          1.0105          1.0136          1.0167          1.0196          1.0224          1.0252
          1.0280          1.0308          1.0336          1.0363          1.0389          1.0415          1.0441
          1.0467          1.0494          1.0519          1.0544          1.0567          1.0589          1.0611
          1.0633          1.0656          1.0679          1.0702          1.0725          1.0747          1.0768
          1.0788          1.0810          1.0831          1.0853          1.0874          1.0894          1.0912
          1.0930          1.0947          1.0964          1.0981          1.0999          1.1016          1.1034
          1.1053          1.1070          1.1085          1.1101          1.1118          1.1128          1.1137
          1.1146          1.1155          1.1165          1.1174          1.1185          1.1195          1.1206
          1.1217          1.1229          1.1240          1.1251          1.1262          1.1273          1.1285
          1.1296          1.1308          1.1319          1.1331          1.1343          1.1356          1.1368
          1.1380          1.1393          1.1405          1.1417          1.1429          1.1441          1.1453
          1.1465          1.1477          1.1489          1.1502          1.1514          1.1526          1.1539
          1.1552          1.1564          1.1576          1.1588          1.1601          1.1613          1.1626
          1.1638          1.1650          1.1662          1.1674          1.1686          1.1699          1.1711
          1.1722          1.1734          1.1746          1.1758          1.1770          1.1782          1.1794
          1.1806          1.1818          1.1829          1.1841          1.1853          1.1865          1.1877
          1.1890          1.1902          1.1914          1.1926          1.1938          1.1951          1.1963
          1.1976          1.1989          1.2002          1.2016          1.2029          1.2042          1.2055
          1.2068          1.2082          1.2095          1.2109          1.2122          1.2136          1.2150
          1.2165          1.2179          1.2194          1.2209          1.2224          1.2238          1.2253
          1.2268          1.2283          1.2299          1.2315          1.2331          1.2347          1.2363
          1.2379          1.2395          0.7464          0.7532          0.7605          0.7677          0.7742
          0.7807          0.7875          0.7939          0.8002          0.8064          0.8123          0.8180
          0.8237          0.8293          0.8349          0.8405          0.8460          0.8515          0.8570
          0.8621          0.8673          0.8724          0.8775          0.8825          0.8872          0.8921
          0.8970          0.9018          0.9066          0.9110          0.9155          0.9200          0.9245
          0.9289          0.9329          0.9370          0.9410          0.9450          0.9490          0.9528
          0.9564          0.9602          0.9640          0.9677          0.9715          0.9749          0.9783
          0.9818          0.9852          0.9887          0.9921          0.9952          0.9983          1.0014
          1.0045          1.0076          1.0107          1.0136          1.0164          1.0192          1.0221
          1.0249          1.0277          1.0304          1.0329          1.0355          1.0382          1.0408
          1.0434          1.0460          1.0485          1.0508          1.0531          1.0553          1.0574
          1.0597          1.0620          1.0644          1.0667          1.0690          1.0710          1.0731
          1.0752          1.0773          1.0795          1.0817          1.0838          1.0856          1.0874
          1.0891          1.0909          1.0926          1.0943          1.0961          1.0978          1.0996
          1.1015          1.1031          1.1046          1.1060          1.1069          1.1078          1.1087
          1.1097          1.1106          1.1116          1.1126          1.1136          1.1146          1.1157
          1.1169          1.1181          1.1193          1.1205          1.1216          1.1228          1.1240
          1.1252          1.1263          1.1275          1.1287          1.1298          1.1311          1.1323
          1.1336          1.1348          1.1361          1.1373          1.1385          1.1397          1.1409
          1.1422          1.1434          1.1446          1.1459          1.1472          1.1484          1.1497
          1.1510          1.1523          1.1536          1.1548          1.1561          1.1574          1.1586
          1.1599          1.1612          1.1624          1.1636          1.1649          1.1661          1.1674
          1.1686          1.1697          1.1710          1.1722          1.1734          1.1747          1.1759
          1.1771          1.1784          1.1796          1.1808          1.1820          1.1832          1.1845
          1.1857          1.1870          1.1882          1.1895          1.1908          1.1920          1.1933
          1.1947          1.1961          1.1974          1.1988          1.2001          1.2015          1.2029
          1.2042          1.2056          1.2070          1.2084          1.2098          1.2112          1.2127
          1.2142          1.2158          1.2173          1.2188          1.2204          1.2219          1.2234
          1.2250          1.2266          1.2282          1.2298          1.2315          1.2332          1.2348
          0.7363          0.7440          0.7515          0.7591          0.7662          0.7721          0.7778
          0.7843          0.7903          0.7963          0.8022          0.8080          0.8138          0.8195
          0.8252          0.8308          0.8364          0.8420          0.8475          0.8529          0.8579
          0.8631          0.8682          0.8733          0.8783          0.8829          0.8878          0.8927
          0.8975          0.9023          0.9065          0.9111          0.9156          0.9200          0.9244
          0.9284          0.9324          0.9364          0.9404          0.9443          0.9482          0.9516
          0.9554          0.9592          0.9630          0.9667          0.9701          0.9734          0.9769
          0.9803          0.9838          0.9872          0.9903          0.9932          0.9964          0.9995
          1.0026          1.0057          1.0086          1.0114          1.0142          1.0170          1.0198
          1.0226          1.0253          1.0279          1.0304          1.0331          1.0357          1.0383
          1.0410          1.0434          1.0457          1.0480          1.0502          1.0524          1.0546
          1.0569          1.0593          1.0616          1.0640          1.0660          1.0681          1.0701
          1.0723          1.0745          1.0766          1.0788          1.0807          1.0824          1.0842
          1.0860          1.0877          1.0894          1.0911          1.0929          1.0946          1.0964
          1.0982          1.0997          1.1006          1.1016          1.1025          1.1034          1.1044
          1.1053          1.1063          1.1073          1.1083          1.1093          1.1104          1.1115
          1.1127          1.1139          1.1152          1.1165          1.1176          1.1188          1.1200
          1.1212          1.1223          1.1235          1.1247          1.1258          1.1270          1.1283
          1.1296          1.1308          1.1321          1.1334          1.1346          1.1358          1.1370
          1.1383          1.1395          1.1408          1.1420          1.1433          1.1446          1.1460
          1.1473          1.1486          1.1499          1.1511          1.1524          1.1537          1.1550
          1.1563          1.1576          1.1589          1.1602          1.1614          1.1627          1.1639
          1.1652          1.1663          1.1676          1.1689          1.1701          1.1714          1.1726
          1.1739          1.1752          1.1764          1.1776          1.1789          1.1802          1.1814
          1.1827          1.1840          1.1853          1.1866          1.1879          1.1892          1.1906
          1.1920          1.1934          1.1948          1.1962          1.1976          1.1990          1.2004
          1.2019          1.2033          1.2047          1.2062          1.2076          1.2091          1.2107
          1.2122          1.2138          1.2154          1.2169          1.2185          1.2201          1.2217
          1.2234          1.2250          1.2267          1.2284          1.2301          0.7320          0.7392
          0.7467          0.7510          0.7555          0.7615          0.7674          0.7745          0.7810
          0.7871          0.7931          0.7991          0.8049          0.8108          0.8166          0.8223
          0.8278          0.8335          0.8391          0.8446          0.8498          0.8547          0.8599
          0.8651          0.8701          0.8751          0.8797          0.8846          0.8894          0.8942
          0.8988          0.9030          0.9076          0.9121          0.9165          0.9208          0.9246
          0.9286          0.9326          0.9366          0.9405          0.9441          0.9476          0.9515
          0.9552          0.9590          0.9626          0.9659          0.9692          0.9727          0.9762
          0.9796          0.9830          0.9859          0.9889          0.9920          0.9951          0.9982
          1.0013          1.0041          1.0069          1.0097          1.0125          1.0153          1.0181
          1.0207          1.0233          1.0258          1.0285          1.0312          1.0338          1.0364
          1.0388          1.0411          1.0434          1.0456          1.0478          1.0500          1.0523
          1.0547          1.0570          1.0594          1.0615          1.0635          1.0656          1.0677
          1.0699          1.0721          1.0742          1.0761          1.0779          1.0796          1.0814
          1.0831          1.0849          1.0866          1.0883          1.0901          1.0918          1.0936
          1.0948          1.0956          1.0965          1.0975          1.0985          1.0994          1.1004
          1.1013          1.1024          1.1034          1.1044          1.1055          1.1066          1.1077
          1.1089          1.1101          1.1114          1.1127          1.1139          1.1151          1.1163
          1.1174          1.1186          1.1198          1.1209          1.1221          1.1233          1.1246
          1.1259          1.1271          1.1284          1.1297          1.1310          1.1322          1.1334
          1.1346          1.1359          1.1372          1.1385          1.1398          1.1411          1.1425
          1.1438          1.1451          1.1464          1.1477          1.1490          1.1504          1.1517
          1.1530          1.1543          1.1556          1.1569          1.1582          1.1594          1.1607
          1.1619          1.1632          1.1644          1.1657          1.1670          1.1683          1.1696
          1.1709          1.1722          1.1734          1.1747          1.1760          1.1773          1.1786
          1.1800          1.1813          1.1826          1.1839          1.1853          1.1866          1.1880
          1.1895          1.1909          1.1924          1.1938          1.1953          1.1967          1.1982
          1.1996          1.2011          1.2026          1.2041          1.2056          1.2072          1.2088
          1.2104          1.2120          1.2136          1.2153          1.2169          1.2185          1.2202
          1.2219          1.2237          1.2254          0.7300          0.7339          0.7377          0.7407
          0.7464          0.7526          0.7598          0.7671          0.7738          0.7800          0.7861
          0.7922          0.7981          0.8040          0.8099          0.8157          0.8211          0.8268
          0.8324          0.8380          0.8432          0.8481          0.8533          0.8584          0.8635
          0.8685          0.8729          0.8779          0.8827          0.8875          0.8923          0.8964
          0.9009          0.9054          0.9098          0.9142          0.9180          0.9219          0.9259
          0.9299          0.9338          0.9376          0.9410          0.9447          0.9485          0.9523
          0.9559          0.9593          0.9625          0.9659          0.9694          0.9729          0.9762
          0.9793          0.9822          0.9853          0.9884          0.9915          0.9946          0.9975
          1.0002          1.0030          1.0058          1.0086          1.0114          1.0142          1.0167
          1.0193          1.0219          1.0246          1.0272          1.0299          1.0323          1.0346
          1.0370          1.0392          1.0414          1.0436          1.0458          1.0482          1.0506
          1.0529          1.0552          1.0572          1.0593          1.0614          1.0635          1.0657
          1.0679          1.0700          1.0718          1.0735          1.0753          1.0771          1.0788
          1.0806          1.0823          1.0840          1.0858          1.0876          1.0888          1.0896
          1.0904          1.0913          1.0922          1.0933          1.0943          1.0952          1.0962
          1.0972          1.0983          1.0993          1.1004          1.1015          1.1026          1.1038
          1.1050          1.1063          1.1075          1.1088          1.1101          1.1112          1.1124
          1.1136          1.1147          1.1159          1.1171          1.1183          1.1195          1.1208
          1.1221          1.1234          1.1247          1.1259          1.1272          1.1285          1.1297
          1.1310          1.1323          1.1336          1.1350          1.1363          1.1376          1.1390
          1.1403          1.1417          1.1430          1.1443          1.1456          1.1470          1.1483
          1.1497          1.1510          1.1523          1.1536          1.1549          1.1562          1.1575
          1.1587          1.1600          1.1613          1.1626          1.1639          1.1653          1.1666
          1.1679          1.1692          1.1705          1.1719          1.1732          1.1746          1.1759
          1.1773          1.1786          1.1800          1.1814          1.1827          1.1841          1.1856
          1.1871          1.1886          1.1901          1.1916          1.1931          1.1945          1.1960
          1.1975          1.1991          1.2006          1.2021          1.2038          1.2054          1.2070
          1.2087          1.2103          1.2120          1.2137          1.2154          1.2171          1.2189
          1.2206          0.7206          0.7245          0.7277          0.7329          0.7398          0.7475
          0.7550          0.7623          0.7690          0.7752          0.7814          0.7874          0.7933
          0.7992          0.8051          0.8108          0.8162          0.8219          0.8275          0.8331
          0.8381          0.8429          0.8481          0.8532          0.8583          0.8632          0.8675
          0.8725          0.8773          0.8821          0.8867          0.8908          0.8953          0.8998
          0.9042          0.9085          0.9123          0.9161          0.9201          0.9241          0.9281
          0.9317          0.9351          0.9388          0.9426          0.9464          0.9500          0.9533
          0.9565          0.9599          0.9634          0.9669          0.9702          0.9732          0.9761
          0.9792          0.9823          0.9854          0.9885          0.9913          0.9941          0.9969
          0.9997          1.0025          1.0053          1.0080          1.0106          1.0132          1.0158
          1.0185          1.0212          1.0238          1.0262          1.0285          1.0309          1.0332
          1.0354          1.0376          1.0398          1.0421          1.0445          1.0469          1.0492
          1.0513          1.0534          1.0555          1.0576          1.0598          1.0620          1.0641
          1.0659          1.0677          1.0695          1.0713          1.0731          1.0748          1.0766
          1.0783          1.0801          1.0816          1.0825          1.0833          1.0842          1.0850
          1.0859          1.0867          1.0878          1.0890          1.0900          1.0910          1.0920
          1.0930          1.0941          1.0952          1.0963          1.0974          1.0986          1.0997
          1.1010          1.1023          1.1036          1.1048          1.1061          1.1073          1.1085
          1.1097          1.1109          1.1121          1.1133          1.1145          1.1158          1.1170
          1.1183          1.1196          1.1209          1.1222          1.1236          1.1248          1.1261
          1.1274          1.1288          1.1302          1.1315          1.1328          1.1342          1.1356
          1.1370          1.1383          1.1397          1.1410          1.1424          1.1437          1.1451
          1.1464          1.1478          1.1491          1.1505          1.1518          1.1531          1.1544
          1.1557          1.1570          1.1584          1.1597          1.1610          1.1624          1.1637
          1.1651          1.1664          1.1678          1.1692          1.1706          1.1720          1.1734
          1.1748          1.1762          1.1776          1.1790          1.1804          1.1819          1.1834
          1.1849          1.1864          1.1880          1.1895          1.1910          1.1926          1.1941
          1.1956          1.1972          1.1988          1.2004          1.2021          1.2038          1.2055
          1.2072          1.2089          1.2106          1.2123          1.2141          1.2159          0.7121
          0.7154          0.7208          0.7286          0.7363          0.7439          0.7514          0.7587
          0.7650          0.7713          0.7774          0.7832          0.7891          0.7949          0.8007
          0.8060          0.8116          0.8173          0.8229          0.8281          0.8330          0.8377
          0.8429          0.8480          0.8531          0.8577          0.8621          0.8670          0.8718
          0.8766          0.8810          0.8851          0.8896          0.8941          0.8985          0.9026
          0.9063          0.9102          0.9142          0.9182          0.9221          0.9256          0.9290
          0.9328          0.9366          0.9403          0.9439          0.9471          0.9503          0.9538
          0.9573          0.9608          0.9640          0.9669          0.9699          0.9730          0.9761
          0.9793          0.9823          0.9851          0.9879          0.9907          0.9936          0.9964
          0.9992          1.0018          1.0045          1.0071          1.0097          1.0124          1.0151
          1.0177          1.0201          1.0225          1.0248          1.0272          1.0294          1.0317
          1.0339          1.0361          1.0385          1.0409          1.0432          1.0454          1.0475
          1.0496          1.0517          1.0539          1.0561          1.0583          1.0601          1.0620
          1.0638          1.0656          1.0674          1.0692          1.0710          1.0727          1.0743
          1.0752          1.0761          1.0770          1.0778          1.0787          1.0796          1.0805
          1.0814          1.0824          1.0835          1.0847          1.0858          1.0868          1.0879
          1.0890          1.0901          1.0912          1.0924          1.0935          1.0947          1.0959
          1.0972          1.0984          1.0997          1.1010          1.1023          1.1036          1.1048
          1.1060          1.1072          1.1084          1.1096          1.1109          1.1122          1.1135
          1.1148          1.1161          1.1175          1.1188          1.1201          1.1214          1.1228
          1.1241          1.1255          1.1269          1.1283          1.1297          1.1311          1.1325
          1.1339          1.1352          1.1366          1.1380          1.1393          1.1407          1.1421
          1.1435          1.1449          1.1462          1.1476          1.1490          1.1503          1.1516
          1.1530          1.1544          1.1557          1.1571          1.1584          1.1598          1.1612
          1.1626          1.1640          1.1654          1.1668          1.1683          1.1697          1.1711
          1.1725          1.1740          1.1754          1.1768          1.1783          1.1798          1.1814
          1.1830          1.1845          1.1861          1.1877          1.1892          1.1908          1.1924
          1.1939          1.1955          1.1972          1.1989          1.2006          1.2023          1.2040
          1.2058          1.2075          1.2093          1.2111          0.7044          0.7112          0.7186
          0.7261          0.7336          0.7410          0.7483          0.7553          0.7615          0.7677
          0.7735          0.7793          0.7851          0.7909          0.7963          0.8016          0.8073
          0.8129          0.8183          0.8232          0.8280          0.8328          0.8380          0.8430
          0.8480          0.8524          0.8569          0.8618          0.8666          0.8712          0.8754
          0.8796          0.8841          0.8886          0.8930          0.8968          0.9005          0.9045
          0.9085          0.9125          0.9162          0.9197          0.9231          0.9270          0.9308
          0.9345          0.9378          0.9411          0.9444          0.9479          0.9514          0.9548
          0.9579          0.9609          0.9638          0.9670          0.9702          0.9733          0.9762
          0.9790          0.9819          0.9847          0.9876          0.9905          0.9932          0.9958
          0.9985          1.0011          1.0038          1.0065          1.0092          1.0117          1.0141
          1.0165          1.0189          1.0213          1.0235          1.0258          1.0281          1.0303
          1.0327          1.0351          1.0374          1.0396          1.0418          1.0439          1.0461
          1.0482          1.0505          1.0526          1.0545          1.0564          1.0582          1.0601
          1.0619          1.0637          1.0655          1.0672          1.0681          1.0690          1.0698
          1.0707          1.0716          1.0725          1.0734          1.0743          1.0752          1.0761
          1.0772          1.0783          1.0795          1.0807          1.0818          1.0829          1.0840
          1.0851          1.0863          1.0874          1.0886          1.0898          1.0909          1.0922
          1.0936          1.0949          1.0962          1.0975          1.0988          1.1001          1.1013
          1.1025          1.1038          1.1050          1.1063          1.1075          1.1089          1.1102
          1.1115          1.1129          1.1143          1.1156          1.1169          1.1183          1.1197
          1.1211          1.1225          1.1239          1.1253          1.1267          1.1282          1.1296
          1.1310          1.1324          1.1338          1.1352          1.1366          1.1380          1.1394
          1.1408          1.1422          1.1436          1.1450          1.1464          1.1478          1.1491
          1.1505          1.1519          1.1533          1.1547          1.1561          1.1575          1.1589
          1.1603          1.1617          1.1632          1.1647          1.1661          1.1676          1.1690
          1.1705          1.1719          1.1734          1.1749          1.1764          1.1780          1.1796
          1.1812          1.1828          1.1844          1.1860          1.1876          1.1892          1.1908
          1.1924          1.1941          1.1958          1.1975          1.1992          1.2010          1.2027
          1.2045          1.2063          0.6926          0.6982          0.7047          0.7119          0.7191
          0.7264          0.7336          0.7407          0.7474          0.7535          0.7595          0.7652
          0.7708          0.7766          0.7822          0.7875          0.7928          0.7984          0.8039
          0.8092          0.8141          0.8189          0.8236          0.8287          0.8338          0.8387
          0.8431          0.8475          0.8523          0.8572          0.8619          0.8660          0.8702
          0.8746          0.8792          0.8836          0.8875          0.8912          0.8951          0.8992
          0.9032          0.9070          0.9105          0.9140          0.9177          0.9215          0.9253
          0.9287          0.9320          0.9353          0.9388          0.9423          0.9459          0.9489
          0.9520          0.9550          0.9581          0.9614          0.9646          0.9675          0.9704
          0.9733          0.9761          0.9791          0.9820          0.9848          0.9875          0.9902
          0.9928          0.9955          0.9983          1.0011          1.0036          1.0061          1.0086
          1.0111          1.0135          1.0159          1.0182          1.0205          1.0228          1.0251
          1.0275          1.0300          1.0322          1.0344          1.0366          1.0388          1.0410
          1.0432          1.0455          1.0474          1.0494          1.0513          1.0532          1.0550
          1.0569          1.0589          1.0601          1.0609          1.0618          1.0627          1.0636
          1.0645          1.0654          1.0664          1.0674          1.0683          1.0693          1.0703
          1.0712          1.0724          1.0736          1.0749          1.0762          1.0774          1.0785
          1.0797          1.0809          1.0821          1.0833          1.0845          1.0857          1.0869
          1.0883          1.0896          1.0910          1.0923          1.0937          1.0951          1.0964
          1.0976          1.0989          1.1002          1.1015          1.1029          1.1042          1.1056
          1.1070          1.1084          1.1098          1.1112          1.1126          1.1140          1.1154
          1.1169          1.1184          1.1198          1.1213          1.1227          1.1242          1.1257
          1.1271          1.1286          1.1300          1.1314          1.1329          1.1343          1.1358
          1.1372          1.1387          1.1401          1.1416          1.1431          1.1445          1.1459
          1.1473          1.1488          1.1502          1.1516          1.1531          1.1545          1.1560
          1.1574          1.1589          1.1605          1.1620          1.1636          1.1650          1.1665
          1.1680          1.1696          1.1711          1.1726          1.1742          1.1759          1.1775
          1.1791          1.1808          1.1825          1.1841          1.1857          1.1874          1.1891
          1.1908          1.1925          1.1943          1.1961          1.1979          1.1997          1.2015
          0.6822          0.6862          0.6911          0.6967          0.7038          0.7108          0.7180
          0.7250          0.7320          0.7387          0.7447          0.7507          0.7563          0.7618
          0.7675          0.7732          0.7784          0.7835          0.7892          0.7947          0.7999
          0.8048          0.8097          0.8144          0.8193          0.8244          0.8294          0.8339
          0.8383          0.8429          0.8478          0.8526          0.8569          0.8610          0.8653
          0.8698          0.8743          0.8784          0.8822          0.8860          0.8900          0.8941
          0.8980          0.9016          0.9051          0.9086          0.9125          0.9163          0.9199
          0.9232          0.9266          0.9299          0.9335          0.9371          0.9403          0.9434
          0.9465          0.9495          0.9528          0.9560          0.9591          0.9620          0.9649
          0.9678          0.9708          0.9737          0.9766          0.9794          0.9821          0.9848
          0.9876          0.9903          0.9932          0.9958          0.9983          1.0009          1.0034
          1.0059          1.0084          1.0107          1.0131          1.0155          1.0178          1.0201
          1.0226          1.0250          1.0273          1.0295          1.0318          1.0340          1.0362
          1.0384          1.0405          1.0425          1.0445          1.0464          1.0484          1.0504
          1.0522          1.0531          1.0541          1.0550          1.0559          1.0568          1.0578
          1.0587          1.0597          1.0606          1.0616          1.0626          1.0637          1.0647
          1.0657          1.0668          1.0680          1.0693          1.0707          1.0720          1.0733
          1.0745          1.0757          1.0770          1.0782          1.0794          1.0807          1.0819
          1.0832          1.0846          1.0860          1.0874          1.0888          1.0902          1.0916
          1.0929          1.0942          1.0956          1.0970          1.0984          1.0998          1.1011
          1.1026          1.1040          1.1055          1.1070          1.1084          1.1099          1.1113
          1.1128          1.1144          1.1159          1.1174          1.1189          1.1204          1.1219
          1.1234          1.1249          1.1264          1.1279          1.1293          1.1308          1.1323
          1.1338          1.1353          1.1368          1.1383          1.1398          1.1413          1.1428
          1.1443          1.1458          1.1472          1.1487          1.1502          1.1517          1.1532
          1.1548          1.1563          1.1579          1.1595          1.1611          1.1626          1.1642
          1.1657          1.1673          1.1689          1.1705          1.1722          1.1739          1.1755
          1.1772          1.1790          1.1807          1.1824          1.1841          1.1858          1.1875
          1.1893          1.1911          1.1930          1.1948          1.1967          0.6702          0.6749
          0.6798          0.6845          0.6900          0.6964          0.7034          0.7105          0.7175
          0.7244          0.7312          0.7372          0.7431          0.7486          0.7542          0.7599
          0.7655          0.7707          0.7759          0.7814          0.7870          0.7921          0.7971
          0.8019          0.8067          0.8114          0.8165          0.8215          0.8262          0.8306
          0.8350          0.8399          0.8447          0.8491          0.8533          0.8575          0.8619
          0.8664          0.8706          0.8745          0.8783          0.8822          0.8863          0.8903
          0.8939          0.8975          0.9010          0.9047          0.9086          0.9122          0.9156
          0.9190          0.9223          0.9258          0.9294          0.9327          0.9359          0.9390
          0.9421          0.9452          0.9485          0.9516          0.9546          0.9576          0.9605
          0.9634          0.9664          0.9694          0.9722          0.9750          0.9777          0.9805
          0.9833          0.9861          0.9888          0.9914          0.9940          0.9965          0.9991
          1.0016          1.0040          1.0064          1.0088          1.0112          1.0136          1.0160
          1.0185          1.0208          1.0230          1.0253          1.0276          1.0298          1.0320
          1.0342          1.0362          1.0383          1.0403          1.0424          1.0444          1.0457
          1.0465          1.0473          1.0484          1.0494          1.0504          1.0513          1.0523
          1.0533          1.0543          1.0553          1.0563          1.0573          1.0584          1.0595
          1.0606          1.0617          1.0628          1.0642          1.0655          1.0669          1.0683
          1.0697          1.0709          1.0722          1.0734          1.0747          1.0759          1.0772
          1.0785          1.0799          1.0813          1.0828          1.0842          1.0856          1.0871
          1.0885          1.0898          1.0912          1.0927          1.0942          1.0956          1.0970
          1.0985          1.1000          1.1015          1.1030          1.1045          1.1060          1.1075
          1.1090          1.1106          1.1121          1.1137          1.1152          1.1168          1.1183
          1.1199          1.1214          1.1229          1.1245          1.1260          1.1275          1.1291
          1.1306          1.1321          1.1337          1.1352          1.1368          1.1383          1.1399
          1.1414          1.1429          1.1445          1.1460          1.1476          1.1491          1.1507
          1.1522          1.1538          1.1555          1.1571          1.1588          1.1604          1.1620
          1.1636          1.1652          1.1668          1.1685          1.1703          1.1720          1.1738
          1.1755          1.1773          1.1791          1.1808          1.1826          1.1843          1.1862
          1.1881          1.1900          1.1918          0.6580          0.6627          0.6681          0.6736
          0.6783          0.6838          0.6897          0.6966          0.7036          0.7106          0.7175
          0.7243          0.7303          0.7362          0.7417          0.7473          0.7530          0.7586
          0.7638          0.7689          0.7744          0.7800          0.7851          0.7901          0.7949
          0.7997          0.8045          0.8094          0.8145          0.8192          0.8237          0.8281
          0.8327          0.8376          0.8421          0.8463          0.8505          0.8548          0.8593
          0.8636          0.8675          0.8713          0.8751          0.8792          0.8833          0.8869
          0.8905          0.8941          0.8976          0.9015          0.9053          0.9087          0.9121
          0.9154          0.9188          0.9224          0.9258          0.9290          0.9321          0.9352
          0.9383          0.9416          0.9448          0.9478          0.9508          0.9538          0.9567
          0.9597          0.9627          0.9655          0.9683          0.9711          0.9739          0.9767
          0.9795          0.9823          0.9849          0.9875          0.9901          0.9927          0.9953
          0.9978          1.0002          1.0026          1.0051          1.0075          1.0098          1.0123
          1.0146          1.0169          1.0192          1.0215          1.0238          1.0261          1.0283
          1.0304          1.0325          1.0346          1.0366          1.0387          1.0395          1.0404
          1.0412          1.0420          1.0429          1.0440          1.0452          1.0462          1.0472
          1.0482          1.0492          1.0503          1.0513          1.0524          1.0535          1.0546
          1.0558          1.0569          1.0581          1.0593          1.0607          1.0621          1.0635
          1.0649          1.0664          1.0677          1.0689          1.0702          1.0715          1.0728
          1.0741          1.0755          1.0769          1.0784          1.0799          1.0813          1.0828
          1.0843          1.0857          1.0871          1.0886          1.0901          1.0917          1.0932
          1.0946          1.0961          1.0977          1.0993          1.1008          1.1023          1.1039
          1.1054          1.1070          1.1086          1.1102          1.1118          1.1134          1.1150
          1.1166          1.1181          1.1197          1.1213          1.1228          1.1244          1.1260
          1.1276          1.1291          1.1307          1.1323          1.1339          1.1355          1.1372
          1.1387          1.1403          1.1419          1.1435          1.1450          1.1466          1.1482
          1.1499          1.1516          1.1532          1.1549          1.1566          1.1583          1.1600
          1.1616          1.1633          1.1650          1.1668          1.1685          1.1703          1.1721
          1.1740          1.1758          1.1776          1.1794          1.1812          1.1831          1.1851
          1.1870          0.6462          0.6506          0.6558          0.6615          0.6673          0.6725
          0.6777          0.6836          0.6899          0.6970          0.7040          0.7109          0.7178
          0.7238          0.7296          0.7352          0.7407          0.7464          0.7520          0.7572
          0.7624          0.7678          0.7734          0.7785          0.7834          0.7883          0.7931
          0.7979          0.8027          0.8078          0.8126          0.8171          0.8215          0.8260
          0.8308          0.8354          0.8396          0.8438          0.8480          0.8525          0.8569
          0.8608          0.8647          0.8685          0.8724          0.8765          0.8803          0.8839
          0.8874          0.8910          0.8948          0.8986          0.9020          0.9054          0.9088
          0.9122          0.9157          0.9192          0.9224          0.9255          0.9287          0.9318
          0.9350          0.9382          0.9413          0.9443          0.9473          0.9503          0.9532
          0.9563          0.9591          0.9620          0.9648          0.9676          0.9704          0.9732
          0.9760          0.9787          0.9813          0.9839          0.9866          0.9892          0.9917
          0.9942          0.9966          0.9991          1.0015          1.0039          1.0063          1.0087
          1.0111          1.0134          1.0158          1.0181          1.0204          1.0227          1.0250
          1.0270          1.0290          1.0311          1.0327          1.0335          1.0344          1.0352
          1.0360          1.0369          1.0377          1.0388          1.0400          1.0412          1.0423
          1.0434          1.0444          1.0455          1.0466          1.0477          1.0488          1.0500
          1.0512          1.0524          1.0536          1.0547          1.0561          1.0575          1.0590
          1.0604          1.0618          1.0633          1.0646          1.0659          1.0672          1.0685
          1.0699          1.0712          1.0727          1.0742          1.0757          1.0772          1.0787
          1.0803          1.0817          1.0831          1.0847          1.0863          1.0879          1.0894
          1.0910          1.0925          1.0941          1.0957          1.0973          1.0988          1.1004
          1.1020          1.1036          1.1053          1.1069          1.1085          1.1101          1.1118
          1.1134          1.1150          1.1166          1.1182          1.1198          1.1214          1.1230
          1.1247          1.1263          1.1279          1.1296          1.1312          1.1329          1.1346
          1.1362          1.1378          1.1394          1.1411          1.1427          1.1443          1.1460
          1.1477          1.1494          1.1512          1.1529          1.1547          1.1564          1.1581
          1.1598          1.1615          1.1633          1.1651          1.1670          1.1688          1.1707
          1.1726          1.1744          1.1763          1.1782          1.1801          1.1821          0.6338
          0.6385          0.6440          0.6495          0.6554          0.6613          0.6669          0.6720
          0.6779          0.6839          0.6908          0.6978          0.7048          0.7116          0.7176
          0.7235          0.7290          0.7345          0.7402          0.7458          0.7510          0.7561
          0.7616          0.7671          0.7722          0.7771          0.7821          0.7869          0.7916
          0.7964          0.8014          0.8063          0.8108          0.8152          0.8196          0.8244
          0.8290          0.8333          0.8375          0.8417          0.8461          0.8505          0.8544
          0.8583          0.8621          0.8660          0.8701          0.8739          0.8775          0.8811
[truncated: 3,505,956 more chars]
