# Supplementary material for: Quantifying the dynamic wing morphing of hovering hummingbird
Source: R Soc Open Sci. 2017 Sep 20;4(9):170307. doi: 10.1098/rsos.170307 (PMC5627076; doi:10.1098/rsos.170307)
Supplement: Reconstructed 3D hummingbird wing grid data [file rsos170307supp2.zip › wing_grid/grid10.xyz]

           2
         201         401           1
           1          51           1
          1.7943          1.7949          1.7955          1.7960          1.7965          1.7970          1.7973
          1.7977          1.7979          1.7980          1.7980          1.7979          1.7977          1.7973
          1.7969          1.7963          1.7957          1.7951          1.7944          1.7937          1.7930
          1.7925          1.7920          1.7916          1.7913          1.7911          1.7911          1.7912
          1.7913          1.7916          1.7920          1.7925          1.7930          1.7935          1.7940
          1.7944          1.7948          1.7951          1.7955          1.7958          1.7960          1.7963
          1.7966          1.7968          1.7970          1.7972          1.7974          1.7976          1.7978
          1.7979          1.7981          1.7982          1.7984          1.7985          1.7986          1.7988
          1.7989          1.7990          1.7991          1.7992          1.7993          1.7994          1.7994
          1.7995          1.7996          1.7996          1.7996          1.7996          1.7996          1.7996
          1.7996          1.7995          1.7995          1.7994          1.7993          1.7992          1.7990
          1.7989          1.7987          1.7986          1.7984          1.7982          1.7981          1.7979
          1.7977          1.7975          1.7973          1.7971          1.7970          1.7968          1.7966
          1.7964          1.7962          1.7959          1.7957          1.7955          1.7952          1.7950
          1.7947          1.7944          1.7941          1.7937          1.7933          1.7929          1.7924
          1.7920          1.7914          1.7909          1.7903          1.7897          1.7890          1.7883
          1.7875          1.7867          1.7858          1.7849          1.7839          1.7829          1.7818
          1.7807          1.7795          1.7783          1.7770          1.7756          1.7742          1.7728
          1.7712          1.7697          1.7680          1.7663          1.7646          1.7628          1.7610
          1.7591          1.7571          1.7551          1.7530          1.7509          1.7488          1.7466
          1.7444          1.7421          1.7398          1.7375          1.7351          1.7327          1.7303
          1.7278          1.7253          1.7229          1.7204          1.7179          1.7153          1.7128
          1.7103          1.7077          1.7052          1.7027          1.7001          1.6976          1.6951
          1.6926          1.6901          1.6876          1.6852          1.6827          1.6803          1.6779
          1.6755          1.6731          1.6707          1.6684          1.6660          1.6637          1.6613
          1.6590          1.6567          1.6544          1.6521          1.6498          1.6475          1.6453
          1.6430          1.6408          1.6386          1.6364          1.6342          1.6320          1.6298
          1.6276          1.6254          1.6232          1.6210          1.6188          1.6166          1.6144
          1.6122          1.6100          1.6078          1.6056          1.6033          1.7870          1.7926
          1.7971          1.8017          1.8045          1.8048          1.8047          1.8044          1.8032
          1.8018          1.8004          1.7992          1.7983          1.7980          1.7981          1.7988
          1.7986          1.7981          1.7992          1.8003          1.8011          1.8019          1.8024
          1.8025          1.8017          1.8015          1.8018          1.8020          1.8021          1.8022
          1.8016          1.8010          1.8011          1.8012          1.8012          1.8012          1.8012
          1.8010          1.8004          1.8004          1.8004          1.8004          1.8004          1.8004
          1.8004          1.8003          1.7999          1.7998          1.7998          1.7997          1.7994
          1.7994          1.7993          1.7992          1.7991          1.7990          1.7989          1.7988
          1.7986          1.7985          1.7984          1.7982          1.7981          1.7980          1.7979
          1.7977          1.7975          1.7972          1.7968          1.7948          1.7948          1.7947
          1.7955          1.7954          1.7953          1.7951          1.7949          1.7947          1.7945
          1.7935          1.7927          1.7918          1.7912          1.7907          1.7902          1.7896
          1.7890          1.7883          1.7874          1.7864          1.7850          1.7834          1.7816
          1.7799          1.7760          1.7751          1.7733          1.7681          1.7644          1.7628
          1.7610          1.7573          1.7558          1.7515          1.7549          1.7539          1.7509
          1.7494          1.7490          1.7474          1.7457          1.7422          1.7408          1.7394
          1.7379          1.7354          1.7336          1.7322          1.7305          1.7287          1.7262
          1.7242          1.7227          1.7210          1.7194          1.7179          1.7162          1.7144
          1.7126          1.7100          1.7080          1.7062          1.7052          1.7037          1.7021
          1.7005          1.6987          1.6970          1.6955          1.6938          1.6922          1.6905
          1.6886          1.6869          1.6855          1.6839          1.6823          1.6807          1.6791
          1.6775          1.6759          1.6745          1.6730          1.6715          1.6699          1.6685
          1.6670          1.6655          1.6640          1.6624          1.6608          1.6592          1.6577
          1.6562          1.6546          1.6531          1.6516          1.6502          1.6488          1.6474
          1.6460          1.6446          1.6437          1.6428          1.6419          1.6401          1.6385
          1.6370          1.6354          1.6339          1.6324          1.6309          1.6294          1.6279
          1.6264          1.6250          1.6235          1.6221          1.6205          1.6187          1.6201
          1.6110          1.6113          1.6116          1.6107          1.6102          1.6094          1.6086
          1.6064          1.6043          1.6021          1.7835          1.7894          1.7949          1.8006
          1.8062          1.8102          1.8109          1.8111          1.8106          1.8095          1.8085
          1.8074          1.8065          1.8063          1.8067          1.8054          1.8042          1.8038
          1.8047          1.8053          1.8058          1.8061          1.8055          1.8046          1.8037
          1.8038          1.8039          1.8039          1.8039          1.8033          1.8024          1.8020
          1.8020          1.8020          1.8020          1.8020          1.8020          1.8013          1.8008
          1.8008          1.8008          1.8008          1.8008          1.8007          1.8007          1.8004
          1.8000          1.7999          1.7999          1.7999          1.7994          1.7993          1.7992
          1.7991          1.7990          1.7989          1.7988          1.7986          1.7985          1.7983
          1.7981          1.7980          1.7978          1.7977          1.7976          1.7974          1.7971
          1.7969          1.7963          1.7960          1.7945          1.7927          1.7921          1.7921
          1.7922          1.7920          1.7915          1.7907          1.7898          1.7888          1.7879
          1.7870          1.7861          1.7852          1.7842          1.7831          1.7822          1.7815
          1.7805          1.7792          1.7774          1.7747          1.7706          1.7674          1.7640
          1.7607          1.7571          1.7535          1.7491          1.7453          1.7424          1.7404
          1.7390          1.7379          1.7370          1.7361          1.7351          1.7339          1.7324
          1.7307          1.7287          1.7266          1.7247          1.7230          1.7216          1.7200
          1.7183          1.7165          1.7147          1.7130          1.7112          1.7094          1.7076
          1.7059          1.7044          1.7029          1.7013          1.6996          1.6979          1.6961
          1.6943          1.6927          1.6913          1.6900          1.6887          1.6873          1.6858
          1.6842          1.6827          1.6811          1.6795          1.6780          1.6765          1.6751
          1.6737          1.6723          1.6708          1.6695          1.6681          1.6667          1.6654
          1.6641          1.6628          1.6615          1.6602          1.6589          1.6574          1.6560
          1.6546          1.6531          1.6517          1.6504          1.6490          1.6476          1.6462
          1.6449          1.6436          1.6424          1.6411          1.6405          1.6399          1.6392
          1.6385          1.6372          1.6358          1.6343          1.6328          1.6313          1.6300
          1.6286          1.6273          1.6259          1.6246          1.6233          1.6220          1.6207
          1.6194          1.6181          1.6166          1.6148          1.6127          1.6110          1.6090
          1.6089          1.6085          1.6080          1.6074          1.6067          1.6052          1.6031
          1.6009          1.7810          1.7870          1.7928          1.7977          1.8015          1.8053
          1.8091          1.8127          1.8156          1.8155          1.8143          1.8130          1.8121
          1.8120          1.8106          1.8093          1.8081          1.8080          1.8087          1.8092
          1.8094          1.8083          1.8073          1.8064          1.8062          1.8063          1.8063
          1.8061          1.8052          1.8042          1.8036          1.8036          1.8036          1.8036
          1.8036          1.8031          1.8023          1.8018          1.8018          1.8018          1.8018
          1.8017          1.8017          1.8014          1.8007          1.8003          1.8003          1.8002
          1.8000          1.7993          1.7990          1.7989          1.7989          1.7988          1.7986
          1.7985          1.7984          1.7981          1.7979          1.7976          1.7974          1.7971
          1.7971          1.7970          1.7968          1.7967          1.7964          1.7963          1.7959
          1.7945          1.7914          1.7895          1.7887          1.7885          1.7883          1.7878
          1.7871          1.7863          1.7853          1.7843          1.7833          1.7823          1.7814
          1.7804          1.7793          1.7781          1.7769          1.7757          1.7746          1.7734
          1.7708          1.7668          1.7631          1.7592          1.7560          1.7528          1.7495
          1.7455          1.7417          1.7377          1.7347          1.7327          1.7312          1.7301
          1.7290          1.7277          1.7266          1.7260          1.7241          1.7223          1.7204
          1.7182          1.7168          1.7152          1.7137          1.7121          1.7104          1.7086
          1.7071          1.7057          1.7039          1.7020          1.7002          1.6986          1.6970
          1.6954          1.6940          1.6925          1.6909          1.6892          1.6875          1.6859
          1.6846          1.6834          1.6822          1.6807          1.6792          1.6776          1.6760
          1.6746          1.6732          1.6717          1.6703          1.6689          1.6676          1.6662
          1.6649          1.6636          1.6622          1.6610          1.6598          1.6586          1.6574
          1.6561          1.6548          1.6535          1.6521          1.6507          1.6494          1.6481
          1.6467          1.6454          1.6441          1.6428          1.6415          1.6403          1.6391
          1.6385          1.6379          1.6373          1.6367          1.6360          1.6347          1.6334
          1.6320          1.6305          1.6292          1.6278          1.6265          1.6252          1.6239
          1.6226          1.6214          1.6202          1.6190          1.6179          1.6167          1.6154
          1.6138          1.6119          1.6106          1.6081          1.6077          1.6072          1.6067
          1.6063          1.6057          1.6050          1.6040          1.6019          1.5997          1.7799
          1.7857          1.7901          1.7937          1.7971          1.8001          1.8031          1.8061
          1.8090          1.8119          1.8147          1.8174          1.8179          1.8166          1.8153
          1.8141          1.8129          1.8136          1.8137          1.8127          1.8117          1.8106
          1.8096          1.8094          1.8094          1.8090          1.8081          1.8071          1.8061
          1.8057          1.8057          1.8057          1.8056          1.8049          1.8041          1.8033
          1.8029          1.8029          1.8029          1.8029          1.8028          1.8022          1.8015
          1.8007          1.8007          1.8006          1.8004          1.7997          1.7989          1.7987
          1.7986          1.7986          1.7984          1.7983          1.7982          1.7979          1.7977
          1.7974          1.7971          1.7969          1.7966          1.7963          1.7963          1.7962
          1.7961          1.7959          1.7958          1.7957          1.7950          1.7921          1.7896
          1.7878          1.7867          1.7860          1.7852          1.7844          1.7835          1.7825
          1.7814          1.7803          1.7792          1.7782          1.7772          1.7761          1.7750
          1.7738          1.7727          1.7709          1.7684          1.7655          1.7621          1.7582
          1.7544          1.7509          1.7479          1.7451          1.7421          1.7388          1.7353
          1.7323          1.7295          1.7274          1.7258          1.7242          1.7228          1.7215
          1.7202          1.7189          1.7173          1.7151          1.7139          1.7122          1.7105
          1.7089          1.7074          1.7058          1.7043          1.7028          1.7012          1.6996
          1.6979          1.6962          1.6945          1.6929          1.6915          1.6901          1.6887
          1.6872          1.6856          1.6840          1.6825          1.6811          1.6798          1.6784
          1.6770          1.6756          1.6741          1.6726          1.6712          1.6698          1.6684
          1.6670          1.6656          1.6642          1.6629          1.6616          1.6603          1.6591
          1.6579          1.6567          1.6555          1.6543          1.6530          1.6517          1.6504
          1.6491          1.6478          1.6465          1.6452          1.6440          1.6427          1.6415
          1.6402          1.6389          1.6378          1.6372          1.6365          1.6359          1.6353
          1.6347          1.6337          1.6325          1.6313          1.6300          1.6286          1.6273
          1.6260          1.6247          1.6234          1.6222          1.6210          1.6197          1.6186
          1.6175          1.6165          1.6155          1.6143          1.6129          1.6112          1.6104
          1.6073          1.6070          1.6062          1.6057          1.6052          1.6046          1.6040
          1.6033          1.6026          1.6007          1.5985          1.7804          1.7836          1.7861
          1.7885          1.7909          1.7935          1.7960          1.7987          1.8014          1.8041
          1.8069          1.8096          1.8122          1.8147          1.8169          1.8181          1.8176
          1.8166          1.8156          1.8146          1.8136          1.8125          1.8124          1.8118
          1.8108          1.8097          1.8087          1.8078          1.8075          1.8075          1.8073
          1.8064          1.8056          1.8048          1.8040          1.8039          1.8039          1.8039
          1.8036          1.8029          1.8022          1.8014          1.8010          1.8010          1.8007
          1.8000          1.7992          1.7986          1.7985          1.7984          1.7983          1.7981
          1.7980          1.7977          1.7975          1.7972          1.7969          1.7966          1.7964
          1.7961          1.7958          1.7957          1.7957          1.7955          1.7954          1.7954
          1.7953          1.7936          1.7915          1.7895          1.7876          1.7859          1.7846
          1.7834          1.7822          1.7811          1.7800          1.7789          1.7777          1.7766
          1.7755          1.7744          1.7733          1.7716          1.7689          1.7665          1.7640
          1.7612          1.7586          1.7556          1.7524          1.7492          1.7457          1.7427
          1.7400          1.7373          1.7347          1.7320          1.7292          1.7266          1.7243
          1.7222          1.7203          1.7185          1.7169          1.7153          1.7138          1.7122
          1.7107          1.7090          1.7074          1.7059          1.7044          1.7029          1.7014
          1.6999          1.6983          1.6968          1.6952          1.6937          1.6921          1.6906
          1.6891          1.6877          1.6863          1.6848          1.6834          1.6820          1.6806
          1.6792          1.6777          1.6763          1.6749          1.6735          1.6720          1.6706
          1.6693          1.6679          1.6665          1.6652          1.6638          1.6625          1.6612
          1.6599          1.6586          1.6574          1.6562          1.6550          1.6537          1.6525
          1.6513          1.6500          1.6487          1.6475          1.6462          1.6450          1.6437
          1.6425          1.6413          1.6401          1.6389          1.6377          1.6367          1.6360
          1.6353          1.6347          1.6340          1.6334          1.6328          1.6316          1.6304
          1.6292          1.6279          1.6267          1.6254          1.6242          1.6229          1.6217
          1.6205          1.6193          1.6181          1.6170          1.6160          1.6150          1.6141
          1.6131          1.6119          1.6104          1.6101          1.6065          1.6063          1.6054
          1.6048          1.6042          1.6036          1.6030          1.6023          1.6016          1.6009
          1.5994          1.5973          1.7750          1.7772          1.7785          1.7807          1.7830
          1.7853          1.7877          1.7902          1.7928          1.7954          1.7981          1.8009
          1.8035          1.8061          1.8085          1.8108          1.8127          1.8145          1.8163
          1.8170          1.8160          1.8149          1.8142          1.8135          1.8125          1.8114
          1.8104          1.8094          1.8087          1.8087          1.8083          1.8075          1.8066
          1.8058          1.8050          1.8046          1.8046          1.8045          1.8041          1.8034
          1.8026          1.8019          1.8013          1.8012          1.8009          1.8002          1.7994
          1.7987          1.7983          1.7983          1.7981          1.7980          1.7978          1.7976
          1.7973          1.7970          1.7967          1.7965          1.7962          1.7959          1.7956
          1.7953          1.7951          1.7952          1.7950          1.7950          1.7941          1.7923
          1.7903          1.7885          1.7869          1.7853          1.7838          1.7824          1.7809
          1.7797          1.7785          1.7773          1.7761          1.7749          1.7737          1.7726
          1.7695          1.7669          1.7644          1.7615          1.7588          1.7560          1.7531
          1.7503          1.7471          1.7442          1.7413          1.7383          1.7358          1.7332
          1.7306          1.7282          1.7257          1.7234          1.7212          1.7192          1.7172
          1.7153          1.7135          1.7117          1.7101          1.7085          1.7068          1.7052
          1.7036          1.7021          1.7006          1.6992          1.6977          1.6962          1.6947
          1.6932          1.6917          1.6902          1.6888          1.6873          1.6859          1.6845
          1.6830          1.6816          1.6802          1.6789          1.6774          1.6760          1.6746
          1.6732          1.6717          1.6703          1.6689          1.6676          1.6662          1.6649
          1.6635          1.6621          1.6608          1.6595          1.6582          1.6570          1.6558
          1.6546          1.6533          1.6521          1.6508          1.6496          1.6483          1.6470
          1.6458          1.6445          1.6433          1.6421          1.6408          1.6396          1.6385
          1.6373          1.6361          1.6354          1.6347          1.6341          1.6334          1.6327
          1.6321          1.6314          1.6303          1.6291          1.6279          1.6267          1.6254
          1.6242          1.6230          1.6218          1.6205          1.6193          1.6181          1.6170
          1.6159          1.6150          1.6140          1.6130          1.6119          1.6108          1.6095
          1.6097          1.6057          1.6057          1.6047          1.6040          1.6033          1.6027
          1.6021          1.6014          1.6007          1.6000          1.5993          1.5983          1.5961
          1.7672          1.7702          1.7733          1.7736          1.7752          1.7775          1.7798
          1.7822          1.7847          1.7872          1.7898          1.7925          1.7952          1.7978
          1.8003          1.8028          1.8052          1.8069          1.8088          1.8109          1.8130
          1.8151          1.8162          1.8153          1.8144          1.8134          1.8123          1.8113
          1.8103          1.8095          1.8095          1.8089          1.8080          1.8072          1.8063
          1.8055          1.8051          1.8051          1.8050          1.8043          1.8036          1.8028
          1.8020          1.8014          1.8014          1.8009          1.8001          1.7994          1.7986
          1.7982          1.7981          1.7980          1.7978          1.7976          1.7973          1.7970
          1.7968          1.7965          1.7962          1.7959          1.7956          1.7953          1.7950
          1.7947          1.7947          1.7947          1.7942          1.7923          1.7904          1.7884
          1.7865          1.7849          1.7834          1.7819          1.7804          1.7790          1.7777
          1.7765          1.7753          1.7741          1.7730          1.7706          1.7677          1.7651
          1.7623          1.7594          1.7566          1.7534          1.7506          1.7476          1.7446
          1.7418          1.7388          1.7360          1.7334          1.7307          1.7281          1.7257
          1.7234          1.7211          1.7189          1.7168          1.7148          1.7129          1.7111
          1.7093          1.7076          1.7059          1.7043          1.7027          1.7011          1.6996
          1.6981          1.6966          1.6951          1.6936          1.6921          1.6906          1.6891
          1.6876          1.6863          1.6849          1.6834          1.6820          1.6806          1.6792
          1.6778          1.6764          1.6750          1.6736          1.6722          1.6707          1.6693
          1.6678          1.6665          1.6651          1.6638          1.6624          1.6611          1.6597
          1.6584          1.6571          1.6558          1.6546          1.6534          1.6522          1.6509
          1.6497          1.6484          1.6471          1.6459          1.6446          1.6433          1.6420
          1.6408          1.6396          1.6384          1.6372          1.6360          1.6349          1.6342
          1.6336          1.6329          1.6323          1.6316          1.6310          1.6303          1.6294
          1.6282          1.6270          1.6257          1.6245          1.6233          1.6221          1.6208
          1.6196          1.6184          1.6171          1.6160          1.6149          1.6139          1.6130
          1.6120          1.6108          1.6094          1.6091          1.6094          1.6047          1.6049
          1.6040          1.6032          1.6025          1.6018          1.6012          1.6005          1.5998
          1.5991          1.5984          1.5976          1.5969          1.5949          1.7598          1.7618
          1.7651          1.7684          1.7691          1.7695          1.7716          1.7739          1.7764
          1.7789          1.7815          1.7842          1.7868          1.7895          1.7920          1.7946
          1.7970          1.7995          1.8010          1.8030          1.8054          1.8077          1.8101
          1.8124          1.8143          1.8153          1.8142          1.8132          1.8122          1.8112
          1.8105          1.8103          1.8094          1.8085          1.8077          1.8068          1.8060
          1.8057          1.8056          1.8052          1.8044          1.8036          1.8029          1.8021
          1.8017          1.8015          1.8007          1.7999          1.7991          1.7983          1.7980
          1.7979          1.7978          1.7976          1.7973          1.7970          1.7967          1.7964
          1.7961          1.7958          1.7955          1.7952          1.7949          1.7946          1.7943
          1.7942          1.7940          1.7921          1.7902          1.7882          1.7862          1.7841
          1.7824          1.7809          1.7794          1.7779          1.7767          1.7755          1.7743
          1.7732          1.7717          1.7689          1.7658          1.7632          1.7602          1.7573
          1.7543          1.7512          1.7483          1.7451          1.7422          1.7393          1.7363
          1.7335          1.7308          1.7280          1.7254          1.7230          1.7206          1.7184
          1.7162          1.7141          1.7121          1.7102          1.7084          1.7066          1.7049
          1.7032          1.7015          1.6999          1.6984          1.6968          1.6953          1.6938
          1.6923          1.6907          1.6893          1.6878          1.6863          1.6849          1.6835
          1.6821          1.6807          1.6794          1.6779          1.6765          1.6752          1.6738
          1.6723          1.6709          1.6695          1.6680          1.6665          1.6651          1.6638
          1.6624          1.6611          1.6597          1.6584          1.6570          1.6557          1.6544
          1.6532          1.6520          1.6508          1.6495          1.6483          1.6470          1.6457
          1.6444          1.6431          1.6418          1.6406          1.6393          1.6381          1.6368
          1.6357          1.6345          1.6334          1.6328          1.6322          1.6316          1.6309
          1.6303          1.6296          1.6290          1.6283          1.6271          1.6259          1.6246
          1.6234          1.6222          1.6210          1.6197          1.6185          1.6173          1.6161
          1.6148          1.6136          1.6126          1.6116          1.6107          1.6095          1.6085
          1.6088          1.6032          1.6037          1.6037          1.6030          1.6023          1.6016
          1.6009          1.6003          1.5996          1.5989          1.5982          1.5975          1.5967
          1.5960          1.5952          1.5937          1.7542          1.7546          1.7569          1.7604
          1.7630          1.7641          1.7646          1.7655          1.7680          1.7706          1.7732
          1.7759          1.7786          1.7812          1.7839          1.7864          1.7890          1.7915
          1.7933          1.7948          1.7972          1.7997          1.8021          1.8045          1.8068
          1.8084          1.8102          1.8118          1.8134          1.8130          1.8120          1.8115
          1.8106          1.8097          1.8089          1.8080          1.8072          1.8064          1.8063
          1.8059          1.8051          1.8043          1.8035          1.8027          1.8019          1.8019
          1.8011          1.8003          1.7994          1.7986          1.7979          1.7978          1.7976
          1.7974          1.7971          1.7968          1.7965          1.7962          1.7959          1.7956
          1.7953          1.7950          1.7947          1.7944          1.7941          1.7938          1.7933
          1.7914          1.7895          1.7875          1.7855          1.7834          1.7814          1.7795
          1.7781          1.7766          1.7754          1.7742          1.7732          1.7719          1.7692
          1.7662          1.7633          1.7605          1.7574          1.7546          1.7514          1.7484
          1.7453          1.7422          1.7393          1.7362          1.7333          1.7305          1.7276
          1.7249          1.7224          1.7199          1.7176          1.7153          1.7132          1.7112
          1.7092          1.7073          1.7054          1.7036          1.7019          1.7002          1.6985
          1.6969          1.6954          1.6938          1.6922          1.6907          1.6891          1.6875
          1.6861          1.6847          1.6834          1.6820          1.6806          1.6792          1.6779
          1.6765          1.6751          1.6737          1.6723          1.6708          1.6694          1.6680
          1.6665          1.6651          1.6636          1.6622          1.6609          1.6595          1.6582
          1.6568          1.6554          1.6541          1.6528          1.6516          1.6504          1.6492
          1.6479          1.6466          1.6454          1.6441          1.6428          1.6415          1.6402
          1.6389          1.6376          1.6364          1.6351          1.6339          1.6327          1.6319
          1.6312          1.6306          1.6300          1.6294          1.6288          1.6282          1.6275
          1.6269          1.6258          1.6246          1.6234          1.6221          1.6209          1.6197
          1.6185          1.6173          1.6161          1.6148          1.6136          1.6124          1.6112
          1.6101          1.6091          1.6080          1.6080          1.6083          1.6021          1.6026
          1.6021          1.6016          1.6011          1.6006          1.6000          1.5993          1.5986
          1.5979          1.5972          1.5965          1.5958          1.5951          1.5943          1.5936
          1.5925          1.7493          1.7494          1.7501          1.7524          1.7561          1.7575
          1.7586          1.7593          1.7601          1.7621          1.7648          1.7676          1.7703
          1.7730          1.7757          1.7783          1.7809          1.7835          1.7853          1.7868
          1.7888          1.7912          1.7937          1.7961          1.7983          1.7998          1.8017
          1.8035          1.8052          1.8069          1.8084          1.8097          1.8110          1.8108
          1.8099          1.8091          1.8082          1.8074          1.8071          1.8063          1.8055
          1.8047          1.8039          1.8031          1.8023          1.8020          1.8012          1.8004
          1.7995          1.7987          1.7978          1.7976          1.7975          1.7972          1.7968
          1.7965          1.7962          1.7959          1.7956          1.7953          1.7950          1.7947
          1.7944          1.7942          1.7937          1.7932          1.7920          1.7901          1.7882
          1.7863          1.7843          1.7823          1.7803          1.7783          1.7764          1.7750
          1.7739          1.7728          1.7709          1.7683          1.7655          1.7626          1.7599
          1.7568          1.7540          1.7508          1.7478          1.7447          1.7415          1.7386
          1.7355          1.7325          1.7296          1.7267          1.7239          1.7213          1.7188
          1.7164          1.7141          1.7119          1.7098          1.7078          1.7058          1.7039
          1.7020          1.7002          1.6985          1.6968          1.6951          1.6934          1.6918
          1.6902          1.6886          1.6872          1.6857          1.6843          1.6829          1.6815
          1.6802          1.6788          1.6774          1.6761          1.6747          1.6733          1.6718
          1.6705          1.6691          1.6676          1.6662          1.6648          1.6633          1.6618
          1.6604          1.6591          1.6577          1.6564          1.6550          1.6536          1.6523
          1.6510          1.6498          1.6486          1.6473          1.6461          1.6448          1.6435
          1.6423          1.6410          1.6397          1.6383          1.6370          1.6357          1.6345
          1.6332          1.6320          1.6308          1.6302          1.6296          1.6290          1.6284
          1.6278          1.6272          1.6265          1.6259          1.6253          1.6243          1.6231
          1.6219          1.6207          1.6195          1.6183          1.6171          1.6159          1.6147
          1.6135          1.6123          1.6110          1.6098          1.6086          1.6074          1.6065
          1.6056          1.6044          1.6009          1.6015          1.6008          1.6002          1.5998
          1.5994          1.5989          1.5983          1.5976          1.5969          1.5962          1.5955
          1.5948          1.5941          1.5934          1.5927          1.5919          1.5914          1.7429
          1.7438          1.7450          1.7459          1.7486          1.7507          1.7519          1.7531
          1.7539          1.7548          1.7565          1.7593          1.7621          1.7649          1.7676
          1.7703          1.7729          1.7754          1.7769          1.7785          1.7802          1.7826
          1.7850          1.7874          1.7893          1.7908          1.7926          1.7945          1.7963
          1.7981          1.7998          1.8010          1.8023          1.8036          1.8048          1.8060
          1.8070          1.8082          1.8074          1.8066          1.8058          1.8050          1.8042
          1.8033          1.8025          1.8020          1.8011          1.8003          1.7994          1.7985
          1.7976          1.7974          1.7971          1.7968          1.7965          1.7962          1.7959
          1.7956          1.7953          1.7950          1.7945          1.7940          1.7935          1.7931
          1.7926          1.7918          1.7900          1.7882          1.7863          1.7844          1.7824
          1.7805          1.7786          1.7767          1.7749          1.7732          1.7715          1.7689
          1.7664          1.7636          1.7609          1.7580          1.7550          1.7521          1.7490
          1.7461          1.7429          1.7398          1.7368          1.7337          1.7308          1.7278
          1.7249          1.7222          1.7196          1.7171          1.7147          1.7123          1.7101
          1.7079          1.7058          1.7037          1.7018          1.6998          1.6979          1.6960
          1.6942          1.6925          1.6908          1.6893          1.6878          1.6864          1.6849
          1.6835          1.6821          1.6807          1.6793          1.6779          1.6764          1.6750
          1.6735          1.6722          1.6709          1.6695          1.6682          1.6668          1.6654
          1.6640          1.6626          1.6612          1.6597          1.6583          1.6570          1.6556
          1.6543          1.6529          1.6515          1.6502          1.6489          1.6477          1.6464
          1.6452          1.6439          1.6427          1.6414          1.6401          1.6389          1.6375
          1.6362          1.6349          1.6336          1.6324          1.6311          1.6299          1.6291
          1.6285          1.6278          1.6272          1.6266          1.6260          1.6254          1.6248
          1.6242          1.6236          1.6227          1.6215          1.6203          1.6191          1.6179
          1.6167          1.6155          1.6144          1.6132          1.6120          1.6108          1.6095
          1.6083          1.6071          1.6060          1.6052          1.6042          1.6032          1.6020
          1.6003          1.5997          1.5990          1.5986          1.5982          1.5977          1.5972
          1.5966          1.5959          1.5952          1.5945          1.5938          1.5931          1.5924
          1.5917          1.5910          1.5906          1.5902          1.7348          1.7361          1.7384
          1.7405          1.7420          1.7440          1.7452          1.7464          1.7476          1.7485
          1.7494          1.7510          1.7539          1.7567          1.7595          1.7622          1.7648
          1.7667          1.7682          1.7698          1.7715          1.7739          1.7763          1.7784
          1.7799          1.7813          1.7831          1.7851          1.7870          1.7888          1.7903
          1.7915          1.7929          1.7943          1.7957          1.7969          1.7982          1.7993
          1.8000          1.8008          1.8014          1.8020          1.8027          1.8034          1.8026
          1.8017          1.8008          1.7999          1.7990          1.7981          1.7973          1.7971
          1.7967          1.7964          1.7961          1.7956          1.7951          1.7946          1.7941
          1.7935          1.7929          1.7924          1.7919          1.7915          1.7908          1.7891
          1.7873          1.7855          1.7836          1.7817          1.7798          1.7780          1.7761
          1.7736          1.7709          1.7684          1.7658          1.7632          1.7605          1.7578
          1.7549          1.7520          1.7489          1.7460          1.7430          1.7399          1.7370
          1.7339          1.7309          1.7280          1.7251          1.7223          1.7196          1.7170
          1.7145          1.7121          1.7097          1.7074          1.7052          1.7029          1.7007
          1.6987          1.6966          1.6947          1.6928          1.6912          1.6896          1.6880
          1.6865          1.6850          1.6836          1.6821          1.6806          1.6790          1.6775
          1.6761          1.6746          1.6733          1.6720          1.6707          1.6693          1.6680
          1.6667          1.6654          1.6640          1.6627          1.6613          1.6600          1.6586
          1.6571          1.6558          1.6545          1.6531          1.6518          1.6504          1.6491
          1.6477          1.6465          1.6453          1.6440          1.6428          1.6415          1.6403
          1.6390          1.6378          1.6365          1.6352          1.6338          1.6325          1.6313
          1.6300          1.6288          1.6278          1.6272          1.6266          1.6260          1.6253
          1.6247          1.6241          1.6235          1.6229          1.6223          1.6217          1.6208
          1.6196          1.6184          1.6173          1.6161          1.6150          1.6138          1.6127
          1.6115          1.6103          1.6091          1.6079          1.6067          1.6056          1.6047
          1.6038          1.6030          1.6020          1.6010          1.5998          1.5988          1.5981
          1.5975          1.5970          1.5966          1.5961          1.5955          1.5948          1.5941
          1.5935          1.5928          1.5921          1.5914          1.5907          1.5901          1.5898
          1.5894          1.5890          1.7242          1.7259          1.7282          1.7303          1.7322
          1.7351          1.7380          1.7400          1.7413          1.7423          1.7432          1.7442
          1.7460          1.7489          1.7517          1.7543          1.7563          1.7579          1.7594
          1.7610          1.7630          1.7653          1.7675          1.7690          1.7704          1.7719
          1.7738          1.7757          1.7776          1.7792          1.7804          1.7816          1.7831
          1.7846          1.7860          1.7874          1.7886          1.7895          1.7904          1.7913
          1.7921          1.7930          1.7938          1.7946          1.7952          1.7957          1.7962
          1.7966          1.7972          1.7975          1.7969          1.7963          1.7957          1.7950
          1.7944          1.7938          1.7932          1.7926          1.7921          1.7915          1.7911
          1.7905          1.7900          1.7890          1.7872          1.7854          1.7836          1.7818
          1.7800          1.7774          1.7747          1.7719          1.7691          1.7664          1.7639
          1.7615          1.7587          1.7559          1.7531          1.7503          1.7473          1.7445
          1.7415          1.7385          1.7356          1.7326          1.7297          1.7268          1.7239
          1.7212          1.7185          1.7159          1.7134          1.7108          1.7084          1.7059
          1.7035          1.7012          1.6989          1.6968          1.6947          1.6928          1.6911
          1.6894          1.6877          1.6861          1.6844          1.6827          1.6811          1.6795
          1.6780          1.6765          1.6750          1.6737          1.6723          1.6710          1.6697
          1.6685          1.6672          1.6659          1.6646          1.6633          1.6620          1.6607
          1.6594          1.6581          1.6567          1.6554          1.6541          1.6528          1.6515
          1.6502          1.6489          1.6476          1.6462          1.6450          1.6437          1.6425
          1.6413          1.6400          1.6388          1.6375          1.6363          1.6350          1.6338
          1.6325          1.6312          1.6299          1.6287          1.6275          1.6264          1.6258
          1.6252          1.6246          1.6240          1.6233          1.6227          1.6221          1.6215
          1.6209          1.6204          1.6198          1.6188          1.6176          1.6164          1.6153
          1.6141          1.6129          1.6118          1.6107          1.6096          1.6085          1.6073
          1.6061          1.6050          1.6042          1.6033          1.6025          1.6016          1.6007
          1.5998          1.5988          1.5979          1.5972          1.5965          1.5960          1.5954
          1.5949          1.5943          1.5937          1.5930          1.5923          1.5917          1.5910
          1.5903          1.5896          1.5892          1.5889          1.5886          1.5883          1.5878
          1.7111          1.7129          1.7151          1.7172          1.7200          1.7231          1.7261
          1.7291          1.7320          1.7345          1.7373          1.7382          1.7391          1.7414
          1.7441          1.7458          1.7474          1.7490          1.7505          1.7521          1.7544
          1.7564          1.7579          1.7594          1.7608          1.7625          1.7644          1.7663
          1.7678          1.7690          1.7702          1.7716          1.7732          1.7747          1.7762
          1.7773          1.7782          1.7792          1.7803          1.7813          1.7822          1.7832
          1.7840          1.7847          1.7855          1.7862          1.7868          1.7875          1.7883
          1.7889          1.7897          1.7904          1.7912          1.7920          1.7924          1.7917
          1.7911          1.7905          1.7898          1.7892          1.7886          1.7880          1.7865
          1.7846          1.7819          1.7791          1.7769          1.7748          1.7727          1.7705
          1.7676          1.7646          1.7616          1.7586          1.7557          1.7528          1.7500
          1.7471          1.7442          1.7414          1.7385          1.7357          1.7328          1.7300
          1.7272          1.7244          1.7216          1.7189          1.7163          1.7137          1.7111
          1.7085          1.7059          1.7034          1.7010          1.6986          1.6963          1.6943
          1.6924          1.6905          1.6886          1.6867          1.6848          1.6831          1.6813
          1.6797          1.6780          1.6765          1.6749          1.6736          1.6722          1.6709
          1.6696          1.6683          1.6670          1.6658          1.6645          1.6633          1.6620
          1.6607          1.6594          1.6580          1.6568          1.6556          1.6544          1.6532
          1.6520          1.6508          1.6495          1.6482          1.6470          1.6457          1.6444
          1.6431          1.6419          1.6407          1.6395          1.6383          1.6370          1.6358
          1.6346          1.6333          1.6321          1.6308          1.6295          1.6283          1.6271
          1.6259          1.6249          1.6243          1.6237          1.6231          1.6225          1.6219
          1.6213          1.6207          1.6201          1.6195          1.6189          1.6183          1.6177
          1.6166          1.6155          1.6144          1.6132          1.6120          1.6108          1.6097
          1.6086          1.6076          1.6065          1.6054          1.6043          1.6035          1.6027
          1.6019          1.6010          1.6002          1.5993          1.5985          1.5976          1.5968
          1.5962          1.5955          1.5949          1.5943          1.5937          1.5931          1.5925
          1.5918          1.5912          1.5905          1.5899          1.5892          1.5886          1.5883
          1.5880          1.5877          1.5874          1.5872          1.5867          1.6971          1.6995
          1.7018          1.7046          1.7079          1.7112          1.7141          1.7169          1.7197
          1.7225          1.7253          1.7281          1.7309          1.7341          1.7356          1.7370
          1.7385          1.7400          1.7415          1.7437          1.7451          1.7466          1.7481
          1.7495          1.7511          1.7530          1.7547          1.7560          1.7573          1.7586
          1.7599          1.7615          1.7631          1.7644          1.7655          1.7665          1.7675
          1.7686          1.7698          1.7709          1.7718          1.7726          1.7733          1.7742
          1.7751          1.7759          1.7768          1.7776          1.7782          1.7791          1.7800
          1.7809          1.7818          1.7828          1.7837          1.7852          1.7857          1.7867
          1.7873          1.7867          1.7856          1.7833          1.7809          1.7778          1.7746
          1.7713          1.7682          1.7653          1.7625          1.7596          1.7566          1.7537
          1.7508          1.7479          1.7451          1.7423          1.7396          1.7368          1.7341
          1.7314          1.7286          1.7259          1.7232          1.7206          1.7180          1.7154
          1.7127          1.7100          1.7074          1.7048          1.7023          1.6999          1.6975
          1.6954          1.6933          1.6911          1.6890          1.6870          1.6850          1.6831
          1.6812          1.6794          1.6777          1.6760          1.6745          1.6731          1.6717
          1.6703          1.6690          1.6677          1.6664          1.6650          1.6637          1.6624
          1.6611          1.6598          1.6586          1.6575          1.6563          1.6552          1.6540
          1.6529          1.6517          1.6506          1.6494          1.6483          1.6471          1.6459
          1.6445          1.6431          1.6419          1.6407          1.6395          1.6383          1.6373
          1.6361          1.6349          1.6337          1.6325          1.6313          1.6301          1.6288
          1.6276          1.6263          1.6252          1.6241          1.6232          1.6226          1.6221
          1.6215          1.6209          1.6203          1.6197          1.6191          1.6185          1.6180
          1.6174          1.6168          1.6162          1.6154          1.6143          1.6132          1.6122
          1.6111          1.6099          1.6087          1.6075          1.6063          1.6053          1.6043
          1.6034          1.6027          1.6019          1.6011          1.6003          1.5995          1.5987
          1.5979          1.5970          1.5962          1.5955          1.5949          1.5943          1.5937
          1.5931          1.5925          1.5919          1.5912          1.5906          1.5900          1.5894
          1.5887          1.5881          1.5877          1.5874          1.5871          1.5868          1.5866
          1.5863          1.5860          1.5855          1.6840          1.6869          1.6901          1.6932
          1.6961          1.6989          1.7018          1.7048          1.7077          1.7105          1.7133
          1.7160          1.7187          1.7213          1.7239          1.7264          1.7289          1.7311
          1.7326          1.7340          1.7354          1.7368          1.7382          1.7398          1.7415
          1.7429          1.7442          1.7455          1.7467          1.7482          1.7498          1.7512
          1.7523          1.7534          1.7545          1.7556          1.7569          1.7581          1.7591
          1.7600          1.7608          1.7616          1.7626          1.7635          1.7645          1.7653
          1.7661          1.7668          1.7678          1.7688          1.7698          1.7708          1.7717
          1.7728          1.7744          1.7762          1.7770          1.7778          1.7784          1.7766
          1.7741          1.7712          1.7681          1.7649          1.7618          1.7587          1.7558
          1.7530          1.7503          1.7475          1.7447          1.7418          1.7390          1.7362
          1.7334          1.7307          1.7281          1.7255          1.7228          1.7202          1.7176
          1.7151          1.7127          1.7102          1.7076          1.7051          1.7026          1.7002
          1.6980          1.6956          1.6933          1.6911          1.6889          1.6868          1.6847
          1.6827          1.6807          1.6788          1.6769          1.6753          1.6738          1.6723
          1.6708          1.6694          1.6679          1.6665          1.6651          1.6637          1.6623
          1.6610          1.6598          1.6586          1.6575          1.6563          1.6552          1.6541
          1.6530          1.6519          1.6508          1.6497          1.6485          1.6472          1.6460
          1.6448          1.6436          1.6425          1.6415          1.6403          1.6392          1.6381
          1.6369          1.6357          1.6345          1.6332          1.6320          1.6310          1.6302
          1.6290          1.6278          1.6266          1.6253          1.6241          1.6230          1.6219
          1.6214          1.6208          1.6203          1.6197          1.6191          1.6186          1.6180
          1.6174          1.6168          1.6163          1.6157          1.6152          1.6146          1.6141
          1.6130          1.6118          1.6107          1.6097          1.6087          1.6077          1.6065
          1.6065          1.6027          1.6030          1.6023          1.6016          1.6009          1.6002
          1.5995          1.5987          1.5979          1.5971          1.5963          1.5955          1.5947
          1.5941          1.5935          1.5930          1.5924          1.5918          1.5912          1.5906
          1.5900          1.5894          1.5887          1.5881          1.5875          1.5870          1.5867
          1.5865          1.5862          1.5859          1.5857          1.5854          1.5851          1.5848
          1.5844          1.6725          1.6763          1.6792          1.6820          1.6849          1.6878
          1.6906          1.6934          1.6961          1.6987          1.7013          1.7040          1.7065
          1.7090          1.7115          1.7139          1.7163          1.7186          1.7208          1.7230
          1.7252          1.7270          1.7284          1.7297          1.7310          1.7323          1.7336
          1.7348          1.7365          1.7377          1.7389          1.7401          1.7412          1.7424
          1.7437          1.7450          1.7460          1.7469          1.7479          1.7487          1.7497
          1.7508          1.7518          1.7527          1.7535          1.7543          1.7552          1.7562
          1.7572          1.7582          1.7591          1.7600          1.7614          1.7631          1.7649
          1.7667          1.7678          1.7681          1.7657          1.7632          1.7604          1.7575
          1.7545          1.7514          1.7484          1.7454          1.7426          1.7399          1.7372
          1.7345          1.7319          1.7291          1.7264          1.7237          1.7211          1.7186
          1.7160          1.7135          1.7110          1.7086          1.7061          1.7039          1.7016
          1.6994          1.6971          1.6948          1.6926          1.6903          1.6881          1.6859
          1.6838          1.6818          1.6798          1.6778          1.6761          1.6744          1.6728
          1.6711          1.6695          1.6679          1.6664          1.6649          1.6635          1.6621
          1.6608          1.6596          1.6584          1.6572          1.6561          1.6549          1.6538
          1.6525          1.6513          1.6501          1.6489          1.6477          1.6466          1.6455
          1.6444          1.6432          1.6422          1.6412          1.6402          1.6392          1.6382
          1.6372          1.6362          1.6351          1.6340          1.6328          1.6317          1.6305
          1.6293          1.6281          1.6268          1.6258          1.6249          1.6242          1.6230
          1.6218          1.6206          1.6199          1.6194          1.6189          1.6183          1.6178
          1.6173          1.6167          1.6161          1.6156          1.6150          1.6145          1.6139
          1.6134          1.6129          1.6124          1.6117          1.6106          1.6094          1.6082
          1.6071          1.6061          1.6051          1.6055          1.6021          1.6020          1.6011
          1.6004          1.5997          1.5991          1.5984          1.5977          1.5970          1.5962
          1.5955          1.5947          1.5939          1.5932          1.5926          1.5921          1.5915
          1.5910          1.5904          1.5898          1.5892          1.5886          1.5880          1.5874
          1.5868          1.5862          1.5860          1.5857          1.5855          1.5852          1.5850
          1.5847          1.5845          1.5842          1.5839          1.5837          1.5833          1.6640
          1.6666          1.6694          1.6720          1.6746          1.6772          1.6797          1.6821
          1.6846          1.6871          1.6895          1.6918          1.6942          1.6965          1.6988
          1.7011          1.7033          1.7054          1.7076          1.7097          1.7118          1.7138
          1.7158          1.7177          1.7197          1.7217          1.7229          1.7241          1.7253
          1.7265          1.7277          1.7288          1.7302          1.7315          1.7326          1.7336
          1.7346          1.7355          1.7365          1.7377          1.7387          1.7397          1.7406
          1.7415          1.7423          1.7434          1.7444          1.7453          1.7463          1.7472
          1.7483          1.7500          1.7517          1.7535          1.7553          1.7572          1.7554
          1.7530          1.7504          1.7477          1.7450          1.7421          1.7393          1.7365
          1.7336          1.7308          1.7281          1.7255          1.7228          1.7203          1.7177
          1.7152          1.7127          1.7102          1.7078          1.7055          1.7031          1.7008
          1.6985          1.6962          1.6940          1.6922          1.6901          1.6880          1.6860
          1.6839          1.6819          1.6798          1.6778          1.6760          1.6742          1.6725
          1.6707          1.6691          1.6674          1.6658          1.6642          1.6626          1.6613
          1.6600          1.6588          1.6575          1.6563          1.6550          1.6538          1.6525
          1.6512          1.6500          1.6488          1.6476          1.6464          1.6452          1.6441
          1.6429          1.6419          1.6410          1.6400          1.6391          1.6382          1.6373
          1.6364          1.6354          1.6345          1.6335          1.6326          1.6316          1.6306
          1.6295          1.6284          1.6272          1.6261          1.6249          1.6240          1.6231
          1.6221          1.6211          1.6201          1.6191          1.6183          1.6178          1.6173
          1.6168          1.6163          1.6157          1.6152          1.6147          1.6142          1.6136
          1.6131          1.6125          1.6120          1.6115          1.6109          1.6104          1.6098
          1.6088          1.6078          1.6068          1.6057          1.6046          1.6042          1.6012
          1.6015          1.6008          1.6001          1.5993          1.5986          1.5979          1.5972
          1.5966          1.5959          1.5952          1.5945          1.5937          1.5930          1.5922
          1.5917          1.5911          1.5906          1.5900          1.5895          1.5889          1.5884
          1.5878          1.5872          1.5867          1.5861          1.5855          1.5852          1.5850
          1.5847          1.5845          1.5842          1.5840          1.5837          1.5835          1.5833
          1.5830          1.5828          1.5825          1.5822          1.6526          1.6549          1.6572
          1.6595          1.6617          1.6640          1.6663          1.6685          1.6708          1.6730
          1.6752          1.6774          1.6795          1.6817          1.6839          1.6860          1.6880
          1.6901          1.6922          1.6942          1.6962          1.6982          1.7001          1.7021
          1.7040          1.7059          1.7076          1.7094          1.7110          1.7127          1.7144
          1.7161          1.7179          1.7191          1.7202          1.7213          1.7223          1.7233
          1.7243          1.7254          1.7264          1.7274          1.7284          1.7294          1.7305
          1.7315          1.7324          1.7333          1.7343          1.7354          1.7371          1.7389
          1.7408          1.7426          1.7445          1.7429          1.7405          1.7380          1.7353
          1.7327          1.7301          1.7274          1.7248          1.7221          1.7195          1.7169
          1.7143          1.7119          1.7094          1.7070          1.7046          1.7023          1.7000
          1.6978          1.6956          1.6934          1.6913          1.6892          1.6871          1.6850
          1.6830          1.6811          1.6792          1.6775          1.6757          1.6740          1.6722
          1.6704          1.6687          1.6670          1.6653          1.6637          1.6623          1.6610
          1.6596          1.6581          1.6567          1.6553          1.6539          1.6526          1.6514
          1.6501          1.6489          1.6477          1.6465          1.6453          1.6441          1.6429
          1.6419          1.6410          1.6400          1.6390          1.6381          1.6372          1.6362
          1.6353          1.6345          1.6336          1.6328          1.6319          1.6309          1.6300
          1.6290          1.6281          1.6271          1.6261          1.6252          1.6241          1.6231
          1.6223          1.6214          1.6206          1.6197          1.6188          1.6178          1.6171
          1.6165          1.6160          1.6155          1.6149          1.6144          1.6139          1.6134
          1.6129          1.6124          1.6119          1.6113          1.6108          1.6103          1.6098
          1.6092          1.6087          1.6082          1.6073          1.6062          1.6053          1.6051
          1.6034          1.6032          1.6006          1.6003          1.5996          1.5990          1.5983
          1.5977          1.5970          1.5962          1.5956          1.5949          1.5942          1.5935
          1.5928          1.5921          1.5914          1.5907          1.5902          1.5897          1.5892
          1.5886          1.5881          1.5876          1.5870          1.5865          1.5859          1.5854
          1.5848          1.5844          1.5842          1.5839          1.5837          1.5835          1.5833
          1.5830          1.5828          1.5825          1.5823          1.5821          1.5818          1.5816
          1.5813          1.5811          1.6365          1.6392          1.6421          1.6441          1.6461
          1.6481          1.6502          1.6522          1.6543          1.6564          1.6586          1.6606
          1.6627          1.6648          1.6668          1.6689          1.6709          1.6729          1.6749
          1.6769          1.6789          1.6809          1.6828          1.6848          1.6867          1.6886
          1.6905          1.6922          1.6940          1.6957          1.6974          1.6992          1.7009
          1.7026          1.7041          1.7056          1.7071          1.7085          1.7099          1.7114
          1.7128          1.7145          1.7155          1.7166          1.7176          1.7186          1.7196
          1.7206          1.7217          1.7228          1.7246          1.7265          1.7283          1.7300
          1.7315          1.7301          1.7276          1.7250          1.7224          1.7199          1.7175
          1.7150          1.7126          1.7101          1.7077          1.7053          1.7029          1.7006
          1.6983          1.6960          1.6938          1.6917          1.6896          1.6875          1.6855
          1.6835          1.6815          1.6796          1.6778          1.6759          1.6740          1.6722
          1.6705          1.6690          1.6675          1.6659          1.6644          1.6628          1.6613
          1.6597          1.6582          1.6568          1.6554          1.6540          1.6527          1.6514
          1.6501          1.6488          1.6476          1.6464          1.6452          1.6440          1.6429
          1.6420          1.6410          1.6400          1.6390          1.6381          1.6371          1.6362
          1.6353          1.6343          1.6333          1.6324          1.6314          1.6305          1.6296
          1.6287          1.6279          1.6270          1.6262          1.6254          1.6245          1.6236
          1.6227          1.6218          1.6210          1.6203          1.6195          1.6187          1.6179
          1.6171          1.6162          1.6157          1.6152          1.6147          1.6142          1.6136
          1.6131          1.6126          1.6120          1.6115          1.6110          1.6105          1.6100
          1.6095          1.6090          1.6084          1.6079          1.6074          1.6068          1.6063
          1.6054          1.6043          1.6034          1.6016          1.6020          1.5999          1.5997
          1.5990          1.5983          1.5976          1.5969          1.5963          1.5956          1.5949
          1.5942          1.5936          1.5929          1.5922          1.5915          1.5908          1.5901
          1.5894          1.5889          1.5884          1.5879          1.5874          1.5869          1.5863
          1.5858          1.5853          1.5847          1.5842          1.5836          1.5834          1.5832
          1.5830          1.5827          1.5825          1.5823          1.5821          1.5818          1.5816
          1.5814          1.5811          1.5809          1.5806          1.5804          1.5800          1.5800
          1.6212          1.6235          1.6255          1.6280          1.6304          1.6323          1.6342
          1.6362          1.6382          1.6403          1.6423          1.6444          1.6465          1.6485
          1.6505          1.6526          1.6546          1.6566          1.6586          1.6606          1.6626
          1.6646          1.6666          1.6685          1.6704          1.6724          1.6742          1.6761
          1.6779          1.6796          1.6814          1.6832          1.6850          1.6867          1.6884
          1.6899          1.6914          1.6930          1.6945          1.6961          1.6976          1.6992
          1.7007          1.7022          1.7036          1.7050          1.7064          1.7078          1.7093
          1.7108          1.7124          1.7140          1.7155          1.7171          1.7186          1.7179
          1.7154          1.7129          1.7104          1.7080          1.7057          1.7035          1.7012
          1.6990          1.6967          1.6945          1.6923          1.6901          1.6880          1.6859
          1.6838          1.6819          1.6799          1.6780          1.6762          1.6744          1.6726
          1.6709          1.6692          1.6675          1.6658          1.6642          1.6626          1.6610
          1.6599          1.6585          1.6571          1.6556          1.6542          1.6528          1.6515
          1.6502          1.6489          1.6477          1.6464          1.6452          1.6440          1.6429
          1.6419          1.6410          1.6400          1.6391          1.6381          1.6371          1.6361
          1.6351          1.6341          1.6331          1.6322          1.6312          1.6303          1.6294
          1.6284          1.6276          1.6267          1.6259          1.6251          1.6243          1.6235
          1.6227          1.6219          1.6211          1.6203          1.6195          1.6189          1.6182
          1.6175          1.6168          1.6160          1.6153          1.6146          1.6142          1.6137
          1.6133          1.6128          1.6123          1.6118          1.6113          1.6107          1.6102
          1.6097          1.6091          1.6086          1.6081          1.6076          1.6071          1.6066
          1.6061          1.6055          1.6050          1.6045          1.6036          1.6025          1.6022
          1.6007          1.5991          1.5988          1.5982          1.5976          1.5969          1.5962
          1.5955          1.5949          1.5942          1.5936          1.5929          1.5922          1.5916
          1.5909          1.5902          1.5895          1.5888          1.5882          1.5877          1.5872
          1.5867          1.5862          1.5856          1.5851          1.5846          1.5841          1.5835
          1.5830          1.5826          1.5824          1.5822          1.5820          1.5818          1.5815
          1.5813          1.5811          1.5809          1.5806          1.5804          1.5802          1.5799
          1.5796          1.5789          1.5789          1.5790          1.5790          1.6057          1.6076
          1.6100          1.6119          1.6141          1.6167          1.6188          1.6208          1.6229
          1.6249          1.6270          1.6291          1.6312          1.6333          1.6354          1.6374
          1.6395          1.6415          1.6435          1.6456          1.6476          1.6496          1.6516
          1.6535          1.6554          1.6574          1.6593          1.6612          1.6630          1.6648
          1.6667          1.6685          1.6703          1.6721          1.6737          1.6754          1.6770
          1.6785          1.6802          1.6818          1.6835          1.6850          1.6866          1.6882
          1.6897          1.6913          1.6928          1.6943          1.6958          1.6974          1.6991
          1.7008          1.7026          1.7041          1.7055          1.7062          1.7038          1.7013
          1.6990          1.6967          1.6945          1.6923          1.6902          1.6881          1.6860
          1.6839          1.6819          1.6799          1.6779          1.6760          1.6741          1.6723
          1.6706          1.6689          1.6672          1.6656          1.6640          1.6625          1.6609
          1.6594          1.6580          1.6565          1.6551          1.6537          1.6522          1.6515
          1.6503          1.6490          1.6477          1.6464          1.6452          1.6440          1.6429
          1.6419          1.6409          1.6399          1.6388          1.6378          1.6368          1.6358
          1.6349          1.6339          1.6329          1.6319          1.6310          1.6300          1.6291
          1.6282          1.6273          1.6264          1.6256          1.6247          1.6239          1.6231
          1.6223          1.6215          1.6207          1.6200          1.6192          1.6185          1.6177
          1.6171          1.6165          1.6159          1.6153          1.6146          1.6139          1.6133
          1.6129          1.6125          1.6121          1.6117          1.6112          1.6108          1.6103
          1.6098          1.6093          1.6088          1.6083          1.6078          1.6073          1.6067
          1.6062          1.6057          1.6052          1.6047          1.6041          1.6036          1.6031
          1.6026          1.6018          1.6007          1.5995          1.5984          1.5979          1.5973
          1.5967          1.5961          1.5954          1.5948          1.5941          1.5935          1.5928
          1.5922          1.5915          1.5908          1.5902          1.5895          1.5888          1.5881
          1.5874          1.5868          1.5863          1.5858          1.5854          1.5849          1.5843
          1.5838          1.5833          1.5828          1.5823          1.5818          1.5816          1.5814
          1.5812          1.5810          1.5808          1.5805          1.5803          1.5801          1.5799
          1.5796          1.5794          1.5792          1.5787          1.5780          1.5776          1.5777
          1.5778          1.5780          1.5779          1.5906          1.5920          1.5943          1.5968
          1.5990          1.6011          1.6036          1.6061          1.6082          1.6104          1.6126
          1.6147          1.6169          1.6191          1.6212          1.6233          1.6254          1.6275
          1.6296          1.6317          1.6337          1.6357          1.6377          1.6398          1.6417
          1.6437          1.6456          1.6475          1.6494          1.6513          1.6531          1.6549
          1.6567          1.6585          1.6603          1.6619          1.6636          1.6652          1.6669
          1.6686          1.6703          1.6719          1.6736          1.6752          1.6768          1.6784
          1.6801          1.6817          1.6833          1.6850          1.6866          1.6883          1.6900
          1.6918          1.6936          1.6952          1.6937          1.6915          1.6893          1.6871
          1.6851          1.6830          1.6810          1.6791          1.6771          1.6752          1.6733
          1.6715          1.6697          1.6679          1.6662          1.6646          1.6630          1.6614
          1.6599          1.6585          1.6570          1.6556          1.6542          1.6529          1.6515
          1.6502          1.6488          1.6475          1.6462          1.6449          1.6438          1.6429
          1.6418          1.6407          1.6396          1.6386          1.6376          1.6366          1.6356
          1.6346          1.6336          1.6326          1.6316          1.6307          1.6297          1.6288
          1.6279          1.6270          1.6261          1.6252          1.6244          1.6235          1.6227
          1.6219          1.6211          1.6203          1.6195          1.6187          1.6179          1.6172
          1.6164          1.6157          1.6150          1.6145          1.6139          1.6134          1.6128
          1.6122          1.6116          1.6113          1.6110          1.6106          1.6103          1.6099
          1.6095          1.6090          1.6086          1.6082          1.6077          1.6072          1.6067
          1.6063          1.6057          1.6052          1.6047          1.6042          1.6037          1.6031
          1.6026          1.6021          1.6016          1.6011          1.6006          1.5999          1.5992
          1.5976          1.5971          1.5964          1.5957          1.5951          1.5945          1.5939
          1.5933          1.5926          1.5920          1.5913          1.5907          1.5900          1.5893
          1.5887          1.5880          1.5873          1.5867          1.5860          1.5854          1.5849
          1.5845          1.5840          1.5835          1.5830          1.5825          1.5820          1.5815
          1.5810          1.5807          1.5805          1.5803          1.5801          1.5799          1.5797
          1.5795          1.5793          1.5791          1.5788          1.5786          1.5784          1.5778
          1.5771          1.5764          1.5765          1.5766          1.5767          1.5768          1.5770
          1.5769          1.5762          1.5776          1.5794          1.5816          1.5843          1.5866
          1.5890          1.5914          1.5941          1.5964          1.5987          1.6010          1.6032
          1.6055          1.6078          1.6099          1.6121          1.6142          1.6164          1.6185
          1.6206          1.6226          1.6247          1.6267          1.6287          1.6307          1.6327
          1.6346          1.6365          1.6384          1.6403          1.6421          1.6439          1.6457
          1.6475          1.6493          1.6510          1.6527          1.6544          1.6561          1.6578
          1.6595          1.6612          1.6628          1.6645          1.6662          1.6680          1.6696
          1.6713          1.6730          1.6747          1.6765          1.6782          1.6800          1.6817
          1.6835          1.6837          1.6816          1.6796          1.6775          1.6755          1.6736
          1.6717          1.6698          1.6680          1.6662          1.6645          1.6628          1.6612
          1.6596          1.6581          1.6566          1.6552          1.6538          1.6525          1.6512
          1.6499          1.6486          1.6474          1.6461          1.6449          1.6437          1.6425
          1.6413          1.6401          1.6389          1.6378          1.6366          1.6360          1.6350
          1.6340          1.6330          1.6321          1.6311          1.6301          1.6292          1.6282
          1.6273          1.6264          1.6256          1.6247          1.6238          1.6230          1.6221
          1.6213          1.6204          1.6196          1.6188          1.6180          1.6172          1.6164
          1.6156          1.6148          1.6141          1.6133          1.6127          1.6121          1.6116
          1.6111          1.6105          1.6100          1.6097          1.6094          1.6091          1.6088
          1.6085          1.6081          1.6078          1.6074          1.6070          1.6066          1.6062
          1.6058          1.6053          1.6049          1.6044          1.6039          1.6035          1.6030
          1.6025          1.6020          1.6014          1.6009          1.6004          1.5999          1.5993
          1.5988          1.5984          1.5978          1.5967          1.5961          1.5954          1.5947
          1.5940          1.5934          1.5928          1.5922          1.5916          1.5909          1.5903
          1.5897          1.5890          1.5884          1.5877          1.5870          1.5864          1.5857
          1.5851          1.5844          1.5839          1.5834          1.5829          1.5825          1.5820
          1.5815          1.5810          1.5805          1.5801          1.5798          1.5796          1.5794
          1.5792          1.5790          1.5788          1.5786          1.5784          1.5782          1.5780
          1.5778          1.5775          1.5768          1.5761          1.5754          1.5751          1.5753
          1.5754          1.5755          1.5757          1.5758          1.5759          1.5759          1.5631
          1.5648          1.5669          1.5691          1.5712          1.5736          1.5760          1.5785
          1.5810          1.5835          1.5860          1.5884          1.5908          1.5932          1.5955
          1.5977          1.5999          1.6022          1.6044          1.6065          1.6086          1.6107
          1.6128          1.6149          1.6169          1.6189          1.6209          1.6228          1.6248
          1.6267          1.6285          1.6304          1.6322          1.6341          1.6359          1.6377
          1.6394          1.6411          1.6428          1.6446          1.6463          1.6481          1.6497
          1.6514          1.6532          1.6549          1.6567          1.6584          1.6602          1.6619
          1.6637          1.6655          1.6673          1.6691          1.6709          1.6726          1.6733
          1.6714          1.6694          1.6675          1.6657          1.6638          1.6620          1.6602
          1.6585          1.6569          1.6554          1.6539          1.6524          1.6510          1.6497
          1.6484          1.6471          1.6459          1.6448          1.6436          1.6425          1.6414
          1.6403          1.6392          1.6381          1.6370          1.6359          1.6348          1.6337
          1.6327          1.6316          1.6305          1.6294          1.6288          1.6278          1.6269
          1.6260          1.6251          1.6243          1.6234          1.6225          1.6217          1.6208
          1.6200          1.6191          1.6183          1.6175          1.6166          1.6158          1.6150
          1.6142          1.6134          1.6126          1.6118          1.6111          1.6103          1.6097
          1.6092          1.6087          1.6081          1.6077          1.6074          1.6072          1.6070
          1.6067          1.6064          1.6061          1.6058          1.6055          1.6052          1.6049
          1.6045          1.6042          1.6038          1.6034          1.6030          1.6026          1.6022
          1.6017          1.6013          1.6008          1.6003          1.5998          1.5993          1.5989
          1.5984          1.5978          1.5973          1.5968          1.5963          1.5958          1.5953
          1.5946          1.5940          1.5934          1.5927          1.5921          1.5914          1.5908
          1.5902          1.5896          1.5890          1.5884          1.5877          1.5871          1.5865
          1.5858          1.5852          1.5845          1.5839          1.5832          1.5826          1.5821
          1.5817          1.5812          1.5808          1.5803          1.5799          1.5794          1.5790
          1.5787          1.5785          1.5783          1.5782          1.5780          1.5778          1.5776
          1.5774          1.5772          1.5771          1.5769          1.5763          1.5757          1.5750
          1.5743          1.5737          1.5739          1.5740          1.5742          1.5743          1.5745
          1.5746          1.5747          1.5749          1.5749          1.5501          1.5521          1.5543
          1.5563          1.5589          1.5615          1.5640          1.5665          1.5688          1.5713
          1.5738          1.5762          1.5787          1.5812          1.5835          1.5858          1.5881
          1.5903          1.5926          1.5948          1.5969          1.5990          1.6012          1.6033
          1.6053          1.6073          1.6093          1.6113          1.6132          1.6152          1.6170
          1.6189          1.6208          1.6226          1.6244          1.6262          1.6280          1.6297
          1.6315          1.6333          1.6350          1.6368          1.6385          1.6402          1.6420
          1.6438          1.6457          1.6474          1.6492          1.6510          1.6528          1.6546
          1.6565          1.6583          1.6602          1.6620          1.6629          1.6612          1.6595
          1.6578          1.6561          1.6544          1.6528          1.6512          1.6497          1.6483
          1.6469          1.6455          1.6442          1.6430          1.6418          1.6407          1.6396
          1.6385          1.6375          1.6365          1.6354          1.6344          1.6333          1.6323
          1.6313          1.6303          1.6292          1.6282          1.6272          1.6261          1.6251
          1.6240          1.6229          1.6219          1.6216          1.6208          1.6199          1.6190
          1.6182          1.6173          1.6165          1.6156          1.6148          1.6140          1.6132
          1.6124          1.6116          1.6108          1.6100          1.6092          1.6084          1.6077
          1.6071          1.6065          1.6060          1.6055          1.6052          1.6050          1.6047
          1.6045          1.6043          1.6040          1.6038          1.6035          1.6032          1.6030
          1.6027          1.6024          1.6021          1.6018          1.6014          1.6011          1.6008
          1.6004          1.6000          1.5996          1.5992          1.5988          1.5984          1.5979
          1.5975          1.5970          1.5966          1.5961          1.5956          1.5951          1.5947
          1.5942          1.5937          1.5932          1.5928          1.5923          1.5918          1.5912
          1.5905          1.5899          1.5893          1.5887          1.5881          1.5875          1.5869
          1.5863          1.5857          1.5851          1.5845          1.5839          1.5832          1.5826
          1.5819          1.5813          1.5807          1.5803          1.5799          1.5795          1.5790
          1.5786          1.5782          1.5777          1.5775          1.5774          1.5772          1.5771
          1.5769          1.5767          1.5766          1.5764          1.5762          1.5760          1.5756
          1.5750          1.5744          1.5737          1.5731          1.5725          1.5725          1.5726
          1.5728          1.5729          1.5731          1.5732          1.5734          1.5735          1.5737
          1.5738          1.5739          1.5370          1.5392          1.5414          1.5441          1.5469
          1.5493          1.5516          1.5542          1.5568          1.5593          1.5619          1.5640
          1.5664          1.5688          1.5712          1.5736          1.5760          1.5784          1.5807
          1.5829          1.5851          1.5872          1.5894          1.5915          1.5935          1.5956
          1.5976          1.5996          1.6016          1.6035          1.6054          1.6073          1.6091
          1.6110          1.6129          1.6147          1.6164          1.6182          1.6200          1.6218
          1.6236          1.6254          1.6271          1.6289          1.6308          1.6326          1.6345
          1.6363          1.6381          1.6400          1.6419          1.6438          1.6456          1.6475
          1.6494          1.6512          1.6521          1.6505          1.6489          1.6473          1.6457
          1.6442          1.6427          1.6413          1.6399          1.6386          1.6373          1.6361
          1.6350          1.6339          1.6329          1.6319          1.6309          1.6300          1.6291
          1.6282          1.6273          1.6264          1.6255          1.6246          1.6237          1.6228
          1.6219          1.6210          1.6201          1.6191          1.6181          1.6171          1.6161
          1.6151          1.6144          1.6142          1.6133          1.6125          1.6116          1.6107
          1.6099          1.6091          1.6083          1.6076          1.6068          1.6060          1.6053
          1.6045          1.6040          1.6034          1.6030          1.6028          1.6026          1.6023
          1.6021          1.6018          1.6016          1.6013          1.6011          1.6009          1.6006
          1.6004          1.6001          1.5999          1.5996          1.5993          1.5991          1.5988
          1.5985          1.5982          1.5979          1.5976          1.5972          1.5969          1.5965
          1.5961          1.5957          1.5953          1.5949          1.5945          1.5941          1.5936
          1.5932          1.5927          1.5923          1.5919          1.5914          1.5910          1.5906
          1.5901          1.5897          1.5892          1.5888          1.5882          1.5876          1.5870
          1.5864          1.5858          1.5852          1.5847          1.5841          1.5836          1.5831
          1.5825          1.5819          1.5812          1.5805          1.5799          1.5792          1.5788
          1.5784          1.5780          1.5776          1.5772          1.5768          1.5764          1.5763
          1.5762          1.5760          1.5759          1.5758          1.5756          1.5754          1.5753
          1.5751          1.5747          1.5741          1.5735          1.5729          1.5723          1.5717
          1.5711          1.5710          1.5712          1.5713          1.5715          1.5716          1.5718
          1.5720          1.5721          1.5723          1.5725          1.5726          1.5728          1.5729
          1.5243          1.5269          1.5295          1.5321          1.5344          1.5371          1.5397
          1.5424          1.5442          1.5467          1.5492          1.5517          1.5541          1.5566
          1.5590          1.5615          1.5639          1.5664          1.5686          1.5709          1.5731
          1.5753          1.5775          1.5796          1.5817          1.5838          1.5858          1.5878
          1.5898          1.5917          1.5937          1.5956          1.5975          1.5993          1.6012
          1.6030          1.6049          1.6067          1.6085          1.6103          1.6122          1.6139
          1.6158          1.6176          1.6195          1.6214          1.6232          1.6251          1.6270
          1.6289          1.6309          1.6328          1.6348          1.6367          1.6386          1.6404
          1.6408          1.6394          1.6380          1.6366          1.6353          1.6339          1.6326
          1.6314          1.6302          1.6291          1.6280          1.6270          1.6261          1.6251
          1.6243          1.6235          1.6227          1.6219          1.6211          1.6203          1.6195
          1.6186          1.6178          1.6170          1.6163          1.6155          1.6147          1.6140
          1.6130          1.6121          1.6110          1.6100          1.6091          1.6081          1.6073
          1.6069          1.6063          1.6054          1.6046          1.6037          1.6029          1.6022
          1.6014          1.6009          1.6005          1.6002          1.6000          1.5998          1.5996
          1.5993          1.5991          1.5989          1.5986          1.5984          1.5982          1.5979
          1.5977          1.5975          1.5972          1.5970          1.5968          1.5965          1.5963
          1.5960          1.5958          1.5956          1.5953          1.5950          1.5948          1.5945
          1.5942          1.5939          1.5936          1.5932          1.5929          1.5925          1.5921
          1.5918          1.5914          1.5910          1.5906          1.5902          1.5898          1.5894
          1.5890          1.5886          1.5882          1.5878          1.5873          1.5869          1.5865
          1.5861          1.5857          1.5852          1.5846          1.5840          1.5835          1.5829
          1.5823          1.5818          1.5813          1.5808          1.5804          1.5798          1.5792
          1.5785          1.5777          1.5772          1.5768          1.5765          1.5761          1.5757
          1.5753          1.5751          1.5750          1.5749          1.5748          1.5747          1.5745
          1.5744          1.5743          1.5741          1.5737          1.5731          1.5726          1.5720
          1.5714          1.5708          1.5703          1.5697          1.5695          1.5697          1.5699
          1.5700          1.5702          1.5704          1.5705          1.5707          1.5709          1.5710
          1.5712          1.5714          1.5716          1.5718          1.5719          1.5122          1.5153
          1.5177          1.5203          1.5229          1.5247          1.5272          1.5297          1.5322
          1.5346          1.5371          1.5396          1.5421          1.5445          1.5470          1.5494
          1.5520          1.5543          1.5566          1.5588          1.5611          1.5634          1.5656
          1.5677          1.5698          1.5719          1.5739          1.5760          1.5780          1.5799
          1.5819          1.5838          1.5857          1.5876          1.5895          1.5914          1.5932
          1.5951          1.5969          1.5988          1.6006          1.6025          1.6043          1.6062
          1.6081          1.6101          1.6120          1.6139          1.6159          1.6178          1.6199
          1.6219          1.6239          1.6259          1.6278          1.6296          1.6293          1.6280
          1.6267          1.6255          1.6242          1.6230          1.6218          1.6207          1.6197
          1.6187          1.6178          1.6169          1.6161          1.6153          1.6146          1.6139
          1.6132          1.6126          1.6119          1.6112          1.6106          1.6099          1.6092
          1.6085          1.6079          1.6072          1.6066          1.6059          1.6051          1.6043
          1.6034          1.6025          1.6017          1.6009          1.6002          1.5995          1.5989
          1.5982          1.5976          1.5973          1.5971          1.5969          1.5967          1.5965
          1.5963          1.5960          1.5958          1.5956          1.5954          1.5952          1.5950
          1.5947          1.5945          1.5943          1.5941          1.5939          1.5936          1.5934
          1.5932          1.5930          1.5928          1.5926          1.5924          1.5922          1.5919
          1.5917          1.5915          1.5912          1.5909          1.5907          1.5904          1.5901
          1.5898          1.5895          1.5891          1.5888          1.5885          1.5882          1.5878
          1.5875          1.5871          1.5867          1.5864          1.5860          1.5856          1.5852
          1.5848          1.5845          1.5841          1.5837          1.5833          1.5829          1.5825
          1.5821          1.5815          1.5810          1.5805          1.5799          1.5794          1.5789
          1.5785          1.5780          1.5776          1.5771          1.5764          1.5763          1.5752
          1.5748          1.5744          1.5741          1.5739          1.5738          1.5737          1.5736
          1.5735          1.5734          1.5733          1.5731          1.5728          1.5724          1.5719
          1.5714          1.5709          1.5703          1.5698          1.5692          1.5687          1.5681
          1.5680          1.5682          1.5684          1.5685          1.5687          1.5689          1.5691
          1.5692          1.5694          1.5696          1.5698          1.5700          1.5701          1.5703
          1.5705          1.5707          1.5709          1.5027          1.5037          1.5054          1.5079
          1.5104          1.5128          1.5153          1.5177          1.5201          1.5225          1.5250
          1.5274          1.5299          1.5323          1.5348          1.5374          1.5398          1.5421
          1.5443          1.5466          1.5490          1.5513          1.5534          1.5556          1.5577
          1.5598          1.5620          1.5640          1.5660          1.5680          1.5700          1.5719
          1.5740          1.5759          1.5778          1.5796          1.5815          1.5834          1.5853
          1.5872          1.5890          1.5909          1.5928          1.5947          1.5967          1.5986
          1.6006          1.6026          1.6047          1.6067          1.6088          1.6109          1.6130
          1.6151          1.6171          1.6183          1.6173          1.6162          1.6151          1.6140
          1.6129          1.6119          1.6109          1.6100          1.6092          1.6084          1.6077
          1.6070          1.6063          1.6058          1.6052          1.6047          1.6043          1.6038
          1.6033          1.6027          1.6021          1.6014          1.6008          1.6001          1.5996
          1.5990          1.5985          1.5978          1.5971          1.5963          1.5953          1.5948
          1.5944          1.5940          1.5937          1.5933          1.5937          1.5934          1.5932
          1.5929          1.5927          1.5925          1.5923          1.5921          1.5919          1.5917
          1.5915          1.5913          1.5912          1.5910          1.5908          1.5906          1.5904
          1.5901          1.5899          1.5897          1.5896          1.5894          1.5892          1.5890
          1.5888          1.5886          1.5884          1.5882          1.5880          1.5878          1.5876
          1.5873          1.5871          1.5868          1.5866          1.5863          1.5861          1.5858
          1.5855          1.5852          1.5849          1.5846          1.5843          1.5840          1.5836
          1.5833          1.5830          1.5826          1.5823          1.5819          1.5815          1.5812
          1.5808          1.5804          1.5801          1.5797          1.5793          1.5790          1.5785
          1.5779          1.5774          1.5770          1.5765          1.5760          1.5756          1.5752
          1.5747          1.5745          1.5752          1.5719          1.5723          1.5724          1.5724
          1.5723          1.5723          1.5722          1.5721          1.5720          1.5717          1.5713
          1.5709          1.5704          1.5700          1.5695          1.5690          1.5685          1.5681
          1.5675          1.5670          1.5665          1.5665          1.5667          1.5669          1.5670
          1.5672          1.5674          1.5676          1.5678          1.5679          1.5681          1.5683
          1.5685          1.5687          1.5689          1.5691          1.5693          1.5695          1.5698
          1.5700          1.4862          1.4894          1.4916          1.4939          1.4962          1.4986
          1.5009          1.5033          1.5057          1.5081          1.5105          1.5130          1.5154
          1.5179          1.5205          1.5231          1.5255          1.5278          1.5301          1.5325
          1.5350          1.5373          1.5395          1.5417          1.5439          1.5461          1.5484
          1.5505          1.5525          1.5546          1.5566          1.5586          1.5607          1.5627
          1.5646          1.5666          1.5685          1.5705          1.5724          1.5743          1.5763
          1.5782          1.5802          1.5822          1.5842          1.5862          1.5882          1.5903
          1.5924          1.5946          1.5968          1.5990          1.6012          1.6034          1.6056
          1.6074          1.6065          1.6055          1.6045          1.6036          1.6026          1.6017
          1.6009          1.6002          1.5995          1.5989          1.5984          1.5978          1.5973
          1.5969          1.5965          1.5962          1.5959          1.5955          1.5952          1.5947
          1.5942          1.5937          1.5931          1.5928          1.5926          1.5924          1.5921
          1.5919          1.5915          1.5911          1.5907          1.5903          1.5899          1.5896
          1.5893          1.5889          1.5886          1.5898          1.5896          1.5894          1.5892
          1.5890          1.5888          1.5886          1.5884          1.5883          1.5881          1.5880
          1.5878          1.5877          1.5875          1.5873          1.5871          1.5869          1.5867
          1.5865          1.5863          1.5861          1.5859          1.5858          1.5856          1.5854
          1.5852          1.5850          1.5848          1.5846          1.5844          1.5842          1.5840
          1.5838          1.5835          1.5833          1.5830          1.5828          1.5825          1.5822
          1.5820          1.5817          1.5814          1.5811          1.5807          1.5804          1.5801
          1.5798          1.5794          1.5791          1.5787          1.5784          1.5780          1.5777
          1.5774          1.5770          1.5767          1.5763          1.5759          1.5754          1.5749
          1.5745          1.5740          1.5735          1.5731          1.5727          1.5733          1.5709
          1.5713          1.5712          1.5711          1.5710          1.5709          1.5709          1.5706
          1.5703          1.5699          1.5695          1.5691          1.5686          1.5682          1.5678
          1.5673          1.5669          1.5664          1.5660          1.5655          1.5650          1.5650
          1.5652          1.5654          1.5655          1.5657          1.5659          1.5661          1.5663
          1.5665          1.5666          1.5668          1.5670          1.5672          1.5674          1.5676
          1.5679          1.5681          1.5683          1.5686          1.5688          1.5690          1.4701
          1.4726          1.4755          1.4783          1.4805          1.4827          1.4850          1.4874
          1.4898          1.4922          1.4946          1.4971          1.4996          1.5021          1.5047
          1.5074          1.5100          1.5125          1.5149          1.5173          1.5198          1.5223
          1.5247          1.5270          1.5292          1.5314          1.5338          1.5361          1.5383
          1.5404          1.5425          1.5446          1.5467          1.5489          1.5509          1.5529
          1.5549          1.5569          1.5589          1.5610          1.5630          1.5650          1.5670
          1.5691          1.5711          1.5732          1.5753          1.5775          1.5797          1.5819
          1.5842          1.5866          1.5891          1.5915          1.5938          1.5961          1.5980
          1.5971          1.5962          1.5954          1.5946          1.5939          1.5932          1.5926
          1.5921          1.5916          1.5911          1.5907          1.5903          1.5901          1.5900
          1.5900          1.5900          1.5900          1.5899          1.5898          1.5896          1.5894
          1.5892          1.5890          1.5888          1.5886          1.5884          1.5882          1.5879
          1.5876          1.5872          1.5869          1.5865          1.5862          1.5859          1.5857
          1.5853          1.5850          1.5847          1.5866          1.5864          1.5863          1.5861
          1.5859          1.5858          1.5856          1.5855          1.5854          1.5853          1.5852
          1.5851          1.5849          1.5846          1.5844          1.5841          1.5839          1.5837
          1.5835          1.5833          1.5832          1.5830          1.5828          1.5827          1.5825
          1.5823          1.5821          1.5819          1.5817          1.5815          1.5813          1.5810
          1.5808          1.5806          1.5803          1.5800          1.5798          1.5795          1.5792
          1.5789          1.5786          1.5783          1.5780          1.5777          1.5774          1.5770
          1.5767          1.5764          1.5760          1.5757          1.5754          1.5751          1.5747
          1.5744          1.5740          1.5737          1.5733          1.5728          1.5724          1.5719
          1.5715          1.5712          1.5697          1.5701          1.5701          1.5700          1.5699
          1.5696          1.5693          1.5689          1.5686          1.5682          1.5679          1.5675
          1.5671          1.5667          1.5662          1.5658          1.5654          1.5649          1.5645
          1.5640          1.5636          1.5635          1.5637          1.5639          1.5641          1.5642
          1.5644          1.5646          1.5648          1.5650          1.5652          1.5654          1.5656
          1.5657          1.5660          1.5662          1.5664          1.5667          1.5669          1.5671
          1.5673          1.5676          1.5678          1.5680          1.4531          1.4556          1.4584
          1.4613          1.4643          1.4671          1.4696          1.4720          1.4745          1.4770
          1.4795          1.4820          1.4846          1.4872          1.4898          1.4926          1.4953
          1.4981          1.5005          1.5030          1.5056          1.5082          1.5108          1.5132
          1.5155          1.5178          1.5202          1.5226          1.5250          1.5272          1.5293
          1.5315          1.5336          1.5359          1.5381          1.5402          1.5422          1.5443
          1.5463          1.5484          1.5505          1.5526          1.5547          1.5568          1.5590
          1.5611          1.5633          1.5655          1.5678          1.5701          1.5725          1.5750
          1.5775          1.5801          1.5827          1.5853          1.5878          1.5891          1.5883
          1.5875          1.5869          1.5864          1.5862          1.5860          1.5859          1.5857
          1.5856          1.5855          1.5855          1.5855          1.5855          1.5855          1.5856
          1.5856          1.5856          1.5855          1.5854          1.5853          1.5852          1.5851
          1.5849          1.5848          1.5846          1.5845          1.5842          1.5840          1.5837
          1.5834          1.5832          1.5829          1.5827          1.5824          1.5821          1.5818
          1.5815          1.5812          1.5826          1.5836          1.5834          1.5832          1.5831
          1.5830          1.5829          1.5828          1.5827          1.5827          1.5826          1.5825
          1.5822          1.5819          1.5816          1.5813          1.5811          1.5809          1.5808
          1.5806          1.5805          1.5803          1.5801          1.5800          1.5798          1.5796
          1.5794          1.5792          1.5789          1.5787          1.5785          1.5783          1.5780
          1.5778          1.5775          1.5773          1.5770          1.5767          1.5765          1.5762
          1.5759          1.5756          1.5753          1.5750          1.5746          1.5743          1.5740
          1.5737          1.5734          1.5731          1.5728          1.5724          1.5721          1.5717
          1.5713          1.5710          1.5707          1.5703          1.5698          1.5698          1.5690
          1.5689          1.5688          1.5684          1.5680          1.5676          1.5672          1.5669
          1.5665          1.5662          1.5658          1.5654          1.5650          1.5646          1.5642
          1.5638          1.5634          1.5630          1.5625          1.5621          1.5619          1.5621
          1.5623          1.5625          1.5627          1.5629          1.5631          1.5633          1.5635
          1.5637          1.5639          1.5641          1.5643          1.5645          1.5647          1.5650
          1.5652          1.5654          1.5657          1.5659          1.5661          1.5664          1.5666
          1.5668          1.5670          1.4359          1.4384          1.4413          1.4443          1.4474
          1.4507          1.4538          1.4568          1.4597          1.4623          1.4649          1.4676
          1.4703          1.4730          1.4757          1.4785          1.4813          1.4842          1.4870
          1.4895          1.4921          1.4948          1.4975          1.5001          1.5026          1.5049
          1.5073          1.5098          1.5123          1.5147          1.5169          1.5191          1.5213
          1.5236          1.5259          1.5281          1.5302          1.5323          1.5345          1.5366
          1.5387          1.5409          1.5431          1.5452          1.5474          1.5497          1.5519
          1.5542          1.5565          1.5589          1.5614          1.5639          1.5665          1.5691
          1.5719          1.5747          1.5775          1.5803          1.5810          1.5810          1.5810
          1.5811          1.5814          1.5812          1.5811          1.5809          1.5809          1.5808
          1.5808          1.5809          1.5810          1.5811          1.5812          1.5813          1.5813
          1.5813          1.5813          1.5813          1.5813          1.5812          1.5812          1.5811
          1.5810          1.5808          1.5806          1.5804          1.5802          1.5800          1.5798
          1.5796          1.5794          1.5791          1.5789          1.5786          1.5784          1.5781
          1.5778          1.5787          1.5807          1.5806          1.5804          1.5803          1.5802
          1.5801          1.5800          1.5808          1.5800          1.5800          1.5797          1.5794
          1.5791          1.5788          1.5786          1.5784          1.5783          1.5781          1.5779
          1.5778          1.5776          1.5774          1.5772          1.5770          1.5768          1.5766
          1.5764          1.5762          1.5760          1.5757          1.5755          1.5753          1.5750
          1.5748          1.5745          1.5743          1.5740          1.5737          1.5734          1.5731
          1.5728          1.5725          1.5722          1.5719          1.5716          1.5713          1.5710
          1.5708          1.5705          1.5701          1.5698          1.5694          1.5690          1.5687
          1.5684          1.5681          1.5678          1.5677          1.5672          1.5668          1.5663
          1.5659          1.5655          1.5652          1.5648          1.5645          1.5641          1.5638
          1.5634          1.5630          1.5626          1.5622          1.5618          1.5614          1.5610
          1.5606          1.5604          1.5606          1.5608          1.5610          1.5612          1.5614
          1.5616          1.5618          1.5620          1.5622          1.5624          1.5626          1.5628
          1.5630          1.5633          1.5635          1.5637          1.5640          1.5642          1.5644
          1.5647          1.5649          1.5651          1.5654          1.5656          1.5659          1.5660
          1.4183          1.4209          1.4242          1.4276          1.4310          1.4344          1.4379
          1.4414          1.4446          1.4479          1.4511          1.4539          1.4567          1.4595
          1.4623          1.4652          1.4681          1.4711          1.4740          1.4768          1.4794
          1.4822          1.4849          1.4877          1.4904          1.4928          1.4952          1.4978
          1.5003          1.5028          1.5052          1.5075          1.5097          1.5120          1.5144
          1.5167          1.5189          1.5211          1.5232          1.5254          1.5276          1.5298
          1.5321          1.5343          1.5365          1.5388          1.5411          1.5435          1.5459
          1.5483          1.5508          1.5534          1.5560          1.5588          1.5616          1.5644
          1.5674          1.5704          1.5732          1.5733          1.5734          1.5737          1.5739
          1.5741          1.5743          1.5745          1.5747          1.5751          1.5756          1.5761
          1.5766          1.5768          1.5769          1.5770          1.5771          1.5772          1.5772
          1.5773          1.5774          1.5774          1.5774          1.5774          1.5773          1.5772
          1.5770          1.5769          1.5767          1.5766          1.5764          1.5762          1.5761
          1.5759          1.5756          1.5754          1.5752          1.5749          1.5746          1.5743
          1.5740          1.5766          1.5777          1.5775          1.5774          1.5779          1.5765
          1.5769          1.5774          1.5778          1.5782          1.5768          1.5765          1.5762
          1.5760          1.5758          1.5757          1.5755          1.5754          1.5752          1.5750
          1.5749          1.5747          1.5745          1.5743          1.5741          1.5738          1.5736
          1.5734          1.5732          1.5729          1.5727          1.5725          1.5722          1.5720
          1.5717          1.5715          1.5712          1.5710          1.5707          1.5704          1.5701
          1.5698          1.5695          1.5692          1.5690          1.5687          1.5684          1.5681
          1.5680          1.5678          1.5661          1.5663          1.5661          1.5659          1.5657
          1.5654          1.5650          1.5646          1.5642          1.5638          1.5634          1.5631
          1.5627          1.5624          1.5620          1.5617          1.5613          1.5609          1.5605
          1.5601          1.5597          1.5594          1.5590          1.5587          1.5590          1.5592
          1.5594          1.5596          1.5598          1.5600          1.5602          1.5604          1.5606
          1.5608          1.5611          1.5613          1.5615          1.5618          1.5620          1.5622
          1.5625          1.5627          1.5629          1.5632          1.5634          1.5636          1.5639
          1.5641          1.5644          1.5646          1.5649          1.5651          1.4003          1.4032
          1.4069          1.4108          1.4146          1.4183          1.4220          1.4258          1.4295
          1.4330          1.4365          1.4400          1.4433          1.4462          1.4491          1.4521
          1.4551          1.4582          1.4612          1.4643          1.4670          1.4698          1.4726
          1.4754          1.4782          1.4808          1.4833          1.4859          1.4885          1.4911
          1.4937          1.4960          1.4983          1.5006          1.5030          1.5054          1.5077
          1.5099          1.5121          1.5144          1.5166          1.5188          1.5211          1.5234
          1.5257          1.5281          1.5304          1.5328          1.5352          1.5377          1.5403
          1.5429          1.5457          1.5484          1.5513          1.5542          1.5573          1.5604
          1.5636          1.5653          1.5654          1.5664          1.5663          1.5663          1.5665
          1.5667          1.5671          1.5676          1.5681          1.5687          1.5693          1.5699
          1.5705          1.5710          1.5715          1.5719          1.5724          1.5729          1.5732
          1.5733          1.5734          1.5734          1.5733          1.5732          1.5731          1.5730
          1.5729          1.5727          1.5726          1.5725          1.5724          1.5722          1.5720
          1.5718          1.5716          1.5713          1.5711          1.5708          1.5705          1.5702
          1.5723          1.5743          1.5743          1.5742          1.5740          1.5739          1.5738
          1.5736          1.5735          1.5733          1.5735          1.5733          1.5732          1.5730
          1.5729          1.5727          1.5726          1.5724          1.5723          1.5721          1.5719
          1.5717          1.5715          1.5712          1.5710          1.5707          1.5705          1.5702
          1.5700          1.5697          1.5695          1.5692          1.5689          1.5686          1.5684
          1.5681          1.5678          1.5674          1.5671          1.5668          1.5665          1.5661
          1.5658          1.5654          1.5651          1.5648          1.5646          1.5644          1.5641
          1.5638          1.5635          1.5633          1.5631          1.5629          1.5626          1.5623
          1.5619          1.5615          1.5612          1.5608          1.5605          1.5601          1.5598
          1.5594          1.5590          1.5587          1.5583          1.5579          1.5576          1.5572
          1.5571          1.5573          1.5575          1.5577          1.5580          1.5582          1.5584
          1.5586          1.5588          1.5590          1.5593          1.5595          1.5597          1.5600
          1.5602          1.5605          1.5607          1.5609          1.5612          1.5614          1.5617
          1.5619          1.5621          1.5624          1.5626          1.5629          1.5631          1.5634
          1.5636          1.5639          1.5641          1.3832          1.3867          1.3907          1.3948
          1.3989          1.4028          1.4068          1.4108          1.4147          1.4187          1.4224
          1.4260          1.4296          1.4331          1.4363          1.4394          1.4425          1.4457
          1.4488          1.4519          1.4548          1.4577          1.4606          1.4634          1.4662
          1.4690          1.4716          1.4743          1.4769          1.4796          1.4821          1.4846
          1.4869          1.4893          1.4917          1.4941          1.4965          1.4988          1.5010
          1.5033          1.5055          1.5078          1.5102          1.5125          1.5149          1.5172
          1.5196          1.5221          1.5246          1.5271          1.5297          1.5324          1.5353
          1.5381          1.5410          1.5440          1.5471          1.5502          1.5535          1.5561
          1.5566          1.5572          1.5578          1.5582          1.5587          1.5592          1.5599
          1.5605          1.5609          1.5614          1.5618          1.5623          1.5628          1.5632
          1.5636          1.5641          1.5645          1.5652          1.5658          1.5663          1.5667
          1.5670          1.5672          1.5674          1.5675          1.5676          1.5677          1.5678
          1.5679          1.5680          1.5680          1.5678          1.5677          1.5675          1.5673
          1.5671          1.5668          1.5666          1.5663          1.5660          1.5657          1.5682
          1.5693          1.5692          1.5691          1.5691          1.5691          1.5691          1.5691
          1.5689          1.5688          1.5687          1.5685          1.5684          1.5683          1.5682
          1.5680          1.5678          1.5677          1.5675          1.5673          1.5671          1.5669
          1.5667          1.5665          1.5662          1.5660          1.5658          1.5656          1.5653
          1.5651          1.5648          1.5646          1.5643          1.5641          1.5638          1.5635
          1.5632          1.5629          1.5628          1.5626          1.5624          1.5622          1.5620
          1.5618          1.5616          1.5614          1.5612          1.5610          1.5607          1.5605
          1.5602          1.5600          1.5598          1.5596          1.5593          1.5589          1.5586
          1.5582          1.5579          1.5575          1.5572          1.5569          1.5565          1.5562
          1.5558          1.5555          1.5552          1.5553          1.5555          1.5558          1.5560
          1.5562          1.5565          1.5567          1.5569          1.5571          1.5574          1.5576
          1.5579          1.5581          1.5584          1.5586          1.5589          1.5591          1.5594
          1.5596          1.5598          1.5601          1.5603          1.5606          1.5608          1.5611
          1.5613          1.5616          1.5618          1.5621          1.5623          1.5626          1.5629
          1.5631          1.3672          1.3712          1.3753          1.3797          1.3839          1.3881
          1.3922          1.3963          1.4004          1.4045          1.4084          1.4122          1.4159
          1.4196          1.4232          1.4266          1.4300          1.4334          1.4368          1.4400
          1.4430          1.4459          1.4488          1.4517          1.4546          1.4573          1.4601
          1.4629          1.4656          1.4683          1.4709          1.4733          1.4758          1.4782
          1.4806          1.4830          1.4854          1.4877          1.4900          1.4923          1.4946
          1.4970          1.4994          1.5018          1.5041          1.5065          1.5090          1.5115
          1.5140          1.5166          1.5193          1.5221          1.5250          1.5279          1.5309
          1.5339          1.5369          1.5400          1.5432          1.5462          1.5468          1.5474
          1.5479          1.5485          1.5490          1.5496          1.5503          1.5512          1.5521
          1.5530          1.5539          1.5548          1.5558          1.5566          1.5571          1.5576
          1.5580          1.5585          1.5589          1.5593          1.5597          1.5600          1.5602
          1.5604          1.5605          1.5606          1.5607          1.5609          1.5610          1.5611
          1.5612          1.5613          1.5613          1.5613          1.5613          1.5612          1.5611
          1.5610          1.5609          1.5608          1.5607          1.5625          1.5640          1.5639
          1.5639          1.5638          1.5638          1.5638          1.5638          1.5637          1.5636
          1.5635          1.5634          1.5633          1.5632          1.5631          1.5630          1.5628
          1.5627          1.5625          1.5624          1.5622          1.5620          1.5618          1.5616
          1.5614          1.5612          1.5610          1.5608          1.5606          1.5605          1.5604
          1.5603          1.5602          1.5601          1.5599          1.5598          1.5596          1.5595
          1.5593          1.5592          1.5590          1.5588          1.5586          1.5584          1.5583
          1.5581          1.5579          1.5577          1.5574          1.5572          1.5570          1.5568
          1.5566          1.5564          1.5561          1.5558          1.5554          1.5551          1.5548
          1.5545          1.5541          1.5538          1.5535          1.5532          1.5532          1.5535
          1.5537          1.5540          1.5542          1.5544          1.5547          1.5549          1.5552
          1.5555          1.5557          1.5560          1.5562          1.5565          1.5567          1.5570
          1.5572          1.5575          1.5577          1.5580          1.5582          1.5585          1.5587
          1.5590          1.5592          1.5595          1.5598          1.5600          1.5603          1.5605
          1.5608          1.5611          1.5613          1.5616          1.5618          1.5621          1.3523
          1.3570          1.3615          1.3658          1.3701          1.3743          1.3785          1.3827
          1.3869          1.3910          1.3949          1.3988          1.4026          1.4063          1.4098
          1.4133          1.4168          1.4202          1.4237          1.4270          1.4302          1.4333
          1.4365          1.4396          1.4426          1.4456          1.4486          1.4516          1.4544
          1.4571          1.4597          1.4622          1.4647          1.4672          1.4696          1.4720
          1.4745          1.4767          1.4790          1.4813          1.4837          1.4861          1.4885
          1.4910          1.4934          1.4958          1.4983          1.5008          1.5034          1.5061
          1.5089          1.5117          1.5147          1.5176          1.5205          1.5234          1.5264
          1.5296          1.5328          1.5355          1.5361          1.5367          1.5373          1.5379
          1.5386          1.5393          1.5401          1.5410          1.5420          1.5430          1.5440
          1.5451          1.5461          1.5471          1.5480          1.5490          1.5499          1.5507
          1.5515          1.5523          1.5530          1.5533          1.5536          1.5538          1.5540
          1.5542          1.5544          1.5545          1.5547          1.5549          1.5550          1.5551
          1.5551          1.5552          1.5552          1.5552          1.5551          1.5551          1.5550
          1.5549          1.5548          1.5564          1.5583          1.5583          1.5584          1.5584
          1.5584          1.5583          1.5583          1.5582          1.5582          1.5581          1.5581
          1.5580          1.5579          1.5578          1.5577          1.5575          1.5575          1.5574
          1.5574          1.5573          1.5573          1.5572          1.5572          1.5571          1.5570
          1.5569          1.5569          1.5568          1.5567          1.5567          1.5566          1.5565
          1.5564          1.5563          1.5562          1.5561          1.5559          1.5558          1.5556
          1.5555          1.5553          1.5551          1.5550          1.5548          1.5546          1.5544
          1.5542          1.5540          1.5539          1.5537          1.5535          1.5533          1.5531
          1.5528          1.5525          1.5522          1.5519          1.5516          1.5513          1.5510
          1.5511          1.5513          1.5516          1.5518          1.5521          1.5524          1.5526
          1.5529          1.5532          1.5534          1.5537          1.5540          1.5543          1.5545
          1.5548          1.5550          1.5553          1.5556          1.5558          1.5561          1.5563
          1.5566          1.5569          1.5571          1.5574          1.5576          1.5579          1.5582
          1.5584          1.5587          1.5589          1.5592          1.5595          1.5597          1.5600
          1.5603          1.5606          1.5608          1.5612          1.3396          1.3444          1.3487
          1.3529          1.3572          1.3614          1.3657          1.3699          1.3740          1.3781
          1.3820          1.3858          1.3897          1.3932          1.3967          1.4002          1.4037
          1.4072          1.4106          1.4138          1.4171          1.4203          1.4235          1.4266
          1.4296          1.4326          1.4356          1.4386          1.4416          1.4444          1.4471
          1.4498          1.4524          1.4550          1.4576          1.4602          1.4626          1.4651
          1.4675          1.4700          1.4725          1.4751          1.4777          1.4801          1.4826
          1.4851          1.4876          1.4902          1.4928          1.4956          1.4984          1.5012
          1.5041          1.5070          1.5099          1.5129          1.5161          1.5191          1.5221
          1.5243          1.5249          1.5255          1.5262          1.5268          1.5275          1.5283
          1.5293          1.5303          1.5314          1.5326          1.5337          1.5349          1.5360
          1.5371          1.5382          1.5391          1.5401          1.5410          1.5418          1.5427
          1.5435          1.5442          1.5449          1.5455          1.5460          1.5465          1.5470
          1.5475          1.5480          1.5482          1.5483          1.5485          1.5485          1.5486
          1.5487          1.5487          1.5487          1.5488          1.5487          1.5487          1.5487
          1.5501          1.5520          1.5525          1.5530          1.5531          1.5532          1.5532
          1.5533          1.5533          1.5533          1.5533          1.5533          1.5533          1.5533
          1.5533          1.5533          1.5533          1.5532          1.5532          1.5532          1.5532
          1.5531          1.5531          1.5531          1.5530          1.5530          1.5529          1.5529
          1.5529          1.5528          1.5528          1.5528          1.5527          1.5526          1.5526
          1.5525          1.5524          1.5523          1.5522          1.5520          1.5519          1.5517
          1.5516          1.5514          1.5512          1.5510          1.5509          1.5507          1.5505
          1.5504          1.5502          1.5501          1.5499          1.5497          1.5494          1.5491
          1.5488          1.5486          1.5488          1.5491          1.5494          1.5496          1.5499
          1.5502          1.5505          1.5508          1.5511          1.5514          1.5516          1.5519
          1.5522          1.5525          1.5528          1.5530          1.5533          1.5536          1.5538
          1.5541          1.5544          1.5547          1.5549          1.5552          1.5554          1.5557
          1.5560          1.5562          1.5565          1.5568          1.5571          1.5573          1.5576
          1.5578          1.5581          1.5584          1.5586          1.5589          1.5592          1.5595
          1.5598          1.5602          1.3280          1.3312          1.3353          1.3395          1.3437
          1.3480          1.3522          1.3564          1.3605          1.3646          1.3685          1.3723
          1.3760          1.3795          1.3830          1.3865          1.3900          1.3935          1.3968
          1.4001          1.4034          1.4066          1.4099          1.4130          1.4160          1.4190
          1.4221          1.4251          1.4281          1.4309          1.4336          1.4364          1.4390
          1.4417          1.4443          1.4469          1.4494          1.4519          1.4544          1.4570
          1.4596          1.4622          1.4648          1.4674          1.4701          1.4728          1.4756
          1.4784          1.4812          1.4841          1.4871          1.4902          1.4934          1.4963
          1.4993          1.5023          1.5053          1.5083          1.5113          1.5131          1.5137
          1.5144          1.5150          1.5157          1.5165          1.5174          1.5184          1.5196
          1.5208          1.5221          1.5234          1.5247          1.5260          1.5272          1.5283
          1.5293          1.5303          1.5313          1.5322          1.5331          1.5340          1.5347
          1.5354          1.5361          1.5367          1.5373          1.5378          1.5383          1.5389
          1.5394          1.5398          1.5402          1.5406          1.5410          1.5413          1.5417
          1.5420          1.5423          1.5426          1.5426          1.5426          1.5435          1.5440
          1.5445          1.5450          1.5453          1.5456          1.5458          1.5461          1.5462
          1.5464          1.5466          1.5468          1.5469          1.5470          1.5472          1.5473
          1.5474          1.5476          1.5477          1.5478          1.5479          1.5480          1.5481
          1.5482          1.5483          1.5484          1.5485          1.5486          1.5487          1.5488
          1.5491          1.5491          1.5490          1.5490          1.5489          1.5489          1.5488
          1.5487          1.5486          1.5485          1.5484          1.5483          1.5481          1.5479
          1.5477          1.5476          1.5474          1.5473          1.5471          1.5470          1.5469
          1.5467          1.5466          1.5464          1.5463          1.5466          1.5469          1.5472
          1.5475          1.5478          1.5481          1.5484          1.5487          1.5490          1.5492
          1.5495          1.5498          1.5501          1.5504          1.5507          1.5510          1.5513
          1.5515          1.5518          1.5521          1.5524          1.5527          1.5529          1.5532
          1.5535          1.5538          1.5540          1.5543          1.5546          1.5549          1.5551
          1.5554          1.5556          1.5559          1.5562          1.5564          1.5567          1.5570
          1.5573          1.5576          1.5579          1.5582          1.5585          1.5588          1.5592
          1.3105          1.3136          1.3171          1.3211          1.3252          1.3294          1.3335
          1.3377          1.3419          1.3461          1.3501          1.3540          1.3578          1.3614
          1.3649          1.3684          1.3720          1.3755          1.3790          1.3823          1.3855
          1.3889          1.3922          1.3954          1.3985          1.4016          1.4047          1.4077
          1.4108          1.4138          1.4166          1.4193          1.4221          1.4248          1.4276
          1.4303          1.4329          1.4355          1.4381          1.4407          1.4434          1.4461
          1.4488          1.4515          1.4542          1.4570          1.4599          1.4628          1.4659
          1.4689          1.4720          1.4752          1.4784          1.4817          1.4850          1.4885
          1.4917          1.4949          1.4980          1.5009          1.5028          1.5036          1.5044
          1.5053          1.5061          1.5070          1.5079          1.5089          1.5104          1.5118
          1.5131          1.5145          1.5158          1.5171          1.5182          1.5193          1.5203
          1.5214          1.5224          1.5233          1.5242          1.5250          1.5258          1.5265
          1.5272          1.5279          1.5285          1.5291          1.5297          1.5303          1.5308
          1.5313          1.5318          1.5322          1.5329          1.5327          1.5337          1.5342
          1.5342          1.5345          1.5349          1.5353          1.5357          1.5362          1.5367
          1.5371          1.5374          1.5377          1.5380          1.5383          1.5385          1.5387
          1.5390          1.5392          1.5394          1.5396          1.5398          1.5400          1.5402
          1.5404          1.5406          1.5408          1.5410          1.5411          1.5413          1.5415
          1.5416          1.5418          1.5419          1.5421          1.5423          1.5425          1.5426
          1.5427          1.5428          1.5429          1.5429          1.5430          1.5430          1.5430
          1.5430          1.5429          1.5428          1.5425          1.5426          1.5426          1.5427
          1.5428          1.5429          1.5430          1.5431          1.5432          1.5437          1.5441
          1.5446          1.5449          1.5452          1.5455          1.5458          1.5461          1.5464
          1.5467          1.5470          1.5473          1.5476          1.5479          1.5482          1.5485
          1.5488          1.5491          1.5494          1.5497          1.5500          1.5503          1.5506
          1.5509          1.5511          1.5514          1.5517          1.5520          1.5523          1.5526
          1.5528          1.5531          1.5534          1.5536          1.5539          1.5542          1.5544
          1.5547          1.5550          1.5553          1.5556          1.5559          1.5563          1.5566
          1.5569          1.5572          1.5575          1.5578          1.5582          1.2935          1.2966
          1.3000          1.3035          1.3071          1.3112          1.3154          1.3196          1.3238
          1.3280          1.3322          1.3363          1.3402          1.3440          1.3475          1.3511
          1.3546          1.3583          1.3619          1.3652          1.3686          1.3719          1.3753
          1.3786          1.3819          1.3850          1.3881          1.3912          1.3943          1.3974
          1.4003          1.4032          1.4060          1.4088          1.4116          1.4144          1.4172
          1.4198          1.4225          1.4252          1.4279          1.4307          1.4335          1.4363
          1.4391          1.4420          1.4450          1.4480          1.4512          1.4543          1.4575
          1.4608          1.4642          1.4675          1.4709          1.4745          1.4781          1.4817
          1.4849          1.4881          1.4911          1.4926          1.4941          1.4956          1.4972
          1.4990          1.5010          1.5038          1.5049          1.5059          1.5069          1.5079
          1.5089          1.5100          1.5110          1.5119          1.5128          1.5136          1.5145
          1.5154          1.5161          1.5169          1.5176          1.5183          1.5190          1.5197
          1.5204          1.5210          1.5216          1.5222          1.5228          1.5234          1.5240
          1.5245          1.5251          1.5256          1.5261          1.5267          1.5272          1.5277
          1.5282          1.5287          1.5292          1.5297          1.5301          1.5304          1.5308
          1.5311          1.5314          1.5317          1.5320          1.5323          1.5326          1.5328
          1.5331          1.5334          1.5337          1.5339          1.5342          1.5344          1.5347
          1.5350          1.5352          1.5355          1.5357          1.5359          1.5362          1.5364
          1.5366          1.5369          1.5371          1.5373          1.5376          1.5378          1.5380
          1.5382          1.5384          1.5386          1.5387          1.5389          1.5391          1.5392
          1.5393          1.5394          1.5395          1.5396          1.5397          1.5398          1.5403
          1.5408          1.5412          1.5417          1.5422          1.5426          1.5431          1.5435
          1.5438          1.5441          1.5444          1.5447          1.5450          1.5454          1.5457
          1.5460          1.5463          1.5466          1.5469          1.5472          1.5475          1.5478
          1.5481          1.5484          1.5487          1.5490          1.5493          1.5496          1.5499
          1.5502          1.5505          1.5507          1.5510          1.5513          1.5516          1.5519
          1.5521          1.5524          1.5527          1.5530          1.5533          1.5536          1.5539
          1.5543          1.5546          1.5549          1.5552          1.5555          1.5558          1.5561
          1.5565          1.5568          1.5572          1.2761          1.2791          1.2827          1.2863
          1.2900          1.2938          1.2975          1.3017          1.3060          1.3103          1.3146
          1.3189          1.3229          1.3269          1.3307          1.3343          1.3379          1.3415
          1.3452          1.3488          1.3522          1.3556          1.3590          1.3624          1.3658
          1.3691          1.3722          1.3753          1.3784          1.3816          1.3847          1.3877
          1.3905          1.3934          1.3962          1.3991          1.4020          1.4048          1.4075
          1.4103          1.4130          1.4159          1.4188          1.4217          1.4246          1.4276
          1.4306          1.4338          1.4370          1.4403          1.4436          1.4470          1.4504
          1.4539          1.4573          1.4609          1.4646          1.4683          1.4721          1.4755
          1.4787          1.4814          1.4830          1.4847          1.4865          1.4884          1.4904
          1.4925          1.4946          1.4965          1.4985          1.5006          1.5027          1.5049
          1.5059          1.5068          1.5077          1.5086          1.5095          1.5104          1.5112
          1.5120          1.5127          1.5135          1.5142          1.5150          1.5157          1.5164
          1.5170          1.5177          1.5183          1.5190          1.5196          1.5202          1.5207
          1.5213          1.5218          1.5224          1.5229          1.5235          1.5240          1.5245
          1.5250          1.5255          1.5259          1.5263          1.5267          1.5270          1.5274
          1.5277          1.5280          1.5283          1.5286          1.5290          1.5293          1.5296
          1.5299          1.5302          1.5305          1.5307          1.5310          1.5313          1.5316
          1.5319          1.5321          1.5324          1.5327          1.5329          1.5332          1.5334
          1.5337          1.5339          1.5342          1.5344          1.5346          1.5348          1.5350
          1.5353          1.5354          1.5356          1.5358          1.5360          1.5361          1.5364
          1.5368          1.5373          1.5378          1.5382          1.5387          1.5392          1.5397
          1.5402          1.5406          1.5411          1.5416          1.5421          1.5424          1.5427
          1.5430          1.5433          1.5437          1.5440          1.5443          1.5446          1.5449
          1.5452          1.5456          1.5459          1.5462          1.5465          1.5468          1.5471
          1.5474          1.5477          1.5480          1.5483          1.5486          1.5489          1.5492
          1.5494          1.5497          1.5500          1.5503          1.5506          1.5509          1.5513
          1.5516          1.5519          1.5522          1.5525          1.5528          1.5532          1.5535
          1.5538          1.5541          1.5545          1.5548          1.5551          1.5554          1.5558
          1.5562          1.2585          1.2616          1.2653          1.2692          1.2732          1.2771
          1.2811          1.2850          1.2889          1.2933          1.2977          1.3021          1.3064
          1.3106          1.3146          1.3183          1.3220          1.3257          1.3294          1.3332
          1.3367          1.3402          1.3436          1.3470          1.3505          1.3540          1.3572
          1.3604          1.3635          1.3667          1.3699          1.3730          1.3759          1.3789
          1.3818          1.3847          1.3876          1.3905          1.3934          1.3962          1.3990
          1.4019          1.4049          1.4079          1.4109          1.4140          1.4171          1.4203
          1.4236          1.4269          1.4304          1.4338          1.4373          1.4408          1.4444
          1.4480          1.4517          1.4555          1.4593          1.4631          1.4667          1.4701
          1.4725          1.4742          1.4761          1.4781          1.4803          1.4823          1.4844
          1.4863          1.4883          1.4904          1.4926          1.4948          1.4968          1.4987
          1.5005          1.5025          1.5048          1.5057          1.5065          1.5072          1.5080
          1.5088          1.5096          1.5104          1.5111          1.5118          1.5125          1.5132
          1.5139          1.5146          1.5152          1.5158          1.5164          1.5170          1.5175
          1.5181          1.5187          1.5193          1.5198          1.5204          1.5209          1.5213
          1.5218          1.5222          1.5226          1.5230          1.5233          1.5237          1.5241
          1.5244          1.5248          1.5251          1.5254          1.5258          1.5261          1.5264
          1.5267          1.5270          1.5274          1.5277          1.5280          1.5283          1.5286
          1.5288          1.5291          1.5294          1.5297          1.5300          1.5302          1.5305
          1.5307          1.5310          1.5312          1.5315          1.5317          1.5319          1.5322
          1.5327          1.5332          1.5337          1.5342          1.5347          1.5352          1.5357
          1.5362          1.5367          1.5371          1.5376          1.5381          1.5386          1.5391
          1.5396          1.5401          1.5406          1.5410          1.5413          1.5416          1.5419
          1.5423          1.5426          1.5429          1.5432          1.5435          1.5439          1.5442
          1.5445          1.5448          1.5451          1.5454          1.5457          1.5460          1.5463
          1.5466          1.5469          1.5472          1.5475          1.5478          1.5481          1.5485
          1.5488          1.5491          1.5494          1.5498          1.5501          1.5504          1.5508
          1.5511          1.5514          1.5517          1.5521          1.5524          1.5527          1.5531
          1.5534          1.5537          1.5541          1.5544          1.5547          1.5551          1.2407
          1.2441          1.2482          1.2523          1.2566          1.2609          1.2652          1.2694
          1.2735          1.2776          1.2816          1.2861          1.2906          1.2951          1.2994
          1.3033          1.3071          1.3109          1.3146          1.3185          1.3222          1.3258
          1.3293          1.3328          1.3363          1.3398          1.3432          1.3464          1.3497
          1.3528          1.3560          1.3593          1.3624          1.3653          1.3683          1.3713
          1.3742          1.3772          1.3802          1.3831          1.3860          1.3889          1.3919
          1.3950          1.3981          1.4013          1.4044          1.4077          1.4110          1.4145
          1.4180          1.4215          1.4251          1.4287          1.4323          1.4360          1.4396
          1.4434          1.4473          1.4512          1.4550          1.4587          1.4623          1.4644
          1.4666          1.4689          1.4712          1.4734          1.4756          1.4768          1.4781
          1.4806          1.4828          1.4850          1.4871          1.4890          1.4910          1.4930
          1.4951          1.4970          1.4987          1.5002          1.5018          1.5035          1.5054
          1.5062          1.5069          1.5075          1.5082          1.5089          1.5097          1.5104
          1.5111          1.5117          1.5123          1.5128          1.5134          1.5140          1.5146
          1.5152          1.5158          1.5163          1.5168          1.5173          1.5178          1.5182
          1.5186          1.5190          1.5195          1.5199          1.5203          1.5207          1.5210
          1.5214          1.5217          1.5221          1.5224          1.5227          1.5231          1.5234
          1.5238          1.5241          1.5244          1.5247          1.5251          1.5254          1.5257
          1.5260          1.5263          1.5266          1.5269          1.5271          1.5275          1.5280
          1.5285          1.5290          1.5295          1.5300          1.5306          1.5311          1.5316
          1.5321          1.5326          1.5331          1.5336          1.5341          1.5346          1.5351
          1.5356          1.5361          1.5366          1.5371          1.5376          1.5381          1.5386
          1.5391          1.5395          1.5398          1.5401          1.5405          1.5408          1.5411
          1.5414          1.5418          1.5421          1.5424          1.5427          1.5430          1.5434
          1.5437          1.5440          1.5443          1.5446          1.5449          1.5453          1.5456
          1.5459          1.5462          1.5466          1.5469          1.5473          1.5476          1.5479
          1.5483          1.5486          1.5489          1.5493          1.5496          1.5499          1.5503
          1.5506          1.5510          1.5513          1.5516          1.5520          1.5523          1.5527
          1.5530          1.5534          1.5537          1.5541          1.2225          1.2265          1.2310
          1.2356          1.2402          1.2448          1.2494          1.2540          1.2584          1.2627
          1.2669          1.2711          1.2754          1.2800          1.2846          1.2887          1.2927
          1.2966          1.3005          1.3043          1.3082          1.3119          1.3155          1.3191
          1.3226          1.3262          1.3297          1.3330          1.3363          1.3396          1.3428
          1.3460          1.3493          1.3523          1.3554          1.3584          1.3614          1.3644
          1.3674          1.3705          1.3734          1.3764          1.3795          1.3826          1.3858
          1.3890          1.3923          1.3956          1.3990          1.4025          1.4061          1.4097
          1.4133          1.4170          1.4207          1.4244          1.4281          1.4318          1.4357
          1.4396          1.4435          1.4473          1.4510          1.4544          1.4567          1.4590
          1.4613          1.4635          1.4657          1.4678          1.4700          1.4724          1.4747
          1.4771          1.4783          1.4796          1.4808          1.4835          1.4856          1.4876
          1.4893          1.4909          1.4927          1.4946          1.4964          1.4980          1.4993
          1.5006          1.5019          1.5034          1.5056          1.5064          1.5071          1.5077
          1.5082          1.5087          1.5092          1.5099          1.5105          1.5112          1.5118
          1.5123          1.5128          1.5132          1.5137          1.5142          1.5146          1.5151
          1.5156          1.5161          1.5166          1.5169          1.5173          1.5176          1.5179
          1.5183          1.5186          1.5190          1.5194          1.5198          1.5202          1.5205
          1.5208          1.5212          1.5215          1.5219          1.5224          1.5230          1.5235
          1.5241          1.5246          1.5251          1.5257          1.5262          1.5267          1.5272
          1.5278          1.5283          1.5288          1.5293          1.5299          1.5304          1.5309
          1.5314          1.5319          1.5324          1.5329          1.5334          1.5339          1.5344
          1.5349          1.5354          1.5359          1.5364          1.5369          1.5375          1.5379
          1.5382          1.5386          1.5389          1.5392          1.5396          1.5399          1.5402
          1.5406          1.5409          1.5412          1.5416          1.5419          1.5422          1.5425
          1.5429          1.5432          1.5436          1.5439          1.5443          1.5446          1.5450
          1.5453          1.5457          1.5460          1.5464          1.5467          1.5471          1.5474
          1.5478          1.5481          1.5485          1.5488          1.5491          1.5495          1.5498
          1.5502          1.5505          1.5509          1.5512          1.5515          1.5519          1.5522
          1.5525          1.5529          1.2055          1.2097          1.2145          1.2194          1.2244
          1.2293          1.2342          1.2390          1.2437          1.2484          1.2528          1.2572
          1.2615          1.2658          1.2705          1.2749          1.2790          1.2830          1.2870
          1.2909          1.2949          1.2987          1.3024          1.3061          1.3097          1.3132
          1.3169          1.3203          1.3237          1.3270          1.3303          1.3335          1.3368
          1.3400          1.3431          1.3461          1.3492          1.3522          1.3553          1.3585
          1.3615          1.3645          1.3676          1.3708          1.3740          1.3774          1.3807
          1.3841          1.3876          1.3911          1.3947          1.3984          1.4021          1.4059
          1.4096          1.4134          1.4171          1.4209          1.4247          1.4286          1.4325
          1.4364          1.4402          1.4438          1.4467          1.4490          1.4513          1.4535
          1.4558          1.4580          1.4602          1.4625          1.4649          1.4671          1.4693
          1.4715          1.4737          1.4759          1.4782          1.4794          1.4805          1.4816
          1.4828          1.4851          1.4869          1.4885          1.4898          1.4911          1.4924
          1.4940          1.4957          1.4974          1.4988          1.5000          1.5011          1.5020
          1.5031          1.5044          1.5062          1.5069          1.5075          1.5080          1.5085
          1.5089          1.5094          1.5099          1.5104          1.5110          1.5115          1.5120
          1.5125          1.5129          1.5132          1.5135          1.5138          1.5142          1.5146
          1.5153          1.5159          1.5165          1.5171          1.5176          1.5182          1.5188
          1.5193          1.5199          1.5204          1.5210          1.5216          1.5221          1.5227
          1.5232          1.5237          1.5243          1.5248          1.5253          1.5259          1.5264
          1.5269          1.5274          1.5280          1.5285          1.5290          1.5295          1.5300
          1.5306          1.5311          1.5316          1.5321          1.5326          1.5331          1.5336
          1.5342          1.5347          1.5352          1.5357          1.5362          1.5365          1.5369
          1.5372          1.5376          1.5379          1.5383          1.5386          1.5390          1.5393
          1.5396          1.5400          1.5404          1.5407          1.5411          1.5415          1.5418
          1.5422          1.5426          1.5429          1.5433          1.5437          1.5440          1.5444
          1.5447          1.5451          1.5455          1.5458          1.5462          1.5465          1.5469
          1.5472          1.5476          1.5479          1.5482          1.5486          1.5489          1.5492
          1.5496          1.5499          1.5503          1.5506          1.5509          1.5513          1.5518
          1.1913          1.1959          1.2009          1.2058          1.2107          1.2155          1.2205
          1.2256          1.2305          1.2354          1.2400          1.2446          1.2491          1.2537
          1.2581          1.2624          1.2666          1.2707          1.2748          1.2788          1.2828
          1.2867          1.2904          1.2942          1.2978          1.3015          1.3051          1.3086
          1.3121          1.3154          1.3188          1.3221          1.3254          1.3286          1.3317
          1.3348          1.3379          1.3410          1.3442          1.3473          1.3504          1.3535
          1.3567          1.3599          1.3632          1.3666          1.3700          1.3734          1.3769
          1.3805          1.3842          1.3879          1.3917          1.3955          1.3993          1.4031
          1.4069          1.4107          1.4145          1.4185          1.4224          1.4262          1.4300
          1.4336          1.4366          1.4390          1.4413          1.4436          1.4458          1.4481
          1.4504          1.4527          1.4550          1.4572          1.4595          1.4616          1.4639
          1.4661          1.4683          1.4704          1.4724          1.4743          1.4763          1.4788
          1.4799          1.4809          1.4817          1.4826          1.4835          1.4846          1.4857
          1.4868          1.4892          1.4905          1.4915          1.4925          1.4937          1.4951
          1.4964          1.4978          1.4989          1.4998          1.5006          1.5014          1.5023
          1.5034          1.5046          1.5060          1.5077          1.5084          1.5090          1.5096
          1.5102          1.5107          1.5113          1.5119          1.5125          1.5132          1.5138
          1.5144          1.5150          1.5155          1.5161          1.5166          1.5172          1.5178
          1.5183          1.5189          1.5195          1.5201          1.5206          1.5212          1.5217
          1.5222          1.5228          1.5233          1.5239          1.5244          1.5250          1.5255
          1.5260          1.5266          1.5271          1.5276          1.5281          1.5287          1.5292
          1.5297          1.5303          1.5308          1.5313          1.5318          1.5324          1.5329
          1.5334          1.5339          1.5345          1.5348          1.5352          1.5355          1.5359
          1.5363          1.5366          1.5370          1.5374          1.5378          1.5381          1.5385
          1.5389          1.5393          1.5396          1.5400          1.5404          1.5408          1.5411
          1.5415          1.5419          1.5422          1.5426          1.5430          1.5433          1.5437
          1.5440          1.5444          1.5447          1.5451          1.5455          1.5458          1.5462
          1.5465          1.5469          1.5472          1.5476          1.5479          1.5483          1.5486
          1.5490          1.5493          1.5497          1.5500          1.5506          1.1778          1.1828
          1.1879          1.1928          1.1977          1.2026          1.2079          1.2130          1.2181
          1.2228          1.2274          1.2321          1.2368          1.2414          1.2458          1.2501
          1.2544          1.2586          1.2628          1.2669          1.2709          1.2749          1.2787
          1.2826          1.2864          1.2901          1.2937          1.2973          1.3008          1.3042
          1.3076          1.3110          1.3143          1.3175          1.3207          1.3238          1.3270
          1.3301          1.3333          1.3365          1.3396          1.3428          1.3460          1.3493
          1.3526          1.3561          1.3595          1.3630          1.3666          1.3703          1.3740
          1.3778          1.3816          1.3854          1.3892          1.3931          1.3969          1.4008
          1.4047          1.4087          1.4126          1.4164          1.4200          1.4233          1.4264
          1.4288          1.4311          1.4334          1.4357          1.4379          1.4402          1.4425
          1.4448          1.4471          1.4493          1.4516          1.4538          1.4561          1.4583
          1.4604          1.4624          1.4644          1.4665          1.4685          1.4704          1.4721
          1.4736          1.4750          1.4766          1.4783          1.4805          1.4816          1.4825
          1.4834          1.4842          1.4849          1.4858          1.4867          1.4876          1.4886
          1.4894          1.4901          1.4908          1.4915          1.4923          1.4941          1.4953
          1.4968          1.4983          1.4997          1.5009          1.5019          1.5028          1.5037
          1.5046          1.5057          1.5070          1.5087          1.5095          1.5103          1.5109
          1.5115          1.5120          1.5126          1.5132          1.5139          1.5147          1.5154
          1.5162          1.5168          1.5174          1.5180          1.5186          1.5192          1.5197
          1.5204          1.5210          1.5216          1.5222          1.5228          1.5233          1.5239
          1.5245          1.5250          1.5255          1.5261          1.5266          1.5272          1.5277
          1.5282          1.5288          1.5293          1.5298          1.5303          1.5308          1.5314
          1.5319          1.5324          1.5330          1.5336          1.5342          1.5346          1.5350
          1.5354          1.5357          1.5361          1.5365          1.5368          1.5372          1.5376
          1.5380          1.5384          1.5388          1.5391          1.5395          1.5399          1.5403
          1.5406          1.5410          1.5414          1.5418          1.5422          1.5425          1.5429
          1.5433          1.5436          1.5440          1.5444          1.5447          1.5451          1.5455
          1.5458          1.5462          1.5466          1.5469          1.5473          1.5477          1.5481
          1.5484          1.5488          1.5494          1.1651          1.1703          1.1754          1.1804
          1.1854          1.1904          1.1957          1.2009          1.2057          1.2103          1.2150
          1.2198          1.2245          1.2290          1.2333          1.2376          1.2420          1.2463
          1.2505          1.2546          1.2586          1.2626          1.2666          1.2704          1.2743
          1.2780          1.2816          1.2852          1.2888          1.2923          1.2958          1.2992
          1.3025          1.3058          1.3091          1.3123          1.3156          1.3188          1.3220
          1.3252          1.3285          1.3317          1.3351          1.3384          1.3419          1.3455
          1.3490          1.3526          1.3562          1.3599          1.3637          1.3675          1.3714
          1.3752          1.3791          1.3830          1.3869          1.3908          1.3948          1.3988
          1.4025          1.4061          1.4097          1.4131          1.4161          1.4184          1.4208
          1.4231          1.4253          1.4276          1.4298          1.4320          1.4342          1.4365
          1.4388          1.4410          1.4433          1.4455          1.4477          1.4498          1.4519
          1.4539          1.4560          1.4580          1.4599          1.4617          1.4633          1.4649
          1.4666          1.4683          1.4702          1.4719          1.4735          1.4749          1.4763
          1.4776          1.4790          1.4805          1.4824          1.4833          1.4841          1.4848
          1.4855          1.4862          1.4869          1.4877          1.4886          1.4896          1.4907
          1.4917          1.4926          1.4934          1.4941          1.4948          1.4956          1.4965
          1.4975          1.4996          1.5010          1.5023          1.5034          1.5043          1.5052
          1.5062          1.5073          1.5084          1.5098          1.5106          1.5114          1.5121
          1.5127          1.5133          1.5138          1.5144          1.5150          1.5157          1.5163
          1.5170          1.5176          1.5183          1.5189          1.5194          1.5200          1.5206
          1.5212          1.5217          1.5223          1.5229          1.5234          1.5240          1.5245
          1.5251          1.5257          1.5262          1.5268          1.5273          1.5279          1.5285
          1.5291          1.5297          1.5303          1.5309          1.5315          1.5321          1.5327
          1.5332          1.5338          1.5344          1.5350          1.5356          1.5362          1.5367
          1.5371          1.5375          1.5379          1.5383          1.5387          1.5391          1.5395
          1.5399          1.5403          1.5406          1.5410          1.5414          1.5418          1.5422
          1.5426          1.5430          1.5433          1.5437          1.5441          1.5445          1.5449
          1.5452          1.5456          1.5460          1.5464          1.5468          1.5472          1.5475
          1.5482          1.1531          1.1581          1.1631          1.1681          1.1731          1.1781
          1.1834          1.1881          1.1928          1.1974          1.2022          1.2070          1.2115
          1.2158          1.2202          1.2246          1.2290          1.2333          1.2374          1.2415
          1.2456          1.2497          1.2536          1.2575          1.2613          1.2650          1.2687
          1.2724          1.2761          1.2796          1.2831          1.2865          1.2898          1.2932
          1.2965          1.2999          1.3032          1.3064          1.3097          1.3130          1.3163
          1.3197          1.3231          1.3265          1.3300          1.3336          1.3372          1.3409
          1.3447          1.3485          1.3524          1.3563          1.3603          1.3643          1.3684
          1.3724          1.3764          1.3804          1.3843          1.3881          1.3919          1.3955
          1.3991          1.4025          1.4054          1.4078          1.4102          1.4125          1.4147
          1.4170          1.4191          1.4213          1.4235          1.4257          1.4280          1.4303
          1.4325          1.4347          1.4368          1.4389          1.4410          1.4431          1.4451
          1.4471          1.4490          1.4508          1.4525          1.4542          1.4560          1.4577
          1.4595          1.4612          1.4628          1.4643          1.4657          1.4671          1.4686
          1.4701          1.4717          1.4731          1.4744          1.4756          1.4768          1.4781
          1.4794          1.4808          1.4823          1.4836          1.4851          1.4861          1.4870
          1.4879          1.4887          1.4895          1.4903          1.4912          1.4922          1.4932
          1.4942          1.4951          1.4959          1.4967          1.4974          1.4982          1.4990
          1.4999          1.5009          1.5019          1.5038          1.5050          1.5061          1.5071
          1.5080          1.5090          1.5102          1.5109          1.5116          1.5123          1.5130
          1.5137          1.5143          1.5149          1.5155          1.5161          1.5167          1.5173
          1.5179          1.5185          1.5191          1.5197          1.5203          1.5209          1.5214
          1.5220          1.5226          1.5232          1.5238          1.5244          1.5250          1.5257
          1.5263          1.5270          1.5276          1.5282          1.5288          1.5294          1.5300
          1.5307          1.5313          1.5319          1.5326          1.5332          1.5339          1.5345
          1.5351          1.5357          1.5363          1.5369          1.5375          1.5381          1.5387
          1.5391          1.5395          1.5399          1.5403          1.5407          1.5411          1.5415
          1.5419          1.5423          1.5427          1.5431          1.5435          1.5439          1.5443
          1.5447          1.5451          1.5455          1.5459          1.5463          1.5469          1.1423
          1.1469          1.1517          1.1565          1.1613          1.1663          1.1710          1.1756
          1.1802          1.1848          1.1896          1.1940          1.1984          1.2028          1.2071
          1.2116          1.2159          1.2202          1.2244          1.2285          1.2327          1.2368
          1.2407          1.2445          1.2483          1.2521          1.2559          1.2597          1.2633
          1.2668          1.2703          1.2737          1.2772          1.2806          1.2840          1.2874
          1.2907          1.2941          1.2974          1.3008          1.3043          1.3077          1.3111
          1.3146          1.3182          1.3218          1.3255          1.3293          1.3331          1.3370
          1.3409          1.3449          1.3490          1.3531          1.3573          1.3614          1.3654
          1.3694          1.3734          1.3773          1.3811          1.3848          1.3884          1.3919
          1.3948          1.3974          1.3999          1.4024          1.4048          1.4072          1.4096
          1.4119          1.4141          1.4163          1.4185          1.4207          1.4228          1.4249
          1.4271          1.4291          1.4312          1.4332          1.4352          1.4371          1.4390
          1.4409          1.4427          1.4444          1.4462          1.4479          1.4497          1.4513
          1.4530          1.4545          1.4560          1.4575          1.4591          1.4607          1.4622
          1.4637          1.4651          1.4665          1.4678          1.4691          1.4705          1.4719
          1.4734          1.4747          1.4759          1.4771          1.4782          1.4793          1.4804
          1.4814          1.4825          1.4836          1.4849          1.4861          1.4874          1.4885
          1.4896          1.4906          1.4916          1.4926          1.4937          1.4949          1.4962
          1.4972          1.4981          1.4990          1.4998          1.5006          1.5013          1.5021
          1.5029          1.5038          1.5046          1.5055          1.5070          1.5082          1.5093
          1.5104          1.5113          1.5119          1.5126          1.5132          1.5138          1.5144
          1.5150          1.5156          1.5162          1.5168          1.5175          1.5181          1.5187
          1.5192          1.5199          1.5205          1.5212          1.5219          1.5225          1.5232
          1.5238          1.5244          1.5251          1.5257          1.5264          1.5271          1.5277
          1.5284          1.5291          1.5298          1.5304          1.5311          1.5318          1.5324
          1.5330          1.5337          1.5343          1.5350          1.5356          1.5363          1.5369
          1.5375          1.5381          1.5387          1.5393          1.5399          1.5405          1.5410
          1.5414          1.5418          1.5422          1.5426          1.5430          1.5434          1.5438
          1.5442          1.5446          1.5450          1.5456          1.1249          1.1294          1.1342
          1.1390          1.1438          1.1487          1.1535          1.1581          1.1627          1.1673
          1.1720          1.1764          1.1808          1.1852          1.1896          1.1940          1.1984
          1.2027          1.2069          1.2112          1.2154          1.2195          1.2235          1.2275
          1.2314          1.2352          1.2390          1.2429          1.2465          1.2502          1.2538
          1.2573          1.2608          1.2643          1.2678          1.2713          1.2747          1.2782
          1.2817          1.2852          1.2888          1.2923          1.2959          1.2994          1.3031
          1.3068          1.3106          1.3145          1.3184          1.3223          1.3264          1.3305
          1.3347          1.3389          1.3431          1.3473          1.3514          1.3555          1.3595
          1.3635          1.3674          1.3712          1.3748          1.3784          1.3819          1.3849
          1.3875          1.3901          1.3927          1.3952          1.3976          1.4000          1.4024
          1.4047          1.4071          1.4094          1.4117          1.4140          1.4164          1.4185
          1.4206          1.4226          1.4246          1.4265          1.4284          1.4303          1.4322
          1.4340          1.4357          1.4375          1.4392          1.4409          1.4426          1.4442
          1.4458          1.4473          1.4489          1.4505          1.4520          1.4536          1.4550
          1.4565          1.4579          1.4593          1.4607          1.4622          1.4637          1.4652
          1.4665          1.4677          1.4689          1.4701          1.4712          1.4724          1.4735
          1.4747          1.4760          1.4772          1.4784          1.4796          1.4808          1.4819
          1.4830          1.4841          1.4853          1.4865          1.4878          1.4891          1.4903
          1.4915          1.4925          1.4936          1.4946          1.4956          1.4967          1.4977
          1.4988          1.5000          1.5012          1.5023          1.5034          1.5045          1.5054
          1.5062          1.5070          1.5077          1.5085          1.5093          1.5100          1.5109
          1.5123          1.5129          1.5136          1.5142          1.5148          1.5154          1.5161
          1.5167          1.5174          1.5181          1.5188          1.5194          1.5200          1.5207
          1.5214          1.5221          1.5228          1.5235          1.5242          1.5249          1.5256
          1.5263          1.5270          1.5277          1.5284          1.5291          1.5298          1.5304
          1.5311          1.5318          1.5325          1.5331          1.5338          1.5345          1.5351
          1.5357          1.5364          1.5370          1.5376          1.5383          1.5389          1.5395
          1.5401          1.5407          1.5413          1.5419          1.5425          1.5429          1.5434
          1.5438          1.5443          1.1064          1.1107          1.1153          1.1201          1.1249
          1.1297          1.1346          1.1394          1.1440          1.1487          1.1533          1.1580
          1.1626          1.1670          1.1715          1.1759          1.1804          1.1848          1.1892
          1.1935          1.1978          1.2020          1.2062          1.2102          1.2142          1.2182
          1.2221          1.2259          1.2297          1.2334          1.2371          1.2407          1.2443
          1.2479          1.2514          1.2549          1.2585          1.2621          1.2658          1.2694
          1.2731          1.2767          1.2804          1.2841          1.2878          1.2916          1.2955
          1.2994          1.3034          1.3075          1.3116          1.3159          1.3202          1.3245
          1.3288          1.3330          1.3372          1.3413          1.3454          1.3494          1.3534
          1.3573          1.3611          1.3648          1.3684          1.3718          1.3757          1.3781
          1.3805          1.3829          1.3853          1.3880          1.3904          1.3928          1.3952
          1.3975          1.3999          1.4022          1.4046          1.4069          1.4092          1.4114
          1.4136          1.4157          1.4178          1.4199          1.4217          1.4236          1.4253
          1.4271          1.4289          1.4306          1.4323          1.4340          1.4356          1.4372
          1.4387          1.4403          1.4419          1.4434          1.4449          1.4464          1.4479
          1.4494          1.4510          1.4525          1.4540          1.4555          1.4570          1.4584
          1.4597          1.4609          1.4622          1.4634          1.4647          1.4659          1.4672
          1.4685          1.4697          1.4710          1.4722          1.4734          1.4746          1.4758
          1.4771          1.4783          1.4796          1.4808          1.4821          1.4833          1.4844
          1.4856          1.4867          1.4878          1.4889          1.4900          1.4911          1.4923
          1.4935          1.4947          1.4959          1.4970          1.4981          1.4992          1.5001
          1.5011          1.5020          1.5030          1.5039          1.5049          1.5059          1.5069
          1.5078          1.5088          1.5098          1.5108          1.5120          1.5131          1.5140
          1.5146          1.5153          1.5159          1.5166          1.5172          1.5179          1.5186
          1.5193          1.5200          1.5207          1.5214          1.5221          1.5229          1.5236
          1.5244          1.5251          1.5258          1.5265          1.5272          1.5279          1.5286
          1.5293          1.5300          1.5307          1.5314          1.5321          1.5327          1.5334
          1.5341          1.5347          1.5354          1.5360          1.5366          1.5373          1.5380
          1.5387          1.5394          1.5400          1.5407          1.5414          1.5421          1.5429
          1.0878          1.0920          1.0967          1.1013          1.1061          1.1110          1.1159
          1.1208          1.1257          1.1305          1.1352          1.1400          1.1447          1.1495
          1.1540          1.1585          1.1631          1.1676          1.1722          1.1766          1.1810
          1.1854          1.1898          1.1942          1.1983          1.2023          1.2063          1.2103
          1.2143          1.2182          1.2220          1.2258          1.2295          1.2331          1.2369
          1.2406          1.2443          1.2479          1.2516          1.2553          1.2590          1.2629
          1.2665          1.2703          1.2740          1.2778          1.2817          1.2857          1.2897
          1.2937          1.2978          1.3020          1.3065          1.3109          1.3152          1.3195
          1.3237          1.3278          1.3319          1.3360          1.3400          1.3440          1.3479
          1.3518          1.3554          1.3590          1.3624          1.3655          1.3700          1.3724
          1.3748          1.3773          1.3797          1.3820          1.3843          1.3865          1.3887
          1.3910          1.3932          1.3955          1.3979          1.4002          1.4024          1.4046
          1.4067          1.4088          1.4108          1.4128          1.4147          1.4166          1.4186
          1.4205          1.4224          1.4241          1.4257          1.4273          1.4289          1.4305
          1.4320          1.4336          1.4352          1.4367          1.4383          1.4399          1.4414
          1.4430          1.4445          1.4461          1.4476          1.4491          1.4507          1.4520
          1.4533          1.4546          1.4560          1.4573          1.4586          1.4599          1.4613
          1.4625          1.4638          1.4651          1.4664          1.4677          1.4689          1.4702
          1.4715          1.4728          1.4740          1.4753          1.4765          1.4777          1.4789
          1.4801          1.4812          1.4824          1.4836          1.4847          1.4859          1.4872
          1.4884          1.4896          1.4907          1.4918          1.4929          1.4940          1.4950
          1.4960          1.4971          1.4983          1.4995          1.5007          1.5018          1.5030
          1.5041          1.5053          1.5064          1.5076          1.5088          1.5099          1.5110
          1.5121          1.5132          1.5143          1.5155          1.5165          1.5172          1.5179
          1.5186          1.5193          1.5200          1.5208          1.5215          1.5222          1.5229
          1.5237          1.5244          1.5251          1.5258          1.5265          1.5272          1.5279
          1.5287          1.5294          1.5301          1.5308          1.5315          1.5322          1.5329
          1.5336          1.5343          1.5350          1.5357          1.5364          1.5371          1.5378
          1.5385          1.5392          1.5399          1.5406          1.5415          1.0693          1.0733
          1.0780          1.0828          1.0878          1.0927          1.0977          1.1027          1.1078
          1.1128          1.1177          1.1226          1.1274          1.1323          1.1372          1.1419
          1.1465          1.1511          1.1558          1.1605          1.1650          1.1695          1.1739
          1.1784          1.1829          1.1871          1.1913          1.1953          1.1994          1.2035
          1.2076          1.2114          1.2153          1.2191          1.2228          1.2268          1.2307
          1.2344          1.2382          1.2420          1.2458          1.2497          1.2537          1.2575
          1.2614          1.2653          1.2693          1.2733          1.2776          1.2819          1.2862
          1.2904          1.2946          1.2989          1.3031          1.3074          1.3114          1.3154
          1.3194          1.3233          1.3273          1.3311          1.3354          1.3393          1.3430
          1.3465          1.3500          1.3534          1.3573          1.3622          1.3646          1.3671
          1.3696          1.3720          1.3743          1.3766          1.3789          1.3811          1.3834
          1.3856          1.3879          1.3900          1.3922          1.3942          1.3962          1.3982
          1.4002          1.4021          1.4040          1.4059          1.4077          1.4099          1.4118
          1.4136          1.4154          1.4171          1.4188          1.4205          1.4222          1.4238
          1.4255          1.4273          1.4289          1.4305          1.4321          1.4337          1.4353
          1.4369          1.4384          1.4400          1.4416          1.4432          1.4446          1.4460
          1.4474          1.4488          1.4502          1.4515          1.4529          1.4542          1.4556
          1.4569          1.4582          1.4595          1.4608          1.4622          1.4635          1.4648
          1.4661          1.4674          1.4686          1.4699          1.4712          1.4724          1.4736
          1.4748          1.4760          1.4773          1.4786          1.4799          1.4812          1.4825
          1.4838          1.4851          1.4864          1.4876          1.4888          1.4900          1.4912
          1.4924          1.4936          1.4948          1.4960          1.4972          1.4984          1.4996
          1.5008          1.5021          1.5033          1.5044          1.5056          1.5068          1.5079
          1.5091          1.5104          1.5116          1.5128          1.5140          1.5152          1.5164
          1.5177          1.5188          1.5195          1.5203          1.5210          1.5217          1.5224
          1.5232          1.5239          1.5246          1.5253          1.5261          1.5268          1.5276
          1.5283          1.5290          1.5297          1.5305          1.5312          1.5319          1.5326
          1.5333          1.5340          1.5348          1.5355          1.5362          1.5369          1.5376
          1.5383          1.5391          1.5400          1.0507          1.0547          1.0596          1.0646
          1.0696          1.0748          1.0800          1.0852          1.0904          1.0956          1.1007
          1.1059          1.1108          1.1158          1.1208          1.1257          1.1306          1.1353
          1.1400          1.1449          1.1496          1.1543          1.1589          1.1634          1.1680
          1.1725          1.1769          1.1811          1.1853          1.1894          1.1936          1.1978
          1.2018          1.2057          1.2095          1.2135          1.2175          1.2216          1.2254
          1.2293          1.2331          1.2371          1.2412          1.2454          1.2493          1.2533
          1.2574          1.2615          1.2658          1.2703          1.2747          1.2792          1.2835
          1.2878          1.2920          1.2962          1.3006          1.3047          1.3088          1.3128
          1.3167          1.3207          1.3246          1.3284          1.3320          1.3354          1.3387
          1.3419          1.3450          1.3481          1.3531          1.3573          1.3598          1.3623
          1.3646          1.3670          1.3693          1.3716          1.3739          1.3761          1.3784
          1.3806          1.3827          1.3848          1.3868          1.3889          1.3908          1.3928
          1.3947          1.3966          1.3985          1.4003          1.4021          1.4039          1.4056
          1.4073          1.4089          1.4106          1.4123          1.4139          1.4156          1.4173
          1.4191          1.4208          1.4225          1.4243          1.4260          1.4277          1.4294
          1.4311          1.4327          1.4344          1.4361          1.4376          1.4390          1.4405
          1.4419          1.4433          1.4447          1.4461          1.4474          1.4488          1.4502
          1.4516          1.4531          1.4545          1.4559          1.4573          1.4587          1.4601
          1.4615          1.4629          1.4643          1.4656          1.4670          1.4683          1.4696
          1.4709          1.4723          1.4736          1.4749          1.4763          1.4776          1.4789
          1.4802          1.4815          1.4827          1.4840          1.4852          1.4865          1.4877
          1.4890          1.4902          1.4915          1.4927          1.4940          1.4952          1.4965
          1.4977          1.4989          1.5002          1.5014          1.5026          1.5039          1.5051
          1.5064          1.5077          1.5089          1.5102          1.5114          1.5127          1.5141
          1.5154          1.5166          1.5179          1.5192          1.5206          1.5213          1.5220
          1.5227          1.5235          1.5242          1.5250          1.5257          1.5265          1.5272
          1.5280          1.5287          1.5294          1.5302          1.5309          1.5316          1.5324
          1.5331          1.5339          1.5346          1.5353          1.5360          1.5368          1.5375
          1.5385          1.0322          1.0363          1.0413          1.0466          1.0521          1.0573
          1.0627          1.0681          1.0735          1.0789          1.0842          1.0895          1.0948
          1.0999          1.1050          1.1101          1.1152          1.1202          1.1250          1.1299
          1.1348          1.1397          1.1444          1.1491          1.1537          1.1584          1.1630
          1.1675          1.1718          1.1760          1.1803          1.1846          1.1888          1.1928
          1.1968          1.2008          1.2049          1.2091          1.2132          1.2171          1.2211
          1.2251          1.2292          1.2335          1.2377          1.2418          1.2459          1.2501
          1.2545          1.2590          1.2635          1.2680          1.2726          1.2770          1.2812
          1.2855          1.2897          1.2941          1.2984          1.3024          1.3064          1.3104
          1.3142          1.3181          1.3220          1.3255          1.3289          1.3322          1.3355
          1.3387          1.3420          1.3464          1.3503          1.3528          1.3552          1.3576
          1.3600          1.3623          1.3646          1.3669          1.3691          1.3714          1.3735
          1.3757          1.3777          1.3798          1.3818          1.3837          1.3857          1.3876
          1.3895          1.3914          1.3932          1.3950          1.3967          1.3984          1.4001
          1.4017          1.4034          1.4051          1.4069          1.4086          1.4103          1.4120
          1.4138          1.4155          1.4172          1.4188          1.4205          1.4223          1.4242
          1.4261          1.4279          1.4296          1.4313          1.4329          1.4345          1.4361
          1.4376          1.4391          1.4405          1.4420          1.4435          1.4449          1.4464
          1.4478          1.4493          1.4507          1.4521          1.4536          1.4550          1.4564
          1.4578          1.4592          1.4606          1.4619          1.4633          1.4646          1.4660
          1.4673          1.4687          1.4701          1.4714          1.4727          1.4741          1.4754
          1.4767          1.4780          1.4793          1.4806          1.4819          1.4832          1.4845
          1.4858          1.4870          1.4883          1.4896          1.4909          1.4922          1.4934
          1.4947          1.4960          1.4972          1.4985          1.4998          1.5011          1.5024
          1.5037          1.5050          1.5063          1.5077          1.5090          1.5104          1.5117
          1.5130          1.5144          1.5157          1.5171          1.5183          1.5196          1.5209
          1.5222          1.5232          1.5239          1.5247          1.5254          1.5262          1.5269
          1.5277          1.5284          1.5292          1.5299          1.5307          1.5314          1.5322
          1.5330          1.5337          1.5345          1.5352          1.5360          1.5370          1.0136
          1.0181          1.0235          1.0290          1.0346          1.0404          1.0460          1.0516
          1.0572          1.0628          1.0684          1.0738          1.0793          1.0847          1.0900
          1.0952          1.1005          1.1057          1.1108          1.1157          1.1207          1.1257
          1.1307          1.1355          1.1403          1.1450          1.1497          1.1544          1.1590
          1.1633          1.1676          1.1720          1.1764          1.1807          1.1848          1.1888
          1.1930          1.1972          1.2014          1.2056          1.2097          1.2137          1.2179
          1.2222          1.2265          1.2309          1.2351          1.2393          1.2437          1.2482
          1.2527          1.2573          1.2619          1.2664          1.2709          1.2751          1.2794
          1.2837          1.2880          1.2923          1.2964          1.3003          1.3042          1.3080
          1.3119          1.3156          1.3192          1.3227          1.3260          1.3294          1.3327
          1.3361          1.3394          1.3437          1.3462          1.3486          1.3510          1.3534
          1.3557          1.3580          1.3603          1.3625          1.3647          1.3669          1.3690
          1.3710          1.3731          1.3751          1.3771          1.3790          1.3809          1.3828
          1.3846          1.3864          1.3882          1.3899          1.3916          1.3934          1.3952
          1.3971          1.3989          1.4007          1.4025          1.4043          1.4062          1.4080
          1.4098          1.4117          1.4134          1.4151          1.4168          1.4186          1.4203
          1.4221          1.4239          1.4256          1.4272          1.4289          1.4305          1.4321
          1.4337          1.4353          1.4369          1.4383          1.4398          1.4413          1.4428
          1.4442          1.4457          1.4471          1.4485          1.4500          1.4514          1.4528
          1.4542          1.4556          1.4570          1.4584          1.4598          1.4612          1.4626
          1.4640          1.4654          1.4667          1.4681          1.4694          1.4708          1.4721
          1.4735          1.4748          1.4761          1.4775          1.4788          1.4801          1.4814
          1.4827          1.4840          1.4854          1.4867          1.4880          1.4893          1.4906
          1.4919          1.4932          1.4946          1.4959          1.4972          1.4985          1.4999
          1.5012          1.5026          1.5040          1.5053          1.5067          1.5081          1.5094
          1.5108          1.5122          1.5135          1.5149          1.5162          1.5176          1.5189
          1.5202          1.5215          1.5228          1.5241          1.5252          1.5259          1.5267
          1.5275          1.5282          1.5290          1.5298          1.5306          1.5313          1.5321
          1.5329          1.5336          1.5344          1.5354          0.9953          1.0003          1.0061
          1.0121          1.0180          1.0241          1.0302          1.0361          1.0419          1.0477
          1.0535          1.0593          1.0649          1.0705          1.0761          1.0815          1.0869
          1.0923          1.0976          1.1028          1.1079          1.1130          1.1180          1.1231
          1.1280          1.1328          1.1377          1.1424          1.1472          1.1518          1.1562
          1.1606          1.1651          1.1694          1.1738          1.1780          1.1822          1.1864
          1.1907          1.1950          1.1993          1.2034          1.2076          1.2119          1.2163
          1.2207          1.2252          1.2294          1.2337          1.2383          1.2428          1.2474
          1.2520          1.2565          1.2611          1.2656          1.2699          1.2741          1.2783
          1.2826          1.2869          1.2910          1.2949          1.2987          1.3024          1.3062
          1.3100          1.3136          1.3171          1.3205          1.3239          1.3273          1.3306
          1.3341          1.3375          1.3402          1.3427          1.3451          1.3474          1.3498
          1.3521          1.3544          1.3567          1.3589          1.3611          1.3633          1.3654
          1.3675          1.3696          1.3716          1.3736          1.3756          1.3775          1.3794
          1.3813          1.3831          1.3849          1.3868          1.3886          1.3904          1.3922
          1.3940          1.3958          1.3977          1.3995          1.4012          1.4029          1.4046
          1.4063          1.4080          1.4097          1.4115          1.4133          1.4151          1.4169
          1.4187          1.4204          1.4220          1.4237          1.4253          1.4269          1.4285
          1.4301          1.4317          1.4333          1.4349          1.4364          1.4380          1.4395
          1.4410          1.4424          1.4439          1.4453          1.4468          1.4482          1.4496
          1.4511          1.4525          1.4539          1.4553          1.4567          1.4581          1.4595
          1.4609          1.4623          1.4637          1.4651          1.4665          1.4678          1.4692
          1.4706          1.4719          1.4733          1.4746          1.4760          1.4773          1.4786
          1.4800          1.4813          1.4827          1.4840          1.4854          1.4867          1.4881
          1.4894          1.4908          1.4921          1.4935          1.4948          1.4962          1.4976
          1.4990          1.5004          1.5017          1.5031          1.5045          1.5059          1.5073
          1.5087          1.5101          1.5115          1.5129          1.5143          1.5157          1.5170
          1.5184          1.5197          1.5211          1.5224          1.5237          1.5250          1.5263
          1.5274          1.5281          1.5289          1.5297          1.5305          1.5313          1.5321
          1.5328          1.5338          0.9766          0.9822          0.9885          0.9950          1.0015
          1.0079          1.0143          1.0206          1.0268          1.0329          1.0389          1.0449
          1.0508          1.0567          1.0624          1.0681          1.0737          1.0792          1.0847
          1.0901          1.0954          1.1006          1.1058          1.1110          1.1161          1.1211
          1.1260          1.1308          1.1357          1.1404          1.1451          1.1496          1.1541
          1.1586          1.1630          1.1674          1.1717          1.1760          1.1803          1.1847
          1.1890          1.1934          1.1976          1.2019          1.2063          1.2108          1.2153
          1.2197          1.2240          1.2285          1.2331          1.2376          1.2422          1.2468
          1.2513          1.2558          1.2603          1.2646          1.2688          1.2730          1.2772
          1.2814          1.2855          1.2894          1.2931          1.2968          1.3006          1.3043
          1.3080          1.3116          1.3150          1.3184          1.3218          1.3252          1.3287
          1.3322          1.3355          1.3379          1.3404          1.3428          1.3451          1.3474
          1.3497          1.3520          1.3542          1.3564          1.3585          1.3606          1.3627
          1.3648          1.3668          1.3687          1.3707          1.3726          1.3745          1.3763
          1.3782          1.3801          1.3819          1.3837          1.3855          1.3873          1.3890
          1.3907          1.3924          1.3940          1.3957          1.3975          1.3992          1.4009
          1.4027          1.4045          1.4063          1.4081          1.4099          1.4117          1.4135
          1.4152          1.4169          1.4185          1.4202          1.4218          1.4234          1.4250
          1.4266          1.4282          1.4298          1.4314          1.4329          1.4345          1.4360
          1.4376          1.4392          1.4407          1.4422          1.4437          1.4451          1.4466
          1.4480          1.4494          1.4509          1.4523          1.4537          1.4551          1.4566
          1.4580          1.4594          1.4608          1.4622          1.4636          1.4650          1.4663
          1.4677          1.4691          1.4705          1.4719          1.4732          1.4746          1.4760
          1.4773          1.4787          1.4801          1.4815          1.4828          1.4842          1.4856
          1.4870          1.4884          1.4898          1.4912          1.4926          1.4940          1.4954
          1.4968          1.4982          1.4996          1.5011          1.5025          1.5039          1.5053
          1.5067          1.5081          1.5096          1.5110          1.5124          1.5138          1.5152
          1.5166          1.5179          1.5193          1.5207          1.5220          1.5234          1.5248
          1.5261          1.5275          1.5289          1.5297          1.5305          1.5313          1.5321
          0.9606          0.9670          0.9739          0.9808          0.9875          0.9944          1.0011
          1.0078          1.0143          1.0207          1.0270          1.0332          1.0394          1.0454
          1.0513          1.0572          1.0630          1.0687          1.0743          1.0798          1.0853
          1.0906          1.0960          1.1012          1.1064          1.1115          1.1165          1.1215
          1.1264          1.1312          1.1360          1.1407          1.1452          1.1497          1.1542
          1.1587          1.1631          1.1675          1.1718          1.1762          1.1806          1.1850
          1.1893          1.1937          1.1981          1.2025          1.2070          1.2115          1.2159
          1.2204          1.2249          1.2294          1.2339          1.2385          1.2429          1.2474
          1.2518          1.2562          1.2605          1.2646          1.2688          1.2730          1.2771
          1.2811          1.2849          1.2886          1.2924          1.2961          1.2998          1.3035
          1.3071          1.3105          1.3139          1.3173          1.3208          1.3245          1.3280
          1.3313          1.3337          1.3361          1.3385          1.3408          1.3431          1.3454
          1.3476          1.3498          1.3520          1.3541          1.3562          1.3583          1.3603
          1.3624          1.3643          1.3663          1.3682          1.3701          1.3720          1.3738
          1.3756          1.3772          1.3789          1.3806          1.3823          1.3839          1.3856
          1.3873          1.3891          1.3908          1.3925          1.3943          1.3961          1.3979
          1.3997          1.4015          1.4033          1.4052          1.4070          1.4088          1.4105
          1.4121          1.4138          1.4154          1.4170          1.4186          1.4203          1.4218
          1.4234          1.4250          1.4266          1.4282          1.4297          1.4313          1.4329
          1.4344          1.4360          1.4376          1.4391          1.4407          1.4422          1.4437
          1.4452          1.4466          1.4481          1.4495          1.4510          1.4524          1.4538
          1.4552          1.4567          1.4581          1.4595          1.4609          1.4623          1.4637
          1.4651          1.4665          1.4679          1.4693          1.4707          1.4721          1.4735
          1.4749          1.4763          1.4777          1.4791          1.4805          1.4820          1.4834
          1.4848          1.4862          1.4876          1.4891          1.4905          1.4919          1.4933
          1.4948          1.4962          1.4977          1.4991          1.5006          1.5020          1.5034
          1.5049          1.5063          1.5077          1.5092          1.5106          1.5120          1.5134
          1.5148          1.5162          1.5177          1.5191          1.5205          1.5219          1.5233
          1.5247          1.5261          1.5275          1.5289          1.5304          0.9481          0.9557
          0.9631          0.9701          0.9773          0.9845          0.9916          0.9986          1.0053
          1.0119          1.0185          1.0249          1.0312          1.0374          1.0435          1.0497
          1.0559          1.0616          1.0673          1.0729          1.0785          1.0839          1.0893
          1.0946          1.0999          1.1050          1.1101          1.1151          1.1200          1.1249
          1.1297          1.1344          1.1390          1.1436          1.1481          1.1526          1.1570
          1.1614          1.1658          1.1702          1.1746          1.1789          1.1833          1.1877
          1.1921          1.1965          1.2009          1.2054          1.2098          1.2142          1.2187
          1.2232          1.2277          1.2321          1.2365          1.2409          1.2453          1.2496
          1.2540          1.2580          1.2622          1.2663          1.2704          1.2744          1.2783
          1.2820          1.2858          1.2895          1.2932          1.2969          1.3006          1.3041
          1.3075          1.3109          1.3145          1.3181          1.3216          1.3251          1.3279
          1.3303          1.3327          1.3351          1.3374          1.3397          1.3420          1.3442
          1.3464          1.3486          1.3507          1.3528          1.3549          1.3569          1.3589
          1.3608          1.3626          1.3643          1.3661          1.3678          1.3695          1.3712
          1.3729          1.3746          1.3763          1.3780          1.3797          1.3815          1.3832
          1.3850          1.3867          1.3885          1.3903          1.3921          1.3939          1.3957
          1.3975          1.3994          1.4012          1.4030          1.4047          1.4064          1.4080
          1.4097          1.4113          1.4129          1.4145          1.4161          1.4177          1.4193
          1.4209          1.4224          1.4240          1.4256          1.4272          1.4287          1.4303
          1.4319          1.4334          1.4350          1.4365          1.4381          1.4397          1.4412
          1.4428          1.4443          1.4458          1.4472          1.4487          1.4501          1.4516
          1.4530          1.4544          1.4559          1.4573          1.4587          1.4602          1.4616
          1.4630          1.4644          1.4658          1.4673          1.4687          1.4701          1.4715
          1.4729          1.4743          1.4757          1.4772          1.4786          1.4800          1.4815
          1.4829          1.4843          1.4858          1.4872          1.4887          1.4901          1.4916
          1.4931          1.4945          1.4960          1.4975          1.4989          1.5003          1.5018
          1.5032          1.5047          1.5062          1.5076          1.5090          1.5105          1.5119
          1.5134          1.5148          1.5163          1.5178          1.5192          1.5211          1.5229
          1.5248          1.5267          1.5287          0.9388          0.9472          0.9548          0.9622
          0.9699          0.9774          0.9847          0.9918          0.9987          1.0055          1.0122
          1.0187          1.0251          1.0317          1.0382          1.0447          1.0508          1.0565
          1.0622          1.0679          1.0735          1.0790          1.0844          1.0898          1.0951
          1.1003          1.1053          1.1104          1.1153          1.1202          1.1251          1.1298
          1.1344          1.1389          1.1435          1.1480          1.1524          1.1568          1.1612
          1.1656          1.1700          1.1743          1.1787          1.1830          1.1874          1.1918
          1.1962          1.2006          1.2050          1.2093          1.2137          1.2181          1.2225
          1.2269          1.2312          1.2356          1.2398          1.2441          1.2483          1.2525
          1.2566          1.2607          1.2647          1.2686          1.2726          1.2764          1.2801
          1.2839          1.2876          1.2913          1.2949          1.2985          1.3020          1.3055
          1.3090          1.3125          1.3161          1.3196          1.3227          1.3252          1.3276
          1.3300          1.3323          1.3346          1.3369          1.3392          1.3414          1.3435
          1.3456          1.3476          1.3495          1.3514          1.3533          1.3551          1.3569
          1.3587          1.3605          1.3623          1.3640          1.3658          1.3675          1.3692
          1.3710          1.3727          1.3744          1.3762          1.3780          1.3797          1.3815
          1.3833          1.3851          1.3869          1.3887          1.3905          1.3923          1.3942
          1.3960          1.3978          1.3995          1.4011          1.4028          1.4044          1.4060
          1.4076          1.4093          1.4109          1.4125          1.4140          1.4156          1.4172
          1.4188          1.4204          1.4219          1.4235          1.4251          1.4266          1.4282
          1.4298          1.4313          1.4329          1.4344          1.4360          1.4376          1.4391
          1.4407          1.4422          1.4438          1.4453          1.4468          1.4483          1.4498
          1.4512          1.4527          1.4541          1.4556          1.4570          1.4584          1.4599
          1.4613          1.4627          1.4641          1.4655          1.4669          1.4683          1.4697
          1.4712          1.4726          1.4741          1.4755          1.4770          1.4784          1.4799
          1.4813          1.4827          1.4842          1.4856          1.4871          1.4886          1.4902
          1.4916          1.4931          1.4945          1.4960          1.4974          1.4989          1.5004
          1.5019          1.5034          1.5049          1.5063          1.5081          1.5100          1.5118
          1.5137          1.5155          1.5174          1.5192          1.5211          1.5230          1.5249
          1.5269          0.9326          0.9414          0.9494          0.9574          0.9653          0.9728
          0.9802          0.9873          0.9943          1.0012          1.0079          1.0148          1.0217
          1.0284          1.0350          1.0413          1.0471          1.0529          1.0587          1.0644
          1.0700          1.0755          1.0809          1.0863          1.0916          1.0967          1.1018
          1.1069          1.1118          1.1168          1.1215          1.1262          1.1308          1.1354
          1.1399          1.1445          1.1489          1.1533          1.1577          1.1620          1.1664
          1.1708          1.1751          1.1794          1.1837          1.1881          1.1924          1.1968
          1.2011          1.2054          1.2098          1.2141          1.2184          1.2227          1.2270
          1.2312          1.2354          1.2396          1.2438          1.2479          1.2519          1.2559
          1.2599          1.2638          1.2677          1.2716          1.2753          1.2791          1.2828
          1.2865          1.2901          1.2938          1.2973          1.3009          1.3044          1.3079
          1.3114          1.3149          1.3182          1.3206          1.3230          1.3253          1.3277
          1.3299          1.3320          1.3341          1.3362          1.3383          1.3403          1.3423
          1.3442          1.3462          1.3481          1.3500          1.3518          1.3537          1.3555
          1.3573          1.3591          1.3609          1.3627          1.3644          1.3662          1.3680
          1.3698          1.3715          1.3733          1.3751          1.3769          1.3787          1.3805
          1.3823          1.3841          1.3859          1.3877          1.3895          1.3913          1.3930
          1.3947          1.3963          1.3980          1.3996          1.4012          1.4028          1.4044
          1.4060          1.4076          1.4092          1.4108          1.4124          1.4140          1.4156
          1.4171          1.4187          1.4203          1.4218          1.4234          1.4250          1.4265
          1.4281          1.4297          1.4312          1.4328          1.4344          1.4359          1.4375
          1.4390          1.4406          1.4421          1.4437          1.4452          1.4468          1.4483
          1.4499          1.4513          1.4528          1.4542          1.4557          1.4571          1.4585
          1.4599          1.4613          1.4627          1.4640          1.4655          1.4669          1.4684
          1.4699          1.4713          1.4728          1.4742          1.4757          1.4771          1.4785
          1.4799          1.4814          1.4829          1.4845          1.4860          1.4875          1.4890
          1.4904          1.4920          1.4938          1.4955          1.4973          1.4991          1.5010
          1.5028          1.5046          1.5064          1.5082          1.5100          1.5119          1.5137
          1.5155          1.5174          1.5193          1.5211          1.5230          1.5251          0.9294
          0.9385          0.9469          0.9549          0.9627          0.9702          0.9775          0.9846
          0.9918          0.9990          1.0061          1.0130          1.0198          1.0265          1.0328
          1.0387          1.0446          1.0504          1.0561          1.0618          1.0673          1.0728
          1.0782          1.0835          1.0888          1.0939          1.0990          1.1040          1.1090
          1.1139          1.1186          1.1233          1.1279          1.1325          1.1371          1.1415
          1.1459          1.1503          1.1547          1.1590          1.1634          1.1677          1.1720
          1.1763          1.1806          1.1849          1.1892          1.1935          1.1977          1.2020
          1.2063          1.2105          1.2148          1.2190          1.2232          1.2273          1.2315
          1.2356          1.2397          1.2438          1.2477          1.2517          1.2556          1.2595
          1.2634          1.2671          1.2709          1.2746          1.2783          1.2820          1.2857
          1.2893          1.2928          1.2965          1.3000          1.3036          1.3070          1.3105
          1.3136          1.3158          1.3180          1.3202          1.3224          1.3246          1.3267
          1.3288          1.3309          1.3330          1.3351          1.3371          1.3392          1.3412
          1.3431          1.3450          1.3470          1.3489          1.3508          1.3526          1.3545
          1.3563          1.3582          1.3600          1.3618          1.3636          1.3654          1.3672
          1.3690          1.3708          1.3727          1.3745          1.3763          1.3781          1.3799
          1.3817          1.3834          1.3852          1.3869          1.3886          1.3902          1.3919
          1.3935          1.3951          1.3967          1.3983          1.3999          1.4016          1.4032
          1.4047          1.4063          1.4079          1.4095          1.4111          1.4127          1.4142
          1.4158          1.4174          1.4190          1.4205          1.4221          1.4237          1.4252
          1.4268          1.4284          1.4299          1.4315          1.4331          1.4346          1.4362
          1.4378          1.4393          1.4409          1.4425          1.4440          1.4456          1.4471
          1.4487          1.4503          1.4518          1.4532          1.4547          1.4560          1.4574
          1.4587          1.4601          1.4615          1.4629          1.4644          1.4659          1.4674
          1.4689          1.4703          1.4717          1.4731          1.4748          1.4765          1.4782
          1.4799          1.4817          1.4834          1.4852          1.4869          1.4886          1.4904
          1.4921          1.4939          1.4956          1.4974          1.4992          1.5010          1.5028
          1.5046          1.5064          1.5082          1.5100          1.5119          1.5137          1.5156
          1.5174          1.5193          1.5212          1.5233          0.9285          0.9381          0.9463
          0.9541          0.9616          0.9690          0.9765          0.9838          0.9909          0.9979
          1.0048          1.0116          1.0183          1.0244          1.0303          1.0362          1.0419
          1.0477          1.0533          1.0589          1.0644          1.0698          1.0752          1.0804
          1.0856          1.0907          1.0958          1.1008          1.1057          1.1104          1.1151
          1.1198          1.1245          1.1291          1.1336          1.1380          1.1424          1.1468
          1.1512          1.1556          1.1599          1.1641          1.1684          1.1727          1.1770
          1.1813          1.1855          1.1897          1.1939          1.1982          1.2024          1.2066
          1.2108          1.2149          1.2190          1.2231          1.2272          1.2313          1.2353
          1.2393          1.2433          1.2472          1.2511          1.2549          1.2587          1.2625
          1.2662          1.2700          1.2737          1.2774          1.2810          1.2846          1.2881
          1.2917          1.2953          1.2989          1.3024          1.3057          1.3084          1.3106
          1.3128          1.3150          1.3173          1.3194          1.3216          1.3237          1.3258
          1.3279          1.3300          1.3321          1.3342          1.3362          1.3382          1.3402
          1.3421          1.3441          1.3461          1.3480          1.3499          1.3518          1.3537
          1.3555          1.3574          1.3592          1.3611          1.3629          1.3648          1.3666
          1.3685          1.3703          1.3722          1.3740          1.3758          1.3776          1.3793
          1.3810          1.3827          1.3843          1.3859          1.3875          1.3892          1.3908
          1.3924          1.3940          1.3957          1.3973          1.3989          1.4005          1.4021
          1.4037          1.4053          1.4069          1.4085          1.4100          1.4116          1.4132
          1.4148          1.4164          1.4180          1.4195          1.4211          1.4227          1.4243
          1.4258          1.4274          1.4290          1.4306          1.4321          1.4337          1.4353
          1.4369          1.4384          1.4400          1.4416          1.4432          1.4447          1.4463
          1.4479          1.4494          1.4509          1.4524          1.4537          1.4551          1.4567
          1.4583          1.4600          1.4617          1.4633          1.4650          1.4667          1.4684
          1.4700          1.4717          1.4733          1.4750          1.4767          1.4784          1.4801
          1.4819          1.4836          1.4853          1.4870          1.4887          1.4905          1.4922
          1.4940          1.4957          1.4975          1.4993          1.5011          1.5028          1.5046
          1.5064          1.5083          1.5101          1.5119          1.5137          1.5156          1.5174
          1.5193          1.5214          0.9316          0.9375          0.9453          0.9528          0.9602
          0.9674          0.9745          0.9815          0.9883          0.9951          1.0018          1.0084
          1.0143          1.0202          1.0260          1.0317          1.0374          1.0430          1.0486
          1.0541          1.0595          1.0648          1.0701          1.0753          1.0805          1.0856
          1.0907          1.0955          1.1004          1.1051          1.1098          1.1146          1.1192
          1.1238          1.1283          1.1327          1.1371          1.1416          1.1460          1.1503
          1.1546          1.1589          1.1632          1.1675          1.1719          1.1761          1.1803
          1.1845          1.1887          1.1929          1.1970          1.2012          1.2053          1.2094
          1.2135          1.2176          1.2217          1.2257          1.2297          1.2337          1.2376
          1.2415          1.2453          1.2492          1.2530          1.2567          1.2605          1.2642
          1.2679          1.2716          1.2752          1.2788          1.2824          1.2860          1.2895
          1.2931          1.2967          1.3001          1.3024          1.3046          1.3068          1.3091
          1.3114          1.3136          1.3158          1.3180          1.3201          1.3223          1.3245
          1.3266          1.3288          1.3309          1.3329          1.3350          1.3371          1.3391
          1.3412          1.3432          1.3452          1.3471          1.3490          1.3509          1.3528
          1.3547          1.3566          1.3584          1.3603          1.3621          1.3640          1.3659
          1.3677          1.3696          1.3714          1.3732          1.3750          1.3766          1.3784
          1.3802          1.3819          1.3836          1.3853          1.3870          1.3887          1.3904
          1.3921          1.3937          1.3954          1.3970          1.3987          1.4003          1.4019
          1.4035          1.4051          1.4068          1.4084          1.4099          1.4115          1.4131
          1.4147          1.4163          1.4179          1.4195          1.4211          1.4227          1.4243
          1.4259          1.4275          1.4291          1.4308          1.4324          1.4340          1.4356
          1.4372          1.4389          1.4405          1.4421          1.4438          1.4454          1.4471
          1.4487          1.4503          1.4520          1.4536          1.4553          1.4569          1.4586
          1.4603          1.4619          1.4636          1.4653          1.4670          1.4686          1.4703
          1.4719          1.4736          1.4753          1.4770          1.4786          1.4803          1.4820
          1.4837          1.4855          1.4872          1.4889          1.4906          1.4923          1.4941
          1.4958          1.4976          1.4994          1.5011          1.5029          1.5047          1.5065
          1.5083          1.5101          1.5119          1.5137          1.5156          1.5174          1.5195
          0.9157          0.9240          0.9313          0.9384          0.9453          0.9523          0.9591
          0.9658          0.9725          0.9792          0.9858          0.9923          0.9985          1.0043
          1.0101          1.0159          1.0216          1.0273          1.0329          1.0384          1.0439
          1.0493          1.0546          1.0599          1.0651          1.0703          1.0755          1.0806
          1.0855          1.0903          1.0951          1.1000          1.1047          1.1094          1.1140
          1.1186          1.1231          1.1276          1.1322          1.1366          1.1410          1.1454
          1.1498          1.1541          1.1585          1.1629          1.1672          1.1715          1.1757
          1.1799          1.1842          1.1884          1.1926          1.1968          1.2009          1.2050
          1.2091          1.2132          1.2172          1.2213          1.2252          1.2292          1.2331
          1.2370          1.2408          1.2447          1.2485          1.2523          1.2560          1.2598
          1.2635          1.2673          1.2709          1.2746          1.2782          1.2818          1.2853
          1.2888          1.2922          1.2952          1.2975          1.2999          1.3022          1.3045
          1.3068          1.3091          1.3115          1.3138          1.3161          1.3184          1.3207
          1.3230          1.3252          1.3274          1.3296          1.3318          1.3340          1.3361
          1.3382          1.3403          1.3423          1.3444          1.3464          1.3484          1.3504
          1.3523          1.3543          1.3563          1.3583          1.3603          1.3623          1.3644
          1.3664          1.3684          1.3704          1.3723          1.3742          1.3755          1.3775
          1.3794          1.3813          1.3832          1.3852          1.3869          1.3887          1.3904
          1.3922          1.3939          1.3956          1.3973          1.3989          1.4006          1.4022
          1.4038          1.4054          1.4070          1.4087          1.4103          1.4119          1.4135
          1.4151          1.4167          1.4183          1.4199          1.4216          1.4232          1.4248
          1.4264          1.4280          1.4297          1.4313          1.4329          1.4346          1.4362
          1.4379          1.4395          1.4412          1.4428          1.4445          1.4461          1.4477
          1.4494          1.4511          1.4527          1.4544          1.4562          1.4579          1.4596
          1.4613          1.4630          1.4647          1.4663          1.4680          1.4697          1.4714
          1.4731          1.4748          1.4765          1.4782          1.4799          1.4816          1.4834
          1.4851          1.4868          1.4886          1.4903          1.4921          1.4938          1.4956
          1.4974          1.4991          1.5009          1.5027          1.5045          1.5063          1.5081
          1.5100          1.5118          1.5137          1.5155          1.5175          0.8989          0.9050
          0.9119          0.9185          0.9252          0.9320          0.9387          0.9454          0.9520
          0.9587          0.9653          0.9718          0.9783          0.9847          0.9906          0.9965
          1.0023          1.0080          1.0138          1.0194          1.0251          1.0306          1.0361
          1.0416          1.0469          1.0522          1.0574          1.0627          1.0679          1.0729
          1.0779          1.0827          1.0876          1.0925          1.0973          1.1020          1.1067
          1.1113          1.1159          1.1205          1.1251          1.1296          1.1341          1.1385
          1.1429          1.1474          1.1519          1.1563          1.1607          1.1650          1.1693
          1.1736          1.1778          1.1821          1.1863          1.1905          1.1946          1.1987
          1.2028          1.2069          1.2110          1.2151          1.2190          1.2230          1.2269
          1.2309          1.2347          1.2386          1.2425          1.2463          1.2501          1.2540
          1.2578          1.2616          1.2653          1.2690          1.2726          1.2762          1.2797
          1.2833          1.2868          1.2901          1.2927          1.2953          1.2978          1.3004
          1.3029          1.3054          1.3079          1.3104          1.3129          1.3154          1.3178
          1.3203          1.3227          1.3251          1.3278          1.3300          1.3322          1.3343
          1.3364          1.3385          1.3405          1.3426          1.3446          1.3467          1.3487
          1.3507          1.3528          1.3548          1.3568          1.3589          1.3610          1.3631
          1.3651          1.3671          1.3691          1.3711          1.3720          1.3740          1.3760
          1.3779          1.3799          1.3819          1.3839          1.3858          1.3878          1.3897
          1.3914          1.3932          1.3949          1.3966          1.3983          1.4000          1.4017
          1.4034          1.4051          1.4068          1.4084          1.4101          1.4117          1.4133
          1.4150          1.4166          1.4182          1.4199          1.4215          1.4232          1.4248
          1.4264          1.4281          1.4297          1.4314          1.4331          1.4347          1.4364
          1.4381          1.4397          1.4414          1.4431          1.4447          1.4464          1.4481
          1.4498          1.4515          1.4533          1.4550          1.4567          1.4585          1.4602
          1.4620          1.4637          1.4654          1.4671          1.4688          1.4705          1.4722
          1.4740          1.4757          1.4774          1.4792          1.4809          1.4827          1.4844
          1.4862          1.4880          1.4897          1.4915          1.4933          1.4951          1.4969
          1.4987          1.5006          1.5024          1.5042          1.5061          1.5079          1.5098
          1.5117          1.5136          1.5155          0.8808          0.8870          0.8937          0.9004
          0.9071          0.9136          0.9204          0.9271          0.9338          0.9405          0.9472
          0.9539          0.9605          0.9671          0.9736          0.9796          0.9856          0.9915
          0.9973          1.0031          1.0089          1.0146          1.0202          1.0258          1.0313
          1.0367          1.0421          1.0474          1.0527          1.0580          1.0631          1.0681
          1.0731          1.0780          1.0829          1.0878          1.0927          1.0974          1.1020
          1.1067          1.1114          1.1160          1.1206          1.1252          1.1297          1.1341
          1.1386          1.1431          1.1476          1.1521          1.1564          1.1607          1.1651
          1.1693          1.1736          1.1779          1.1821          1.1862          1.1904          1.1945
          1.1986          1.2027          1.2067          1.2108          1.2148          1.2187          1.2227
          1.2266          1.2305          1.2344          1.2383          1.2422          1.2461          1.2500
          1.2538          1.2576          1.2613          1.2650          1.2687          1.2724          1.2762
          1.2799          1.2837          1.2863          1.2890          1.2916          1.2943          1.2969
          1.2995          1.3021          1.3047          1.3073          1.3098          1.3124          1.3149
          1.3174          1.3199          1.3223          1.3247          1.3270          1.3293          1.3316
          1.3339          1.3361          1.3383          1.3405          1.3427          1.3449          1.3471
          1.3493          1.3515          1.3537          1.3559          1.3582          1.3603          1.3623
          1.3644          1.3665          1.3685          1.3690          1.3710          1.3731          1.3751
          1.3771          1.3791          1.3811          1.3831          1.3851          1.3870          1.3890
          1.3909          1.3928          1.3945          1.3963          1.3980          1.3997          1.4014
          1.4031          1.4048          1.4066          1.4083          1.4100          1.4117          1.4134
          1.4151          1.4168          1.4184          1.4201          1.4218          1.4234          1.4251
          1.4267          1.4284          1.4301          1.4318          1.4334          1.4351          1.4368
          1.4385          1.4402          1.4419          1.4436          1.4453          1.4470          1.4487
          1.4505          1.4522          1.4540          1.4557          1.4575          1.4593          1.4610
          1.4628          1.4645          1.4663          1.4681          1.4698          1.4715          1.4733
          1.4750          1.4768          1.4785          1.4803          1.4821          1.4838          1.4856
          1.4874          1.4892          1.4910          1.4928          1.4947          1.4965          1.4983
          1.5002          1.5020          1.5039          1.5058          1.5077          1.5095          1.5115
          1.5135          0.8628          0.8688          0.8753          0.8822          0.8892          0.8961
          0.9029          0.9095          0.9164          0.9232          0.9300          0.9368          0.9436
          0.9503          0.9570          0.9636          0.9697          0.9757          0.9817          0.9876
          0.9935          0.9993          1.0051          1.0108          1.0164          1.0220          1.0275
          1.0329          1.0383          1.0436          1.0489          1.0542          1.0592          1.0642
          1.0692          1.0742          1.0792          1.0841          1.0888          1.0935          1.0982
          1.1030          1.1077          1.1123          1.1169          1.1215          1.1260          1.1305
          1.1351          1.1396          1.1441          1.1485          1.1528          1.1571          1.1614
          1.1657          1.1700          1.1742          1.1784          1.1825          1.1866          1.1907
          1.1948          1.1989          1.2030          1.2070          1.2110          1.2150          1.2190
          1.2229          1.2269          1.2308          1.2347          1.2387          1.2426          1.2465
          1.2504          1.2542          1.2580          1.2618          1.2656          1.2695          1.2733
          1.2771          1.2803          1.2831          1.2858          1.2886          1.2912          1.2940
          1.2967          1.2993          1.3020          1.3046          1.3072          1.3098          1.3123
          1.3148          1.3173          1.3197          1.3220          1.3244          1.3267          1.3291
          1.3314          1.3337          1.3359          1.3382          1.3405          1.3427          1.3450
          1.3473          1.3496          1.3519          1.3543          1.3565          1.3588          1.3610
          1.3633          1.3655          1.3661          1.3681          1.3702          1.3722          1.3743
          1.3763          1.3783          1.3803          1.3823          1.3843          1.3863          1.3883
          1.3902          1.3922          1.3941          1.3960          1.3977          1.3995          1.4012
          1.4029          1.4047          1.4064          1.4081          1.4098          1.4116          1.4133
          1.4150          1.4168          1.4185          1.4202          1.4219          1.4237          1.4254
          1.4271          1.4288          1.4305          1.4322          1.4339          1.4356          1.4373
          1.4390          1.4407          1.4424          1.4442          1.4459          1.4477          1.4494
          1.4512          1.4530          1.4547          1.4565          1.4583          1.4601          1.4618
          1.4636          1.4654          1.4672          1.4690          1.4708          1.4726          1.4744
          1.4761          1.4779          1.4797          1.4815          1.4833          1.4851          1.4869
          1.4887          1.4905          1.4924          1.4942          1.4961          1.4979          1.4998
          1.5017          1.5036          1.5055          1.5074          1.5093          1.5114          0.8446
          0.8505          0.8575          0.8643          0.8714          0.8787          0.8859          0.8929
          0.8996          0.9064          0.9133          0.9203          0.9271          0.9340          0.9408
          0.9476          0.9543          0.9604          0.9666          0.9726          0.9786          0.9845
          0.9904          0.9963          1.0020          1.0077          1.0133          1.0188          1.0243
          1.0297          1.0351          1.0405          1.0458          1.0509          1.0559          1.0610
          1.0660          1.0710          1.0759          1.0808          1.0855          1.0903          1.0950
          1.0998          1.1045          1.1091          1.1137          1.1182          1.1228          1.1273
          1.1319          1.1364          1.1408          1.1452          1.1495          1.1538          1.1581
          1.1624          1.1666          1.1708          1.1750          1.1791          1.1832          1.1873
          1.1914          1.1955          1.1996          1.2036          1.2077          1.2117          1.2157
          1.2196          1.2236          1.2276          1.2316          1.2356          1.2395          1.2435
          1.2474          1.2513          1.2552          1.2591          1.2630          1.2669          1.2707
          1.2746          1.2776          1.2806          1.2835          1.2865          1.2894          1.2923
          1.2952          1.2980          1.3007          1.3033          1.3059          1.3084          1.3109
          1.3134          1.3158          1.3183          1.3207          1.3230          1.3254          1.3277
          1.3301          1.3324          1.3347          1.3370          1.3393          1.3416          1.3440
          1.3463          1.3487          1.3510          1.3533          1.3556          1.3579          1.3601
          1.3624          1.3632          1.3653          1.3673          1.3694          1.3714          1.3735
          1.3755          1.3775          1.3796          1.3816          1.3836          1.3856          1.3876
          1.3895          1.3915          1.3935          1.3954          1.3974          1.3993          1.4010
          1.4028          1.4045          1.4063          1.4080          1.4097          1.4115          1.4132
          1.4150          1.4167          1.4185          1.4202          1.4220          1.4237          1.4255
          1.4273          1.4290          1.4308          1.4325          1.4343          1.4360          1.4378
          1.4395          1.4413          1.4431          1.4448          1.4466          1.4484          1.4502
          1.4520          1.4538          1.4555          1.4573          1.4591          1.4609          1.4627
          1.4645          1.4663          1.4682          1.4700          1.4718          1.4737          1.4755
          1.4773          1.4791          1.4809          1.4827          1.4846          1.4864          1.4882
          1.4901          1.4919          1.4938          1.4957          1.4976          1.4994          1.5014
          1.5033          1.5052          1.5071          1.5093          0.8264          0.8324          0.8396
          0.8471          0.8546          0.8614          0.8690          0.8763          0.8836          0.8905
          0.8972          0.9042          0.9112          0.9182          0.9252          0.9321          0.9389
          0.9456          0.9518          0.9580          0.9641          0.9702          0.9761          0.9821
          0.9879          0.9938          0.9995          1.0051          1.0107          1.0162          1.0217
          1.0271          1.0325          1.0378          1.0430          1.0480          1.0531          1.0582
          1.0632          1.0682          1.0731          1.0779          1.0827          1.0875          1.0922
          1.0970          1.1017          1.1062          1.1108          1.1154          1.1199          1.1245
          1.1290          1.1335          1.1379          1.1422          1.1465          1.1508          1.1551
          1.1593          1.1636          1.1677          1.1719          1.1760          1.1801          1.1842
          1.1883          1.1925          1.1966          1.2006          1.2047          1.2087          1.2127
          1.2167          1.2207          1.2248          1.2288          1.2328          1.2369          1.2408
          1.2448          1.2488          1.2527          1.2567          1.2607          1.2646          1.2686
          1.2720          1.2750          1.2781          1.2811          1.2841          1.2871          1.2900
          1.2929          1.2957          1.2985          1.3012          1.3039          1.3066          1.3092
          1.3119          1.3145          1.3170          1.3194          1.3218          1.3241          1.3265
          1.3288          1.3312          1.3335          1.3359          1.3383          1.3407          1.3430
          1.3454          1.3477          1.3500          1.3523          1.3547          1.3570          1.3591
          1.3601          1.3623          1.3645          1.3667          1.3689          1.3708          1.3728
          1.3747          1.3768          1.3788          1.3808          1.3828          1.3848          1.3868
          1.3888          1.3908          1.3928          1.3948          1.3967          1.3987          1.4007
          1.4026          1.4044          1.4061          1.4079          1.4097          1.4114          1.4132
          1.4150          1.4167          1.4185          1.4203          1.4221          1.4238          1.4256
          1.4274          1.4291          1.4309          1.4327          1.4345          1.4363          1.4381
          1.4400          1.4419          1.4438          1.4456          1.4474          1.4492          1.4510
          1.4528          1.4546          1.4564          1.4582          1.4600          1.4618          1.4636
          1.4655          1.4673          1.4692          1.4710          1.4729          1.4747          1.4766
          1.4785          1.4804          1.4822          1.4840          1.4859          1.4878          1.4896
          1.4915          1.4934          1.4953          1.4972          1.4991          1.5011          1.5030
          1.5050          1.5071          0.8085          0.8146          0.8219          0.8296          0.8374
          0.8453          0.8523          0.8596          0.8672          0.8746          0.8817          0.8886
          0.8955          0.9025          0.9096          0.9166          0.9236          0.9305          0.9372
          0.9434          0.9497          0.9558          0.9619          0.9679          0.9739          0.9798
          0.9856          0.9914          0.9971          1.0027          1.0082          1.0137          1.0191
          1.0246          1.0299          1.0351          1.0402          1.0454          1.0504          1.0555
          1.0605          1.0654          1.0703          1.0751          1.0799          1.0847          1.0894
          1.0942          1.0988          1.1034          1.1080          1.1125          1.1171          1.1216
          1.1261          1.1306          1.1349          1.1392          1.1435          1.1478          1.1520
          1.1563          1.1605          1.1646          1.1688          1.1729          1.1771          1.1812
          1.1853          1.1895          1.1936          1.1977          1.2017          1.2058          1.2099
          1.2139          1.2180          1.2221          1.2262          1.2303          1.2343          1.2383
          1.2424          1.2464          1.2505          1.2545          1.2586          1.2626          1.2663
          1.2694          1.2725          1.2756          1.2786          1.2817          1.2846          1.2875
          1.2904          1.2932          1.2960          1.2987          1.3014          1.3042          1.3069
          1.3095          1.3121          1.3147          1.3172          1.3197          1.3223          1.3248
          1.3273          1.3299          1.3324          1.3348          1.3372          1.3396          1.3419
          1.3443          1.3466          1.3490          1.3514          1.3537          1.3556          1.3568
          1.3590          1.3613          1.3635          1.3658          1.3680          1.3702          1.3724
          1.3744          1.3763          1.3782          1.3802          1.3821          1.3840          1.3860
          1.3880          1.3900          1.3920          1.3940          1.3960          1.3980          1.4000
          1.4020          1.4040          1.4059          1.4078          1.4096          1.4113          1.4131
          1.4149          1.4167          1.4185          1.4203          1.4221          1.4239          1.4257
          1.4275          1.4293          1.4310          1.4328          1.4346          1.4366          1.4385
          1.4405          1.4424          1.4444          1.4463          1.4481          1.4499          1.4517
          1.4536          1.4554          1.4572          1.4590          1.4609          1.4627          1.4646
          1.4665          1.4683          1.4702          1.4721          1.4740          1.4759          1.4778
          1.4797          1.4816          1.4835          1.4854          1.4873          1.4892          1.4911
          1.4930          1.4949          1.4969          1.4988          1.5008          1.5028          1.5049
          0.7913          0.7973          0.8045          0.8122          0.8202          0.8283          0.8365
          0.8436          0.8507          0.8584          0.8659          0.8732          0.8801          0.8871
          0.8941          0.9012          0.9083          0.9153          0.9223          0.9289          0.9352
          0.9414          0.9476          0.9537          0.9598          0.9658          0.9717          0.9776
          0.9834          0.9891          0.9947          1.0003          1.0058          1.0113          1.0167
          1.0221          1.0273          1.0325          1.0376          1.0428          1.0478          1.0529
          1.0578          1.0627          1.0676          1.0724          1.0772          1.0820          1.0867
          1.0914          1.0960          1.1006          1.1052          1.1097          1.1143          1.1188
          1.1232          1.1276          1.1319          1.1362          1.1405          1.1448          1.1490
          1.1533          1.1574          1.1616          1.1658          1.1699          1.1741          1.1783
          1.1824          1.1866          1.1907          1.1949          1.1990          1.2031          1.2072
          1.2113          1.2154          1.2196          1.2238          1.2279          1.2320          1.2361
          1.2402          1.2443          1.2484          1.2525          1.2566          1.2606          1.2639
          1.2672          1.2705          1.2737          1.2768          1.2797          1.2826          1.2854
          1.2882          1.2910          1.2937          1.2964          1.2991          1.3018          1.3044
          1.3070          1.3095          1.3121          1.3146          1.3173          1.3199          1.3225
          1.3251          1.3276          1.3302          1.3327          1.3352          1.3376          1.3402
          1.3427          1.3452          1.3477          1.3501          1.3520          1.3534          1.3556
          1.3579          1.3602          1.3625          1.3648          1.3670          1.3693          1.3715
          1.3737          1.3759          1.3778          1.3798          1.3817          1.3836          1.3856
          1.3875          1.3894          1.3913          1.3933          1.3953          1.3973          1.3993
          1.4013          1.4033          1.4053          1.4073          1.4093          1.4112          1.4130
          1.4148          1.4166          1.4185          1.4203          1.4221          1.4239          1.4257
          1.4275          1.4293          1.4312          1.4330          1.4350          1.4370          1.4390
          1.4410          1.4429          1.4449          1.4469          1.4489          1.4507          1.4526
          1.4544          1.4563          1.4581          1.4600          1.4618          1.4637          1.4656
          1.4675          1.4694          1.4713          1.4732          1.4751          1.4770          1.4790
          1.4809          1.4829          1.4848          1.4868          1.4888          1.4907          1.4927
          1.4946          1.4966          1.4986          1.5006          1.5027          0.7745          0.7808
          0.7881          0.7954          0.8032          0.8114          0.8196          0.8278          0.8352
          0.8424          0.8499          0.8576          0.8650          0.8720          0.8790          0.8859
          0.8931          0.9002          0.9073          0.9143          0.9207          0.9271          0.9334
          0.9396          0.9457          0.9518          0.9578          0.9638          0.9697          0.9755
          0.9812          0.9868          0.9924          0.9980          1.0035          1.0090          1.0144
          1.0196          1.0248          1.0300          1.0352          1.0403          1.0453          1.0503
          1.0552          1.0601          1.0649          1.0698          1.0745          1.0793          1.0840
          1.0886          1.0932          1.0978          1.1024          1.1070          1.1115          1.1160
          1.1203          1.1247          1.1290          1.1333          1.1376          1.1418          1.1461
          1.1503          1.1545          1.1587          1.1629          1.1671          1.1713          1.1755
          1.1797          1.1839          1.1881          1.1922          1.1964          1.2005          1.2047
          1.2089          1.2131          1.2174          1.2216          1.2257          1.2299          1.2341
          1.2383          1.2424          1.2466          1.2507          1.2548          1.2582          1.2616
          1.2649          1.2681          1.2714          1.2745          1.2776          1.2806          1.2836
          1.2866          1.2896          1.2923          1.2950          1.2977          1.3003          1.3029
          1.3055          1.3081          1.3107          1.3133          1.3159          1.3185          1.3211
          1.3237          1.3262          1.3288          1.3313          1.3339          1.3364          1.3390
          1.3415          1.3441          1.3466          1.3481          1.3499          1.3522          1.3546
          1.3569          1.3592          1.3615          1.3638          1.3661          1.3683          1.3706
          1.3728          1.3750          1.3773          1.3794          1.3813          1.3833          1.3852
          1.3872          1.3891          1.3910          1.3929          1.3949          1.3968          1.3987
          1.4007          1.4026          1.4047          1.4067          1.4087          1.4108          1.4128
          1.4148          1.4166          1.4184          1.4203          1.4221          1.4239          1.4258
          1.4276          1.4295          1.4315          1.4335          1.4355          1.4375          1.4395
          1.4415          1.4435          1.4455          1.4475          1.4495          1.4515          1.4534
          1.4553          1.4572          1.4591          1.4610          1.4629          1.4648          1.4667
          1.4686          1.4705          1.4725          1.4744          1.4764          1.4783          1.4803
          1.4823          1.4842          1.4862          1.4883          1.4903          1.4923          1.4943
          1.4963          1.4984          1.5005          0.7579          0.7644          0.7718          0.7796
          0.7871          0.7948          0.8030          0.8113          0.8196          0.8271          0.8345
          0.8418          0.8495          0.8570          0.8641          0.8712          0.8781          0.8852
          0.8924          0.8995          0.9064          0.9128          0.9192          0.9255          0.9318
          0.9379          0.9440          0.9500          0.9560          0.9619          0.9678          0.9735
          0.9792          0.9848          0.9904          0.9959          1.0014          1.0068          1.0121
          1.0173          1.0225          1.0277          1.0328          1.0379          1.0429          1.0478
          1.0527          1.0576          1.0624          1.0672          1.0720          1.0767          1.0813
          1.0860          1.0906          1.0952          1.0998          1.1043          1.1088          1.1132
          1.1175          1.1219          1.1262          1.1305          1.1348          1.1391          1.1433
          1.1476          1.1518          1.1560          1.1602          1.1645          1.1687          1.1730
          1.1772          1.1814          1.1856          1.1898          1.1941          1.1983          1.2026
          1.2069          1.2112          1.2155          1.2197          1.2239          1.2281          1.2323
          1.2365          1.2407          1.2449          1.2491          1.2528          1.2563          1.2597
          1.2632          1.2665          1.2695          1.2725          1.2754          1.2783          1.2812
          1.2842          1.2871          1.2900          1.2929          1.2957          1.2986          1.3014
          1.3042          1.3068          1.3094          1.3121          1.3147          1.3173          1.3198
          1.3224          1.3250          1.3276          1.3302          1.3328          1.3354          1.3379
          1.3405          1.3430          1.3442          1.3465          1.3490          1.3514          1.3536
          1.3559          1.3582          1.3605          1.3628          1.3651          1.3674          1.3697
          1.3719          1.3742          1.3764          1.3786          1.3808          1.3830          1.3849
          1.3869          1.3888          1.3908          1.3927          1.3947          1.3966          1.3986
          1.4005          1.4025          1.4044          1.4064          1.4083          1.4103          1.4123
          1.4143          1.4164          1.4184          1.4203          1.4222          1.4240          1.4259
          1.4279          1.4299          1.4319          1.4339          1.4360          1.4380          1.4400
          1.4420          1.4441          1.4461          1.4482          1.4502          1.4523          1.4543
          1.4563          1.4582          1.4601          1.4620          1.4640          1.4659          1.4679
          1.4698          1.4718          1.4737          1.4757          1.4777          1.4797          1.4817
          1.4837          1.4858          1.4878          1.4898          1.4919          1.4940          1.4961
          1.4982          0.7414          0.7481          0.7557          0.7636          0.7715          0.7794
          0.7871          0.7950          0.8034          0.8117          0.8194          0.8268          0.8342
          0.8417          0.8494          0.8565          0.8636          0.8706          0.8776          0.8848
          0.8919          0.8987          0.9051          0.9115          0.9178          0.9241          0.9303
          0.9364          0.9424          0.9484          0.9544          0.9602          0.9660          0.9717
          0.9773          0.9829          0.9885          0.9940          0.9994          1.0047          1.0099
          1.0152          1.0204          1.0255          1.0306          1.0356          1.0406          1.0455
          1.0504          1.0552          1.0600          1.0648          1.0696          1.0742          1.0789
          1.0835          1.0881          1.0927          1.0972          1.1018          1.1062          1.1106
          1.1149          1.1193          1.1236          1.1279          1.1322          1.1365          1.1408
          1.1450          1.1493          1.1535          1.1578          1.1621          1.1664          1.1707
          1.1750          1.1792          1.1835          1.1878          1.1921          1.1964          1.2008
          1.2051          1.2095          1.2138          1.2180          1.2223          1.2266          1.2308
          1.2351          1.2393          1.2435          1.2472          1.2508          1.2542          1.2577
          1.2610          1.2643          1.2675          1.2708          1.2740          1.2770          1.2798
          1.2826          1.2854          1.2881          1.2909          1.2937          1.2964          1.2992
          1.3019          1.3047          1.3075          1.3103          1.3131          1.3159          1.3186
          1.3213          1.3239          1.3265          1.3291          1.3317          1.3343          1.3369
          1.3395          1.3405          1.3431          1.3456          1.3481          1.3506          1.3531
          1.3554          1.3576          1.3598          1.3620          1.3643          1.3666          1.3688
          1.3711          1.3733          1.3756          1.3778          1.3801          1.3823          1.3845
          1.3866          1.3886          1.3906          1.3925          1.3945          1.3965          1.3984
          1.4004          1.4024          1.4044          1.4064          1.4083          1.4103          1.4123
          1.4143          1.4163          1.4182          1.4202          1.4222          1.4242          1.4263
          1.4283          1.4304          1.4324          1.4345          1.4365          1.4386          1.4406
          1.4427          1.4448          1.4468          1.4489          1.4510          1.4531          1.4552
          1.4573          1.4593          1.4613          1.4632          1.4652          1.4671          1.4691
          1.4711          1.4731          1.4751          1.4771          1.4792          1.4812          1.4833
          1.4853          1.4874          1.4895          1.4916          1.4937          1.4959          0.7250
          0.7319          0.7397          0.7477          0.7558          0.7640          0.7720          0.7798
          0.7877          0.7959          0.8044          0.8120          0.8195          0.8269          0.8343
          0.8420          0.8492          0.8563          0.8634          0.8704          0.8775          0.8846
          0.8912          0.8977          0.9041          0.9105          0.9167          0.9229          0.9290
          0.9351          0.9411          0.9471          0.9530          0.9587          0.9644          0.9701
          0.9757          0.9813          0.9868          0.9922          0.9975          1.0028          1.0081
          1.0133          1.0184          1.0235          1.0286          1.0335          1.0385          1.0434
          1.0482          1.0531          1.0579          1.0626          1.0673          1.0720          1.0766
          1.0812          1.0858          1.0904          1.0949          1.0994          1.1038          1.1082
          1.1125          1.1169          1.1212          1.1255          1.1299          1.1342          1.1384
          1.1427          1.1470          1.1513          1.1557          1.1600          1.1644          1.1687
          1.1730          1.1774          1.1817          1.1861          1.1904          1.1948          1.1993
          1.2037          1.2080          1.2123          1.2166          1.2210          1.2253          1.2296
          1.2338          1.2380          1.2418          1.2453          1.2488          1.2522          1.2555
          1.2588          1.2621          1.2653          1.2686          1.2717          1.2749          1.2779
          1.2810          1.2840          1.2868          1.2896          1.2924          1.2951          1.2979
          1.3006          1.3034          1.3061          1.3088          1.3116          1.3143          1.3170
          1.3198          1.3225          1.3252          1.3279          1.3306          1.3333          1.3360
          1.3371          1.3397          1.3422          1.3448          1.3473          1.3499          1.3524
          1.3549          1.3573          1.3595          1.3617          1.3638          1.3660          1.3681
          1.3703          1.3726          1.3748          1.3771          1.3793          1.3816          1.3838
          1.3861          1.3883          1.3904          1.3924          1.3944          1.3964          1.3984
          1.4004          1.4024          1.4044          1.4064          1.4084          1.4104          1.4124
          1.4144          1.4164          1.4184          1.4205          1.4227          1.4248          1.4269
          1.4289          1.4309          1.4330          1.4351          1.4372          1.4392          1.4413
          1.4434          1.4455          1.4476          1.4497          1.4519          1.4540          1.4561
          1.4583          1.4604          1.4625          1.4645          1.4665          1.4685          1.4705
          1.4725          1.4746          1.4766          1.4787          1.4807          1.4828          1.4849
          1.4870          1.4891          1.4913          1.4935          0.7088          0.7160          0.7241
          0.7322          0.7405          0.7488          0.7571          0.7651          0.7731          0.7811
          0.7891          0.7976          0.8052          0.8127          0.8202          0.8276          0.8352
          0.8424          0.8496          0.8567          0.8637          0.8707          0.8777          0.8842
          0.8907          0.8971          0.9035          0.9098          0.9160          0.9221          0.9282
          0.9342          0.9402          0.9461          0.9518          0.9576          0.9632          0.9689
          0.9744          0.9800          0.9854          0.9907          0.9960          1.0013          1.0065
          1.0117          1.0168          1.0218          1.0268          1.0318          1.0367          1.0416
          1.0464          1.0512          1.0560          1.0607          1.0654          1.0700          1.0746
          1.0792          1.0838          1.0884          1.0929          1.0973          1.1017          1.1060
          1.1104          1.1148          1.1191          1.1235          1.1278          1.1321          1.1365
          1.1408          1.1452          1.1495          1.1539          1.1583          1.1628          1.1671
          1.1715          1.1759          1.1803          1.1847          1.1892          1.1936          1.1981
          1.2025          1.2069          1.2112          1.2156          1.2199          1.2242          1.2284
          1.2325          1.2364          1.2401          1.2437          1.2474          1.2505          1.2536
          1.2567          1.2600          1.2632          1.2663          1.2695          1.2725          1.2756
          1.2787          1.2818          1.2849          1.2880          1.2911          1.2939          1.2967
          1.2994          1.3022          1.3050          1.3077          1.3105          1.3133          1.3160
          1.3188          1.3215          1.3243          1.3270          1.3297          1.3321          1.3337
          1.3363          1.3389          1.3415          1.3440          1.3466          1.3491          1.3516
          1.3542          1.3566          1.3591          1.3614          1.3636          1.3657          1.3679
          1.3700          1.3722          1.3743          1.3764          1.3787          1.3809          1.3832
          1.3855          1.3877          1.3900          1.3922          1.3943          1.3963          1.3984
          1.4004          1.4024          1.4044          1.4065          1.4085          1.4105          1.4125
          1.4146          1.4166          1.4188          1.4210          1.4232          1.4254          1.4277
          1.4298          1.4318          1.4338          1.4359          1.4379          1.4400          1.4421
          1.4442          1.4464          1.4485          1.4507          1.4528          1.4550          1.4572
          1.4593          1.4615          1.4637          1.4658          1.4678          1.4699          1.4720
          1.4740          1.4761          1.4782          1.4803          1.4824          1.4845          1.4867
          1.4888          1.4912          0.6933          0.7008          0.7090          0.7174          0.7259
          0.7343          0.7427          0.7512          0.7593          0.7674          0.7755          0.7834
          0.7916          0.7993          0.8069          0.8144          0.8218          0.8293          0.8365
          0.8437          0.8508          0.8578          0.8648          0.8715          0.8781          0.8846
          0.8910          0.8973          0.9036          0.9098          0.9160          0.9220          0.9280
          0.9340          0.9399          0.9457          0.9514          0.9571          0.9627          0.9683
          0.9738          0.9793          0.9846          0.9899          0.9951          1.0004          1.0055
          1.0106          1.0157          1.0207          1.0257          1.0306          1.0354          1.0403
          1.0451          1.0499          1.0546          1.0593          1.0640          1.0686          1.0732
          1.0778          1.0824          1.0869          1.0913          1.0957          1.1001          1.1045
          1.1089          1.1133          1.1177          1.1222          1.1265          1.1309          1.1353
          1.1397          1.1441          1.1485          1.1530          1.1574          1.1619          1.1663
          1.1707          1.1752          1.1797          1.1841          1.1886          1.1931          1.1975
          1.2018          1.2062          1.2105          1.2148          1.2191          1.2233          1.2274
          1.2316          1.2349          1.2385          1.2421          1.2456          1.2491          1.2525
          1.2558          1.2588          1.2618          1.2648          1.2677          1.2707          1.2736
          1.2768          1.2799          1.2830          1.2861          1.2892          1.2922          1.2953
          1.2983          1.3013          1.3041          1.3069          1.3097          1.3125          1.3153
          1.3181          1.3208          1.3236          1.3264          1.3280          1.3305          1.3333
          1.3357          1.3383          1.3409          1.3435          1.3460          1.3486          1.3511
          1.3536          1.3561          1.3586          1.3610          1.3634          1.3656          1.3678
          1.3699          1.3721          1.3742          1.3764          1.3785          1.3807          1.3828
          1.3850          1.3873          1.3896          1.3919          1.3941          1.3964          1.3985
          1.4005          1.4026          1.4046          1.4067          1.4087          1.4108          1.4128
          1.4150          1.4172          1.4195          1.4217          1.4239          1.4262          1.4284
          1.4307          1.4328          1.4348          1.4369          1.4390          1.4411          1.4432
          1.4453          1.4474          1.4495          1.4517          1.4539          1.4561          1.4583
          1.4605          1.4628          1.4650          1.4672          1.4694          1.4714          1.4735
          1.4757          1.4778          1.4799          1.4821          1.4842          1.4864          1.4887
          0.6770          0.6849          0.6935          0.7022          0.7109          0.7195          0.7281
          0.7367          0.7451          0.7534          0.7615          0.7696          0.7775          0.7854
          0.7931          0.8007          0.8082          0.8156          0.8229          0.8302          0.8374
          0.8445          0.8515          0.8584          0.8651          0.8716          0.8781          0.8845
          0.8909          0.8972          0.9034          0.9095          0.9156          0.9216          0.9275
          0.9334          0.9392          0.9450          0.9507          0.9563          0.9619          0.9674
          0.9729          0.9782          0.9835          0.9888          0.9940          0.9991          1.0043
          1.0094          1.0144          1.0193          1.0243          1.0291          1.0340          1.0388
          1.0436          1.0484          1.0531          1.0578          1.0624          1.0670          1.0716
          1.0762          1.0808          1.0853          1.0897          1.0941          1.0985          1.1029
          1.1073          1.1118          1.1163          1.1210          1.1254          1.1298          1.1342
          1.1387          1.1431          1.1476          1.1521          1.1567          1.1612          1.1657
          1.1702          1.1747          1.1792          1.1837          1.1882          1.1926          1.1969
          1.2012          1.2055          1.2097          1.2139          1.2181          1.2222          1.2263
          1.2304          1.2345          1.2375          1.2406          1.2437          1.2472          1.2505
          1.2539          1.2572          1.2604          1.2636          1.2666          1.2696          1.2726
          1.2755          1.2785          1.2815          1.2845          1.2874          1.2904          1.2935
          1.2966          1.2997          1.3027          1.3058          1.3089          1.3117          1.3145
          1.3174          1.3202          1.3230          1.3244          1.3272          1.3300          1.3328
          1.3355          1.3380          1.3404          1.3429          1.3455          1.3480          1.3505
          1.3531          1.3555          1.3580          1.3605          1.3629          1.3654          1.3677
          1.3698          1.3720          1.3742          1.3764          1.3785          1.3807          1.3829
          1.3851          1.3872          1.3894          1.3916          1.3938          1.3961          1.3984
          1.4007          1.4027          1.4048          1.4069          1.4090          1.4111          1.4134
          1.4156          1.4179          1.4202          1.4224          1.4247          1.4270          1.4292
          1.4315          1.4338          1.4359          1.4380          1.4401          1.4423          1.4444
          1.4465          1.4487          1.4508          1.4530          1.4551          1.4573          1.4596
          1.4618          1.4641          1.4664          1.4687          1.4710          1.4731          1.4752
          1.4774          1.4796          1.4818          1.4840          1.4863          0.6612          0.6696
          0.6785          0.6875          0.6961          0.7049          0.7136          0.7223          0.7306
          0.7388          0.7471          0.7553          0.7634          0.7714          0.7792          0.7869
          0.7945          0.8020          0.8094          0.8167          0.8240          0.8312          0.8383
          0.8453          0.8521          0.8587          0.8653          0.8717          0.8782          0.8845
          0.8908          0.8970          0.9031          0.9092          0.9152          0.9212          0.9270
          0.9328          0.9386          0.9442          0.9499          0.9555          0.9610          0.9665
          0.9718          0.9771          0.9824          0.9876          0.9928          0.9979          1.0031
          1.0081          1.0130          1.0179          1.0228          1.0277          1.0325          1.0374
          1.0422          1.0469          1.0515          1.0562          1.0608          1.0654          1.0700
          1.0747          1.0792          1.0837          1.0881          1.0925          1.0970          1.1014
          1.1059          1.1106          1.1153          1.1199          1.1243          1.1288          1.1332
          1.1377          1.1423          1.1469          1.1515          1.1561          1.1607          1.1651
          1.1697          1.1742          1.1787          1.1832          1.1877          1.1919          1.1961
          1.2004          1.2046          1.2088          1.2129          1.2170          1.2210          1.2250
          1.2290          1.2330          1.2371          1.2401          1.2430          1.2459          1.2489
          1.2519          1.2549          1.2582          1.2615          1.2648          1.2681          1.2714
          1.2744          1.2774          1.2804          1.2834          1.2865          1.2895          1.2925
          1.2955          1.2985          1.3015          1.3045          1.3075          1.3105          1.3135
          1.3165          1.3192          1.3209          1.3237          1.3266          1.3294          1.3322
          1.3350          1.3377          1.3403          1.3427          1.3451          1.3475          1.3499
          1.3524          1.3549          1.3574          1.3599          1.3624          1.3649          1.3673
          1.3698          1.3720          1.3741          1.3763          1.3785          1.3807          1.3829
          1.3851          1.3873          1.3895          1.3917          1.3939          1.3961          1.3984
          1.4006          1.4028          1.4051          1.4072          1.4095          1.4118          1.4141
          1.4163          1.4186          1.4209          1.4232          1.4255          1.4278          1.4301
          1.4325          1.4348          1.4371          1.4392          1.4414          1.4435          1.4457
          1.4479          1.4500          1.4522          1.4544          1.4566          1.4588          1.4611
          1.4633          1.4656          1.4679          1.4702          1.4726          1.4749          1.4771
          1.4793          1.4815          1.4838          0.6502          0.6586          0.6675          0.6760
          0.6850          0.6939          0.7027          0.7112          0.7195          0.7278          0.7362
          0.7445          0.7527          0.7607          0.7685          0.7763          0.7840          0.7915
          0.7990          0.8063          0.8136          0.8209          0.8280          0.8350          0.8419
          0.8485          0.8551          0.8616          0.8681          0.8745          0.8808          0.8870
          0.8932          0.8993          0.9054          0.9114          0.9173          0.9231          0.9289
          0.9346          0.9403          0.9459          0.9514          0.9569          0.9624          0.9677
          0.9730          0.9782          0.9834          0.9886          0.9938          0.9989          1.0038
          1.0088          1.0137          1.0186          1.0234          1.0283          1.0332          1.0379
          1.0426          1.0473          1.0519          1.0566          1.0612          1.0659          1.0705
          1.0750          1.0794          1.0839          1.0883          1.0928          1.0973          1.1020
          1.1067          1.1114          1.1161          1.1205          1.1250          1.1295          1.1340
          1.1386          1.1432          1.1479          1.1525          1.1572          1.1616          1.1661
          1.1706          1.1752          1.1796          1.1841          1.1882          1.1924          1.1966
          1.2007          1.2049          1.2091          1.2132          1.2170          1.2210          1.2249
          1.2288          1.2327          1.2365          1.2404          1.2433          1.2462          1.2491
          1.2520          1.2550          1.2580          1.2609          1.2639          1.2669          1.2703
          1.2736          1.2770          1.2802          1.2833          1.2864          1.2894          1.2925
          1.2955          1.2986          1.3016          1.3046          1.3077          1.3107          1.3137
          1.3152          1.3181          1.3209          1.3238          1.3266          1.3295          1.3323
          1.3351          1.3378          1.3406          1.3431          1.3455          1.3479          1.3503
          1.3526          1.3549          1.3573          1.3598          1.3623          1.3648          1.3673
          1.3698          1.3723          1.3745          1.3767          1.3790          1.3812          1.3834
          1.3856          1.3878          1.3901          1.3923          1.3945          1.3967          1.3990
          1.4012          1.4035          1.4059          1.4082          1.4104          1.4127          1.4151
          1.4174          1.4197          1.4220          1.4243          1.4267          1.4290          1.4313
          1.4337          1.4361          1.4384          1.4407          1.4428          1.4450          1.4472
          1.4494          1.4516          1.4538          1.4561          1.4583          1.4606          1.4628
          1.4651          1.4674          1.4697          1.4720          1.4744          1.4768          1.4790
          1.4813          0.6398          0.6485          0.6570          0.6661          0.6751          0.6838
          0.6924          0.7009          0.7093          0.7177          0.7261          0.7344          0.7426
          0.7507          0.7584          0.7662          0.7739          0.7815          0.7890          0.7963
          0.8036          0.8109          0.8181          0.8251          0.8319          0.8386          0.8452
          0.8518          0.8583          0.8647          0.8710          0.8773          0.8835          0.8896
          0.8957          0.9017          0.9077          0.9136          0.9194          0.9251          0.9308
          0.9364          0.9420          0.9476          0.9531          0.9584          0.9637          0.9690
          0.9742          0.9794          0.9846          0.9898          0.9948          0.9998          1.0047
          1.0096          1.0145          1.0194          1.0244          1.0291          1.0339          1.0386
          1.0432          1.0479          1.0526          1.0573          1.0620          1.0665          1.0710
          1.0754          1.0799          1.0844          1.0889          1.0937          1.0984          1.1031
          1.1078          1.1125          1.1170          1.1215          1.1260          1.1306          1.1352
          1.1399          1.1445          1.1492          1.1539          1.1585          1.1628          1.1673
          1.1718          1.1763          1.1806          1.1847          1.1889          1.1930          1.1971
          1.2013          1.2055          1.2096          1.2137          1.2175          1.2210          1.2249
          1.2287          1.2324          1.2362          1.2400          1.2438          1.2467          1.2496
          1.2525          1.2554          1.2583          1.2613          1.2643          1.2674          1.2704
          1.2735          1.2766          1.2797          1.2830          1.2864          1.2896          1.2927
          1.2958          1.2989          1.3020          1.3050          1.3080          1.3101          1.3130
          1.3158          1.3185          1.3212          1.3241          1.3269          1.3297          1.3326
          1.3353          1.3381          1.3408          1.3436          1.3461          1.3485          1.3508
          1.3532          1.3555          1.3579          1.3602          1.3625          1.3650          1.3675
          1.3700          1.3725          1.3750          1.3773          1.3796          1.3818          1.3840
          1.3863          1.3885          1.3908          1.3930          1.3953          1.3975          1.3998
          1.4023          1.4047          1.4071          1.4096          1.4118          1.4140          1.4162
          1.4186          1.4209          1.4232          1.4256          1.4280          1.4303          1.4327
          1.4351          1.4375          1.4399          1.4422          1.4444          1.4466          1.4489
          1.4511          1.4533          1.4556          1.4579          1.4601          1.4624          1.4647
          1.4670          1.4694          1.4717          1.4741          1.4764          1.4788          0.6322
          0.6398          0.6488          0.6576          0.6663          0.6749          0.6835          0.6920
          0.7004          0.7087          0.7171          0.7254          0.7336          0.7416          0.7493
          0.7571          0.7648          0.7724          0.7798          0.7872          0.7945          0.8018
          0.8089          0.8159          0.8227          0.8294          0.8361          0.8426          0.8492
          0.8556          0.8620          0.8683          0.8745          0.8806          0.8867          0.8928
          0.8988          0.9047          0.9105          0.9163          0.9220          0.9276          0.9333
          0.9388          0.9443          0.9497          0.9551          0.9604          0.9656          0.9709
          0.9762          0.9814          0.9864          0.9914          0.9964          1.0013          1.0062
          1.0112          1.0162          1.0210          1.0257          1.0304          1.0351          1.0398
          1.0446          1.0493          1.0541          1.0586          1.0631          1.0676          1.0721
          1.0766          1.0813          1.0860          1.0908          1.0955          1.1002          1.1050
          1.1096          1.1141          1.1187          1.1233          1.1279          1.1325          1.1372
          1.1418          1.1465          1.1512          1.1558          1.1602          1.1646          1.1690
          1.1735          1.1776          1.1817          1.1858          1.1900          1.1942          1.1984
          1.2025          1.2066          1.2106          1.2146          1.2185          1.2219          1.2250
          1.2290          1.2328          1.2366          1.2403          1.2441          1.2477          1.2506
          1.2535          1.2564          1.2594          1.2623          1.2653          1.2684          1.2715
          1.2746          1.2778          1.2809          1.2840          1.2871          1.2902          1.2933
          1.2966          1.2997          1.3028          1.3055          1.3084          1.3112          1.3141
          1.3170          1.3198          1.3224          1.3249          1.3276          1.3304          1.3332
          1.3360          1.3388          1.3415          1.3442          1.3469          1.3494          1.3517
          1.3541          1.3564          1.3588          1.3611          1.3635          1.3658          1.3682
          1.3705          1.3730          1.3756          1.3781          1.3805          1.3827          1.3850
          1.3872          1.3895          1.3917          1.3940          1.3964          1.3988          1.4013
          1.4037          1.4061          1.4086          1.4111          1.4133          1.4156          1.4178
          1.4201          1.4224          1.4247          1.4271          1.4295          1.4319          1.4343
          1.4367          1.4391          1.4415          1.4439          1.4462          1.4484          1.4507
          1.4529          1.4552          1.4575          1.4598          1.4621          1.4644          1.4667
          1.4691          1.4714          1.4738          1.4763          0.6213          0.6302          0.6388
          0.6475          0.6561          0.6648          0.6733          0.6818          0.6901          0.6984
          0.7068          0.7151          0.7233          0.7312          0.7390          0.7468          0.7545
          0.7621          0.7695          0.7768          0.7842          0.7915          0.7987          0.8057
          0.8125          0.8193          0.8259          0.8326          0.8391          0.8456          0.8520
          0.8583          0.8646          0.8708          0.8769          0.8830          0.8890          0.8950
          0.9008          0.9067          0.9124          0.9181          0.9238          0.9294          0.9350
          0.9404          0.9458          0.9512          0.9565          0.9617          0.9670          0.9723
          0.9775          0.9825          0.9875          0.9924          0.9974          1.0024          1.0074
          1.0124          1.0171          1.0219          1.0266          1.0313          1.0361          1.0409
          1.0457          1.0504          1.0549          1.0594          1.0639          1.0685          1.0732
          1.0780          1.0827          1.0875          1.0922          1.0970          1.1018          1.1065
          1.1111          1.1156          1.1203          1.1249          1.1296          1.1342          1.1389
          1.1436          1.1482          1.1529          1.1574          1.1617          1.1661          1.1705
          1.1746          1.1787          1.1830          1.1871          1.1912          1.1953          1.1993
          1.2034          1.2073          1.2113          1.2152          1.2191          1.2229          1.2261
          1.2293          1.2332          1.2370          1.2408          1.2445          1.2482          1.2516
          1.2545          1.2575          1.2605          1.2635          1.2666          1.2697          1.2728
          1.2759          1.2790          1.2822          1.2853          1.2885          1.2916          1.2947
          1.2978          1.3009          1.3038          1.3067          1.3096          1.3125          1.3154
          1.3182          1.3211          1.3237          1.3263          1.3288          1.3313          1.3341
          1.3368          1.3396          1.3423          1.3450          1.3476          1.3503          1.3527
          1.3550          1.3574          1.3598          1.3621          1.3645          1.3669          1.3692
          1.3716          1.3740          1.3764          1.3789          1.3814          1.3838          1.3860
          1.3883          1.3906          1.3929          1.3954          1.3978          1.4003          1.4028
          1.4052          1.4077          1.4102          1.4126          1.4150          1.4172          1.4195
          1.4218          1.4241          1.4264          1.4287          1.4311          1.4335          1.4359
          1.4383          1.4408          1.4432          1.4457          1.4480          1.4503          1.4525
          1.4548          1.4571          1.4594          1.4618          1.4641          1.4665          1.4688
          1.4712          1.4737          0.6035          0.6122          0.6209          0.6294          0.6380
          0.6466          0.6552          0.6636          0.6720          0.6804          0.6886          0.6969
          0.7051          0.7133          0.7212          0.7289          0.7367          0.7444          0.7521
          0.7594          0.7667          0.7741          0.7814          0.7886          0.7956          0.8025
          0.8093          0.8160          0.8226          0.8292          0.8357          0.8421          0.8485
          0.8548          0.8610          0.8672          0.8733          0.8794          0.8853          0.8913
          0.8971          0.9029          0.9087          0.9144          0.9200          0.9256          0.9312
          0.9366          0.9420          0.9474          0.9527          0.9580          0.9633          0.9686
          0.9737          0.9787          0.9837          0.9887          0.9938          0.9988          1.0038
          1.0087          1.0135          1.0183          1.0231          1.0279          1.0328          1.0376
          1.0424          1.0471          1.0516          1.0562          1.0608          1.0656          1.0705
          1.0753          1.0801          1.0849          1.0897          1.0946          1.0995          1.1043
          1.1090          1.1137          1.1184          1.1231          1.1278          1.1325          1.1372
          1.1419          1.1465          1.1512          1.1558          1.1601          1.1643          1.1686
          1.1727          1.1771          1.1813          1.1855          1.1892          1.1933          1.1973
          1.2012          1.2052          1.2091          1.2130          1.2170          1.2210          1.2249
          1.2282          1.2314          1.2350          1.2388          1.2426          1.2464          1.2503
          1.2538          1.2569          1.2600          1.2631          1.2663          1.2694          1.2725
          1.2756          1.2787          1.2819          1.2851          1.2883          1.2914          1.2946
          1.2977          1.3008          1.3039          1.3066          1.3095          1.3124          1.3153
          1.3182          1.3210          1.3238          1.3265          1.3290          1.3315          1.3340
          1.3365          1.3392          1.3419          1.3446          1.3473          1.3500          1.3528
          1.3552          1.3576          1.3600          1.3624          1.3648          1.3672          1.3696
          1.3720          1.3744          1.3768          1.3792          1.3816          1.3841          1.3865
          1.3888          1.3913          1.3938          1.3963          1.3988          1.4012          1.4037
          1.4062          1.4087          1.4112          1.4138          1.4162          1.4185          1.4208
          1.4231          1.4255          1.4278          1.4301          1.4325          1.4349          1.4373
          1.4398          1.4423          1.4448          1.4473          1.4497          1.4520          1.4543
          1.4567          1.4590          1.4614          1.4638          1.4661          1.4686          1.4711
          0.5858          0.5939          0.6029          0.6117          0.6202          0.6288          0.6374
          0.6459          0.6543          0.6627          0.6710          0.6792          0.6875          0.6957
          0.7039          0.7117          0.7195          0.7273          0.7350          0.7426          0.7500
          0.7573          0.7647          0.7720          0.7792          0.7862          0.7931          0.7999
          0.8067          0.8133          0.8199          0.8265          0.8329          0.8393          0.8456
          0.8519          0.8581          0.8643          0.8704          0.8764          0.8823          0.8882
          0.8941          0.8999          0.9056          0.9113          0.9169          0.9225          0.9280
          0.9335          0.9388          0.9442          0.9495          0.9549          0.9602          0.9654
          0.9705          0.9755          0.9806          0.9857          0.9907          0.9958          1.0008
          1.0057          1.0105          1.0153          1.0202          1.0251          1.0300          1.0348
          1.0397          1.0443          1.0490          1.0536          1.0585          1.0634          1.0682
          1.0731          1.0780          1.0829          1.0878          1.0928          1.0978          1.1027
          1.1074          1.1121          1.1169          1.1216          1.1264          1.1311          1.1358
          1.1404          1.1451          1.1497          1.1543          1.1586          1.1628          1.1670
          1.1713          1.1755          1.1797          1.1839          1.1880          1.1916          1.1954
          1.1994          1.2033          1.2073          1.2113          1.2153          1.2193          1.2233
          1.2272          1.2305          1.2338          1.2370          1.2412          1.2451          1.2491
          1.2531          1.2567          1.2598          1.2630          1.2662          1.2693          1.2725
          1.2756          1.2788          1.2819          1.2851          1.2883          1.2914          1.2946
          1.2977          1.3009          1.3040          1.3069          1.3097          1.3125          1.3153
          1.3182          1.3210          1.3239          1.3267          1.3292          1.3317          1.3342
          1.3367          1.3392          1.3417          1.3444          1.3472          1.3499          1.3527
          1.3554          1.3578          1.3603          1.3627          1.3651          1.3675          1.3700
          1.3724          1.3749          1.3773          1.3798          1.3822          1.3847          1.3873
          1.3897          1.3922          1.3947          1.3973          1.3998          1.4023          1.4048
          1.4074          1.4099          1.4125          1.4150          1.4176          1.4199          1.4223
          1.4246          1.4270          1.4294          1.4317          1.4341          1.4365          1.4389
          1.4414          1.4439          1.4465          1.4490          1.4515          1.4539          1.4563
          1.4587          1.4611          1.4635          1.4659          1.4685          0.5685          0.5766
          0.5854          0.5945          0.6035          0.6121          0.6207          0.6293          0.6378
          0.6462          0.6546          0.6629          0.6712          0.6795          0.6877          0.6959
          0.7037          0.7115          0.7193          0.7270          0.7346          0.7420          0.7493
          0.7567          0.7640          0.7712          0.7782          0.7851          0.7920          0.7987
          0.8054          0.8120          0.8186          0.8251          0.8315          0.8378          0.8441
          0.8503          0.8565          0.8626          0.8687          0.8746          0.8806          0.8864
          0.8922          0.8980          0.9037          0.9094          0.9150          0.9206          0.9260
          0.9314          0.9368          0.9422          0.9475          0.9529          0.9582          0.9633
          0.9684          0.9734          0.9786          0.9837          0.9887          0.9938          0.9988
          1.0036          1.0085          1.0134          1.0183          1.0233          1.0282          1.0331
          1.0379          1.0425          1.0473          1.0522          1.0571          1.0620          1.0670
          1.0720          1.0769          1.0819          1.0869          1.0919          1.0970          1.1018
          1.1066          1.1113          1.1161          1.1208          1.1256          1.1303          1.1349
          1.1396          1.1442          1.1487          1.1533          1.1575          1.1618          1.1661
          1.1703          1.1745          1.1786          1.1827          1.1869          1.1910          1.1944
          1.1981          1.2021          1.2061          1.2101          1.2141          1.2182          1.2222
          1.2262          1.2301          1.2334          1.2368          1.2402          1.2445          1.2486
          1.2527          1.2568          1.2600          1.2632          1.2664          1.2696          1.2728
          1.2759          1.2791          1.2823          1.2855          1.2886          1.2917          1.2949
          1.2980          1.3012          1.3043          1.3073          1.3101          1.3128          1.3156
          1.3184          1.3213          1.3241          1.3269          1.3296          1.3322          1.3347
          1.3372          1.3397          1.3422          1.3447          1.3473          1.3500          1.3528
          1.3556          1.3583          1.3607          1.3632          1.3657          1.3681          1.3706
          1.3731          1.3755          1.3780          1.3805          1.3831          1.3858          1.3884
          1.3909          1.3933          1.3959          1.3984          1.4010          1.4035          1.4061
          1.4087          1.4113          1.4139          1.4165          1.4191          1.4215          1.4238
          1.4262          1.4286          1.4310          1.4335          1.4359          1.4383          1.4408
          1.4432          1.4457          1.4483          1.4509          1.4535          1.4559          1.4583
          1.4608          1.4632          1.4658          0.5516          0.5592          0.5678          0.5769
          0.5862          0.5954          0.6040          0.6126          0.6212          0.6298          0.6383
          0.6467          0.6550          0.6633          0.6716          0.6799          0.6880          0.6958
          0.7036          0.7114          0.7192          0.7267          0.7341          0.7414          0.7488
          0.7562          0.7633          0.7704          0.7773          0.7842          0.7909          0.7976
          0.8043          0.8108          0.8173          0.8238          0.8301          0.8364          0.8427
          0.8489          0.8550          0.8611          0.8671          0.8730          0.8789          0.8848
          0.8905          0.8963          0.9019          0.9076          0.9132          0.9187          0.9241
          0.9295          0.9349          0.9403          0.9457          0.9510          0.9562          0.9613
          0.9664          0.9715          0.9767          0.9818          0.9869          0.9919          0.9968
          1.0017          1.0067          1.0117          1.0166          1.0216          1.0266          1.0314
          1.0362          1.0410          1.0460          1.0509          1.0559          1.0609          1.0659
          1.0709          1.0760          1.0810          1.0861          1.0911          1.0962          1.1010
          1.1057          1.1105          1.1152          1.1200          1.1246          1.1293          1.1339
          1.1385          1.1431          1.1476          1.1523          1.1565          1.1607          1.1649
          1.1691          1.1732          1.1774          1.1815          1.1857          1.1898          1.1938
          1.1973          1.2008          1.2049          1.2089          1.2130          1.2171          1.2212
          1.2253          1.2295          1.2332          1.2367          1.2402          1.2437          1.2480
          1.2522          1.2563          1.2601          1.2633          1.2666          1.2698          1.2730
          1.2763          1.2795          1.2827          1.2859          1.2891          1.2920          1.2951
          1.2983          1.3014          1.3045          1.3076          1.3105          1.3132          1.3159
          1.3186          1.3214          1.3242          1.3270          1.3298          1.3325          1.3351
          1.3376          1.3401          1.3427          1.3452          1.3477          1.3502          1.3529
          1.3558          1.3586          1.3612          1.3637          1.3662          1.3687          1.3712
          1.3737          1.3762          1.3788          1.3815          1.3842          1.3869          1.3896
          1.3922          1.3946          1.3971          1.3996          1.4022          1.4048          1.4074
          1.4100          1.4127          1.4153          1.4179          1.4206          1.4231          1.4255
          1.4279          1.4304          1.4328          1.4353          1.4377          1.4402          1.4427
          1.4452          1.4478          1.4503          1.4530          1.4556          1.4581          1.4605
          1.4631          0.5356          0.5426          0.5509          0.5597          0.5690          0.5785
          0.5878          0.5965          0.6052          0.6137          0.6223          0.6308          0.6393
          0.6477          0.6560          0.6643          0.6726          0.6807          0.6886          0.6963
          0.7042          0.7119          0.7194          0.7268          0.7342          0.7416          0.7490
          0.7561          0.7631          0.7701          0.7769          0.7837          0.7904          0.7971
          0.8036          0.8102          0.8166          0.8230          0.8293          0.8356          0.8418
          0.8479          0.8540          0.8600          0.8660          0.8719          0.8777          0.8835
          0.8893          0.8950          0.9006          0.9062          0.9118          0.9172          0.9227
          0.9281          0.9335          0.9389          0.9442          0.9495          0.9546          0.9597
          0.9649          0.9701          0.9752          0.9803          0.9854          0.9904          0.9953
          1.0003          1.0054          1.0104          1.0154          1.0204          1.0254          1.0301
          1.0350          1.0400          1.0451          1.0501          1.0551          1.0602          1.0652
          1.0703          1.0754          1.0804          1.0855          1.0906          1.0956          1.1003
          1.1051          1.1098          1.1145          1.1192          1.1238          1.1284          1.1330
          1.1378          1.1426          1.1471          1.1514          1.1557          1.1597          1.1639
          1.1680          1.1722          1.1763          1.1805          1.1846          1.1888          1.1929
          1.1968          1.2003          1.2038          1.2080          1.2121          1.2163          1.2205
          1.2247          1.2290          1.2332          1.2368          1.2403          1.2438          1.2474
          1.2518          1.2560          1.2602          1.2636          1.2669          1.2702          1.2734
          1.2767          1.2799          1.2832          1.2864          1.2896          1.2926          1.2954
          1.2985          1.3017          1.3047          1.3078          1.3108          1.3136          1.3163
          1.3190          1.3217          1.3244          1.3273          1.3301          1.3329          1.3356
          1.3381          1.3407          1.3432          1.3458          1.3483          1.3509          1.3535
          1.3561          1.3589          1.3617          1.3643          1.3669          1.3694          1.3719
          1.3745          1.3772          1.3799          1.3827          1.3854          1.3881          1.3909
          1.3935          1.3960          1.3985          1.4010          1.4036          1.4062          1.4089
          1.4115          1.4142          1.4169          1.4195          1.4222          1.4248          1.4272
          1.4297          1.4322          1.4347          1.4372          1.4397          1.4423          1.4448
          1.4474          1.4500          1.4526          1.4552          1.4579          1.4604          0.5197
          0.5267          0.5347          0.5434          0.5524          0.5618          0.5713          0.5807
          0.5895          0.5982          0.6068          0.6153          0.6239          0.6324          0.6408
          0.6491          0.6575          0.6658          0.6738          0.6817          0.6895          0.6973
          0.7050          0.7125          0.7200          0.7273          0.7347          0.7421          0.7492
          0.7562          0.7632          0.7701          0.7769          0.7836          0.7902          0.7968
          0.8033          0.8098          0.8162          0.8225          0.8288          0.8350          0.8412
          0.8472          0.8533          0.8593          0.8652          0.8710          0.8769          0.8826
          0.8883          0.8940          0.8996          0.9052          0.9107          0.9161          0.9216
          0.9270          0.9324          0.9377          0.9430          0.9482          0.9534          0.9586
          0.9638          0.9689          0.9740          0.9792          0.9842          0.9892          0.9943
          0.9993          1.0044          1.0094          1.0145          1.0195          1.0243          1.0293
          1.0344          1.0394          1.0445          1.0496          1.0546          1.0597          1.0648
          1.0699          1.0750          1.0801          1.0851          1.0902          1.0951          1.0998
          1.1045          1.1092          1.1138          1.1185          1.1233          1.1282          1.1329
          1.1377          1.1420          1.1464          1.1507          1.1550          1.1593          1.1631
          1.1672          1.1713          1.1755          1.1797          1.1838          1.1880          1.1922
          1.1964          1.2002          1.2038          1.2073          1.2117          1.2159          1.2202
          1.2245          1.2288          1.2331          1.2370          1.2406          1.2442          1.2478
          1.2517          1.2560          1.2602          1.2641          1.2674          1.2707          1.2740
          1.2773          1.2806          1.2838          1.2870          1.2902          1.2933          1.2961
          1.2989          1.3020          1.3051          1.3081          1.3112          1.3141          1.3168
          1.3195          1.3222          1.3249          1.3276          1.3305          1.3333          1.3362
          1.3388          1.3413          1.3439          1.3465          1.3491          1.3517          1.3543
          1.3569          1.3596          1.3623          1.3651          1.3677          1.3702          1.3729
          1.3757          1.3785          1.3812          1.3840          1.3868          1.3895          1.3923
          1.3950          1.3975          1.4001          1.4026          1.4052          1.4077          1.4104
          1.4131          1.4158          1.4186          1.4213          1.4240          1.4266          1.4291
          1.4317          1.4342          1.4367          1.4393          1.4419          1.4445          1.4471
          1.4497          1.4523          1.4550          1.4577          0.5035          0.5108          0.5191
          0.5274          0.5365          0.5454          0.5549          0.5645          0.5739          0.5827
          0.5915          0.6002          0.6088          0.6173          0.6258          0.6342          0.6426
          0.6510          0.6592          0.6672          0.6751          0.6829          0.6908          0.6984
          0.7059          0.7134          0.7207          0.7282          0.7354          0.7426          0.7496
          0.7566          0.7635          0.7703          0.7770          0.7836          0.7902          0.7968
          0.8032          0.8096          0.8160          0.8222          0.8285          0.8347          0.8407
          0.8468          0.8528          0.8587          0.8646          0.8704          0.8762          0.8819
          0.8876          0.8932          0.8988          0.9043          0.9098          0.9153          0.9207
          0.9261          0.9315          0.9368          0.9420          0.9472          0.9524          0.9576
          0.9628          0.9680          0.9731          0.9783          0.9833          0.9884          0.9935
          0.9986          1.0037          1.0087          1.0138          1.0188          1.0238          1.0289
          1.0340          1.0391          1.0442          1.0493          1.0544          1.0595          1.0646
          1.0697          1.0748          1.0798          1.0849          1.0899          1.0946          1.0993
          1.1040          1.1089          1.1138          1.1187          1.1235          1.1283          1.1329
          1.1372          1.1415          1.1458          1.1501          1.1544          1.1587          1.1630
          1.1666          1.1707          1.1749          1.1791          1.1833          1.1876          1.1918
          1.1961          1.2004          1.2040          1.2077          1.2116          1.2159          1.2201
          1.2245          1.2288          1.2332          1.2375          1.2412          1.2448          1.2485
          1.2521          1.2561          1.2604          1.2645          1.2681          1.2715          1.2748
          1.2781          1.2813          1.2845          1.2877          1.2909          1.2940          1.2968
          1.2996          1.3024          1.3055          1.3086          1.3116          1.3146          1.3174
          1.3201          1.3228          1.3255          1.3283          1.3310          1.3339          1.3368
          1.3395          1.3422          1.3448          1.3474          1.3501          1.3527          1.3553
          1.3580          1.3606          1.3633          1.3659          1.3687          1.3715          1.3742
          1.3770          1.3798          1.3826          1.3854          1.3882          1.3911          1.3939
          1.3966          1.3992          1.4017          1.4043          1.4069          1.4095          1.4121
          1.4149          1.4176          1.4204          1.4232          1.4260          1.4286          1.4312
          1.4337          1.4363          1.4389          1.4415          1.4442          1.4468          1.4495
          1.4521          1.4549          0.4874          0.4948          0.5032          0.5119          0.5205
          0.5297          0.5389          0.5482          0.5579          0.5673          0.5762          0.5850
          0.5937          0.6023          0.6109          0.6194          0.6278          0.6362          0.6445
          0.6528          0.6607          0.6686          0.6765          0.6843          0.6919          0.6995
          0.7069          0.7143          0.7217          0.7289          0.7360          0.7431          0.7501
          0.7570          0.7638          0.7705          0.7771          0.7838          0.7903          0.7968
          0.8032          0.8095          0.8158          0.8221          0.8282          0.8343          0.8404
          0.8464          0.8523          0.8582          0.8641          0.8698          0.8756          0.8813
          0.8869          0.8925          0.8981          0.9036          0.9090          0.9145          0.9199
          0.9253          0.9306          0.9360          0.9412          0.9464          0.9516          0.9569
          0.9621          0.9672          0.9724          0.9775          0.9827          0.9878          0.9929
          0.9980          1.0031          1.0082          1.0133          1.0184          1.0235          1.0286
          1.0338          1.0389          1.0440          1.0491          1.0542          1.0593          1.0644
          1.0695          1.0746          1.0796          1.0846          1.0896          1.0945          1.0994
          1.1043          1.1092          1.1140          1.1188          1.1236          1.1281          1.1324
          1.1367          1.1410          1.1453          1.1497          1.1540          1.1583          1.1627
          1.1667          1.1703          1.1745          1.1788          1.1831          1.1874          1.1918
          1.1961          1.2005          1.2044          1.2081          1.2118          1.2160          1.2203
          1.2247          1.2292          1.2336          1.2382          1.2419          1.2456          1.2492
          1.2529          1.2565          1.2607          1.2648          1.2690          1.2723          1.2756
          1.2789          1.2821          1.2853          1.2885          1.2916          1.2947          1.2977
          1.3004          1.3032          1.3060          1.3091          1.3122          1.3152          1.3181
          1.3208          1.3236          1.3263          1.3291          1.3318          1.3346          1.3375
          1.3404          1.3431          1.3458          1.3484          1.3511          1.3538          1.3565
          1.3591          1.3618          1.3645          1.3674          1.3701          1.3728          1.3757
          1.3785          1.3813          1.3842          1.3870          1.3899          1.3927          1.3956
          1.3983          1.4009          1.4035          1.4062          1.4088          1.4114          1.4141
          1.4168          1.4196          1.4224          1.4252          1.4281          1.4307          1.4333
          1.4360          1.4386          1.4413          1.4439          1.4466          1.4493          1.4521
          0.4712          0.4786          0.4874          0.4963          0.5053          0.5140          0.5234
          0.5327          0.5419          0.5516          0.5610          0.5699          0.5788          0.5875
          0.5962          0.6047          0.6132          0.6216          0.6300          0.6384          0.6465
          0.6545          0.6624          0.6702          0.6781          0.6857          0.6932          0.7006
          0.7080          0.7154          0.7226          0.7297          0.7368          0.7438          0.7507
          0.7575          0.7642          0.7709          0.7775          0.7840          0.7905          0.7969
          0.8033          0.8096          0.8158          0.8220          0.8281          0.8342          0.8402
          0.8461          0.8521          0.8579          0.8637          0.8694          0.8751          0.8808
          0.8864          0.8920          0.8975          0.9030          0.9085          0.9139          0.9193
          0.9247          0.9300          0.9354          0.9407          0.9459          0.9512          0.9564
          0.9617          0.9669          0.9721          0.9773          0.9824          0.9876          0.9928
          0.9979          1.0031          1.0082          1.0134          1.0186          1.0237          1.0288
          1.0340          1.0391          1.0443          1.0494          1.0545          1.0596          1.0647
          1.0698          1.0748          1.0798          1.0848          1.0898          1.0947          1.0995
          1.1043          1.1091          1.1139          1.1186          1.1233          1.1279          1.1322
          1.1365          1.1408          1.1451          1.1494          1.1538          1.1582          1.1625
          1.1670          1.1707          1.1744          1.1788          1.1832          1.1876          1.1920
          1.1964          1.2009          1.2051          1.2088          1.2126          1.2164          1.2209
          1.2253          1.2298          1.2342          1.2387          1.2428          1.2465          1.2502
          1.2539          1.2576          1.2612          1.2652          1.2692          1.2732          1.2765
          1.2798          1.2830          1.2861          1.2893          1.2924          1.2955          1.2985
          1.3013          1.3041          1.3068          1.3098          1.3128          1.3159          1.3189
          1.3217          1.3245          1.3272          1.3300          1.3328          1.3356          1.3384
          1.3414          1.3442          1.3469          1.3496          1.3523          1.3550          1.3577
          1.3604          1.3633          1.3661          1.3689          1.3717          1.3744          1.3772
          1.3801          1.3830          1.3858          1.3887          1.3916          1.3945          1.3974
          1.4002          1.4028          1.4055          1.4081          1.4108          1.4135          1.4162
          1.4189          1.4217          1.4246          1.4274          1.4303          1.4330          1.4357
          1.4383          1.4410          1.4437          1.4465          1.4493          0.4549          0.4627
          0.4714          0.4806          0.4900          0.4991          0.5080          0.5174          0.5268
          0.5361          0.5457          0.5551          0.5640          0.5729          0.5817          0.5903
          0.5989          0.6073          0.6157          0.6241          0.6325          0.6406          0.6486
          0.6565          0.6643          0.6721          0.6797          0.6872          0.6946          0.7020
          0.7094          0.7166          0.7237          0.7308          0.7378          0.7447          0.7515
          0.7582          0.7649          0.7715          0.7780          0.7845          0.7909          0.7973
          0.8036          0.8099          0.8161          0.8222          0.8283          0.8342          0.8402
          0.8462          0.8521          0.8579          0.8637          0.8695          0.8752          0.8808
          0.8865          0.8921          0.8976          0.9031          0.9086          0.9140          0.9195
          0.9249          0.9303          0.9356          0.9409          0.9462          0.9515          0.9567
          0.9620          0.9672          0.9725          0.9776          0.9828          0.9880          0.9932
          0.9984          1.0035          1.0088          1.0140          1.0191          1.0243          1.0294
          1.0346          1.0397          1.0449          1.0500          1.0551          1.0601          1.0652
          1.0702          1.0752          1.0802          1.0851          1.0900          1.0949          1.0997
          1.1045          1.1093          1.1139          1.1186          1.1232          1.1279          1.1324
          1.1364          1.1408          1.1451          1.1495          1.1539          1.1583          1.1627
          1.1672          1.1713          1.1751          1.1792          1.1836          1.1880          1.1925
          1.1970          1.2015          1.2060          1.2098          1.2137          1.2175          1.2216
          1.2261          1.2306          1.2351          1.2396          1.2439          1.2477          1.2514
          1.2551          1.2587          1.2624          1.2658          1.2697          1.2736          1.2775
          1.2807          1.2839          1.2871          1.2902          1.2934          1.2965          1.2995
          1.3023          1.3051          1.3078          1.3106          1.3137          1.3168          1.3199
          1.3227          1.3255          1.3283          1.3311          1.3339          1.3368          1.3396
          1.3425          1.3454          1.3481          1.3509          1.3536          1.3564          1.3592
          1.3621          1.3649          1.3678          1.3707          1.3734          1.3762          1.3789
          1.3818          1.3847          1.3877          1.3906          1.3935          1.3965          1.3994
          1.4022          1.4049          1.4076          1.4103          1.4130          1.4157          1.4185
          1.4212          1.4240          1.4269          1.4298          1.4327          1.4354          1.4381
          1.4409          1.4436          1.4465          0.4386          0.4467          0.4557          0.4649
          0.4743          0.4839          0.4934          0.5024          0.5119          0.5213          0.5307
          0.5401          0.5495          0.5585          0.5673          0.5761          0.5848          0.5934
          0.6018          0.6102          0.6186          0.6269          0.6350          0.6429          0.6509
          0.6587          0.6664          0.6740          0.6815          0.6890          0.6964          0.7036
          0.7109          0.7180          0.7251          0.7321          0.7389          0.7458          0.7525
          0.7592          0.7659          0.7725          0.7790          0.7855          0.7919          0.7982
          0.8045          0.8108          0.8169          0.8230          0.8291          0.8351          0.8410
          0.8470          0.8528          0.8586          0.8644          0.8701          0.8757          0.8814
          0.8870          0.8926          0.8981          0.9036          0.9091          0.9145          0.9199
          0.9254          0.9308          0.9361          0.9414          0.9467          0.9520          0.9572
          0.9625          0.9678          0.9731          0.9783          0.9835          0.9887          0.9939
          0.9990          1.0043          1.0095          1.0147          1.0199          1.0250          1.0302
          1.0353          1.0404          1.0456          1.0506          1.0557          1.0607          1.0657
          1.0707          1.0757          1.0806          1.0855          1.0904          1.0952          1.1000
          1.1047          1.1094          1.1140          1.1187          1.1233          1.1280          1.1327
          1.1369          1.1410          1.1454          1.1498          1.1543          1.1588          1.1633
          1.1678          1.1722          1.1760          1.1799          1.1843          1.1888          1.1933
          1.1979          1.2025          1.2072          1.2110          1.2149          1.2188          1.2227
          1.2271          1.2317          1.2362          1.2407          1.2452          1.2489          1.2526
          1.2563          1.2599          1.2636          1.2670          1.2704          1.2741          1.2780
          1.2818          1.2849          1.2881          1.2912          1.2944          1.2975          1.3006
          1.3034          1.3062          1.3090          1.3118          1.3147          1.3178          1.3209
          1.3238          1.3267          1.3295          1.3324          1.3352          1.3381          1.3409
          1.3438          1.3467          1.3495          1.3523          1.3552          1.3581          1.3609
          1.3638          1.3667          1.3696          1.3725          1.3753          1.3781          1.3808
          1.3837          1.3867          1.3896          1.3926          1.3956          1.3985          1.4015
          1.4043          1.4070          1.4098          1.4125          1.4153          1.4181          1.4208
          1.4237          1.4265          1.4293          1.4323          1.4352          1.4380          1.4407
          1.4436          0.4224          0.4306          0.4400          0.4495          0.4589          0.4686
          0.4783          0.4880          0.4972          0.5068          0.5162          0.5256          0.5350
          0.5443          0.5533          0.5621          0.5710          0.5796          0.5882          0.5967
          0.6051          0.6134          0.6216          0.6297          0.6377          0.6456          0.6534
          0.6611          0.6687          0.6763          0.6838          0.6912          0.6985          0.7057
          0.7129          0.7200          0.7270          0.7340          0.7408          0.7476          0.7543
          0.7609          0.7676          0.7741          0.7806          0.7870          0.7933          0.7996
          0.8059          0.8120          0.8181          0.8242          0.8302          0.8361          0.8421
          0.8480          0.8538          0.8595          0.8652          0.8709          0.8765          0.8822
          0.8878          0.8933          0.8988          0.9043          0.9098          0.9152          0.9207
          0.9262          0.9316          0.9369          0.9422          0.9475          0.9528          0.9580
          0.9634          0.9687          0.9739          0.9791          0.9843          0.9895          0.9947
          1.0000          1.0052          1.0105          1.0156          1.0208          1.0259          1.0310
          1.0362          1.0413          1.0463          1.0514          1.0564          1.0614          1.0664
          1.0713          1.0762          1.0811          1.0860          1.0908          1.0956          1.1005
          1.1050          1.1097          1.1144          1.1190          1.1237          1.1284          1.1332
          1.1377          1.1416          1.1460          1.1505          1.1550          1.1595          1.1641
          1.1687          1.1733          1.1772          1.1811          1.1853          1.1899          1.1944
          1.1990          1.2036          1.2083          1.2125          1.2164          1.2203          1.2243
          1.2284          1.2329          1.2375          1.2418          1.2462          1.2503          1.2540
          1.2576          1.2612          1.2648          1.2683          1.2716          1.2749          1.2786
          1.2825          1.2860          1.2892          1.2924          1.2955          1.2986          1.3018
          1.3046          1.3074          1.3103          1.3131          1.3159          1.3190          1.3221
          1.3251          1.3280          1.3309          1.3337          1.3366          1.3395          1.3424
          1.3453          1.3482          1.3511          1.3540          1.3570          1.3599          1.3628
          1.3657          1.3687          1.3716          1.3745          1.3773          1.3801          1.3829
          1.3857          1.3887          1.3917          1.3947          1.3977          1.4008          1.4038
          1.4065          1.4093          1.4121          1.4149          1.4177          1.4205          1.4234
          1.4262          1.4291          1.4320          1.4350          1.4379          1.4407          0.4061
          0.4147          0.4242          0.4342          0.4441          0.4538          0.4636          0.4735
          0.4832          0.4927          0.5023          0.5118          0.5213          0.5306          0.5397
          0.5487          0.5577          0.5665          0.5752          0.5838          0.5923          0.6007
          0.6090          0.6172          0.6253          0.6333          0.6412          0.6491          0.6568
          0.6644          0.6719          0.6794          0.6868          0.6941          0.7014          0.7085
          0.7156          0.7226          0.7296          0.7364          0.7432          0.7499          0.7565
          0.7632          0.7697          0.7762          0.7826          0.7889          0.7952          0.8015
          0.8076          0.8137          0.8198          0.8258          0.8318          0.8377          0.8436
          0.8494          0.8552          0.8609          0.8666          0.8722          0.8779          0.8835
          0.8890          0.8946          0.9001          0.9055          0.9110          0.9165          0.9220
          0.9274          0.9328          0.9381          0.9434          0.9487          0.9540          0.9593
          0.9647          0.9699          0.9751          0.9803          0.9855          0.9907          0.9960
          1.0012          1.0065          1.0117          1.0168          1.0220          1.0271          1.0322
          1.0373          1.0423          1.0474          1.0524          1.0574          1.0623          1.0672
          1.0721          1.0770          1.0819          1.0867          1.0916          1.0964          1.1013
          1.1059          1.1104          1.1151          1.1198          1.1245          1.1293          1.1341
          1.1388          1.1428          1.1470          1.1515          1.1561          1.1607          1.1653
          1.1700          1.1747          1.1787          1.1827          1.1866          1.1912          1.1959
          1.2005          1.2052          1.2099          1.2142          1.2181          1.2221          1.2260
          1.2300          1.2345          1.2391          1.2431          1.2474          1.2518          1.2554
          1.2590          1.2626          1.2662          1.2696          1.2730          1.2763          1.2796
          1.2832          1.2871          1.2905          1.2936          1.2968          1.3000          1.3031
          1.3060          1.3089          1.3117          1.3145          1.3174          1.3203          1.3235
          1.3265          1.3294          1.3324          1.3353          1.3382          1.3411          1.3440
          1.3471          1.3501          1.3530          1.3559          1.3589          1.3618          1.3648
          1.3677          1.3707          1.3737          1.3766          1.3794          1.3823          1.3851
          1.3880          1.3909          1.3939          1.3970          1.4001          1.4032          1.4061
          1.4089          1.4117          1.4146          1.4174          1.4203          1.4232          1.4261
          1.4290          1.4319          1.4349          1.4378          0.3899          0.3991          0.4090
          0.4192          0.4294          0.4396          0.4496          0.4596          0.4695          0.4794
          0.4891          0.4988          0.5083          0.5177          0.5270          0.5362          0.5452
          0.5541          0.5630          0.5717          0.5803          0.5888          0.5972          0.6055
          0.6137          0.6218          0.6298          0.6377          0.6455          0.6532          0.6608
          0.6684          0.6758          0.6832          0.6905          0.6977          0.7049          0.7120
          0.7190          0.7259          0.7327          0.7395          0.7462          0.7528          0.7595
          0.7660          0.7724          0.7788          0.7852          0.7914          0.7977          0.8039
          0.8100          0.8160          0.8220          0.8280          0.8339          0.8399          0.8456
          0.8514          0.8571          0.8628          0.8684          0.8741          0.8798          0.8853
          0.8908          0.8963          0.9018          0.9073          0.9128          0.9183          0.9238
          0.9291          0.9345          0.9398          0.9451          0.9504          0.9557          0.9611
          0.9663          0.9716          0.9768          0.9820          0.9872          0.9924          0.9976
          1.0029          1.0081          1.0133          1.0184          1.0235          1.0285          1.0336
          1.0387          1.0437          1.0487          1.0536          1.0586          1.0635          1.0684
          1.0733          1.0781          1.0830          1.0879          1.0927          1.0976          1.1024
          1.1072          1.1115          1.1162          1.1210          1.1258          1.1306          1.1354
          1.1403          1.1443          1.1484          1.1530          1.1576          1.1622          1.1669
          1.1716          1.1765          1.1805          1.1845          1.1885          1.1930          1.1977
          1.2024          1.2071          1.2118          1.2161          1.2201          1.2241          1.2280
          1.2319          1.2365          1.2411          1.2448          1.2488          1.2530          1.2570
          1.2606          1.2641          1.2677          1.2711          1.2745          1.2778          1.2811
          1.2843          1.2881          1.2919          1.2951          1.2983          1.3014          1.3046
          1.3075          1.3104          1.3133          1.3162          1.3191          1.3219          1.3251
          1.3281          1.3311          1.3340          1.3370          1.3399          1.3429          1.3460
          1.3491          1.3521          1.3550          1.3580          1.3609          1.3639          1.3669
          1.3699          1.3729          1.3759          1.3788          1.3817          1.3845          1.3874
          1.3903          1.3932          1.3963          1.3994          1.4026          1.4057          1.4086
          1.4114          1.4143          1.4172          1.4201          1.4230          1.4259          1.4289
          1.4319          1.4349          0.3737          0.3831          0.3934          0.4039          0.4144
          0.4248          0.4351          0.4456          0.4558          0.4658          0.4757          0.4855
          0.4952          0.5047          0.5142          0.5235          0.5327          0.5417          0.5506
          0.5595          0.5682          0.5768          0.5853          0.5937          0.6020          0.6102
          0.6183          0.6263          0.6342          0.6420          0.6497          0.6573          0.6648
          0.6722          0.6796          0.6869          0.6941          0.7012          0.7083          0.7153
          0.7222          0.7290          0.7358          0.7425          0.7491          0.7557          0.7623
          0.7687          0.7751          0.7814          0.7877          0.7939          0.8001          0.8062
          0.8122          0.8182          0.8242          0.8301          0.8361          0.8418          0.8476
          0.8533          0.8590          0.8646          0.8704          0.8760          0.8815          0.8871
          0.8926          0.8980          0.9035          0.9091          0.9146          0.9201          0.9255
          0.9308          0.9361          0.9414          0.9467          0.9520          0.9574          0.9627
          0.9679          0.9731          0.9783          0.9835          0.9887          0.9940          0.9992
          1.0044          1.0096          1.0147          1.0198          1.0248          1.0299          1.0349
          1.0399          1.0449          1.0499          1.0548          1.0598          1.0647          1.0695
          1.0744          1.0792          1.0841          1.0890          1.0939          1.0988          1.1037
          1.1086          1.1128          1.1175          1.1223          1.1271          1.1320          1.1368
          1.1418          1.1459          1.1500          1.1545          1.1592          1.1639          1.1686
          1.1734          1.1783          1.1824          1.1865          1.1906          1.1949          1.1996
          1.2044          1.2091          1.2138          1.2181          1.2221          1.2261          1.2300
          1.2339          1.2384          1.2429          1.2465          1.2501          1.2543          1.2584
          1.2621          1.2656          1.2691          1.2726          1.2760          1.2793          1.2826
          1.2859          1.2892          1.2930          1.2966          1.2998          1.3030          1.3062
          1.3092          1.3121          1.3150          1.3179          1.3208          1.3237          1.3267
          1.3298          1.3328          1.3357          1.3388          1.3419          1.3450          1.3481
          1.3512          1.3542          1.3571          1.3601          1.3631          1.3661          1.3691
          1.3722          1.3752          1.3782          1.3811          1.3840          1.3869          1.3899
          1.3928          1.3958          1.3988          1.4020          1.4052          1.4083          1.4112
          1.4141          1.4170          1.4199          1.4229          1.4259          1.4288          1.4319
          0.3581          0.3680          0.3788          0.3898          0.4005          0.4112          0.4219
          0.4329          0.4435          0.4537          0.4637          0.4736          0.4835          0.4932
          0.5027          0.5122          0.5215          0.5306          0.5397          0.5486          0.5574
          0.5661          0.5747          0.5831          0.5915          0.5999          0.6080          0.6161
          0.6240          0.6319          0.6397          0.6473          0.6549          0.6624          0.6698
          0.6772          0.6844          0.6916          0.6987          0.7057          0.7127          0.7196
          0.7264          0.7331          0.7398          0.7464          0.7531          0.7596          0.7660
          0.7723          0.7786          0.7849          0.7912          0.7973          0.8034          0.8094
          0.8154          0.8213          0.8273          0.8332          0.8390          0.8447          0.8504
          0.8561          0.8618          0.8675          0.8731          0.8786          0.8842          0.8897
          0.8951          0.9007          0.9062          0.9117          0.9172          0.9226          0.9279
          0.9332          0.9385          0.9438          0.9491          0.9545          0.9598          0.9651
          0.9702          0.9754          0.9806          0.9858          0.9910          0.9962          1.0014
          1.0066          1.0117          1.0168          1.0218          1.0268          1.0319          1.0368
          1.0418          1.0468          1.0517          1.0566          1.0616          1.0664          1.0713
          1.0762          1.0810          1.0859          1.0909          1.0958          1.1007          1.1057
          1.1107          1.1149          1.1194          1.1243          1.1291          1.1340          1.1389
          1.1439          1.1481          1.1523          1.1567          1.1615          1.1662          1.1710
          1.1758          1.1807          1.1849          1.1890          1.1932          1.1973          1.2021
          1.2068          1.2115          1.2162          1.2205          1.2245          1.2284          1.2323
          1.2362          1.2405          1.2449          1.2485          1.2521          1.2559          1.2600
          1.2639          1.2674          1.2709          1.2745          1.2778          1.2811          1.2844
          1.2877          1.2910          1.2943          1.2982          1.3016          1.3049          1.3081
          1.3110          1.3140          1.3169          1.3198          1.3228          1.3257          1.3287
          1.3317          1.3348          1.3379          1.3410          1.3441          1.3473          1.3504
          1.3535          1.3565          1.3594          1.3624          1.3654          1.3685          1.3715
          1.3746          1.3777          1.3807          1.3836          1.3866          1.3895          1.3925
          1.3955          1.3985          1.4015          1.4047          1.4079          1.4110          1.4139
          1.4169          1.4198          1.4228          1.4258          1.4290          0.3450          0.3561
          0.3674          0.3785          0.3894          0.4005          0.4118          0.4229          0.4338
          0.4441          0.4542          0.4642          0.4742          0.4840          0.4936          0.5031
          0.5125          0.5217          0.5308          0.5398          0.5488          0.5575          0.5661
          0.5746          0.5830          0.5914          0.5997          0.6077          0.6157          0.6236
          0.6315          0.6392          0.6468          0.6543          0.6617          0.6691          0.6765
          0.6837          0.6908          0.6979          0.7049          0.7119          0.7187          0.7254
          0.7321          0.7387          0.7454          0.7520          0.7584          0.7648          0.7711
          0.7774          0.7837          0.7899          0.7960          0.8020          0.8080          0.8140
          0.8199          0.8259          0.8317          0.8375          0.8432          0.8489          0.8546
          0.8603          0.8660          0.8716          0.8771          0.8826          0.8881          0.8936
          0.8992          0.9047          0.9102          0.9156          0.9210          0.9263          0.9316
          0.9369          0.9421          0.9475          0.9528          0.9582          0.9633          0.9685
          0.9737          0.9788          0.9840          0.9892          0.9944          0.9995          1.0047
          1.0098          1.0149          1.0199          1.0249          1.0299          1.0348          1.0398
          1.0447          1.0497          1.0546          1.0595          1.0645          1.0693          1.0741
          1.0790          1.0839          1.0888          1.0938          1.0987          1.1037          1.1087
          1.1136          1.1179          1.1223          1.1272          1.1321          1.1370          1.1420
          1.1469          1.1512          1.1554          1.1598          1.1646          1.1694          1.1742
          1.1791          1.1839          1.1881          1.1922          1.1964          1.2005          1.2052
          1.2100          1.2144          1.2190          1.2235          1.2274          1.2312          1.2351
          1.2388          1.2432          1.2474          1.2510          1.2545          1.2581          1.2620
          1.2661          1.2696          1.2731          1.2767          1.2800          1.2833          1.2866
          1.2900          1.2933          1.2966          1.3001          1.3038          1.3071          1.3103
          1.3133          1.3162          1.3192          1.3221          1.3251          1.3280          1.3310
          1.3341          1.3372          1.3404          1.3435          1.3466          1.3498          1.3529
          1.3560          1.3590          1.3619          1.3649          1.3680          1.3711          1.3742
          1.3773          1.3804          1.3833          1.3863          1.3893          1.3923          1.3953
          1.3983          1.4013          1.4044          1.4076          1.4109          1.4138          1.4168
          1.4198          1.4228          1.4260          0.3359          0.3474          0.3587          0.3698
          0.3812          0.3927          0.4041          0.4153          0.4262          0.4365          0.4467
          0.4568          0.4668          0.4766          0.4863          0.4958          0.5053          0.5145
          0.5236          0.5326          0.5416          0.5504          0.5590          0.5675          0.5760
          0.5844          0.5927          0.6008          0.6088          0.6168          0.6246          0.6324
          0.6400          0.6475          0.6550          0.6624          0.6698          0.6770          0.6841
          0.6912          0.6983          0.7053          0.7121          0.7189          0.7256          0.7322
          0.7389          0.7455          0.7520          0.7584          0.7647          0.7710          0.7773
          0.7836          0.7897          0.7957          0.8017          0.8077          0.8137          0.8197
          0.8256          0.8313          0.8370          0.8427          0.8484          0.8542          0.8599
          0.8655          0.8710          0.8765          0.8820          0.8876          0.8931          0.8987
          0.9041          0.9096          0.9150          0.9204          0.9256          0.9309          0.9361
          0.9415          0.9468          0.9521          0.9574          0.9625          0.9677          0.9728
          0.9779          0.9831          0.9883          0.9934          0.9986          1.0037          1.0088
          1.0138          1.0188          1.0238          1.0287          1.0337          1.0386          1.0435
          1.0485          1.0535          1.0585          1.0635          1.0682          1.0729          1.0778
          1.0827          1.0876          1.0926          1.0976          1.1026          1.1076          1.1125
          1.1172          1.1215          1.1258          1.1309          1.1359          1.1409          1.1459
          1.1506          1.1549          1.1591          1.1636          1.1684          1.1732          1.1782
          1.1831          1.1876          1.1918          1.1960          1.2001          1.2043          1.2090
          1.2137          1.2177          1.2222          1.2267          1.2305          1.2343          1.2381
          1.2418          1.2463          1.2502          1.2537          1.2573          1.2608          1.2644
          1.2685          1.2722          1.2757          1.2792          1.2825          1.2859          1.2892
          1.2925          1.2959          1.2992          1.3026          1.3062          1.3096          1.3127
          1.3157          1.3187          1.3216          1.3246          1.3276          1.3306          1.3336
          1.3367          1.3399          1.3430          1.3462          1.3494          1.3525          1.3557
          1.3586          1.3616          1.3646          1.3676          1.3707          1.3738          1.3770
          1.3801          1.3831          1.3861          1.3891          1.3921          1.3951          1.3982
          1.4012          1.4043          1.4074          1.4106          1.4138          1.4168          1.4198
          1.4229          0.3306          0.3422          0.3534          0.3651          0.3767          0.3881
          0.3994          0.4105          0.4213          0.4316          0.4417          0.4518          0.4617
          0.4715          0.4811          0.4907          0.5001          0.5093          0.5183          0.5274
          0.5364          0.5451          0.5537          0.5622          0.5708          0.5792          0.5875
          0.5956          0.6036          0.6115          0.6194          0.6272          0.6348          0.6423
          0.6498          0.6572          0.6646          0.6718          0.6790          0.6860          0.6931
          0.7001          0.7070          0.7137          0.7204          0.7271          0.7338          0.7405
          0.7469          0.7533          0.7597          0.7660          0.7723          0.7786          0.7847
          0.7908          0.7968          0.8028          0.8088          0.8148          0.8207          0.8264
          0.8322          0.8379          0.8436          0.8494          0.8551          0.8607          0.8662
          0.8717          0.8772          0.8828          0.8884          0.8939          0.8994          0.9048
          0.9102          0.9156          0.9209          0.9261          0.9314          0.9366          0.9420
          0.9473          0.9525          0.9577          0.9628          0.9679          0.9731          0.9782
          0.9834          0.9885          0.9936          0.9987          1.0038          1.0089          1.0139
          1.0188          1.0238          1.0287          1.0336          1.0385          1.0436          1.0485
          1.0535          1.0585          1.0635          1.0685          1.0729          1.0777          1.0826
          1.0875          1.0925          1.0974          1.1024          1.1074          1.1124          1.1174
          1.1217          1.1260          1.1306          1.1357          1.1407          1.1457          1.1508
          1.1551          1.1594          1.1637          1.1682          1.1731          1.1780          1.1829
          1.1879          1.1920          1.1962          1.2003          1.2044          1.2088          1.2135
          1.2177          1.2216          1.2259          1.2303          1.2341          1.2378          1.2416
          1.2455          1.2498          1.2534          1.2569          1.2604          1.2639          1.2674
          1.2714          1.2752          1.2787          1.2821          1.2855          1.2888          1.2922
          1.2955          1.2989          1.3022          1.3056          1.3090          1.3125          1.3155
          1.3184          1.3214          1.3244          1.3274          1.3305          1.3335          1.3365
          1.3396          1.3428          1.3460          1.3491          1.3523          1.3555          1.3585
          1.3615          1.3645          1.3675          1.3705          1.3737          1.3768          1.3799
          1.3830          1.3860          1.3890          1.3920          1.3951          1.3981          1.4012
          1.4043          1.4074          1.4105          1.4138          1.4168          1.4199          0.3297
          0.3406          0.3522          0.3637          0.3750          0.3863          0.3974          0.4084
          0.4189          0.4291          0.4392          0.4492          0.4590          0.4687          0.4782
          0.4878          0.4970          0.5062          0.5153          0.5243          0.5332          0.5419
          0.5505          0.5590          0.5675          0.5759          0.5842          0.5923          0.6003
          0.6082          0.6161          0.6238          0.6314          0.6389          0.6464          0.6539
          0.6612          0.6684          0.6756          0.6827          0.6897          0.6967          0.7036
          0.7104          0.7171          0.7238          0.7305          0.7371          0.7436          0.7500
          0.7563          0.7627          0.7690          0.7752          0.7813          0.7874          0.7934
          0.7995          0.8055          0.8115          0.8173          0.8231          0.8288          0.8346
          0.8404          0.8461          0.8518          0.8574          0.8629          0.8684          0.8740
          0.8796          0.8851          0.8906          0.8961          0.9015          0.9069          0.9123
          0.9175          0.9228          0.9280          0.9333          0.9386          0.9438          0.9491
          0.9543          0.9594          0.9645          0.9696          0.9747          0.9798          0.9849
          0.9900          0.9951          1.0001          1.0052          1.0102          1.0151          1.0201
          1.0250          1.0300          1.0351          1.0399          1.0449          1.0498          1.0548
          1.0597          1.0647          1.0697          1.0744          1.0788          1.0836          1.0885
          1.0935          1.0984          1.1034          1.1083          1.1133          1.1183          1.1229
          1.1272          1.1316          1.1365          1.1415          1.1466          1.1516          1.1561
          1.1604          1.1648          1.1691          1.1739          1.1788          1.1837          1.1885
          1.1930          1.1971          1.2012          1.2053          1.2093          1.2140          1.2183
          1.2222          1.2260          1.2302          1.2345          1.2382          1.2419          1.2456
          1.2498          1.2535          1.2570          1.2605          1.2640          1.2675          1.2711
          1.2750          1.2787          1.2822          1.2855          1.2889          1.2922          1.2955
          1.2989          1.3023          1.3056          1.3090          1.3124          1.3156          1.3185
          1.3215          1.3245          1.3276          1.3306          1.3336          1.3366          1.3397
          1.3428          1.3460          1.3491          1.3523          1.3555          1.3585          1.3615
          1.3645          1.3676          1.3706          1.3736          1.3767          1.3799          1.3830
          1.3860          1.3890          1.3921          1.3951          1.3981          1.4012          1.4043
          1.4074          1.4105          1.4137          1.4168          0.3155          0.3278          0.3392
          0.3504          0.3617          0.3728          0.3838          0.3948          0.4056          0.4157
          0.4257          0.4357          0.4456          0.4553          0.4649          0.4744          0.4838
          0.4930          0.5021          0.5112          0.5202          0.5290          0.5376          0.5462
          0.5548          0.5632          0.5716          0.5798          0.5879          0.5958          0.6038
          0.6116          0.6193          0.6269          0.6344          0.6419          0.6494          0.6567
          0.6639          0.6711          0.6782          0.6853          0.6922          0.6991          0.7059
          0.7126          0.7193          0.7261          0.7327          0.7392          0.7456          0.7519
          0.7583          0.7646          0.7709          0.7770          0.7831          0.7891          0.7952
          0.8012          0.8072          0.8131          0.8189          0.8247          0.8305          0.8363
          0.8420          0.8477          0.8533          0.8589          0.8644          0.8700          0.8756
          0.8812          0.8867          0.8922          0.8976          0.9030          0.9084          0.9137
          0.9190          0.9242          0.9295          0.9348          0.9401          0.9453          0.9506
          0.9557          0.9608          0.9659          0.9711          0.9762          0.9813          0.9864
          0.9915          0.9966          1.0016          1.0067          1.0117          1.0166          1.0216
          1.0268          1.0319          1.0370          1.0420          1.0466          1.0516          1.0565
          1.0615          1.0666          1.0716          1.0765          1.0809          1.0855          1.0904
          1.0954          1.1004          1.1054          1.1104          1.1155          1.1206          1.1252
          1.1297          1.1341          1.1389          1.1440          1.1491          1.1544          1.1587
          1.1631          1.1675          1.1720          1.1766          1.1816          1.1862          1.1910
          1.1956          1.1997          1.2038          1.2078          1.2119          1.2165          1.2207
          1.2245          1.2282          1.2322          1.2365          1.2403          1.2439          1.2476
          1.2518          1.2555          1.2590          1.2625          1.2661          1.2696          1.2732
          1.2768          1.2807          1.2842          1.2876          1.2909          1.2943          1.2977
          1.3011          1.3045          1.3079          1.3112          1.3146          1.3178          1.3208
          1.3238          1.3268          1.3299          1.3329          1.3360          1.3390          1.3421
          1.3453          1.3485          1.3517          1.3549          1.3580          1.3611          1.3641
          1.3671          1.3702          1.3732          1.3763          1.3795          1.3826          1.3858
          1.3888          1.3918          1.3949          1.3980          1.4011          1.4042          1.4073
          1.4105          1.4137          0.2992          0.3094          0.3203          0.3315          0.3425
          0.3536          0.3646          0.3755          0.3864          0.3971          0.4072          0.4172
          0.4272          0.4371          0.4467          0.4563          0.4658          0.4752          0.4844
          0.4935          0.5025          0.5116          0.5203          0.5290          0.5376          0.5461
          0.5546          0.5630          0.5713          0.5794          0.5873          0.5953          0.6032
          0.6110          0.6186          0.6261          0.6336          0.6411          0.6485          0.6557
          0.6629          0.6700          0.6771          0.6842          0.6911          0.6979          0.7046
          0.7114          0.7181          0.7248          0.7314          0.7378          0.7442          0.7506
          0.7570          0.7633          0.7695          0.7756          0.7817          0.7878          0.7939
          0.7999          0.8059          0.8117          0.8175          0.8233          0.8292          0.8350
          0.8407          0.8464          0.8520          0.8576          0.8632          0.8688          0.8744
          0.8800          0.8855          0.8910          0.8964          0.9019          0.9073          0.9126
          0.9179          0.9231          0.9285          0.9338          0.9391          0.9444          0.9496
          0.9548          0.9599          0.9651          0.9702          0.9753          0.9805          0.9856
          0.9907          0.9958          1.0009          1.0059          1.0110          1.0161          1.0213
          1.0264          1.0316          1.0367          1.0418          1.0464          1.0513          1.0564
          1.0615          1.0665          1.0717          1.0769          1.0813          1.0857          1.0906
          1.0956          1.1007          1.1058          1.1109          1.1161          1.1214          1.1262
          1.1307          1.1352          1.1398          1.1451          1.1502          1.1555          1.1602
          1.1647          1.1691          1.1736          1.1782          1.1832          1.1876          1.1922
          1.1969          1.2012          1.2052          1.2093          1.2133          1.2178          1.2220
          1.2258          1.2295          1.2332          1.2374          1.2414          1.2451          1.2488
          1.2529          1.2567          1.2603          1.2639          1.2674          1.2710          1.2746
          1.2781          1.2820          1.2856          1.2891          1.2925          1.2959          1.2993
          1.3028          1.3062          1.3096          1.3130          1.3164          1.3196          1.3227
          1.3257          1.3288          1.3319          1.3350          1.3381          1.3411          1.3443
          1.3475          1.3507          1.3540          1.3572          1.3603          1.3634          1.3665
          1.3696          1.3727          1.3758          1.3789          1.3821          1.3854          1.3885
          1.3916          1.3947          1.3978          1.4009          1.4041          1.4073          1.4106
          0.2826          0.2925          0.3031          0.3138          0.3248          0.3359          0.3469
          0.3579          0.3688          0.3795          0.3902          0.4004          0.4104          0.4203
          0.4302          0.4399          0.4494          0.4589          0.4683          0.4775          0.4866
          0.4957          0.5047          0.5135          0.5222          0.5308          0.5393          0.5478
          0.5562          0.5645          0.5726          0.5806          0.5885          0.5964          0.6042
          0.6119          0.6194          0.6269          0.6344          0.6418          0.6491          0.6563
          0.6634          0.6706          0.6776          0.6846          0.6914          0.6982          0.7050
          0.7117          0.7184          0.7251          0.7315          0.7379          0.7443          0.7507
          0.7570          0.7633          0.7695          0.7755          0.7817          0.7878          0.7938
          0.7999          0.8058          0.8116          0.8174          0.8233          0.8291          0.8349
          0.8406          0.8463          0.8518          0.8575          0.8631          0.8688          0.8743
          0.8799          0.8854          0.8909          0.8963          0.9018          0.9072          0.9125
          0.9177          0.9231          0.9284          0.9337          0.9391          0.9443          0.9496
          0.9547          0.9599          0.9651          0.9703          0.9754          0.9805          0.9857
          0.9908          0.9959          1.0011          1.0062          1.0114          1.0166          1.0218
          1.0269          1.0321          1.0372          1.0424          1.0473          1.0519          1.0570
          1.0622          1.0673          1.0725          1.0776          1.0823          1.0868          1.0915
          1.0967          1.1018          1.1070          1.1123          1.1176          1.1229          1.1279
          1.1324          1.1370          1.1417          1.1469          1.1522          1.1575          1.1622
          1.1667          1.1712          1.1757          1.1802          1.1852          1.1896          1.1939
          1.1986          1.2030          1.2070          1.2110          1.2150          1.2195          1.2236
          1.2273          1.2311          1.2348          1.2387          1.2429          1.2466          1.2504
          1.2545          1.2583          1.2619          1.2655          1.2691          1.2727          1.2763
          1.2799          1.2835          1.2874          1.2909          1.2943          1.2978          1.3013
          1.3047          1.3081          1.3116          1.3150          1.3185          1.3216          1.3248
          1.3279          1.3310          1.3341          1.3372          1.3403          1.3435          1.3466
          1.3499          1.3532          1.3565          1.3597          1.3628          1.3660          1.3691
          1.3722          1.3754          1.3785          1.3817          1.3850          1.3882          1.3914
          1.3945          1.3977          1.4009          1.4041          1.4074          0.2662          0.2762
          0.2869          0.2977          0.3085          0.3193          0.3304          0.3415          0.3524
          0.3633          0.3741          0.3848          0.3950          0.4049          0.4149          0.4248
          0.4344          0.4440          0.4535          0.4629          0.4721          0.4811          0.4902
          0.4992          0.5080          0.5167          0.5253          0.5338          0.5423          0.5507
          0.5589          0.5671          0.5751          0.5830          0.5909          0.5987          0.6064
          0.6140          0.6214          0.6289          0.6363          0.6437          0.6509          0.6580
          0.6651          0.6722          0.6792          0.6860          0.6928          0.6996          0.7063
          0.7130          0.7197          0.7262          0.7326          0.7390          0.7454          0.7518
          0.7580          0.7642          0.7703          0.7765          0.7826          0.7887          0.7947
          0.8007          0.8065          0.8124          0.8182          0.8241          0.8299          0.8356
          0.8413          0.8469          0.8526          0.8582          0.8639          0.8695          0.8750
          0.8806          0.8860          0.8915          0.8970          0.9024          0.9078          0.9131
          0.9184          0.9238          0.9291          0.9344          0.9397          0.9450          0.9502
          0.9554          0.9606          0.9658          0.9710          0.9761          0.9813          0.9865
          0.9917          0.9969          1.0021          1.0073          1.0125          1.0177          1.0229
          1.0281          1.0333          1.0385          1.0437          1.0487          1.0532          1.0583
          1.0635          1.0687          1.0739          1.0791          1.0839          1.0885          1.0930
          1.0983          1.1036          1.1090          1.1143          1.1197          1.1251          1.1300
          1.1347          1.1394          1.1441          1.1493          1.1547          1.1601          1.1646
          1.1691          1.1735          1.1780          1.1826          1.1875          1.1918          1.1959
          1.2005          1.2050          1.2090          1.2129          1.2169          1.2214          1.2254
          1.2291          1.2329          1.2366          1.2403          1.2446          1.2485          1.2522
          1.2565          1.2601          1.2637          1.2674          1.2710          1.2746          1.2783
          1.2820          1.2856          1.2894          1.2929          1.2964          1.2999          1.3034
          1.3068          1.3103          1.3138          1.3173          1.3207          1.3239          1.3270
          1.3302          1.3333          1.3365          1.3396          1.3428          1.3460          1.3492
          1.3525          1.3558          1.3592          1.3624          1.3655          1.3687          1.3718
          1.3750          1.3782          1.3814          1.3847          1.3880          1.3912          1.3944
          1.3976          1.4009          1.4042          0.2499          0.2595          0.2702          0.2812
          0.2922          0.3031          0.3140          0.3249          0.3360          0.3470          0.3579
          0.3687          0.3794          0.3896          0.3995          0.4095          0.4194          0.4291
          0.4386          0.4481          0.4575          0.4667          0.4757          0.4848          0.4938
          0.5026          0.5112          0.5199          0.5284          0.5369          0.5452          0.5535
          0.5617          0.5697          0.5776          0.5854          0.5932          0.6010          0.6085
          0.6160          0.6235          0.6309          0.6382          0.6455          0.6526          0.6597
          0.6668          0.6737          0.6807          0.6874          0.6942          0.7010          0.7077
          0.7143          0.7209          0.7273          0.7338          0.7401          0.7465          0.7528
          0.7590          0.7651          0.7713          0.7774          0.7835          0.7896          0.7956
          0.8014          0.8073          0.8132          0.8190          0.8248          0.8306          0.8364
          0.8420          0.8476          0.8533          0.8590          0.8646          0.8701          0.8757
          0.8812          0.8867          0.8921          0.8976          0.9030          0.9083          0.9137
          0.9190          0.9244          0.9297          0.9351          0.9404          0.9457          0.9509
          0.9561          0.9613          0.9665          0.9717          0.9770          0.9822          0.9874
          0.9927          0.9981          1.0031          1.0083          1.0135          1.0188          1.0240
          1.0292          1.0345          1.0397          1.0450          1.0501          1.0547          1.0596
          1.0649          1.0701          1.0754          1.0807          1.0856          1.0903          1.0950
          1.1003          1.1057          1.1111          1.1165          1.1219          1.1274          1.1323
          1.1371          1.1419          1.1467          1.1518          1.1571          1.1623          1.1669
          1.1714          1.1758          1.1803          1.1849          1.1898          1.1939          1.1979
          1.2023          1.2069          1.2108          1.2148          1.2187          1.2233          1.2272
          1.2309          1.2347          1.2385          1.2423          1.2463          1.2503          1.2541
          1.2583          1.2620          1.2656          1.2693          1.2730          1.2767          1.2804
          1.2841          1.2878          1.2915          1.2950          1.2985          1.3020          1.3055
          1.3091          1.3126          1.3161          1.3196          1.3230          1.3262          1.3294
          1.3326          1.3358          1.3390          1.3422          1.3454          1.3486          1.3519
          1.3552          1.3586          1.3619          1.3651          1.3683          1.3715          1.3747
          1.3780          1.3812          1.3845          1.3879          1.3912          1.3944          1.3977
          1.4010          0.2333          0.2432          0.2541          0.2651          0.2763          0.2874
          0.2984          0.3094          0.3202          0.3313          0.3423          0.3532          0.3640
          0.3747          0.3849          0.3949          0.4048          0.4147          0.4243          0.4339
          0.4434          0.4527          0.4619          0.4710          0.4800          0.4890          0.4978
          0.5064          0.5150          0.5235          0.5320          0.5403          0.5486          0.5567
          0.5648          0.5727          0.5805          0.5883          0.5960          0.6036          0.6111
          0.6186          0.6260          0.6333          0.6405          0.6477          0.6548          0.6618
          0.6688          0.6757          0.6825          0.6893          0.6960          0.7028          0.7094
          0.7160          0.7225          0.7289          0.7353          0.7416          0.7479          0.7542
          0.7603          0.7665          0.7726          0.7787          0.7848          0.7908          0.7967
          0.8026          0.8085          0.8143          0.8202          0.8260          0.8317          0.8373
          0.8430          0.8487          0.8544          0.8600          0.8656          0.8711          0.8767
          0.8821          0.8876          0.8931          0.8985          0.9039          0.9093          0.9146
          0.9200          0.9254          0.9307          0.9361          0.9414          0.9466          0.9519
          0.9572          0.9624          0.9677          0.9729          0.9782          0.9835          0.9888
          0.9942          0.9995          1.0045          1.0097          1.0149          1.0202          1.0255
          1.0307          1.0360          1.0413          1.0466          1.0519          1.0565          1.0613
          1.0666          1.0719          1.0773          1.0827          1.0878          1.0925          1.0973
          1.1026          1.1080          1.1135          1.1190          1.1246          1.1302          1.1350
          1.1398          1.1446          1.1493          1.1542          1.1594          1.1646          1.1694
          1.1738          1.1783          1.1827          1.1873          1.1920          1.1961          1.2001
          1.2042          1.2088          1.2128          1.2168          1.2208          1.2253          1.2292
          1.2330          1.2367          1.2405          1.2443          1.2481          1.2524          1.2562
          1.2603          1.2640          1.2678          1.2715          1.2752          1.2789          1.2827
          1.2864          1.2901          1.2937          1.2972          1.3008          1.3043          1.3079
          1.3114          1.3150          1.3185          1.3221          1.3254          1.3287          1.3319
          1.3351          1.3384          1.3416          1.3448          1.3481          1.3513          1.3547
          1.3581          1.3615          1.3647          1.3680          1.3712          1.3745          1.3778
          1.3811          1.3844          1.3877          1.3911          1.3944          1.3978          0.2171
          0.2271          0.2383          0.2495          0.2607          0.2720          0.2833          0.2943
          0.3053          0.3162          0.3270          0.3381          0.3490          0.3598          0.3705
          0.3807          0.3907          0.4006          0.4104          0.4200          0.4296          0.4390
          0.4484          0.4575          0.4666          0.4756          0.4846          0.4934          0.5019
          0.5105          0.5190          0.5275          0.5358          0.5440          0.5522          0.5602
          0.5681          0.5759          0.5837          0.5914          0.5990          0.6065          0.6139
          0.6213          0.6286          0.6359          0.6430          0.6501          0.6572          0.6642
          0.6711          0.6779          0.6846          0.6914          0.6981          0.7048          0.7114
          0.7179          0.7243          0.7307          0.7370          0.7433          0.7496          0.7558
          0.7619          0.7681          0.7742          0.7802          0.7863          0.7922          0.7981
          0.8040          0.8099          0.8157          0.8215          0.8273          0.8329          0.8386
          0.8443          0.8500          0.8556          0.8612          0.8668          0.8723          0.8778
          0.8833          0.8888          0.8942          0.8996          0.9050          0.9104          0.9158
          0.9212          0.9266          0.9319          0.9373          0.9426          0.9479          0.9532
          0.9585          0.9638          0.9690          0.9743          0.9797          0.9851          0.9905
          0.9958          1.0012          1.0062          1.0113          1.0165          1.0218          1.0271
          1.0325          1.0378          1.0432          1.0486          1.0538          1.0585          1.0632
          1.0687          1.0741          1.0796          1.0854          1.0902          1.0950          1.0999
          1.1051          1.1107          1.1163          1.1219          1.1275          1.1330          1.1378
          1.1426          1.1473          1.1521          1.1567          1.1619          1.1671          1.1719
          1.1763          1.1807          1.1851          1.1897          1.1942          1.1982          1.2022
          1.2062          1.2107          1.2149          1.2189          1.2230          1.2274          1.2312
          1.2351          1.2389          1.2427          1.2465          1.2504          1.2546          1.2584
          1.2625          1.2663          1.2700          1.2738          1.2775          1.2813          1.2851
          1.2889          1.2926          1.2961          1.2996          1.3032          1.3068          1.3103
          1.3139          1.3175          1.3211          1.3247          1.3280          1.3312          1.3345
          1.3378          1.3410          1.3443          1.3476          1.3509          1.3542          1.3576
          1.3611          1.3644          1.3677          1.3710          1.3743          1.3776          1.3810
          1.3844          1.3877          1.3912          1.3945          0.2015          0.2113          0.2223
          0.2340          0.2454          0.2567          0.2680          0.2794          0.2905          0.3014
          0.3123          0.3231          0.3341          0.3450          0.3558          0.3665          0.3766
          0.3866          0.3965          0.4063          0.4159          0.4254          0.4348          0.4441
          0.4532          0.4623          0.4713          0.4803          0.4890          0.4976          0.5062
          0.5146          0.5230          0.5313          0.5396          0.5477          0.5557          0.5636
          0.5714          0.5792          0.5869          0.5945          0.6019          0.6094          0.6168
          0.6241          0.6313          0.6385          0.6455          0.6526          0.6596          0.6665
          0.6733          0.6801          0.6868          0.6935          0.7002          0.7068          0.7133
          0.7197          0.7261          0.7325          0.7388          0.7451          0.7513          0.7574
          0.7636          0.7697          0.7758          0.7818          0.7878          0.7937          0.7996
          0.8054          0.8113          0.8171          0.8229          0.8285          0.8343          0.8400
          0.8456          0.8513          0.8569          0.8625          0.8680          0.8735          0.8790
          0.8845          0.8900          0.8954          0.9009          0.9063          0.9118          0.9172
          0.9226          0.9279          0.9333          0.9387          0.9440          0.9493          0.9546
          0.9599          0.9651          0.9705          0.9760          0.9814          0.9868          0.9922
          0.9976          1.0029          1.0081          1.0129          1.0182          1.0236          1.0290
          1.0344          1.0398          1.0452          1.0507          1.0559          1.0607          1.0655
          1.0711          1.0766          1.0822          1.0879          1.0928          1.0977          1.1026
          1.1079          1.1136          1.1192          1.1249          1.1305          1.1358          1.1406
          1.1454          1.1501          1.1549          1.1594          1.1644          1.1695          1.1744
          1.1788          1.1831          1.1874          1.1921          1.1964          1.2004          1.2044
          1.2084          1.2128          1.2171          1.2211          1.2253          1.2295          1.2334
          1.2372          1.2411          1.2450          1.2488          1.2527          1.2569          1.2609
          1.2648          1.2686          1.2724          1.2762          1.2800          1.2838          1.2876
          1.2914          1.2952          1.2986          1.3020          1.3057          1.3093          1.3129
          1.3165          1.3202          1.3238          1.3273          1.3306          1.3339          1.3372
          1.3405          1.3438          1.3472          1.3505          1.3538          1.3572          1.3607
          1.3642          1.3675          1.3708          1.3742          1.3776          1.3809          1.3844
          1.3878          1.3913          0.1860          0.1959          0.2069          0.2183          0.2301
          0.2416          0.2529          0.2644          0.2757          0.2868          0.2978          0.3087
          0.3195          0.3303          0.3412          0.3520          0.3627          0.3727          0.3826
          0.3925          0.4023          0.4118          0.4213          0.4307          0.4400          0.4491
          0.4582          0.4672          0.4761          0.4848          0.4934          0.5019          0.5104
          0.5187          0.5270          0.5352          0.5433          0.5514          0.5592          0.5670
          0.5748          0.5825          0.5901          0.5975          0.6050          0.6123          0.6196
          0.6269          0.6340          0.6411          0.6481          0.6551          0.6620          0.6689
          0.6756          0.6823          0.6891          0.6957          0.7023          0.7088          0.7153
          0.7217          0.7280          0.7343          0.7406          0.7468          0.7530          0.7592
          0.7653          0.7714          0.7774          0.7834          0.7893          0.7952          0.8011
          0.8070          0.8128          0.8185          0.8243          0.8300          0.8357          0.8414
          0.8470          0.8527          0.8583          0.8639          0.8694          0.8750          0.8805
          0.8860          0.8915          0.8969          0.9024          0.9078          0.9132          0.9187
          0.9240          0.9294          0.9348          0.9401          0.9454          0.9507          0.9560
          0.9614          0.9669          0.9723          0.9778          0.9832          0.9886          0.9940
          0.9994          1.0048          1.0100          1.0148          1.0202          1.0256          1.0310
          1.0365          1.0420          1.0475          1.0530          1.0583          1.0632          1.0681
          1.0737          1.0794          1.0850          1.0906          1.0956          1.1006          1.1056
          1.1110          1.1166          1.1223          1.1280          1.1335          1.1387          1.1435
          1.1483          1.1530          1.1577          1.1622          1.1669          1.1720          1.1769
          1.1812          1.1855          1.1898          1.1946          1.1987          1.2027          1.2068
          1.2108          1.2150          1.2194          1.2234          1.2277          1.2318          1.2357
          1.2396          1.2435          1.2474          1.2513          1.2552          1.2593          1.2634
          1.2672          1.2711          1.2749          1.2787          1.2826          1.2864          1.2903
          1.2941          1.2978          1.3012          1.3046          1.3083          1.3120          1.3156
          1.3193          1.3230          1.3266          1.3300          1.3334          1.3367          1.3401
          1.3434          1.3468          1.3502          1.3535          1.3569          1.3604          1.3640
          1.3674          1.3707          1.3741          1.3775          1.3810          1.3844          1.3880
          0.1703          0.1806          0.1918          0.2033          0.2148          0.2266          0.2382
          0.2496          0.2609          0.2723          0.2834          0.2944          0.3053          0.3160
          0.3267          0.3376          0.3483          0.3589          0.3689          0.3789          0.3887
          0.3984          0.4080          0.4174          0.4268          0.4361          0.4451          0.4542
          0.4631          0.4720          0.4807          0.4893          0.4978          0.5062          0.5146
          0.5229          0.5310          0.5391          0.5471          0.5550          0.5628          0.5705
          0.5782          0.5858          0.5932          0.6007          0.6080          0.6153          0.6225
          0.6297          0.6367          0.6438          0.6507          0.6576          0.6645          0.6712
          0.6780          0.6847          0.6914          0.6980          0.7045          0.7109          0.7173
          0.7237          0.7300          0.7363          0.7425          0.7487          0.7549          0.7610
          0.7671          0.7731          0.7791          0.7851          0.7910          0.7969          0.8028
          0.8086          0.8144          0.8202          0.8259          0.8317          0.8374          0.8430
          0.8487          0.8543          0.8599          0.8655          0.8710          0.8766          0.8821
          0.8876          0.8931          0.8986          0.9040          0.9094          0.9149          0.9203
          0.9257          0.9310          0.9364          0.9417          0.9470          0.9524          0.9579
          0.9633          0.9688          0.9742          0.9797          0.9851          0.9905          0.9960
          1.0014          1.0069          1.0121          1.0170          1.0223          1.0278          1.0333
          1.0389          1.0444          1.0501          1.0557          1.0610          1.0660          1.0710
          1.0766          1.0823          1.0881          1.0936          1.0987          1.1037          1.1088
          1.1142          1.1199          1.1255          1.1310          1.1365          1.1417          1.1465
          1.1512          1.1559          1.1605          1.1649          1.1693          1.1744          1.1794
          1.1837          1.1880          1.1924          1.1971          1.2011          1.2052          1.2092
          1.2132          1.2174          1.2218          1.2259          1.2303          1.2342          1.2382
          1.2421          1.2461          1.2500          1.2540          1.2579          1.2619          1.2660
          1.2698          1.2737          1.2776          1.2814          1.2853          1.2892          1.2931
          1.2970          1.3005          1.3040          1.3074          1.3111          1.3148          1.3185
          1.3222          1.3259          1.3295          1.3329          1.3363          1.3397          1.3431
          1.3465          1.3499          1.3533          1.3567          1.3602          1.3638          1.3673
          1.3707          1.3741          1.3776          1.3811          1.3846          0.1547          0.1652
          0.1767          0.1883          0.2000          0.2116          0.2234          0.2351          0.2464
          0.2577          0.2691          0.2802          0.2912          0.3021          0.3128          0.3234
          0.3341          0.3448          0.3553          0.3653          0.3752          0.3850          0.3947
          0.4042          0.4137          0.4230          0.4322          0.4413          0.4503          0.4593
          0.4681          0.4767          0.4853          0.4938          0.5022          0.5106          0.5188
          0.5270          0.5350          0.5430          0.5509          0.5587          0.5664          0.5740
          0.5816          0.5891          0.5965          0.6038          0.6111          0.6183          0.6255
          0.6325          0.6395          0.6465          0.6534          0.6602          0.6670          0.6738
          0.6805          0.6871          0.6937          0.7003          0.7067          0.7131          0.7195
          0.7258          0.7321          0.7383          0.7446          0.7508          0.7569          0.7630
          0.7691          0.7751          0.7811          0.7870          0.7930          0.7988          0.8047
          0.8105          0.8163          0.8220          0.8278          0.8335          0.8392          0.8448
          0.8505          0.8561          0.8617          0.8672          0.8728          0.8783          0.8838
          0.8893          0.8948          0.9003          0.9058          0.9112          0.9166          0.9220
          0.9274          0.9327          0.9380          0.9434          0.9489          0.9545          0.9601
          0.9653          0.9708          0.9762          0.9817          0.9872          0.9926          0.9982
          1.0037          1.0092          1.0145          1.0194          1.0247          1.0303          1.0359
          1.0416          1.0472          1.0530          1.0589          1.0639          1.0690          1.0741
          1.0798          1.0856          1.0914          1.0969          1.1020          1.1071          1.1122
          1.1175          1.1233          1.1287          1.1341          1.1396          1.1447          1.1495
          1.1542          1.1588          1.1633          1.1677          1.1720          1.1770          1.1820
          1.1863          1.1906          1.1951          1.1996          1.2036          1.2077          1.2117
          1.2158          1.2199          1.2244          1.2285          1.2329          1.2368          1.2408
          1.2448          1.2488          1.2528          1.2568          1.2608          1.2648          1.2687
          1.2726          1.2765          1.2804          1.2843          1.2882          1.2921          1.2960
          1.2999          1.3033          1.3068          1.3103          1.3140          1.3177          1.3215
          1.3252          1.3290          1.3325          1.3359          1.3393          1.3427          1.3462
          1.3496          1.3531          1.3566          1.3601          1.3636          1.3672          1.3707
          1.3742          1.3777          1.3813          0.1392          0.1498          0.1616          0.1734
          0.1852          0.1970          0.2087          0.2205          0.2321          0.2435          0.2548
          0.2661          0.2772          0.2882          0.2990          0.3097          0.3203          0.3308
          0.3415          0.3519          0.3618          0.3717          0.3815          0.3912          0.4007
          0.4101          0.4194          0.4286          0.4376          0.4466          0.4555          0.4643
          0.4729          0.4815          0.4900          0.4984          0.5067          0.5149          0.5230
          0.5311          0.5391          0.5469          0.5547          0.5624          0.5700          0.5776
          0.5850          0.5924          0.5998          0.6070          0.6142          0.6214          0.6284
          0.6354          0.6424          0.6493          0.6561          0.6629          0.6697          0.6764
          0.6831          0.6897          0.6963          0.7028          0.7092          0.7156          0.7219
          0.7282          0.7345          0.7407          0.7469          0.7531          0.7592          0.7652
          0.7713          0.7773          0.7832          0.7891          0.7950          0.8008          0.8067
          0.8125          0.8182          0.8239          0.8297          0.8354          0.8410          0.8467
          0.8523          0.8579          0.8635          0.8691          0.8746          0.8802          0.8857
          0.8912          0.8967          0.9021          0.9076          0.9130          0.9184          0.9238
          0.9291          0.9345          0.9400          0.9456          0.9511          0.9567          0.9623
          0.9674          0.9729          0.9784          0.9839          0.9894          0.9950          1.0005
          1.0061          1.0118          1.0170          1.0220          1.0274          1.0331          1.0388
          1.0446          1.0503          1.0562          1.0620          1.0671          1.0722          1.0774
          1.0832          1.0891          1.0951          1.1003          1.1054          1.1105          1.1156
          1.1211          1.1269          1.1320          1.1372          1.1427          1.1477          1.1524
          1.1571          1.1617          1.1661          1.1705          1.1748          1.1797          1.1846
          1.1889          1.1933          1.1979          1.2022          1.2063          1.2103          1.2144
          1.2185          1.2226          1.2271          1.2313          1.2356          1.2396          1.2436
          1.2476          1.2516          1.2557          1.2597          1.2638          1.2677          1.2715
          1.2754          1.2794          1.2833          1.2873          1.2912          1.2952          1.2991
          1.3028          1.3063          1.3098          1.3133          1.3170          1.3208          1.3246
          1.3284          1.3321          1.3356          1.3390          1.3425          1.3460          1.3495
          1.3530          1.3565          1.3600          1.3636          1.3672          1.3707          1.3743
          1.3779          0.1238          0.1347          0.1465          0.1585          0.1706          0.1825
          0.1944          0.2061          0.2179          0.2295          0.2408          0.2521          0.2633
          0.2744          0.2853          0.2961          0.3068          0.3174          0.3278          0.3383
          0.3486          0.3586          0.3684          0.3782          0.3878          0.3973          0.4066
          0.4159          0.4250          0.4341          0.4431          0.4519          0.4607          0.4693
          0.4779          0.4863          0.4947          0.5029          0.5111          0.5192          0.5273
          0.5352          0.5431          0.5508          0.5585          0.5661          0.5737          0.5812
          0.5886          0.5959          0.6032          0.6104          0.6175          0.6246          0.6316
          0.6386          0.6455          0.6524          0.6592          0.6659          0.6726          0.6793
          0.6859          0.6925          0.6990          0.7055          0.7118          0.7182          0.7245
          0.7308          0.7370          0.7432          0.7493          0.7554          0.7615          0.7675
          0.7735          0.7795          0.7854          0.7913          0.7971          0.8030          0.8088
          0.8145          0.8203          0.8260          0.8317          0.8374          0.8431          0.8487
          0.8543          0.8599          0.8655          0.8711          0.8766          0.8822          0.8877
          0.8932          0.8986          0.9041          0.9095          0.9149          0.9203          0.9256
          0.9311          0.9367          0.9423          0.9479          0.9535          0.9590          0.9647
          0.9696          0.9751          0.9807          0.9863          0.9919          0.9975          1.0032
          1.0089          1.0146          1.0199          1.0249          1.0304          1.0362          1.0420
          1.0478          1.0537          1.0596          1.0653          1.0705          1.0757          1.0810
          1.0869          1.0928          1.0986          1.1038          1.1089          1.1140          1.1191
          1.1248          1.1304          1.1352          1.1404          1.1458          1.1508          1.1554
          1.1601          1.1646          1.1690          1.1734          1.1777          1.1824          1.1874
          1.1917          1.1961          1.2008          1.2049          1.2090          1.2131          1.2173
          1.2214          1.2255          1.2300          1.2344          1.2384          1.2425          1.2465
          1.2506          1.2546          1.2587          1.2628          1.2669          1.2707          1.2745
          1.2784          1.2824          1.2864          1.2904          1.2944          1.2984          1.3023
          1.3058          1.3094          1.3129          1.3165          1.3202          1.3240          1.3278
          1.3317          1.3353          1.3388          1.3423          1.3458          1.3493          1.3529
          1.3564          1.3600          1.3636          1.3673          1.3709          1.3745          0.1086
          0.1196          0.1316          0.1438          0.1560          0.1682          0.1802          0.1921
          0.2038          0.2156          0.2271          0.2384          0.2497          0.2609          0.2719
          0.2828          0.2936          0.3042          0.3147          0.3251          0.3355          0.3457
          0.3556          0.3654          0.3751          0.3847          0.3941          0.4035          0.4127
          0.4218          0.4308          0.4398          0.4486          0.4573          0.4659          0.4744
          0.4829          0.4912          0.4995          0.5077          0.5158          0.5238          0.5318
          0.5397          0.5474          0.5551          0.5627          0.5703          0.5778          0.5851
[truncated: 3,505,956 more chars]
