# Supplementary material for: Quantifying the dynamic wing morphing of hovering hummingbird
Source: R Soc Open Sci. 2017 Sep 20;4(9):170307. doi: 10.1098/rsos.170307 (PMC5627076; doi:10.1098/rsos.170307)
Supplement: Reconstructed 3D hummingbird wing grid data [file rsos170307supp2.zip › wing_grid/grid11.xyz]

           2
         201         401           1
           1          51           1
          1.7401          1.7408          1.7415          1.7422          1.7429          1.7435          1.7441
          1.7447          1.7451          1.7455          1.7458          1.7461          1.7462          1.7463
          1.7463          1.7463          1.7462          1.7461          1.7460          1.7459          1.7458
          1.7457          1.7456          1.7456          1.7455          1.7456          1.7457          1.7458
          1.7459          1.7461          1.7463          1.7464          1.7466          1.7467          1.7469
          1.7470          1.7472          1.7473          1.7475          1.7477          1.7480          1.7482
          1.7485          1.7488          1.7491          1.7495          1.7499          1.7503          1.7507
          1.7512          1.7518          1.7523          1.7529          1.7535          1.7542          1.7549
          1.7556          1.7563          1.7570          1.7578          1.7586          1.7594          1.7602
          1.7610          1.7618          1.7627          1.7635          1.7644          1.7653          1.7661
          1.7670          1.7679          1.7688          1.7697          1.7705          1.7714          1.7723
          1.7732          1.7740          1.7748          1.7756          1.7764          1.7771          1.7779
          1.7786          1.7792          1.7799          1.7805          1.7810          1.7816          1.7821
          1.7826          1.7830          1.7834          1.7838          1.7841          1.7844          1.7847
          1.7849          1.7851          1.7852          1.7853          1.7853          1.7853          1.7852
          1.7851          1.7849          1.7847          1.7844          1.7841          1.7837          1.7832
          1.7827          1.7821          1.7815          1.7808          1.7801          1.7792          1.7783
          1.7774          1.7764          1.7753          1.7742          1.7729          1.7717          1.7703
          1.7689          1.7675          1.7660          1.7644          1.7627          1.7610          1.7593
          1.7575          1.7556          1.7537          1.7517          1.7497          1.7476          1.7455
          1.7434          1.7411          1.7389          1.7366          1.7343          1.7320          1.7296
          1.7272          1.7248          1.7223          1.7199          1.7174          1.7149          1.7125
          1.7100          1.7075          1.7050          1.7025          1.7000          1.6975          1.6950
          1.6925          1.6900          1.6876          1.6851          1.6827          1.6803          1.6779
          1.6755          1.6731          1.6707          1.6684          1.6660          1.6637          1.6613
          1.6590          1.6567          1.6544          1.6521          1.6498          1.6476          1.6453
          1.6431          1.6409          1.6386          1.6364          1.6342          1.6320          1.6298
          1.6276          1.6254          1.6232          1.6210          1.6188          1.6166          1.6144
          1.6122          1.6100          1.6078          1.6056          1.6033          1.7324          1.7390
          1.7444          1.7486          1.7495          1.7503          1.7511          1.7509          1.7506
          1.7506          1.7508          1.7510          1.7516          1.7523          1.7530          1.7534
          1.7536          1.7540          1.7543          1.7546          1.7545          1.7546          1.7549
          1.7552          1.7556          1.7560          1.7559          1.7564          1.7570          1.7576
          1.7583          1.7590          1.7594          1.7602          1.7610          1.7618          1.7627
          1.7636          1.7645          1.7652          1.7661          1.7671          1.7680          1.7690
          1.7699          1.7709          1.7717          1.7727          1.7736          1.7745          1.7754
          1.7763          1.7771          1.7779          1.7787          1.7794          1.7801          1.7808
          1.7816          1.7823          1.7830          1.7836          1.7849          1.7855          1.7853
          1.7853          1.7856          1.7859          1.7862          1.7851          1.7837          1.7833
          1.7832          1.7831          1.7830          1.7826          1.7820          1.7814          1.7808
          1.7802          1.7799          1.7796          1.7794          1.7790          1.7785          1.7781
          1.7776          1.7769          1.7763          1.7755          1.7740          1.7731          1.7723
          1.7715          1.7702          1.7687          1.7672          1.7659          1.7650          1.7641
          1.7632          1.7621          1.7611          1.7601          1.7585          1.7570          1.7555
          1.7540          1.7527          1.7515          1.7503          1.7492          1.7480          1.7467
          1.7454          1.7441          1.7428          1.7414          1.7399          1.7385          1.7371
          1.7357          1.7343          1.7328          1.7314          1.7299          1.7284          1.7268
          1.7253          1.7239          1.7224          1.7208          1.7192          1.7176          1.7160
          1.7145          1.7129          1.7112          1.7096          1.7080          1.7063          1.7047
          1.7031          1.7014          1.6998          1.6981          1.6964          1.6948          1.6931
          1.6914          1.6898          1.6880          1.6864          1.6847          1.6831          1.6814
          1.6797          1.6779          1.6761          1.6744          1.6728          1.6711          1.6694
          1.6676          1.6657          1.6640          1.6623          1.6605          1.6588          1.6571
          1.6556          1.6539          1.6521          1.6504          1.6486          1.6468          1.6451
          1.6434          1.6416          1.6399          1.6381          1.6364          1.6346          1.6328
          1.6309          1.6290          1.6273          1.6255          1.6236          1.6216          1.6197
          1.6175          1.6118          1.6120          1.6110          1.6121          1.6031          1.6032
          1.6032          1.6033          1.6024          1.7282          1.7356          1.7425          1.7492
          1.7539          1.7549          1.7559          1.7560          1.7559          1.7562          1.7564
          1.7566          1.7573          1.7580          1.7583          1.7584          1.7587          1.7591
          1.7594          1.7592          1.7590          1.7592          1.7595          1.7598          1.7602
          1.7600          1.7601          1.7606          1.7612          1.7618          1.7625          1.7627
          1.7628          1.7636          1.7644          1.7653          1.7661          1.7670          1.7671
          1.7678          1.7688          1.7697          1.7707          1.7716          1.7726          1.7729
          1.7737          1.7746          1.7756          1.7767          1.7778          1.7789          1.7798
          1.7806          1.7816          1.7824          1.7832          1.7840          1.7851          1.7861
          1.7873          1.7873          1.7875          1.7878          1.7879          1.7879          1.7863
          1.7847          1.7831          1.7815          1.7806          1.7805          1.7803          1.7802
          1.7795          1.7789          1.7782          1.7775          1.7769          1.7763          1.7757
          1.7751          1.7745          1.7741          1.7738          1.7733          1.7727          1.7714
          1.7699          1.7684          1.7676          1.7661          1.7645          1.7629          1.7613
          1.7598          1.7583          1.7574          1.7563          1.7550          1.7534          1.7518
          1.7502          1.7487          1.7472          1.7457          1.7443          1.7429          1.7418
          1.7406          1.7394          1.7381          1.7368          1.7354          1.7340          1.7326
          1.7313          1.7299          1.7285          1.7271          1.7258          1.7243          1.7229
          1.7214          1.7201          1.7187          1.7173          1.7158          1.7143          1.7128
          1.7113          1.7098          1.7083          1.7068          1.7053          1.7039          1.7024
          1.7008          1.6993          1.6978          1.6962          1.6947          1.6932          1.6917
          1.6901          1.6886          1.6870          1.6855          1.6840          1.6825          1.6809
          1.6794          1.6776          1.6757          1.6741          1.6726          1.6711          1.6695
          1.6680          1.6661          1.6642          1.6626          1.6611          1.6595          1.6579
          1.6562          1.6549          1.6535          1.6521          1.6504          1.6488          1.6471
          1.6455          1.6438          1.6423          1.6406          1.6390          1.6373          1.6356
          1.6340          1.6324          1.6309          1.6292          1.6274          1.6256          1.6238
          1.6222          1.6210          1.6195          1.6175          1.6153          1.6129          1.6107
          1.6085          1.6064          1.6045          1.6030          1.6027          1.6032          1.6019
          1.6014          1.7268          1.7340          1.7408          1.7466          1.7516          1.7564
          1.7605          1.7611          1.7614          1.7618          1.7620          1.7625          1.7631
          1.7632          1.7633          1.7635          1.7638          1.7641          1.7638          1.7635
          1.7635          1.7638          1.7641          1.7643          1.7640          1.7638          1.7643
          1.7648          1.7655          1.7661          1.7659          1.7657          1.7665          1.7672
          1.7681          1.7689          1.7696          1.7693          1.7698          1.7707          1.7717
          1.7726          1.7736          1.7744          1.7741          1.7749          1.7759          1.7769
          1.7781          1.7793          1.7805          1.7817          1.7827          1.7835          1.7846
          1.7857          1.7865          1.7874          1.7886          1.7892          1.7895          1.7896
          1.7891          1.7874          1.7857          1.7840          1.7823          1.7807          1.7790
          1.7781          1.7779          1.7777          1.7771          1.7764          1.7757          1.7750
          1.7743          1.7736          1.7729          1.7723          1.7717          1.7712          1.7706
          1.7695          1.7678          1.7661          1.7645          1.7628          1.7610          1.7593
          1.7576          1.7559          1.7543          1.7526          1.7510          1.7495          1.7480
          1.7466          1.7451          1.7435          1.7419          1.7404          1.7389          1.7374
          1.7360          1.7346          1.7333          1.7321          1.7308          1.7294          1.7281
          1.7267          1.7253          1.7240          1.7226          1.7213          1.7200          1.7186
          1.7172          1.7159          1.7146          1.7133          1.7120          1.7105          1.7091
          1.7077          1.7062          1.7048          1.7034          1.7020          1.7006          1.6992
          1.6978          1.6964          1.6950          1.6936          1.6922          1.6907          1.6893
          1.6879          1.6865          1.6851          1.6837          1.6823          1.6810          1.6796
          1.6779          1.6762          1.6745          1.6728          1.6715          1.6701          1.6687
          1.6673          1.6655          1.6638          1.6620          1.6605          1.6591          1.6576
          1.6562          1.6547          1.6535          1.6522          1.6510          1.6497          1.6483
          1.6467          1.6452          1.6436          1.6421          1.6406          1.6391          1.6376
          1.6361          1.6345          1.6330          1.6314          1.6298          1.6282          1.6268
          1.6253          1.6238          1.6222          1.6206          1.6190          1.6183          1.6168
          1.6151          1.6132          1.6111          1.6089          1.6067          1.6046          1.6029
          1.6025          1.6021          1.6017          1.6014          1.6009          1.6004          1.7267
          1.7329          1.7388          1.7437          1.7485          1.7532          1.7574          1.7614
          1.7653          1.7670          1.7674          1.7678          1.7680          1.7681          1.7683
          1.7685          1.7686          1.7683          1.7681          1.7678          1.7680          1.7683
          1.7683          1.7680          1.7677          1.7679          1.7685          1.7691          1.7694
          1.7691          1.7688          1.7693          1.7701          1.7709          1.7717          1.7718
          1.7715          1.7718          1.7728          1.7737          1.7747          1.7756          1.7756
          1.7754          1.7762          1.7772          1.7783          1.7795          1.7807          1.7820
          1.7832          1.7844          1.7856          1.7865          1.7876          1.7888          1.7898
          1.7908          1.7911          1.7911          1.7893          1.7873          1.7854          1.7835
          1.7817          1.7800          1.7782          1.7765          1.7755          1.7753          1.7748
          1.7741          1.7733          1.7726          1.7719          1.7712          1.7705          1.7699
          1.7683          1.7661          1.7641          1.7624          1.7607          1.7587          1.7567
          1.7548          1.7529          1.7512          1.7494          1.7477          1.7460          1.7444
          1.7427          1.7411          1.7394          1.7379          1.7363          1.7348          1.7334
          1.7320          1.7306          1.7292          1.7278          1.7265          1.7251          1.7238
          1.7224          1.7211          1.7198          1.7185          1.7172          1.7159          1.7145
          1.7132          1.7119          1.7106          1.7094          1.7081          1.7069          1.7055
          1.7041          1.7027          1.7014          1.7000          1.6987          1.6973          1.6960
          1.6946          1.6933          1.6919          1.6906          1.6893          1.6879          1.6866
          1.6853          1.6840          1.6827          1.6815          1.6802          1.6788          1.6772
          1.6757          1.6742          1.6727          1.6711          1.6698          1.6685          1.6673
          1.6660          1.6643          1.6627          1.6611          1.6594          1.6580          1.6566
          1.6553          1.6540          1.6527          1.6516          1.6505          1.6493          1.6482
          1.6470          1.6458          1.6444          1.6430          1.6415          1.6400          1.6386
          1.6372          1.6358          1.6344          1.6330          1.6316          1.6302          1.6288
          1.6273          1.6258          1.6242          1.6227          1.6213          1.6201          1.6202
          1.6181          1.6171          1.6154          1.6138          1.6123          1.6107          1.6090
          1.6071          1.6051          1.6031          1.6025          1.6020          1.6016          1.6011
          1.6007          1.6003          1.5999          1.5995          1.7286          1.7311          1.7357
          1.7402          1.7445          1.7488          1.7529          1.7570          1.7606          1.7641
          1.7675          1.7714          1.7725          1.7727          1.7729          1.7731          1.7728
          1.7725          1.7722          1.7721          1.7725          1.7723          1.7719          1.7716
          1.7714          1.7720          1.7726          1.7726          1.7723          1.7719          1.7720
          1.7728          1.7736          1.7744          1.7741          1.7738          1.7737          1.7746
          1.7756          1.7766          1.7773          1.7770          1.7767          1.7773          1.7783
          1.7795          1.7808          1.7820          1.7833          1.7845          1.7858          1.7871
          1.7883          1.7894          1.7905          1.7917          1.7927          1.7922          1.7901
          1.7880          1.7860          1.7839          1.7819          1.7800          1.7781          1.7763
          1.7745          1.7731          1.7729          1.7722          1.7714          1.7706          1.7699
          1.7692          1.7672          1.7647          1.7623          1.7601          1.7581          1.7560
          1.7540          1.7520          1.7500          1.7480          1.7460          1.7441          1.7421
          1.7403          1.7385          1.7367          1.7350          1.7333          1.7317          1.7302
          1.7287          1.7272          1.7258          1.7243          1.7230          1.7216          1.7202
          1.7189          1.7176          1.7163          1.7150          1.7137          1.7124          1.7112
          1.7099          1.7086          1.7074          1.7061          1.7048          1.7036          1.7023
          1.7010          1.6999          1.6985          1.6972          1.6959          1.6945          1.6932
          1.6919          1.6906          1.6893          1.6880          1.6867          1.6854          1.6841
          1.6828          1.6816          1.6804          1.6791          1.6777          1.6763          1.6749
          1.6735          1.6721          1.6706          1.6692          1.6679          1.6668          1.6656
          1.6643          1.6628          1.6613          1.6598          1.6583          1.6568          1.6554
          1.6542          1.6530          1.6517          1.6507          1.6496          1.6486          1.6475
          1.6465          1.6454          1.6443          1.6432          1.6420          1.6407          1.6393
          1.6380          1.6366          1.6353          1.6340          1.6327          1.6313          1.6301
          1.6288          1.6274          1.6261          1.6248          1.6235          1.6221          1.6206
          1.6192          1.6184          1.6168          1.6170          1.6157          1.6143          1.6127
          1.6111          1.6095          1.6080          1.6064          1.6048          1.6031          1.6024
          1.6020          1.6016          1.6011          1.6007          1.6002          1.5998          1.5993
          1.5990          1.5986          1.7209          1.7255          1.7302          1.7341          1.7381
          1.7419          1.7456          1.7493          1.7529          1.7564          1.7596          1.7635
          1.7675          1.7715          1.7754          1.7770          1.7768          1.7766          1.7764
          1.7762          1.7763          1.7760          1.7757          1.7754          1.7752          1.7757
          1.7760          1.7756          1.7753          1.7750          1.7751          1.7759          1.7767
          1.7766          1.7763          1.7760          1.7761          1.7770          1.7780          1.7788
          1.7785          1.7782          1.7779          1.7789          1.7801          1.7814          1.7827
          1.7840          1.7853          1.7866          1.7878          1.7891          1.7904          1.7917
          1.7928          1.7941          1.7923          1.7901          1.7879          1.7858          1.7836
          1.7815          1.7795          1.7775          1.7756          1.7738          1.7719          1.7707
          1.7701          1.7693          1.7685          1.7666          1.7639          1.7612          1.7586
          1.7561          1.7540          1.7517          1.7495          1.7473          1.7452          1.7430
          1.7409          1.7388          1.7367          1.7347          1.7328          1.7310          1.7293
          1.7276          1.7260          1.7244          1.7229          1.7214          1.7199          1.7185
          1.7171          1.7158          1.7145          1.7131          1.7119          1.7106          1.7093
          1.7080          1.7067          1.7055          1.7042          1.7029          1.7017          1.7004
          1.6992          1.6979          1.6966          1.6954          1.6941          1.6927          1.6915
          1.6902          1.6890          1.6877          1.6865          1.6852          1.6839          1.6826
          1.6813          1.6801          1.6788          1.6774          1.6760          1.6746          1.6733
          1.6719          1.6705          1.6691          1.6678          1.6664          1.6654          1.6643
          1.6629          1.6616          1.6602          1.6588          1.6574          1.6560          1.6546
          1.6532          1.6521          1.6510          1.6498          1.6489          1.6479          1.6470
          1.6460          1.6450          1.6440          1.6430          1.6420          1.6409          1.6399
          1.6387          1.6375          1.6362          1.6349          1.6336          1.6324          1.6311
          1.6299          1.6286          1.6274          1.6262          1.6249          1.6237          1.6225
          1.6212          1.6200          1.6188          1.6181          1.6173          1.6165          1.6155
          1.6140          1.6127          1.6114          1.6101          1.6086          1.6070          1.6055
          1.6040          1.6026          1.6022          1.6018          1.6014          1.6010          1.6006
          1.6002          1.5997          1.5993          1.5988          1.5983          1.5972          1.5976
          1.7116          1.7166          1.7217          1.7258          1.7295          1.7332          1.7368
          1.7404          1.7439          1.7475          1.7509          1.7538          1.7579          1.7620
          1.7660          1.7697          1.7730          1.7762          1.7793          1.7800          1.7800
          1.7797          1.7794          1.7791          1.7788          1.7791          1.7792          1.7789
          1.7785          1.7782          1.7779          1.7787          1.7793          1.7790          1.7786
          1.7783          1.7780          1.7790          1.7800          1.7802          1.7799          1.7796
          1.7792          1.7802          1.7814          1.7828          1.7841          1.7854          1.7867
          1.7880          1.7893          1.7907          1.7920          1.7933          1.7946          1.7952
          1.7928          1.7904          1.7879          1.7855          1.7831          1.7807          1.7784
          1.7762          1.7742          1.7723          1.7704          1.7687          1.7679          1.7657
          1.7629          1.7600          1.7571          1.7543          1.7519          1.7494          1.7470
          1.7446          1.7422          1.7399          1.7376          1.7355          1.7334          1.7313
          1.7293          1.7275          1.7256          1.7239          1.7222          1.7206          1.7190
          1.7174          1.7160          1.7145          1.7131          1.7117          1.7103          1.7090
          1.7077          1.7064          1.7051          1.7038          1.7023          1.7010          1.6996
          1.6982          1.6969          1.6957          1.6944          1.6932          1.6919          1.6907
          1.6895          1.6882          1.6870          1.6857          1.6845          1.6832          1.6819
          1.6806          1.6793          1.6780          1.6767          1.6754          1.6741          1.6727
          1.6713          1.6700          1.6686          1.6672          1.6659          1.6646          1.6635
          1.6622          1.6609          1.6596          1.6583          1.6570          1.6557          1.6544
          1.6530          1.6517          1.6505          1.6494          1.6483          1.6475          1.6466
          1.6457          1.6448          1.6438          1.6429          1.6419          1.6410          1.6400
          1.6390          1.6380          1.6370          1.6360          1.6347          1.6335          1.6322
          1.6310          1.6299          1.6287          1.6275          1.6263          1.6251          1.6239
          1.6228          1.6216          1.6204          1.6192          1.6182          1.6175          1.6169
          1.6162          1.6156          1.6147          1.6132          1.6117          1.6102          1.6089
          1.6075          1.6061          1.6047          1.6032          1.6023          1.6020          1.6016
          1.6012          1.6008          1.6004          1.6000          1.5997          1.5992          1.5988
          1.5983          1.5978          1.5974          1.5968          1.5967          1.7021          1.7074
          1.7116          1.7167          1.7206          1.7241          1.7276          1.7311          1.7346
          1.7381          1.7416          1.7447          1.7476          1.7517          1.7557          1.7597
          1.7631          1.7665          1.7698          1.7730          1.7756          1.7782          1.7810
          1.7825          1.7823          1.7822          1.7823          1.7820          1.7817          1.7813
          1.7810          1.7813          1.7817          1.7814          1.7810          1.7807          1.7804
          1.7808          1.7818          1.7817          1.7813          1.7810          1.7807          1.7813
          1.7826          1.7839          1.7853          1.7866          1.7880          1.7893          1.7906
          1.7919          1.7933          1.7945          1.7956          1.7955          1.7930          1.7906
          1.7881          1.7856          1.7831          1.7808          1.7785          1.7762          1.7741
          1.7719          1.7687          1.7658          1.7630          1.7601          1.7571          1.7541
          1.7511          1.7485          1.7458          1.7431          1.7406          1.7382          1.7358
          1.7335          1.7313          1.7292          1.7271          1.7252          1.7233          1.7215
          1.7197          1.7180          1.7164          1.7148          1.7132          1.7116          1.7099
          1.7084          1.7068          1.7053          1.7039          1.7024          1.7010          1.6997
          1.6984          1.6972          1.6959          1.6946          1.6934          1.6921          1.6908
          1.6895          1.6882          1.6869          1.6856          1.6843          1.6830          1.6817
          1.6803          1.6790          1.6777          1.6764          1.6751          1.6738          1.6725
          1.6712          1.6699          1.6686          1.6673          1.6661          1.6648          1.6635
          1.6622          1.6609          1.6596          1.6583          1.6570          1.6558          1.6545
          1.6532          1.6519          1.6506          1.6493          1.6481          1.6471          1.6462
          1.6454          1.6446          1.6437          1.6428          1.6420          1.6411          1.6402
          1.6392          1.6383          1.6374          1.6364          1.6355          1.6345          1.6335
          1.6323          1.6311          1.6299          1.6288          1.6276          1.6265          1.6253
          1.6242          1.6231          1.6219          1.6208          1.6197          1.6185          1.6176
          1.6170          1.6164          1.6158          1.6151          1.6145          1.6138          1.6124
          1.6110          1.6095          1.6081          1.6066          1.6052          1.6038          1.6024
          1.6021          1.6017          1.6013          1.6010          1.6006          1.6002          1.5998
          1.5995          1.5991          1.5987          1.5983          1.5979          1.5974          1.5964
          1.5962          1.5961          1.5958          1.6932          1.6978          1.7029          1.7063
          1.7113          1.7152          1.7184          1.7219          1.7254          1.7289          1.7324
          1.7358          1.7385          1.7414          1.7454          1.7493          1.7530          1.7564
          1.7598          1.7631          1.7658          1.7679          1.7706          1.7735          1.7763
          1.7788          1.7810          1.7832          1.7846          1.7843          1.7840          1.7838
          1.7841          1.7837          1.7834          1.7830          1.7827          1.7827          1.7835
          1.7831          1.7828          1.7824          1.7821          1.7824          1.7837          1.7851
          1.7865          1.7878          1.7892          1.7905          1.7917          1.7929          1.7937
          1.7938          1.7953          1.7951          1.7926          1.7900          1.7874          1.7848
          1.7823          1.7794          1.7760          1.7727          1.7696          1.7669          1.7636
          1.7603          1.7571          1.7540          1.7510          1.7481          1.7452          1.7425
          1.7398          1.7372          1.7347          1.7323          1.7300          1.7278          1.7256
          1.7236          1.7217          1.7198          1.7179          1.7159          1.7140          1.7122
          1.7104          1.7087          1.7070          1.7053          1.7038          1.7023          1.7009
          1.6996          1.6982          1.6968          1.6954          1.6940          1.6927          1.6913
          1.6900          1.6887          1.6873          1.6860          1.6847          1.6834          1.6821
          1.6807          1.6794          1.6781          1.6768          1.6755          1.6741          1.6728
          1.6714          1.6701          1.6688          1.6675          1.6662          1.6649          1.6637
          1.6624          1.6611          1.6599          1.6586          1.6573          1.6561          1.6549
          1.6536          1.6523          1.6511          1.6499          1.6486          1.6474          1.6461
          1.6451          1.6443          1.6435          1.6427          1.6419          1.6411          1.6403
          1.6394          1.6385          1.6377          1.6368          1.6359          1.6350          1.6340
          1.6331          1.6321          1.6312          1.6302          1.6290          1.6278          1.6267
          1.6256          1.6244          1.6233          1.6223          1.6212          1.6201          1.6190
          1.6179          1.6170          1.6164          1.6159          1.6153          1.6147          1.6141
          1.6135          1.6128          1.6115          1.6101          1.6088          1.6074          1.6059
          1.6045          1.6031          1.6021          1.6018          1.6014          1.6011          1.6007
          1.6004          1.6000          1.5996          1.5992          1.5989          1.5985          1.5981
          1.5977          1.5976          1.5960          1.5958          1.5956          1.5954          1.5953
          1.5950          1.6852          1.6889          1.6935          1.6981          1.7014          1.7060
          1.7098          1.7129          1.7163          1.7198          1.7233          1.7267          1.7297
          1.7323          1.7354          1.7393          1.7431          1.7465          1.7499          1.7532
          1.7557          1.7581          1.7601          1.7628          1.7657          1.7684          1.7711
          1.7730          1.7753          1.7775          1.7795          1.7813          1.7830          1.7847
          1.7856          1.7852          1.7849          1.7846          1.7849          1.7845          1.7842
          1.7838          1.7834          1.7836          1.7850          1.7864          1.7878          1.7891
          1.7902          1.7906          1.7907          1.7909          1.7915          1.7936          1.7953
          1.7938          1.7913          1.7876          1.7845          1.7815          1.7785          1.7754
          1.7717          1.7681          1.7645          1.7610          1.7575          1.7544          1.7514
          1.7482          1.7451          1.7421          1.7392          1.7365          1.7338          1.7312
          1.7291          1.7267          1.7246          1.7223          1.7201          1.7179          1.7159
          1.7138          1.7118          1.7099          1.7081          1.7064          1.7048          1.7031
          1.7015          1.6999          1.6983          1.6968          1.6953          1.6939          1.6924
          1.6910          1.6896          1.6882          1.6869          1.6855          1.6841          1.6828
          1.6815          1.6801          1.6788          1.6774          1.6761          1.6748          1.6735
          1.6722          1.6709          1.6696          1.6683          1.6669          1.6656          1.6643
          1.6630          1.6617          1.6604          1.6592          1.6579          1.6566          1.6554
          1.6541          1.6529          1.6516          1.6504          1.6491          1.6479          1.6467
          1.6455          1.6443          1.6434          1.6426          1.6419          1.6410          1.6402
          1.6394          1.6386          1.6378          1.6370          1.6362          1.6353          1.6344
          1.6336          1.6327          1.6318          1.6309          1.6299          1.6290          1.6281
          1.6270          1.6258          1.6247          1.6236          1.6225          1.6215          1.6204
          1.6193          1.6183          1.6172          1.6164          1.6158          1.6153          1.6148
          1.6142          1.6136          1.6130          1.6124          1.6118          1.6106          1.6093
          1.6079          1.6065          1.6052          1.6038          1.6024          1.6018          1.6015
          1.6012          1.6008          1.6005          1.6001          1.5997          1.5994          1.5990
          1.5986          1.5983          1.5979          1.5978          1.5953          1.5954          1.5953
          1.5951          1.5950          1.5948          1.5946          1.5945          1.5941          1.6782
          1.6814          1.6850          1.6895          1.6933          1.6967          1.7011          1.7045
          1.7076          1.7109          1.7144          1.7178          1.7210          1.7236          1.7262
          1.7296          1.7334          1.7369          1.7403          1.7434          1.7458          1.7481
          1.7502          1.7521          1.7549          1.7578          1.7606          1.7627          1.7646
          1.7669          1.7690          1.7711          1.7730          1.7746          1.7766          1.7784
          1.7800          1.7816          1.7829          1.7844          1.7854          1.7851          1.7847
          1.7848          1.7862          1.7871          1.7873          1.7875          1.7877          1.7879
          1.7880          1.7897          1.7916          1.7930          1.7940          1.7910          1.7879
          1.7840          1.7801          1.7765          1.7731          1.7696          1.7662          1.7627
          1.7589          1.7553          1.7517          1.7483          1.7450          1.7418          1.7388
          1.7359          1.7330          1.7303          1.7276          1.7251          1.7226          1.7203
          1.7183          1.7161          1.7139          1.7119          1.7100          1.7081          1.7062
          1.7043          1.7025          1.7007          1.6990          1.6974          1.6957          1.6941
          1.6926          1.6910          1.6896          1.6881          1.6867          1.6853          1.6839
          1.6825          1.6812          1.6799          1.6785          1.6772          1.6759          1.6746
          1.6733          1.6719          1.6706          1.6693          1.6680          1.6667          1.6654
          1.6641          1.6627          1.6613          1.6600          1.6586          1.6573          1.6560
          1.6547          1.6534          1.6521          1.6508          1.6496          1.6483          1.6470
          1.6458          1.6447          1.6435          1.6424          1.6413          1.6402          1.6392
          1.6381          1.6388          1.6380          1.6371          1.6363          1.6354          1.6347
          1.6339          1.6330          1.6322          1.6314          1.6305          1.6296          1.6287
          1.6278          1.6269          1.6260          1.6250          1.6239          1.6228          1.6217
          1.6206          1.6196          1.6186          1.6176          1.6166          1.6158          1.6153
          1.6147          1.6141          1.6136          1.6131          1.6126          1.6120          1.6114
          1.6108          1.6097          1.6084          1.6071          1.6057          1.6044          1.6030
          1.6019          1.6016          1.6012          1.6009          1.6006          1.6002          1.5998
          1.5995          1.5991          1.5988          1.5984          1.5980          1.5972          1.5964
          1.5955          1.5948          1.5947          1.5946          1.5944          1.5943          1.5941
          1.5940          1.5938          1.5937          1.5934          1.6691          1.6736          1.6783
          1.6828          1.6865          1.6900          1.6934          1.6974          1.7004          1.7034
          1.7068          1.7102          1.7132          1.7158          1.7183          1.7213          1.7251
          1.7286          1.7319          1.7343          1.7366          1.7389          1.7409          1.7429
          1.7452          1.7481          1.7509          1.7529          1.7546          1.7568          1.7590
          1.7612          1.7631          1.7646          1.7666          1.7685          1.7703          1.7721
          1.7732          1.7749          1.7766          1.7783          1.7798          1.7812          1.7828
          1.7846          1.7848          1.7849          1.7851          1.7863          1.7878          1.7889
          1.7900          1.7912          1.7884          1.7849          1.7814          1.7776          1.7736
          1.7697          1.7659          1.7622          1.7584          1.7547          1.7510          1.7475
          1.7440          1.7407          1.7374          1.7343          1.7314          1.7285          1.7257
          1.7231          1.7205          1.7180          1.7156          1.7132          1.7110          1.7092
          1.7072          1.7052          1.7033          1.7014          1.6995          1.6977          1.6960
          1.6943          1.6926          1.6910          1.6895          1.6879          1.6864          1.6849
          1.6834          1.6819          1.6805          1.6791          1.6777          1.6763          1.6749
          1.6735          1.6722          1.6709          1.6695          1.6682          1.6668          1.6655
          1.6641          1.6628          1.6615          1.6601          1.6588          1.6575          1.6561
          1.6548          1.6534          1.6521          1.6509          1.6497          1.6486          1.6474
          1.6462          1.6451          1.6439          1.6428          1.6416          1.6404          1.6392
          1.6380          1.6369          1.6358          1.6347          1.6337          1.6326          1.6315
          1.6312          1.6312          1.6321          1.6313          1.6305          1.6298          1.6290
          1.6281          1.6273          1.6264          1.6255          1.6246          1.6237          1.6228
          1.6217          1.6206          1.6196          1.6186          1.6176          1.6166          1.6156
          1.6151          1.6146          1.6140          1.6135          1.6130          1.6124          1.6118
          1.6113          1.6108          1.6103          1.6098          1.6087          1.6074          1.6061
          1.6047          1.6034          1.6021          1.6016          1.6012          1.6009          1.6006
          1.6002          1.5999          1.5996          1.5992          1.5989          1.5985          1.5979
          1.5971          1.5963          1.5955          1.5947          1.5943          1.5941          1.5940
          1.5938          1.5937          1.5936          1.5934          1.5933          1.5931          1.5930
          1.5929          1.5926          1.6585          1.6633          1.6680          1.6720          1.6766
          1.6816          1.6865          1.6908          1.6938          1.6968          1.6998          1.7032
          1.7059          1.7084          1.7109          1.7137          1.7174          1.7207          1.7231
          1.7255          1.7278          1.7299          1.7319          1.7338          1.7361          1.7390
          1.7415          1.7432          1.7449          1.7470          1.7494          1.7516          1.7532
          1.7546          1.7565          1.7585          1.7605          1.7620          1.7632          1.7650
          1.7669          1.7687          1.7704          1.7716          1.7734          1.7751          1.7768
          1.7784          1.7802          1.7816          1.7827          1.7838          1.7849          1.7828
          1.7794          1.7757          1.7719          1.7680          1.7642          1.7605          1.7568
          1.7531          1.7494          1.7458          1.7422          1.7388          1.7354          1.7322
          1.7290          1.7260          1.7231          1.7203          1.7176          1.7150          1.7125
          1.7101          1.7078          1.7055          1.7033          1.7016          1.6999          1.6979
          1.6960          1.6942          1.6923          1.6906          1.6888          1.6871          1.6855
          1.6839          1.6823          1.6808          1.6793          1.6778          1.6763          1.6749
          1.6735          1.6721          1.6707          1.6693          1.6680          1.6666          1.6653
          1.6640          1.6627          1.6614          1.6600          1.6587          1.6574          1.6562
          1.6550          1.6538          1.6526          1.6514          1.6502          1.6490          1.6478
          1.6466          1.6454          1.6442          1.6430          1.6418          1.6407          1.6395
          1.6384          1.6372          1.6360          1.6348          1.6337          1.6325          1.6313
          1.6303          1.6291          1.6281          1.6270          1.6259          1.6246          1.6238
          1.6256          1.6259          1.6264          1.6256          1.6248          1.6240          1.6231
          1.6222          1.6213          1.6204          1.6195          1.6184          1.6174          1.6164
          1.6155          1.6147          1.6142          1.6137          1.6132          1.6128          1.6123
          1.6118          1.6112          1.6107          1.6101          1.6096          1.6090          1.6086
          1.6075          1.6064          1.6052          1.6038          1.6024          1.6015          1.6012
          1.6009          1.6006          1.6002          1.5999          1.5996          1.5992          1.5989
          1.5986          1.5978          1.5970          1.5962          1.5954          1.5946          1.5938
          1.5936          1.5935          1.5934          1.5933          1.5931          1.5930          1.5928
          1.5927          1.5926          1.5924          1.5923          1.5922          1.5920          1.5919
          1.6471          1.6520          1.6563          1.6601          1.6652          1.6703          1.6754
          1.6799          1.6844          1.6888          1.6936          1.6965          1.6989          1.7012
          1.7036          1.7064          1.7097          1.7121          1.7144          1.7167          1.7190
          1.7210          1.7229          1.7248          1.7271          1.7300          1.7319          1.7336
          1.7354          1.7375          1.7398          1.7417          1.7432          1.7446          1.7465
          1.7486          1.7505          1.7518          1.7530          1.7549          1.7568          1.7587
          1.7601          1.7614          1.7633          1.7651          1.7669          1.7688          1.7708
          1.7728          1.7744          1.7760          1.7748          1.7717          1.7683          1.7647
          1.7611          1.7574          1.7538          1.7502          1.7466          1.7430          1.7394
          1.7359          1.7325          1.7292          1.7260          1.7228          1.7199          1.7170
          1.7142          1.7115          1.7090          1.7065          1.7042          1.7019          1.6996
          1.6975          1.6954          1.6933          1.6917          1.6899          1.6881          1.6863
          1.6845          1.6828          1.6812          1.6796          1.6780          1.6764          1.6749
          1.6735          1.6720          1.6706          1.6691          1.6677          1.6663          1.6649
          1.6636          1.6624          1.6612          1.6600          1.6588          1.6577          1.6565
          1.6553          1.6541          1.6530          1.6518          1.6506          1.6494          1.6482
          1.6470          1.6457          1.6444          1.6432          1.6419          1.6407          1.6394
          1.6381          1.6369          1.6357          1.6345          1.6333          1.6321          1.6309
          1.6297          1.6285          1.6275          1.6265          1.6255          1.6246          1.6237
          1.6230          1.6225          1.6221          1.6215          1.6209          1.6204          1.6198
          1.6209          1.6215          1.6207          1.6198          1.6189          1.6181          1.6172
          1.6161          1.6152          1.6143          1.6138          1.6133          1.6129          1.6124
          1.6119          1.6114          1.6109          1.6104          1.6100          1.6095          1.6090
          1.6085          1.6079          1.6075          1.6045          1.6046          1.6048          1.6015
          1.6015          1.6012          1.6008          1.6005          1.6002          1.5999          1.5995
          1.5992          1.5989          1.5983          1.5975          1.5968          1.5960          1.5952
          1.5945          1.5937          1.5931          1.5930          1.5929          1.5928          1.5926
          1.5925          1.5924          1.5923          1.5921          1.5920          1.5919          1.5917
          1.5916          1.5915          1.5910          1.5911          1.5912          1.6354          1.6402
          1.6444          1.6488          1.6541          1.6593          1.6639          1.6684          1.6729
          1.6770          1.6807          1.6844          1.6881          1.6917          1.6954          1.6991
          1.7014          1.7036          1.7059          1.7081          1.7101          1.7121          1.7140
          1.7159          1.7184          1.7205          1.7223          1.7241          1.7259          1.7281
          1.7302          1.7317          1.7332          1.7347          1.7367          1.7388          1.7402
          1.7415          1.7429          1.7448          1.7467          1.7483          1.7496          1.7511
          1.7530          1.7549          1.7569          1.7590          1.7611          1.7634          1.7654
          1.7645          1.7618          1.7588          1.7555          1.7521          1.7487          1.7453
          1.7418          1.7384          1.7350          1.7316          1.7282          1.7249          1.7216
          1.7185          1.7154          1.7124          1.7096          1.7068          1.7042          1.7017
          1.6993          1.6969          1.6947          1.6925          1.6904          1.6883          1.6864
          1.6844          1.6832          1.6815          1.6798          1.6781          1.6765          1.6748
          1.6733          1.6717          1.6702          1.6689          1.6676          1.6662          1.6650
          1.6637          1.6623          1.6610          1.6598          1.6585          1.6572          1.6560
          1.6547          1.6535          1.6522          1.6510          1.6498          1.6486          1.6474
          1.6463          1.6451          1.6438          1.6426          1.6413          1.6401          1.6388
          1.6376          1.6364          1.6351          1.6339          1.6326          1.6314          1.6304
          1.6294          1.6285          1.6275          1.6266          1.6256          1.6247          1.6237
          1.6227          1.6219          1.6214          1.6209          1.6205          1.6200          1.6196
          1.6191          1.6185          1.6180          1.6175          1.6170          1.6164          1.6159
          1.6162          1.6156          1.6147          1.6137          1.6133          1.6128          1.6124
          1.6119          1.6114          1.6110          1.6105          1.6100          1.6095          1.6090
          1.6085          1.6081          1.6077          1.6072          1.6067          1.6065          1.6039
          1.6041          1.6014          1.6014          1.6014          1.6015          1.6005          1.6001
          1.5998          1.5995          1.5992          1.5986          1.5978          1.5971          1.5964
          1.5957          1.5949          1.5942          1.5934          1.5927          1.5925          1.5924
          1.5922          1.5921          1.5920          1.5919          1.5918          1.5917          1.5915
          1.5914          1.5913          1.5912          1.5910          1.5905          1.5900          1.5902
          1.5904          1.5906          1.5906          1.6244          1.6291          1.6333          1.6385
          1.6435          1.6481          1.6524          1.6563          1.6601          1.6639          1.6676
          1.6714          1.6751          1.6788          1.6823          1.6857          1.6890          1.6922
          1.6953          1.6983          1.7011          1.7036          1.7055          1.7074          1.7094
          1.7112          1.7130          1.7148          1.7167          1.7188          1.7204          1.7219
          1.7234          1.7250          1.7272          1.7286          1.7301          1.7315          1.7330
          1.7350          1.7365          1.7378          1.7391          1.7408          1.7428          1.7449
          1.7471          1.7493          1.7515          1.7539          1.7526          1.7503          1.7476
          1.7447          1.7416          1.7385          1.7354          1.7322          1.7291          1.7259
          1.7226          1.7194          1.7163          1.7132          1.7101          1.7072          1.7043
          1.7015          1.6989          1.6963          1.6938          1.6915          1.6892          1.6871
          1.6850          1.6829          1.6810          1.6791          1.6772          1.6754          1.6739
          1.6728          1.6713          1.6697          1.6683          1.6668          1.6653          1.6639
          1.6625          1.6611          1.6597          1.6584          1.6570          1.6558          1.6545
          1.6533          1.6521          1.6509          1.6497          1.6485          1.6472          1.6460
          1.6448          1.6436          1.6424          1.6413          1.6402          1.6390          1.6379
          1.6367          1.6355          1.6343          1.6333          1.6323          1.6313          1.6303
          1.6293          1.6284          1.6274          1.6264          1.6254          1.6244          1.6235
          1.6225          1.6216          1.6208          1.6203          1.6199          1.6194          1.6189
          1.6184          1.6179          1.6174          1.6170          1.6165          1.6160          1.6155
          1.6150          1.6144          1.6139          1.6134          1.6130          1.6126          1.6122
          1.6117          1.6113          1.6108          1.6104          1.6099          1.6095          1.6090
          1.6085          1.6080          1.6075          1.6071          1.6066          1.6061          1.6057
          1.6053          1.6033          1.6034          1.6012          1.6012          1.6013          1.6013
          1.5995          1.5994          1.5994          1.5994          1.5987          1.5980          1.5973
          1.5966          1.5959          1.5952          1.5945          1.5937          1.5930          1.5923
          1.5919          1.5918          1.5917          1.5916          1.5915          1.5914          1.5913
          1.5911          1.5910          1.5909          1.5908          1.5907          1.5905          1.5899
          1.5893          1.5890          1.5892          1.5894          1.5897          1.5899          1.5901
          1.5901          1.6155          1.6196          1.6242          1.6283          1.6322          1.6360
          1.6398          1.6435          1.6472          1.6509          1.6547          1.6585          1.6622
          1.6657          1.6690          1.6724          1.6756          1.6788          1.6818          1.6846
          1.6875          1.6904          1.6931          1.6957          1.6982          1.7007          1.7032
          1.7060          1.7077          1.7093          1.7109          1.7124          1.7139          1.7157
          1.7172          1.7187          1.7202          1.7216          1.7236          1.7249          1.7262
          1.7275          1.7290          1.7309          1.7331          1.7354          1.7377          1.7400
          1.7412          1.7394          1.7374          1.7350          1.7324          1.7297          1.7270
          1.7241          1.7213          1.7183          1.7154          1.7124          1.7094          1.7065
          1.7036          1.7007          1.6980          1.6952          1.6926          1.6900          1.6876
          1.6852          1.6829          1.6808          1.6787          1.6767          1.6748          1.6729
          1.6711          1.6693          1.6676          1.6660          1.6646          1.6638          1.6623
          1.6609          1.6595          1.6582          1.6568          1.6555          1.6541          1.6528
          1.6514          1.6501          1.6488          1.6476          1.6464          1.6452          1.6441
          1.6430          1.6419          1.6407          1.6395          1.6382          1.6373          1.6363
          1.6354          1.6345          1.6336          1.6327          1.6318          1.6309          1.6299
          1.6289          1.6279          1.6269          1.6259          1.6250          1.6240          1.6230
          1.6221          1.6211          1.6202          1.6195          1.6191          1.6186          1.6181
          1.6176          1.6172          1.6167          1.6162          1.6157          1.6152          1.6147
          1.6142          1.6138          1.6133          1.6128          1.6123          1.6119          1.6115
          1.6112          1.6108          1.6104          1.6100          1.6096          1.6092          1.6087
          1.6083          1.6079          1.6074          1.6069          1.6065          1.6060          1.6055
          1.6050          1.6045          1.6040          1.6026          1.6028          1.6011          1.6011
          1.6011          1.5997          1.5997          1.5996          1.5991          1.5984          1.5977
          1.5970          1.5965          1.5959          1.5952          1.5945          1.5939          1.5932
          1.5925          1.5918          1.5913          1.5912          1.5911          1.5910          1.5909
          1.5908          1.5907          1.5906          1.5905          1.5904          1.5903          1.5902
          1.5898          1.5892          1.5887          1.5881          1.5880          1.5882          1.5885
          1.5887          1.5889          1.5891          1.5894          1.5896          1.5896          1.6102
          1.6101          1.6130          1.6163          1.6199          1.6235          1.6271          1.6307
          1.6343          1.6380          1.6417          1.6454          1.6489          1.6521          1.6555
          1.6587          1.6619          1.6649          1.6678          1.6707          1.6735          1.6763
          1.6790          1.6815          1.6841          1.6867          1.6892          1.6917          1.6941
          1.6963          1.6984          1.7005          1.7025          1.7045          1.7067          1.7089
          1.7104          1.7120          1.7133          1.7146          1.7159          1.7173          1.7191
          1.7214          1.7236          1.7255          1.7274          1.7278          1.7260          1.7241
          1.7219          1.7197          1.7173          1.7148          1.7122          1.7096          1.7070
          1.7043          1.7016          1.6988          1.6961          1.6934          1.6908          1.6882
          1.6857          1.6832          1.6808          1.6785          1.6762          1.6740          1.6720
          1.6701          1.6683          1.6665          1.6647          1.6630          1.6614          1.6598
          1.6582          1.6567          1.6555          1.6547          1.6534          1.6521          1.6509
          1.6496          1.6484          1.6471          1.6458          1.6445          1.6432          1.6418
          1.6408          1.6399          1.6389          1.6380          1.6372          1.6363          1.6354
          1.6345          1.6336          1.6327          1.6317          1.6308          1.6299          1.6290
          1.6281          1.6272          1.6263          1.6254          1.6245          1.6235          1.6225
          1.6216          1.6206          1.6196          1.6187          1.6182          1.6178          1.6173
          1.6168          1.6163          1.6159          1.6154          1.6149          1.6144          1.6140
          1.6135          1.6130          1.6125          1.6121          1.6116          1.6112          1.6108
          1.6104          1.6101          1.6097          1.6093          1.6089          1.6086          1.6082
          1.6078          1.6074          1.6070          1.6066          1.6062          1.6058          1.6053
          1.6049          1.6044          1.6039          1.6035          1.6030          1.6019          1.6009
          1.6009          1.6000          1.5999          1.5999          1.5995          1.5989          1.5982
          1.5975          1.5969          1.5962          1.5955          1.5948          1.5942          1.5936
          1.5931          1.5925          1.5918          1.5911          1.5907          1.5906          1.5905
          1.5904          1.5903          1.5902          1.5901          1.5900          1.5899          1.5898
          1.5897          1.5894          1.5889          1.5884          1.5879          1.5873          1.5869
          1.5871          1.5873          1.5875          1.5877          1.5879          1.5881          1.5884
          1.5886          1.5888          1.5891          1.5891          1.5927          1.5955          1.5990
          1.6021          1.6055          1.6089          1.6123          1.6158          1.6193          1.6228
          1.6264          1.6300          1.6334          1.6366          1.6398          1.6430          1.6461
          1.6490          1.6519          1.6548          1.6577          1.6604          1.6630          1.6656
          1.6682          1.6708          1.6734          1.6758          1.6782          1.6805          1.6827
          1.6849          1.6869          1.6891          1.6913          1.6934          1.6956          1.6976
          1.6994          1.7013          1.7031          1.7050          1.7068          1.7089          1.7107
          1.7124          1.7141          1.7139          1.7121          1.7102          1.7082          1.7061
          1.7040          1.7018          1.6995          1.6971          1.6946          1.6922          1.6897
          1.6872          1.6847          1.6823          1.6799          1.6777          1.6754          1.6733
          1.6711          1.6691          1.6671          1.6652          1.6633          1.6616          1.6599
          1.6583          1.6567          1.6551          1.6536          1.6521          1.6506          1.6492
          1.6478          1.6464          1.6458          1.6448          1.6438          1.6429          1.6419
          1.6409          1.6400          1.6390          1.6380          1.6370          1.6360          1.6351
          1.6342          1.6333          1.6324          1.6316          1.6307          1.6299          1.6290
          1.6280          1.6271          1.6262          1.6253          1.6245          1.6236          1.6227
          1.6218          1.6209          1.6200          1.6190          1.6181          1.6174          1.6169
          1.6165          1.6160          1.6155          1.6150          1.6146          1.6141          1.6136
          1.6131          1.6127          1.6122          1.6117          1.6112          1.6108          1.6104
          1.6100          1.6096          1.6093          1.6089          1.6085          1.6082          1.6078
          1.6074          1.6070          1.6067          1.6063          1.6059          1.6055          1.6051
          1.6047          1.6043          1.6039          1.6035          1.6031          1.6026          1.6022
          1.6018          1.6007          1.6002          1.6000          1.5995          1.5988          1.5983
          1.5978          1.5973          1.5968          1.5962          1.5956          1.5949          1.5943
          1.5937          1.5930          1.5924          1.5917          1.5911          1.5905          1.5900
          1.5899          1.5899          1.5898          1.5897          1.5896          1.5895          1.5894
          1.5893          1.5892          1.5890          1.5885          1.5880          1.5876          1.5871
          1.5865          1.5860          1.5859          1.5861          1.5863          1.5865          1.5867
          1.5869          1.5872          1.5874          1.5876          1.5878          1.5881          1.5883
          1.5885          1.5887          1.5760          1.5795          1.5831          1.5870          1.5902
          1.5935          1.5968          1.6001          1.6035          1.6069          1.6104          1.6139
          1.6172          1.6204          1.6235          1.6267          1.6298          1.6327          1.6355
          1.6384          1.6412          1.6439          1.6466          1.6492          1.6518          1.6544
          1.6569          1.6593          1.6617          1.6641          1.6664          1.6686          1.6708
          1.6729          1.6752          1.6774          1.6796          1.6816          1.6836          1.6856
          1.6875          1.6895          1.6914          1.6931          1.6950          1.6969          1.6987
          1.6995          1.6980          1.6963          1.6945          1.6927          1.6908          1.6888
          1.6868          1.6847          1.6825          1.6803          1.6780          1.6758          1.6736
          1.6715          1.6694          1.6674          1.6655          1.6635          1.6616          1.6598
          1.6580          1.6563          1.6546          1.6531          1.6516          1.6501          1.6487
          1.6473          1.6459          1.6445          1.6432          1.6419          1.6406          1.6394
          1.6383          1.6378          1.6390          1.6381          1.6371          1.6362          1.6353
          1.6343          1.6334          1.6324          1.6315          1.6306          1.6297          1.6289
          1.6280          1.6272          1.6263          1.6254          1.6246          1.6237          1.6228
          1.6219          1.6211          1.6202          1.6193          1.6185          1.6176          1.6167
          1.6162          1.6157          1.6153          1.6148          1.6143          1.6139          1.6134
          1.6129          1.6124          1.6120          1.6115          1.6110          1.6106          1.6101
          1.6097          1.6093          1.6089          1.6086          1.6082          1.6079          1.6075
          1.6071          1.6068          1.6064          1.6060          1.6056          1.6052          1.6049
          1.6045          1.6041          1.6037          1.6033          1.6029          1.6025          1.6021
          1.6017          1.6013          1.6009          1.6005          1.5999          1.5993          1.5987
          1.5982          1.5976          1.5970          1.5964          1.5958          1.5953          1.5948
          1.5943          1.5937          1.5931          1.5924          1.5918          1.5912          1.5906
          1.5900          1.5894          1.5893          1.5892          1.5891          1.5891          1.5890
          1.5889          1.5888          1.5887          1.5885          1.5881          1.5876          1.5871
          1.5866          1.5862          1.5857          1.5852          1.5847          1.5849          1.5851
          1.5853          1.5855          1.5857          1.5859          1.5862          1.5864          1.5866
          1.5868          1.5870          1.5873          1.5875          1.5877          1.5879          1.5883
          1.5590          1.5628          1.5669          1.5707          1.5744          1.5779          1.5812
          1.5844          1.5877          1.5911          1.5945          1.5979          1.6012          1.6043
          1.6074          1.6106          1.6136          1.6164          1.6193          1.6221          1.6249
          1.6276          1.6302          1.6329          1.6355          1.6381          1.6406          1.6430
          1.6454          1.6477          1.6501          1.6524          1.6546          1.6568          1.6591
          1.6613          1.6635          1.6656          1.6677          1.6698          1.6719          1.6740
          1.6758          1.6776          1.6794          1.6811          1.6828          1.6844          1.6837
          1.6821          1.6805          1.6789          1.6771          1.6754          1.6735          1.6716
          1.6697          1.6677          1.6656          1.6636          1.6616          1.6598          1.6580
          1.6563          1.6546          1.6530          1.6514          1.6498          1.6482          1.6467
          1.6452          1.6439          1.6427          1.6415          1.6403          1.6392          1.6379
          1.6367          1.6355          1.6344          1.6333          1.6323          1.6313          1.6302
          1.6301          1.6312          1.6322          1.6313          1.6304          1.6295          1.6287
          1.6278          1.6269          1.6260          1.6252          1.6243          1.6235          1.6226
          1.6218          1.6210          1.6201          1.6193          1.6184          1.6176          1.6168
          1.6159          1.6152          1.6148          1.6144          1.6139          1.6135          1.6130
          1.6126          1.6121          1.6117          1.6112          1.6107          1.6103          1.6098
          1.6094          1.6089          1.6085          1.6082          1.6078          1.6075          1.6071
          1.6068          1.6064          1.6060          1.6057          1.6053          1.6049          1.6046
          1.6042          1.6038          1.6034          1.6030          1.6027          1.6023          1.6019
          1.6015          1.6011          1.6007          1.6002          1.5998          1.5993          1.5989
          1.5984          1.5980          1.5974          1.5969          1.5963          1.5957          1.5951
          1.5946          1.5940          1.5934          1.5929          1.5923          1.5918          1.5912
          1.5906          1.5900          1.5894          1.5888          1.5886          1.5886          1.5885
          1.5884          1.5883          1.5882          1.5882          1.5880          1.5875          1.5871
          1.5866          1.5862          1.5857          1.5852          1.5848          1.5843          1.5838
          1.5836          1.5839          1.5841          1.5843          1.5845          1.5847          1.5849
          1.5851          1.5854          1.5856          1.5858          1.5860          1.5863          1.5865
          1.5865          1.5863          1.5868          1.5875          1.5879          1.5422          1.5462
          1.5502          1.5544          1.5582          1.5620          1.5656          1.5688          1.5721
          1.5754          1.5787          1.5821          1.5853          1.5884          1.5915          1.5946
          1.5976          1.6005          1.6033          1.6061          1.6089          1.6115          1.6142
          1.6168          1.6194          1.6220          1.6245          1.6269          1.6293          1.6317
          1.6341          1.6364          1.6387          1.6410          1.6432          1.6455          1.6477
          1.6499          1.6521          1.6542          1.6564          1.6586          1.6604          1.6623
          1.6641          1.6658          1.6675          1.6691          1.6699          1.6686          1.6671
          1.6656          1.6641          1.6625          1.6608          1.6591          1.6573          1.6555
          1.6537          1.6519          1.6501          1.6485          1.6470          1.6456          1.6443
          1.6429          1.6416          1.6402          1.6388          1.6375          1.6363          1.6351
          1.6341          1.6331          1.6321          1.6311          1.6301          1.6290          1.6278
          1.6272          1.6266          1.6261          1.6256          1.6250          1.6243          1.6236
          1.6241          1.6253          1.6255          1.6247          1.6239          1.6230          1.6222
          1.6214          1.6205          1.6197          1.6189          1.6181          1.6173          1.6164
          1.6156          1.6148          1.6140          1.6136          1.6132          1.6128          1.6124
          1.6120          1.6116          1.6112          1.6107          1.6103          1.6099          1.6094
          1.6090          1.6085          1.6081          1.6077          1.6074          1.6070          1.6067
          1.6063          1.6060          1.6056          1.6053          1.6049          1.6045          1.6042
          1.6038          1.6034          1.6031          1.6027          1.6023          1.6019          1.6016
          1.6012          1.6008          1.6003          1.5999          1.5994          1.5990          1.5986
          1.5981          1.5977          1.5972          1.5968          1.5963          1.5959          1.5954
          1.5949          1.5944          1.5938          1.5932          1.5927          1.5921          1.5916
          1.5910          1.5904          1.5899          1.5893          1.5887          1.5882          1.5879
          1.5879          1.5878          1.5877          1.5877          1.5876          1.5873          1.5869
          1.5865          1.5860          1.5856          1.5851          1.5847          1.5842          1.5838
          1.5833          1.5829          1.5824          1.5826          1.5828          1.5830          1.5833
          1.5835          1.5837          1.5839          1.5841          1.5843          1.5846          1.5848
          1.5850          1.5852          1.5851          1.5848          1.5848          1.5854          1.5860
          1.5866          1.5872          1.5876          1.5259          1.5305          1.5349          1.5391
          1.5431          1.5470          1.5509          1.5545          1.5578          1.5611          1.5644
          1.5676          1.5707          1.5738          1.5769          1.5800          1.5829          1.5857
          1.5885          1.5912          1.5940          1.5966          1.5992          1.6019          1.6045
          1.6070          1.6095          1.6119          1.6143          1.6167          1.6191          1.6214
          1.6237          1.6260          1.6283          1.6306          1.6328          1.6351          1.6373
          1.6395          1.6418          1.6439          1.6458          1.6477          1.6496          1.6514
          1.6532          1.6549          1.6563          1.6551          1.6538          1.6524          1.6510
          1.6496          1.6482          1.6467          1.6452          1.6436          1.6419          1.6403
          1.6388          1.6375          1.6364          1.6353          1.6342          1.6331          1.6320
          1.6309          1.6297          1.6283          1.6277          1.6271          1.6266          1.6261
          1.6257          1.6252          1.6246          1.6241          1.6235          1.6229          1.6224
          1.6218          1.6213          1.6207          1.6201          1.6194          1.6188          1.6182
          1.6188          1.6193          1.6185          1.6178          1.6170          1.6162          1.6154
          1.6147          1.6139          1.6131          1.6124          1.6120          1.6117          1.6113
          1.6109          1.6105          1.6102          1.6098          1.6094          1.6090          1.6086
          1.6081          1.6077          1.6073          1.6069          1.6066          1.6062          1.6059
          1.6056          1.6052          1.6049          1.6046          1.6042          1.6039          1.6035
          1.6032          1.6028          1.6025          1.6021          1.6017          1.6014          1.6010
          1.6006          1.6001          1.5997          1.5993          1.5988          1.5984          1.5980
          1.5975          1.5971          1.5967          1.5963          1.5958          1.5954          1.5949
          1.5945          1.5941          1.5936          1.5932          1.5927          1.5923          1.5917
          1.5912          1.5906          1.5901          1.5895          1.5890          1.5884          1.5878
          1.5873          1.5872          1.5871          1.5871          1.5870          1.5868          1.5865
          1.5861          1.5857          1.5853          1.5848          1.5844          1.5840          1.5836
          1.5831          1.5827          1.5823          1.5818          1.5814          1.5814          1.5816
          1.5818          1.5820          1.5822          1.5825          1.5827          1.5829          1.5831
          1.5833          1.5835          1.5838          1.5838          1.5835          1.5833          1.5831
          1.5833          1.5839          1.5845          1.5851          1.5857          1.5863          1.5869
          1.5873          1.5104          1.5152          1.5197          1.5239          1.5280          1.5320
          1.5358          1.5394          1.5429          1.5464          1.5498          1.5531          1.5564
          1.5597          1.5630          1.5659          1.5687          1.5715          1.5743          1.5770
          1.5797          1.5823          1.5849          1.5875          1.5901          1.5926          1.5951
          1.5975          1.5999          1.6024          1.6047          1.6070          1.6093          1.6116
          1.6139          1.6162          1.6185          1.6208          1.6231          1.6254          1.6276
          1.6296          1.6316          1.6336          1.6355          1.6374          1.6393          1.6412
          1.6428          1.6418          1.6407          1.6395          1.6382          1.6370          1.6358
          1.6345          1.6332          1.6319          1.6305          1.6289          1.6282          1.6276
          1.6271          1.6266          1.6261          1.6256          1.6251          1.6245          1.6239
          1.6234          1.6228          1.6223          1.6218          1.6213          1.6209          1.6204
          1.6199          1.6194          1.6189          1.6183          1.6178          1.6173          1.6167
          1.6162          1.6156          1.6151          1.6145          1.6139          1.6133          1.6128
          1.6129          1.6122          1.6115          1.6109          1.6106          1.6103          1.6099
          1.6095          1.6091          1.6088          1.6084          1.6080          1.6077          1.6073
          1.6069          1.6065          1.6061          1.6058          1.6055          1.6052          1.6049
          1.6046          1.6043          1.6039          1.6036          1.6033          1.6030          1.6026
          1.6023          1.6020          1.6016          1.6013          1.6009          1.6005          1.6001
          1.5997          1.5993          1.5989          1.5985          1.5981          1.5977          1.5973
          1.5968          1.5964          1.5960          1.5955          1.5951          1.5946          1.5942
          1.5938          1.5934          1.5930          1.5926          1.5921          1.5917          1.5913
          1.5908          1.5904          1.5899          1.5895          1.5890          1.5884          1.5879
          1.5874          1.5868          1.5865          1.5864          1.5864          1.5861          1.5858
          1.5854          1.5851          1.5847          1.5843          1.5839          1.5835          1.5831
          1.5827          1.5823          1.5819          1.5815          1.5811          1.5807          1.5802
          1.5802          1.5804          1.5806          1.5808          1.5810          1.5812          1.5814
          1.5817          1.5819          1.5821          1.5823          1.5824          1.5822          1.5819
          1.5817          1.5815          1.5813          1.5819          1.5825          1.5831          1.5836
          1.5842          1.5848          1.5854          1.5860          1.5866          1.5870          1.4954
          1.5004          1.5048          1.5091          1.5131          1.5169          1.5206          1.5242
          1.5277          1.5312          1.5346          1.5379          1.5411          1.5444          1.5477
          1.5507          1.5537          1.5567          1.5596          1.5624          1.5652          1.5679
          1.5707          1.5735          1.5762          1.5786          1.5811          1.5835          1.5860
          1.5883          1.5906          1.5930          1.5953          1.5976          1.6000          1.6023
          1.6046          1.6069          1.6093          1.6117          1.6137          1.6158          1.6178
          1.6199          1.6221          1.6242          1.6263          1.6280          1.6297          1.6296
          1.6289          1.6283          1.6277          1.6270          1.6263          1.6256          1.6249
          1.6242          1.6235          1.6228          1.6222          1.6217          1.6213          1.6209
          1.6205          1.6201          1.6196          1.6191          1.6186          1.6180          1.6175
          1.6170          1.6166          1.6162          1.6158          1.6153          1.6149          1.6144
          1.6139          1.6133          1.6128          1.6123          1.6118          1.6112          1.6107
          1.6101          1.6095          1.6090          1.6084          1.6079          1.6074          1.6081
          1.6078          1.6075          1.6072          1.6069          1.6065          1.6061          1.6058
          1.6054          1.6050          1.6047          1.6044          1.6041          1.6039          1.6036
          1.6033          1.6030          1.6027          1.6024          1.6021          1.6018          1.6015
          1.6011          1.6008          1.6004          1.6001          1.5997          1.5994          1.5990
          1.5986          1.5982          1.5979          1.5975          1.5971          1.5967          1.5963
          1.5959          1.5955          1.5951          1.5947          1.5943          1.5939          1.5935
          1.5930          1.5926          1.5921          1.5917          1.5913          1.5909          1.5905
          1.5901          1.5897          1.5893          1.5889          1.5885          1.5880          1.5876
          1.5872          1.5867          1.5862          1.5858          1.5856          1.5853          1.5849
          1.5846          1.5843          1.5839          1.5836          1.5832          1.5828          1.5825
          1.5821          1.5817          1.5814          1.5810          1.5806          1.5802          1.5798
          1.5794          1.5790          1.5790          1.5792          1.5794          1.5796          1.5798
          1.5800          1.5802          1.5804          1.5806          1.5809          1.5809          1.5807
          1.5805          1.5803          1.5801          1.5799          1.5797          1.5799          1.5805
          1.5810          1.5816          1.5822          1.5828          1.5834          1.5839          1.5845
          1.5851          1.5858          1.5864          1.5868          1.4813          1.4861          1.4904
          1.4945          1.4984          1.5021          1.5057          1.5093          1.5128          1.5163
          1.5197          1.5229          1.5262          1.5295          1.5327          1.5358          1.5388
          1.5417          1.5446          1.5475          1.5503          1.5530          1.5558          1.5586
          1.5613          1.5639          1.5665          1.5691          1.5716          1.5741          1.5765
          1.5789          1.5814          1.5839          1.5863          1.5888          1.5912          1.5936
          1.5960          1.5982          1.6004          1.6027          1.6049          1.6072          1.6094
          1.6114          1.6134          1.6154          1.6173          1.6172          1.6169          1.6166
          1.6163          1.6161          1.6158          1.6155          1.6153          1.6150          1.6147
          1.6145          1.6144          1.6143          1.6143          1.6140          1.6136          1.6132
          1.6128          1.6124          1.6120          1.6115          1.6111          1.6107          1.6103
          1.6099          1.6096          1.6092          1.6088          1.6084          1.6079          1.6074
          1.6069          1.6064          1.6060          1.6055          1.6049          1.6044          1.6039
          1.6034          1.6029          1.6024          1.6019          1.6045          1.6042          1.6039
          1.6036          1.6036          1.6031          1.6028          1.6026          1.6023          1.6020
          1.6017          1.6014          1.6011          1.6008          1.6005          1.6002          1.5999
          1.5996          1.5992          1.5989          1.5986          1.5983          1.5979          1.5976
          1.5973          1.5969          1.5966          1.5962          1.5959          1.5955          1.5952
          1.5948          1.5944          1.5941          1.5937          1.5933          1.5929          1.5925
          1.5921          1.5917          1.5913          1.5909          1.5905          1.5901          1.5893
          1.5887          1.5881          1.5876          1.5873          1.5869          1.5865          1.5861
          1.5857          1.5852          1.5848          1.5846          1.5844          1.5841          1.5839
          1.5836          1.5833          1.5830          1.5826          1.5823          1.5820          1.5816
          1.5813          1.5809          1.5806          1.5802          1.5799          1.5795          1.5792
          1.5788          1.5784          1.5781          1.5777          1.5778          1.5780          1.5782
          1.5784          1.5786          1.5788          1.5790          1.5792          1.5794          1.5793
          1.5791          1.5790          1.5788          1.5786          1.5784          1.5782          1.5780
          1.5780          1.5785          1.5791          1.5796          1.5802          1.5808          1.5813
          1.5819          1.5825          1.5831          1.5837          1.5843          1.5849          1.5855
          1.5861          1.5866          1.4683          1.4724          1.4763          1.4801          1.4838
          1.4875          1.4912          1.4948          1.4983          1.5018          1.5051          1.5084
          1.5117          1.5150          1.5182          1.5212          1.5242          1.5272          1.5302
          1.5330          1.5358          1.5386          1.5414          1.5442          1.5469          1.5496
          1.5522          1.5548          1.5573          1.5598          1.5622          1.5647          1.5672
          1.5699          1.5724          1.5748          1.5774          1.5799          1.5826          1.5850
          1.5874          1.5898          1.5922          1.5948          1.5973          1.5993          1.6013
          1.6034          1.6055          1.6052          1.6049          1.6047          1.6045          1.6044
          1.6042          1.6041          1.6040          1.6038          1.6037          1.6037          1.6037
          1.6038          1.6039          1.6040          1.6041          1.6041          1.6041          1.6040
          1.6040          1.6039          1.6038          1.6036          1.6035          1.6033          1.6032
          1.6029          1.6026          1.6022          1.6017          1.6013          1.6009          1.6004
          1.5999          1.5995          1.5990          1.5985          1.5980          1.5976          1.5971
          1.5966          1.5962          1.5981          1.5981          1.5981          1.5980          1.5978
          1.5975          1.5973          1.5971          1.5968          1.5966          1.5964          1.5961
          1.5959          1.5956          1.5953          1.5950          1.5947          1.5944          1.5941
          1.5938          1.5935          1.5931          1.5928          1.5925          1.5921          1.5917
          1.5914          1.5910          1.5907          1.5903          1.5900          1.5896          1.5893
          1.5890          1.5886          1.5882          1.5878          1.5874          1.5870          1.5866
          1.5862          1.5858          1.5854          1.5849          1.5845          1.5840          1.5836
          1.5834          1.5832          1.5830          1.5829          1.5827          1.5825          1.5823
          1.5820          1.5818          1.5816          1.5814          1.5812          1.5809          1.5806
          1.5803          1.5800          1.5796          1.5793          1.5790          1.5787          1.5783
          1.5780          1.5776          1.5773          1.5770          1.5766          1.5763          1.5765
          1.5767          1.5770          1.5772          1.5774          1.5776          1.5778          1.5778
          1.5776          1.5775          1.5773          1.5771          1.5770          1.5768          1.5766
          1.5765          1.5763          1.5761          1.5766          1.5771          1.5777          1.5782
          1.5788          1.5793          1.5799          1.5805          1.5810          1.5816          1.5822
          1.5828          1.5834          1.5840          1.5846          1.5849          1.5857          1.5865
          1.4553          1.4581          1.4617          1.4655          1.4692          1.4729          1.4765
          1.4802          1.4838          1.4873          1.4906          1.4939          1.4973          1.5006
          1.5037          1.5067          1.5098          1.5128          1.5158          1.5187          1.5215
          1.5243          1.5271          1.5300          1.5328          1.5354          1.5380          1.5407
          1.5432          1.5457          1.5482          1.5507          1.5535          1.5561          1.5586
          1.5611          1.5637          1.5664          1.5693          1.5718          1.5742          1.5767
          1.5792          1.5823          1.5853          1.5881          1.5903          1.5924          1.5943
          1.5939          1.5936          1.5936          1.5935          1.5934          1.5933          1.5932
          1.5932          1.5932          1.5932          1.5932          1.5933          1.5934          1.5935
          1.5937          1.5937          1.5938          1.5940          1.5941          1.5941          1.5942
          1.5942          1.5941          1.5941          1.5941          1.5941          1.5941          1.5940
          1.5939          1.5937          1.5935          1.5933          1.5930          1.5927          1.5924
          1.5921          1.5918          1.5915          1.5911          1.5908          1.5905          1.5904
          1.5921          1.5920          1.5918          1.5917          1.5915          1.5914          1.5912
          1.5910          1.5908          1.5907          1.5905          1.5903          1.5901          1.5898
          1.5896          1.5894          1.5891          1.5889          1.5886          1.5884          1.5881
          1.5878          1.5876          1.5873          1.5870          1.5867          1.5864          1.5861
          1.5858          1.5854          1.5851          1.5848          1.5845          1.5841          1.5838
          1.5835          1.5831          1.5827          1.5824          1.5822          1.5820          1.5818
          1.5816          1.5814          1.5812          1.5810          1.5808          1.5806          1.5804
          1.5802          1.5801          1.5799          1.5797          1.5795          1.5793          1.5791
          1.5789          1.5787          1.5785          1.5782          1.5779          1.5776          1.5773
          1.5770          1.5767          1.5764          1.5760          1.5757          1.5754          1.5751
          1.5751          1.5753          1.5755          1.5757          1.5759          1.5761          1.5761
          1.5760          1.5758          1.5757          1.5755          1.5754          1.5752          1.5751
          1.5749          1.5748          1.5746          1.5745          1.5743          1.5747          1.5752
          1.5758          1.5763          1.5768          1.5774          1.5779          1.5785          1.5790
          1.5796          1.5802          1.5807          1.5813          1.5819          1.5824          1.5826
          1.5830          1.5839          1.5848          1.5858          1.5865          1.4373          1.4410
          1.4446          1.4483          1.4521          1.4558          1.4595          1.4632          1.4668
          1.4704          1.4738          1.4772          1.4805          1.4839          1.4872          1.4903
          1.4934          1.4965          1.4995          1.5025          1.5054          1.5083          1.5111
          1.5140          1.5168          1.5196          1.5223          1.5250          1.5276          1.5302
          1.5327          1.5353          1.5381          1.5410          1.5436          1.5462          1.5488
          1.5515          1.5546          1.5574          1.5599          1.5625          1.5651          1.5682
          1.5713          1.5745          1.5777          1.5803          1.5826          1.5838          1.5839
          1.5841          1.5843          1.5845          1.5848          1.5850          1.5852          1.5855
          1.5858          1.5858          1.5858          1.5859          1.5859          1.5859          1.5860
          1.5860          1.5860          1.5861          1.5861          1.5861          1.5861          1.5861
          1.5860          1.5860          1.5859          1.5859          1.5859          1.5858          1.5856
          1.5855          1.5853          1.5851          1.5849          1.5847          1.5845          1.5843
          1.5841          1.5839          1.5837          1.5835          1.5832          1.5851          1.5868
          1.5866          1.5865          1.5863          1.5862          1.5861          1.5860          1.5858
          1.5857          1.5856          1.5854          1.5852          1.5850          1.5848          1.5845
          1.5843          1.5841          1.5838          1.5836          1.5833          1.5831          1.5829
          1.5826          1.5824          1.5821          1.5818          1.5815          1.5811          1.5810
          1.5808          1.5807          1.5806          1.5804          1.5803          1.5801          1.5800
          1.5798          1.5796          1.5794          1.5793          1.5791          1.5789          1.5787
          1.5785          1.5784          1.5782          1.5780          1.5778          1.5776          1.5774
          1.5772          1.5770          1.5768          1.5767          1.5765          1.5763          1.5761
          1.5759          1.5757          1.5754          1.5751          1.5748          1.5745          1.5742
          1.5739          1.5736          1.5738          1.5740          1.5742          1.5744          1.5743
          1.5742          1.5741          1.5740          1.5739          1.5737          1.5736          1.5735
          1.5733          1.5732          1.5731          1.5729          1.5728          1.5726          1.5725
          1.5727          1.5733          1.5738          1.5743          1.5748          1.5754          1.5759
          1.5765          1.5770          1.5776          1.5781          1.5787          1.5792          1.5798
          1.5800          1.5802          1.5805          1.5812          1.5821          1.5830          1.5839
          1.5849          1.5858          1.5865          1.4196          1.4232          1.4269          1.4306
          1.4344          1.4381          1.4419          1.4456          1.4493          1.4530          1.4566
          1.4600          1.4634          1.4668          1.4702          1.4734          1.4766          1.4797
          1.4829          1.4859          1.4889          1.4919          1.4948          1.4977          1.5006
          1.5035          1.5063          1.5091          1.5118          1.5145          1.5171          1.5198
          1.5225          1.5255          1.5284          1.5310          1.5337          1.5365          1.5396
          1.5427          1.5455          1.5482          1.5509          1.5539          1.5572          1.5604
          1.5637          1.5670          1.5701          1.5726          1.5737          1.5739          1.5742
          1.5745          1.5748          1.5751          1.5755          1.5758          1.5762          1.5766
          1.5771          1.5776          1.5780          1.5784          1.5788          1.5793          1.5797
          1.5801          1.5801          1.5802          1.5802          1.5802          1.5802          1.5802
          1.5802          1.5802          1.5802          1.5802          1.5801          1.5800          1.5799
          1.5797          1.5796          1.5794          1.5792          1.5790          1.5788          1.5786
          1.5785          1.5783          1.5781          1.5779          1.5797          1.5815          1.5813
          1.5812          1.5811          1.5810          1.5810          1.5809          1.5808          1.5807
          1.5805          1.5804          1.5802          1.5800          1.5798          1.5796          1.5794
          1.5793          1.5792          1.5791          1.5790          1.5789          1.5788          1.5787
          1.5786          1.5785          1.5784          1.5782          1.5781          1.5780          1.5778
          1.5777          1.5776          1.5775          1.5773          1.5772          1.5770          1.5769
          1.5767          1.5766          1.5764          1.5762          1.5761          1.5759          1.5757
          1.5756          1.5754          1.5752          1.5750          1.5748          1.5746          1.5744
          1.5742          1.5741          1.5739          1.5737          1.5736          1.5734          1.5732
          1.5730          1.5727          1.5724          1.5723          1.5725          1.5725          1.5724
          1.5724          1.5723          1.5722          1.5721          1.5720          1.5719          1.5718
          1.5716          1.5715          1.5714          1.5713          1.5711          1.5710          1.5709
          1.5708          1.5706          1.5707          1.5713          1.5718          1.5723          1.5728
          1.5734          1.5739          1.5744          1.5750          1.5755          1.5761          1.5766
          1.5771          1.5774          1.5776          1.5778          1.5781          1.5784          1.5793
          1.5803          1.5812          1.5821          1.5830          1.5840          1.5849          1.5859
          1.5865          1.4017          1.4054          1.4093          1.4131          1.4169          1.4207
          1.4245          1.4283          1.4320          1.4358          1.4395          1.4430          1.4465
          1.4499          1.4534          1.4568          1.4600          1.4633          1.4665          1.4696
          1.4727          1.4757          1.4788          1.4817          1.4847          1.4876          1.4905
          1.4935          1.4963          1.4991          1.5018          1.5045          1.5073          1.5103
          1.5133          1.5162          1.5190          1.5217          1.5249          1.5281          1.5314
          1.5341          1.5369          1.5399          1.5432          1.5466          1.5499          1.5533
          1.5566          1.5598          1.5629          1.5637          1.5641          1.5645          1.5649
          1.5653          1.5657          1.5661          1.5665          1.5670          1.5676          1.5681
          1.5687          1.5692          1.5697          1.5702          1.5707          1.5712          1.5716
          1.5720          1.5724          1.5728          1.5731          1.5734          1.5737          1.5740
          1.5745          1.5745          1.5745          1.5745          1.5744          1.5743          1.5742
          1.5740          1.5738          1.5737          1.5735          1.5733          1.5732          1.5731
          1.5729          1.5727          1.5725          1.5741          1.5757          1.5759          1.5761
          1.5762          1.5767          1.5768          1.5768          1.5768          1.5767          1.5767
          1.5766          1.5766          1.5765          1.5765          1.5764          1.5763          1.5762
          1.5761          1.5760          1.5760          1.5759          1.5758          1.5757          1.5756
          1.5755          1.5753          1.5752          1.5751          1.5750          1.5749          1.5748
          1.5747          1.5745          1.5744          1.5743          1.5741          1.5740          1.5738
          1.5737          1.5735          1.5734          1.5732          1.5731          1.5729          1.5727
          1.5726          1.5724          1.5718          1.5715          1.5713          1.5711          1.5710
          1.5709          1.5707          1.5706          1.5704          1.5704          1.5705          1.5704
          1.5704          1.5703          1.5702          1.5701          1.5700          1.5700          1.5699
          1.5698          1.5697          1.5696          1.5695          1.5694          1.5693          1.5692
          1.5691          1.5689          1.5688          1.5687          1.5687          1.5692          1.5698
          1.5703          1.5708          1.5713          1.5718          1.5724          1.5729          1.5735
          1.5740          1.5744          1.5747          1.5749          1.5752          1.5754          1.5757
          1.5759          1.5766          1.5775          1.5784          1.5793          1.5802          1.5812
          1.5821          1.5830          1.5840          1.5849          1.5859          1.5866          1.3836
          1.3875          1.3915          1.3955          1.3995          1.4034          1.4072          1.4110
          1.4148          1.4187          1.4224          1.4262          1.4297          1.4332          1.4367
          1.4403          1.4436          1.4469          1.4502          1.4535          1.4567          1.4598
          1.4629          1.4659          1.4689          1.4719          1.4749          1.4779          1.4809
          1.4838          1.4867          1.4894          1.4923          1.4953          1.4983          1.5015
          1.5044          1.5073          1.5104          1.5137          1.5170          1.5203          1.5232
          1.5261          1.5295          1.5329          1.5364          1.5398          1.5432          1.5466
          1.5500          1.5533          1.5542          1.5549          1.5555          1.5559          1.5562
          1.5565          1.5569          1.5573          1.5580          1.5586          1.5593          1.5599
          1.5605          1.5610          1.5616          1.5621          1.5627          1.5632          1.5637
          1.5641          1.5644          1.5648          1.5651          1.5655          1.5658          1.5662
          1.5665          1.5669          1.5671          1.5673          1.5674          1.5674          1.5675
          1.5675          1.5676          1.5676          1.5677          1.5678          1.5677          1.5675
          1.5673          1.5671          1.5681          1.5690          1.5690          1.5692          1.5694
          1.5695          1.5697          1.5698          1.5699          1.5700          1.5700          1.5700
          1.5701          1.5701          1.5701          1.5701          1.5701          1.5700          1.5700
          1.5700          1.5700          1.5700          1.5699          1.5699          1.5698          1.5697
          1.5696          1.5696          1.5695          1.5694          1.5694          1.5693          1.5693
          1.5692          1.5692          1.5691          1.5690          1.5688          1.5687          1.5685
          1.5684          1.5683          1.5682          1.5681          1.5679          1.5678          1.5676
          1.5673          1.5673          1.5674          1.5675          1.5675          1.5676          1.5677
          1.5678          1.5678          1.5679          1.5679          1.5680          1.5679          1.5678
          1.5678          1.5677          1.5676          1.5676          1.5675          1.5674          1.5673
          1.5672          1.5671          1.5670          1.5669          1.5668          1.5667          1.5667
          1.5672          1.5678          1.5683          1.5688          1.5693          1.5698          1.5703
          1.5709          1.5714          1.5717          1.5719          1.5722          1.5724          1.5727
          1.5729          1.5732          1.5734          1.5739          1.5748          1.5757          1.5766
          1.5775          1.5784          1.5793          1.5802          1.5811          1.5821          1.5830
          1.5840          1.5849          1.5859          1.5867          1.3653          1.3695          1.3738
          1.3779          1.3821          1.3862          1.3902          1.3941          1.3979          1.4017
          1.4056          1.4094          1.4131          1.4167          1.4203          1.4239          1.4274
          1.4308          1.4341          1.4375          1.4408          1.4440          1.4471          1.4503
          1.4534          1.4565          1.4595          1.4626          1.4656          1.4687          1.4717
          1.4746          1.4774          1.4805          1.4837          1.4868          1.4900          1.4930
          1.4962          1.4995          1.5029          1.5064          1.5096          1.5125          1.5160
          1.5195          1.5230          1.5265          1.5300          1.5335          1.5371          1.5407
          1.5438          1.5446          1.5453          1.5461          1.5469          1.5476          1.5484
          1.5493          1.5502          1.5511          1.5520          1.5524          1.5528          1.5532
          1.5537          1.5541          1.5546          1.5550          1.5554          1.5558          1.5561
          1.5564          1.5566          1.5569          1.5572          1.5576          1.5582          1.5586
          1.5589          1.5591          1.5592          1.5593          1.5594          1.5595          1.5596
          1.5596          1.5597          1.5598          1.5599          1.5599          1.5599          1.5600
          1.5601          1.5620          1.5636          1.5637          1.5639          1.5641          1.5642
          1.5643          1.5644          1.5645          1.5646          1.5646          1.5647          1.5647
          1.5647          1.5648          1.5648          1.5648          1.5648          1.5648          1.5648
          1.5648          1.5648          1.5647          1.5647          1.5646          1.5646          1.5645
          1.5645          1.5644          1.5644          1.5644          1.5644          1.5644          1.5644
          1.5644          1.5643          1.5642          1.5640          1.5641          1.5642          1.5643
          1.5644          1.5644          1.5645          1.5646          1.5646          1.5647          1.5647
          1.5648          1.5649          1.5650          1.5651          1.5651          1.5652          1.5653
          1.5653          1.5654          1.5655          1.5655          1.5654          1.5653          1.5653
          1.5652          1.5652          1.5651          1.5650          1.5649          1.5649          1.5648
          1.5647          1.5647          1.5652          1.5657          1.5663          1.5668          1.5673
          1.5678          1.5683          1.5686          1.5689          1.5691          1.5694          1.5696
          1.5699          1.5702          1.5704          1.5707          1.5709          1.5713          1.5721
          1.5730          1.5739          1.5748          1.5757          1.5766          1.5775          1.5784
          1.5793          1.5802          1.5811          1.5821          1.5830          1.5840          1.5849
          1.5859          1.5869          1.3466          1.3513          1.3560          1.3607          1.3651
          1.3693          1.3734          1.3774          1.3813          1.3852          1.3891          1.3930
          1.3968          1.4005          1.4042          1.4078          1.4115          1.4149          1.4184
          1.4218          1.4252          1.4285          1.4317          1.4350          1.4381          1.4413
          1.4445          1.4476          1.4507          1.4538          1.4569          1.4600          1.4630
          1.4661          1.4693          1.4725          1.4758          1.4791          1.4823          1.4857
          1.4892          1.4927          1.4963          1.4994          1.5029          1.5064          1.5100
          1.5136          1.5172          1.5208          1.5244          1.5282          1.5319          1.5341
          1.5350          1.5359          1.5367          1.5376          1.5385          1.5394          1.5403
          1.5412          1.5421          1.5430          1.5438          1.5447          1.5456          1.5466
          1.5476          1.5487          1.5492          1.5495          1.5499          1.5502          1.5505
          1.5508          1.5511          1.5514          1.5518          1.5521          1.5524          1.5525
          1.5527          1.5528          1.5529          1.5530          1.5531          1.5532          1.5533
          1.5534          1.5535          1.5536          1.5536          1.5537          1.5537          1.5536
          1.5561          1.5582          1.5583          1.5585          1.5586          1.5588          1.5589
          1.5590          1.5591          1.5592          1.5592          1.5593          1.5593          1.5593
          1.5594          1.5594          1.5594          1.5595          1.5595          1.5595          1.5595
          1.5595          1.5595          1.5594          1.5595          1.5596          1.5597          1.5599
          1.5600          1.5602          1.5604          1.5605          1.5607          1.5609          1.5611
          1.5612          1.5613          1.5614          1.5614          1.5615          1.5616          1.5617
          1.5618          1.5619          1.5620          1.5621          1.5622          1.5622          1.5623
          1.5624          1.5625          1.5626          1.5626          1.5627          1.5628          1.5629
          1.5629          1.5630          1.5630          1.5629          1.5629          1.5628          1.5627
          1.5627          1.5626          1.5626          1.5628          1.5633          1.5638          1.5643
          1.5648          1.5653          1.5655          1.5658          1.5660          1.5663          1.5666
          1.5668          1.5671          1.5673          1.5676          1.5679          1.5681          1.5684
          1.5687          1.5695          1.5704          1.5712          1.5721          1.5730          1.5739
          1.5747          1.5756          1.5765          1.5774          1.5783          1.5793          1.5802
          1.5811          1.5821          1.5830          1.5840          1.5851          1.5861          1.5871
          1.3285          1.3339          1.3391          1.3439          1.3486          1.3531          1.3575
          1.3620          1.3663          1.3703          1.3743          1.3783          1.3822          1.3860
          1.3898          1.3935          1.3973          1.4008          1.4043          1.4078          1.4113
          1.4147          1.4180          1.4213          1.4246          1.4278          1.4310          1.4342
          1.4374          1.4405          1.4437          1.4469          1.4500          1.4533          1.4565
          1.4598          1.4631          1.4665          1.4699          1.4734          1.4769          1.4805
          1.4842          1.4875          1.4911          1.4948          1.4985          1.5021          1.5058
          1.5095          1.5133          1.5171          1.5206          1.5235          1.5245          1.5254
          1.5264          1.5273          1.5283          1.5292          1.5302          1.5311          1.5320
          1.5329          1.5338          1.5348          1.5359          1.5370          1.5382          1.5392
          1.5401          1.5409          1.5415          1.5422          1.5428          1.5434          1.5441
          1.5447          1.5455          1.5458          1.5461          1.5463          1.5465          1.5466
          1.5467          1.5468          1.5469          1.5471          1.5472          1.5473          1.5475
          1.5476          1.5477          1.5478          1.5478          1.5478          1.5499          1.5525
          1.5527          1.5528          1.5530          1.5531          1.5533          1.5536          1.5538
          1.5540          1.5542          1.5544          1.5545          1.5547          1.5549          1.5551
          1.5552          1.5554          1.5556          1.5557          1.5559          1.5560          1.5562
          1.5563          1.5564          1.5566          1.5567          1.5569          1.5570          1.5572
          1.5574          1.5576          1.5579          1.5581          1.5583          1.5584          1.5585
          1.5586          1.5587          1.5588          1.5589          1.5590          1.5592          1.5593
          1.5594          1.5595          1.5596          1.5596          1.5597          1.5598          1.5599
          1.5600          1.5601          1.5602          1.5602          1.5603          1.5604          1.5605
          1.5605          1.5604          1.5604          1.5604          1.5604          1.5609          1.5614
          1.5619          1.5622          1.5624          1.5627          1.5630          1.5632          1.5635
          1.5637          1.5640          1.5643          1.5645          1.5648          1.5651          1.5653
          1.5656          1.5659          1.5662          1.5670          1.5678          1.5687          1.5695
          1.5704          1.5713          1.5721          1.5730          1.5739          1.5748          1.5757
          1.5766          1.5775          1.5784          1.5793          1.5803          1.5813          1.5823
          1.5833          1.5843          1.5854          1.5864          1.5873          1.3116          1.3175
          1.3229          1.3280          1.3329          1.3376          1.3427          1.3477          1.3519
          1.3561          1.3602          1.3643          1.3683          1.3722          1.3761          1.3799
          1.3837          1.3874          1.3910          1.3946          1.3981          1.4016          1.4050
          1.4084          1.4117          1.4150          1.4183          1.4216          1.4248          1.4280
          1.4313          1.4345          1.4378          1.4411          1.4444          1.4477          1.4511
          1.4546          1.4581          1.4617          1.4654          1.4691          1.4728          1.4765
          1.4802          1.4839          1.4877          1.4914          1.4951          1.4990          1.5027
          1.5064          1.5100          1.5132          1.5145          1.5157          1.5170          1.5182
          1.5195          1.5202          1.5210          1.5218          1.5225          1.5233          1.5240
          1.5248          1.5257          1.5272          1.5284          1.5295          1.5305          1.5314
          1.5321          1.5329          1.5336          1.5343          1.5350          1.5357          1.5364
          1.5370          1.5376          1.5381          1.5385          1.5388          1.5392          1.5396
          1.5399          1.5403          1.5407          1.5412          1.5414          1.5415          1.5416
          1.5417          1.5418          1.5419          1.5420          1.5442          1.5448          1.5452
          1.5456          1.5460          1.5465          1.5469          1.5472          1.5476          1.5479
          1.5483          1.5486          1.5489          1.5492          1.5495          1.5498          1.5500
          1.5503          1.5505          1.5508          1.5510          1.5512          1.5515          1.5517
          1.5520          1.5522          1.5525          1.5528          1.5531          1.5535          1.5541
          1.5551          1.5553          1.5555          1.5557          1.5558          1.5559          1.5560
          1.5561          1.5562          1.5563          1.5565          1.5566          1.5567          1.5568
          1.5570          1.5571          1.5571          1.5572          1.5573          1.5574          1.5575
          1.5576          1.5577          1.5578          1.5579          1.5580          1.5582          1.5584
          1.5587          1.5590          1.5593          1.5595          1.5598          1.5601          1.5604
          1.5606          1.5609          1.5612          1.5614          1.5617          1.5620          1.5622
          1.5625          1.5628          1.5630          1.5633          1.5638          1.5646          1.5654
          1.5662          1.5671          1.5679          1.5687          1.5696          1.5705          1.5713
          1.5722          1.5731          1.5739          1.5748          1.5758          1.5767          1.5777
          1.5787          1.5796          1.5806          1.5816          1.5826          1.5836          1.5846
          1.5857          1.5867          1.5876          1.2959          1.3019          1.3074          1.3125
          1.3181          1.3235          1.3288          1.3336          1.3380          1.3423          1.3465
          1.3508          1.3550          1.3589          1.3629          1.3668          1.3707          1.3745
          1.3781          1.3818          1.3854          1.3890          1.3925          1.3959          1.3993
          1.4027          1.4061          1.4094          1.4127          1.4160          1.4193          1.4226
          1.4259          1.4292          1.4326          1.4360          1.4395          1.4430          1.4465
          1.4502          1.4539          1.4577          1.4615          1.4653          1.4692          1.4731
          1.4769          1.4808          1.4848          1.4885          1.4923          1.4960          1.4997
          1.5030          1.5043          1.5056          1.5070          1.5083          1.5095          1.5108
          1.5120          1.5131          1.5142          1.5153          1.5164          1.5177          1.5191
          1.5207          1.5216          1.5225          1.5233          1.5240          1.5247          1.5253
          1.5260          1.5266          1.5272          1.5278          1.5284          1.5289          1.5294
          1.5299          1.5303          1.5307          1.5311          1.5315          1.5320          1.5324
          1.5329          1.5333          1.5337          1.5341          1.5345          1.5349          1.5353
          1.5357          1.5360          1.5364          1.5369          1.5374          1.5378          1.5383
          1.5387          1.5391          1.5395          1.5399          1.5403          1.5407          1.5411
          1.5415          1.5418          1.5422          1.5425          1.5428          1.5431          1.5434
          1.5437          1.5440          1.5443          1.5447          1.5450          1.5453          1.5456
          1.5459          1.5463          1.5467          1.5471          1.5476          1.5480          1.5485
          1.5489          1.5491          1.5493          1.5495          1.5497          1.5499          1.5502
          1.5504          1.5507          1.5510          1.5512          1.5515          1.5517          1.5520
          1.5522          1.5523          1.5528          1.5532          1.5537          1.5542          1.5546
          1.5551          1.5556          1.5560          1.5563          1.5566          1.5569          1.5572
          1.5575          1.5578          1.5580          1.5583          1.5586          1.5589          1.5591
          1.5594          1.5597          1.5599          1.5602          1.5605          1.5607          1.5615
          1.5623          1.5631          1.5639          1.5647          1.5655          1.5663          1.5672
          1.5680          1.5688          1.5697          1.5705          1.5715          1.5724          1.5733
          1.5742          1.5752          1.5761          1.5771          1.5780          1.5790          1.5800
          1.5810          1.5819          1.5829          1.5839          1.5850          1.5860          1.5870
          1.5879          1.2823          1.2878          1.2937          1.2994          1.3051          1.3106
          1.3159          1.3207          1.3252          1.3296          1.3340          1.3384          1.3426
          1.3467          1.3507          1.3548          1.3588          1.3626          1.3663          1.3700
          1.3737          1.3774          1.3809          1.3844          1.3879          1.3913          1.3948
          1.3982          1.4015          1.4049          1.4082          1.4116          1.4149          1.4183
          1.4218          1.4252          1.4287          1.4322          1.4358          1.4395          1.4433
          1.4472          1.4510          1.4548          1.4587          1.4627          1.4667          1.4706
          1.4747          1.4788          1.4827          1.4864          1.4900          1.4929          1.4942
          1.4956          1.4970          1.4984          1.4997          1.5011          1.5023          1.5035
          1.5047          1.5058          1.5069          1.5081          1.5095          1.5109          1.5124
          1.5138          1.5151          1.5164          1.5176          1.5187          1.5198          1.5209
          1.5215          1.5221          1.5226          1.5231          1.5236          1.5240          1.5245
          1.5249          1.5253          1.5257          1.5262          1.5267          1.5272          1.5277
          1.5281          1.5285          1.5289          1.5293          1.5297          1.5301          1.5304
          1.5310          1.5315          1.5320          1.5325          1.5330          1.5334          1.5339
          1.5343          1.5348          1.5352          1.5356          1.5360          1.5364          1.5368
          1.5372          1.5376          1.5379          1.5382          1.5385          1.5388          1.5392
          1.5395          1.5399          1.5402          1.5406          1.5410          1.5413          1.5417
          1.5421          1.5425          1.5429          1.5434          1.5438          1.5442          1.5445
          1.5447          1.5449          1.5454          1.5458          1.5463          1.5468          1.5472
          1.5477          1.5482          1.5487          1.5491          1.5496          1.5501          1.5505
          1.5510          1.5514          1.5519          1.5524          1.5529          1.5533          1.5538
          1.5542          1.5545          1.5548          1.5551          1.5554          1.5557          1.5560
          1.5563          1.5566          1.5569          1.5571          1.5574          1.5577          1.5579
          1.5586          1.5594          1.5601          1.5609          1.5617          1.5625          1.5633
          1.5641          1.5649          1.5657          1.5666          1.5674          1.5683          1.5692
          1.5701          1.5710          1.5719          1.5728          1.5737          1.5747          1.5756
          1.5765          1.5775          1.5784          1.5794          1.5803          1.5813          1.5823
          1.5833          1.5843          1.5853          1.5863          1.5873          1.5882          1.2658
          1.2711          1.2769          1.2827          1.2884          1.2940          1.2995          1.3045
          1.3092          1.3137          1.3182          1.3228          1.3272          1.3314          1.3355
          1.3396          1.3437          1.3477          1.3516          1.3554          1.3592          1.3630
          1.3666          1.3702          1.3737          1.3773          1.3808          1.3843          1.3877
          1.3912          1.3946          1.3980          1.4015          1.4050          1.4085          1.4120
          1.4156          1.4192          1.4228          1.4266          1.4304          1.4343          1.4382
          1.4421          1.4461          1.4501          1.4542          1.4582          1.4623          1.4665
          1.4706          1.4746          1.4784          1.4819          1.4836          1.4849          1.4864
          1.4878          1.4892          1.4906          1.4920          1.4932          1.4944          1.4955
          1.4966          1.4978          1.4992          1.5006          1.5022          1.5038          1.5053
          1.5067          1.5080          1.5092          1.5104          1.5114          1.5123          1.5131
          1.5139          1.5146          1.5153          1.5160          1.5166          1.5173          1.5180
          1.5188          1.5197          1.5205          1.5215          1.5220          1.5224          1.5228
          1.5232          1.5236          1.5240          1.5243          1.5248          1.5253          1.5259
          1.5264          1.5270          1.5275          1.5280          1.5284          1.5289          1.5294
          1.5299          1.5304          1.5308          1.5313          1.5317          1.5321          1.5325
          1.5329          1.5332          1.5336          1.5341          1.5346          1.5351          1.5356
          1.5362          1.5367          1.5372          1.5377          1.5382          1.5387          1.5393
          1.5398          1.5403          1.5408          1.5413          1.5418          1.5423          1.5427
          1.5432          1.5436          1.5441          1.5446          1.5450          1.5455          1.5460
          1.5465          1.5470          1.5475          1.5480          1.5485          1.5490          1.5494
          1.5499          1.5504          1.5509          1.5514          1.5519          1.5523          1.5527
          1.5530          1.5533          1.5536          1.5539          1.5542          1.5545          1.5548
          1.5551          1.5555          1.5563          1.5570          1.5578          1.5586          1.5593
          1.5601          1.5609          1.5617          1.5626          1.5634          1.5643          1.5651
          1.5660          1.5669          1.5677          1.5686          1.5695          1.5704          1.5713
          1.5722          1.5731          1.5740          1.5749          1.5759          1.5768          1.5777
          1.5787          1.5796          1.5806          1.5816          1.5826          1.5836          1.5846
          1.5855          1.5865          1.5875          1.5885          1.2472          1.2526          1.2580
          1.2638          1.2696          1.2754          1.2811          1.2862          1.2912          1.2960
          1.3006          1.3052          1.3098          1.3143          1.3185          1.3227          1.3269
          1.3311          1.3351          1.3390          1.3429          1.3468          1.3507          1.3544
          1.3581          1.3617          1.3653          1.3689          1.3725          1.3760          1.3795
          1.3830          1.3866          1.3902          1.3938          1.3974          1.4011          1.4048
          1.4085          1.4123          1.4162          1.4202          1.4242          1.4282          1.4322
          1.4363          1.4404          1.4445          1.4486          1.4529          1.4571          1.4612
          1.4652          1.4690          1.4727          1.4744          1.4761          1.4778          1.4796
          1.4813          1.4833          1.4843          1.4853          1.4862          1.4872          1.4881
          1.4890          1.4900          1.4917          1.4933          1.4949          1.4965          1.4981
          1.4994          1.5006          1.5016          1.5025          1.5033          1.5041          1.5049
          1.5056          1.5063          1.5070          1.5077          1.5085          1.5095          1.5105
          1.5114          1.5122          1.5130          1.5136          1.5142          1.5148          1.5154
          1.5160          1.5166          1.5173          1.5182          1.5203          1.5211          1.5218
          1.5226          1.5233          1.5240          1.5247          1.5254          1.5260          1.5266
          1.5272          1.5278          1.5283          1.5289          1.5295          1.5300          1.5305
          1.5310          1.5316          1.5321          1.5326          1.5331          1.5337          1.5342
          1.5347          1.5353          1.5358          1.5363          1.5368          1.5374          1.5379
          1.5384          1.5389          1.5394          1.5399          1.5404          1.5408          1.5413
          1.5418          1.5422          1.5427          1.5432          1.5437          1.5443          1.5448
          1.5453          1.5458          1.5463          1.5468          1.5474          1.5479          1.5484
          1.5489          1.5494          1.5499          1.5503          1.5508          1.5511          1.5514
          1.5517          1.5520          1.5524          1.5531          1.5538          1.5546          1.5553
          1.5561          1.5569          1.5577          1.5586          1.5594          1.5602          1.5611
          1.5619          1.5627          1.5636          1.5644          1.5653          1.5662          1.5670
          1.5679          1.5688          1.5697          1.5706          1.5715          1.5724          1.5733
          1.5742          1.5752          1.5761          1.5770          1.5780          1.5789          1.5799
          1.5809          1.5818          1.5822          1.5828          1.5835          1.5843          1.5852
          1.5863          1.5888          1.2286          1.2342          1.2397          1.2450          1.2510
          1.2569          1.2628          1.2683          1.2734          1.2785          1.2832          1.2879
          1.2926          1.2973          1.3018          1.3061          1.3104          1.3147          1.3189
          1.3230          1.3270          1.3310          1.3349          1.3388          1.3426          1.3463
          1.3500          1.3537          1.3574          1.3611          1.3647          1.3683          1.3719
          1.3756          1.3793          1.3831          1.3868          1.3907          1.3945          1.3983
          1.4023          1.4063          1.4104          1.4146          1.4187          1.4228          1.4269
          1.4311          1.4353          1.4395          1.4437          1.4479          1.4520          1.4560
          1.4598          1.4633          1.4650          1.4667          1.4685          1.4703          1.4720
          1.4737          1.4752          1.4766          1.4780          1.4794          1.4809          1.4826
          1.4845          1.4863          1.4882          1.4901          1.4919          1.4927          1.4936
          1.4944          1.4951          1.4958          1.4965          1.4972          1.4979          1.4986
          1.4993          1.4999          1.5007          1.5015          1.5022          1.5030          1.5037
          1.5044          1.5051          1.5057          1.5064          1.5070          1.5077          1.5084
          1.5091          1.5097          1.5145          1.5156          1.5164          1.5171          1.5179
          1.5186          1.5194          1.5201          1.5208          1.5216          1.5223          1.5230
          1.5236          1.5243          1.5250          1.5256          1.5262          1.5268          1.5275
          1.5281          1.5287          1.5293          1.5300          1.5306          1.5312          1.5318
          1.5324          1.5330          1.5336          1.5342          1.5348          1.5354          1.5360
          1.5366          1.5371          1.5376          1.5382          1.5387          1.5391          1.5396
          1.5401          1.5407          1.5413          1.5419          1.5425          1.5431          1.5437
          1.5443          1.5448          1.5453          1.5458          1.5464          1.5469          1.5474
          1.5479          1.5484          1.5489          1.5493          1.5500          1.5507          1.5515
          1.5523          1.5530          1.5538          1.5546          1.5554          1.5562          1.5570
          1.5578          1.5583          1.5588          1.5593          1.5600          1.5607          1.5615
          1.5622          1.5630          1.5637          1.5645          1.5653          1.5661          1.5668
          1.5676          1.5684          1.5692          1.5700          1.5708          1.5716          1.5724
          1.5732          1.5740          1.5748          1.5756          1.5763          1.5769          1.5774
          1.5780          1.5787          1.5795          1.5815          1.5840          1.5866          1.5891
          1.2099          1.2158          1.2215          1.2272          1.2327          1.2387          1.2447
          1.2505          1.2558          1.2610          1.2661          1.2708          1.2757          1.2805
          1.2852          1.2897          1.2941          1.2985          1.3028          1.3071          1.3112
          1.3153          1.3194          1.3234          1.3273          1.3312          1.3350          1.3388
          1.3425          1.3463          1.3501          1.3538          1.3575          1.3613          1.3651
          1.3689          1.3728          1.3767          1.3806          1.3846          1.3886          1.3927
          1.3968          1.4011          1.4053          1.4095          1.4137          1.4179          1.4221
          1.4263          1.4305          1.4348          1.4390          1.4430          1.4469          1.4507
          1.4537          1.4555          1.4573          1.4592          1.4609          1.4627          1.4643
          1.4658          1.4673          1.4688          1.4704          1.4721          1.4739          1.4758
          1.4777          1.4796          1.4814          1.4830          1.4845          1.4858          1.4870
          1.4881          1.4892          1.4902          1.4912          1.4923          1.4933          1.4945
          1.4958          1.4973          1.4996          1.5004          1.5011          1.5018          1.5024
          1.5031          1.5037          1.5044          1.5050          1.5057          1.5064          1.5071
          1.5078          1.5098          1.5109          1.5117          1.5125          1.5133          1.5141
          1.5148          1.5156          1.5163          1.5171          1.5178          1.5185          1.5192
          1.5199          1.5206          1.5213          1.5219          1.5226          1.5233          1.5239
          1.5246          1.5252          1.5259          1.5265          1.5272          1.5278          1.5285
          1.5291          1.5297          1.5303          1.5309          1.5316          1.5322          1.5327
          1.5333          1.5339          1.5344          1.5349          1.5353          1.5357          1.5361
          1.5366          1.5371          1.5377          1.5382          1.5387          1.5392          1.5397
          1.5402          1.5406          1.5411          1.5415          1.5419          1.5427          1.5435
          1.5443          1.5451          1.5458          1.5466          1.5474          1.5482          1.5490
          1.5498          1.5506          1.5513          1.5521          1.5527          1.5533          1.5538
          1.5543          1.5549          1.5555          1.5562          1.5570          1.5577          1.5585
          1.5592          1.5600          1.5608          1.5616          1.5623          1.5631          1.5639
          1.5647          1.5655          1.5663          1.5671          1.5679          1.5686          1.5694
          1.5702          1.5710          1.5717          1.5724          1.5731          1.5741          1.5766
          1.5791          1.5817          1.5843          1.5869          1.5894          1.1913          1.1973
          1.2033          1.2091          1.2149          1.2207          1.2267          1.2328          1.2382
          1.2436          1.2489          1.2539          1.2588          1.2637          1.2686          1.2734
          1.2779          1.2824          1.2869          1.2913          1.2956          1.2998          1.3039
          1.3080          1.3121          1.3161          1.3201          1.3239          1.3278          1.3317
          1.3355          1.3394          1.3432          1.3471          1.3509          1.3549          1.3588
          1.3629          1.3669          1.3710          1.3751          1.3792          1.3834          1.3877
          1.3921          1.3963          1.4006          1.4048          1.4091          1.4133          1.4175
          1.4218          1.4260          1.4301          1.4341          1.4380          1.4415          1.4441
          1.4459          1.4478          1.4496          1.4514          1.4532          1.4548          1.4564
          1.4580          1.4597          1.4614          1.4632          1.4650          1.4669          1.4687
          1.4705          1.4722          1.4737          1.4751          1.4764          1.4777          1.4790
          1.4802          1.4813          1.4825          1.4837          1.4849          1.4864          1.4879
          1.4893          1.4907          1.4919          1.4929          1.4938          1.4947          1.4958
          1.4967          1.4976          1.4986          1.4996          1.5007          1.5019          1.5031
          1.5042          1.5052          1.5060          1.5069          1.5076          1.5084          1.5092
          1.5100          1.5107          1.5114          1.5122          1.5129          1.5136          1.5143
          1.5149          1.5156          1.5163          1.5170          1.5176          1.5183          1.5189
          1.5196          1.5202          1.5209          1.5215          1.5221          1.5227          1.5233
          1.5239          1.5245          1.5251          1.5257          1.5262          1.5268          1.5273
          1.5277          1.5281          1.5285          1.5290          1.5294          1.5299          1.5305
          1.5310          1.5316          1.5321          1.5326          1.5331          1.5335          1.5343
          1.5352          1.5360          1.5368          1.5376          1.5384          1.5392          1.5400
          1.5408          1.5417          1.5425          1.5433          1.5441          1.5448          1.5456
          1.5464          1.5471          1.5478          1.5484          1.5490          1.5496          1.5502
          1.5509          1.5516          1.5524          1.5531          1.5539          1.5547          1.5554
          1.5562          1.5570          1.5578          1.5585          1.5593          1.5601          1.5609
          1.5617          1.5625          1.5632          1.5640          1.5648          1.5656          1.5664
          1.5672          1.5690          1.5715          1.5741          1.5767          1.5793          1.5819
          1.5845          1.5871          1.5897          1.1725          1.1789          1.1851          1.1912
          1.1972          1.2032          1.2091          1.2152          1.2209          1.2264          1.2318
          1.2372          1.2422          1.2473          1.2522          1.2571          1.2619          1.2665
          1.2711          1.2756          1.2801          1.2845          1.2887          1.2929          1.2971
          1.3012          1.3053          1.3093          1.3133          1.3173          1.3212          1.3252
          1.3291          1.3331          1.3370          1.3410          1.3451          1.3492          1.3533
          1.3575          1.3617          1.3659          1.3702          1.3745          1.3789          1.3833
          1.3876          1.3919          1.3962          1.4005          1.4047          1.4089          1.4132
          1.4173          1.4214          1.4252          1.4287          1.4319          1.4344          1.4365
          1.4386          1.4407          1.4426          1.4443          1.4460          1.4477          1.4494
          1.4511          1.4529          1.4547          1.4564          1.4582          1.4599          1.4616
          1.4632          1.4647          1.4662          1.4677          1.4691          1.4704          1.4717
          1.4730          1.4744          1.4757          1.4771          1.4786          1.4801          1.4814
          1.4826          1.4837          1.4848          1.4859          1.4870          1.4880          1.4890
          1.4901          1.4911          1.4922          1.4933          1.4945          1.4956          1.4967
          1.4978          1.4986          1.4994          1.5003          1.5011          1.5018          1.5026
          1.5034          1.5041          1.5049          1.5056          1.5064          1.5071          1.5078
          1.5085          1.5092          1.5099          1.5106          1.5113          1.5120          1.5127
          1.5133          1.5140          1.5147          1.5153          1.5159          1.5166          1.5172
          1.5178          1.5184          1.5190          1.5196          1.5201          1.5207          1.5211
          1.5216          1.5221          1.5226          1.5232          1.5237          1.5243          1.5248
          1.5257          1.5265          1.5274          1.5283          1.5291          1.5300          1.5308
          1.5316          1.5325          1.5333          1.5341          1.5350          1.5358          1.5366
          1.5374          1.5382          1.5390          1.5398          1.5406          1.5414          1.5421
          1.5429          1.5435          1.5442          1.5449          1.5456          1.5463          1.5471
          1.5478          1.5486          1.5493          1.5501          1.5509          1.5516          1.5524
          1.5532          1.5540          1.5547          1.5555          1.5563          1.5571          1.5579
          1.5587          1.5595          1.5603          1.5615          1.5640          1.5665          1.5690
          1.5716          1.5742          1.5768          1.5794          1.5820          1.5847          1.5874
          1.5900          1.1541          1.1603          1.1666          1.1731          1.1794          1.1856
          1.1916          1.1976          1.2036          1.2092          1.2148          1.2202          1.2256
          1.2308          1.2358          1.2409          1.2458          1.2506          1.2553          1.2599
          1.2645          1.2690          1.2734          1.2778          1.2821          1.2863          1.2905
          1.2947          1.2988          1.3028          1.3069          1.3109          1.3150          1.3191
          1.3231          1.3272          1.3313          1.3355          1.3397          1.3440          1.3483
          1.3526          1.3569          1.3613          1.3658          1.3702          1.3746          1.3790
          1.3834          1.3877          1.3919          1.3961          1.4004          1.4046          1.4085
          1.4122          1.4156          1.4189          1.4220          1.4245          1.4267          1.4288
          1.4309          1.4330          1.4350          1.4369          1.4388          1.4408          1.4427
          1.4447          1.4465          1.4482          1.4499          1.4516          1.4532          1.4549
          1.4565          1.4580          1.4595          1.4610          1.4624          1.4638          1.4652
          1.4666          1.4680          1.4694          1.4708          1.4721          1.4733          1.4745
          1.4757          1.4768          1.4780          1.4791          1.4803          1.4814          1.4824
          1.4836          1.4847          1.4858          1.4870          1.4881          1.4892          1.4903
          1.4913          1.4921          1.4929          1.4938          1.4946          1.4954          1.4962
          1.4970          1.4977          1.4985          1.4993          1.5000          1.5008          1.5015
          1.5023          1.5030          1.5037          1.5044          1.5051          1.5058          1.5065
          1.5072          1.5079          1.5085          1.5092          1.5098          1.5105          1.5111
          1.5118          1.5124          1.5130          1.5136          1.5142          1.5147          1.5153
          1.5160          1.5169          1.5178          1.5187          1.5196          1.5204          1.5213
          1.5222          1.5231          1.5239          1.5248          1.5257          1.5265          1.5274
          1.5282          1.5291          1.5299          1.5308          1.5316          1.5324          1.5332
          1.5340          1.5348          1.5356          1.5364          1.5372          1.5380          1.5387
          1.5395          1.5402          1.5410          1.5417          1.5425          1.5433          1.5440
          1.5448          1.5456          1.5463          1.5471          1.5478          1.5486          1.5494
          1.5502          1.5510          1.5518          1.5526          1.5535          1.5544          1.5564
          1.5589          1.5614          1.5640          1.5665          1.5691          1.5717          1.5743
          1.5769          1.5796          1.5822          1.5849          1.5876          1.5903          1.1358
          1.1427          1.1495          1.1562          1.1626          1.1690          1.1753          1.1814
          1.1874          1.1932          1.1989          1.2045          1.2100          1.2153          1.2205
          1.2256          1.2306          1.2355          1.2403          1.2450          1.2497          1.2543
          1.2588          1.2632          1.2676          1.2719          1.2762          1.2804          1.2847
          1.2888          1.2929          1.2971          1.3012          1.3054          1.3095          1.3137
          1.3179          1.3222          1.3265          1.3309          1.3353          1.3398          1.3442
          1.3488          1.3533          1.3579          1.3625          1.3670          1.3714          1.3758
          1.3802          1.3844          1.3886          1.3926          1.3964          1.4002          1.4037
          1.4071          1.4103          1.4132          1.4156          1.4179          1.4200          1.4221
          1.4241          1.4261          1.4281          1.4301          1.4321          1.4340          1.4360
          1.4380          1.4399          1.4418          1.4437          1.4456          1.4474          1.4490
          1.4506          1.4521          1.4536          1.4550          1.4565          1.4579          1.4593
          1.4607          1.4620          1.4633          1.4646          1.4658          1.4670          1.4683
          1.4695          1.4707          1.4719          1.4730          1.4742          1.4753          1.4765
          1.4777          1.4789          1.4800          1.4812          1.4823          1.4834          1.4844
          1.4853          1.4861          1.4870          1.4878          1.4886          1.4894          1.4903
          1.4911          1.4919          1.4926          1.4934          1.4942          1.4950          1.4957
          1.4965          1.4972          1.4979          1.4987          1.4994          1.5001          1.5008
          1.5015          1.5022          1.5029          1.5036          1.5043          1.5050          1.5056
          1.5064          1.5073          1.5082          1.5091          1.5101          1.5110          1.5119
          1.5128          1.5137          1.5146          1.5155          1.5164          1.5173          1.5182
          1.5191          1.5200          1.5208          1.5217          1.5226          1.5235          1.5243
          1.5252          1.5260          1.5269          1.5277          1.5285          1.5294          1.5302
          1.5310          1.5318          1.5326          1.5334          1.5341          1.5349          1.5357
          1.5365          1.5373          1.5380          1.5388          1.5396          1.5403          1.5411
          1.5418          1.5426          1.5433          1.5441          1.5449          1.5457          1.5466
          1.5475          1.5492          1.5516          1.5540          1.5565          1.5590          1.5616
          1.5641          1.5667          1.5693          1.5718          1.5745          1.5771          1.5797
          1.5824          1.5851          1.5878          1.5905          1.1183          1.1259          1.1331
          1.1400          1.1467          1.1533          1.1597          1.1660          1.1721          1.1780
          1.1838          1.1895          1.1951          1.2005          1.2058          1.2110          1.2161
          1.2211          1.2260          1.2308          1.2355          1.2402          1.2448          1.2493
          1.2537          1.2582          1.2625          1.2669          1.2712          1.2754          1.2796
          1.2838          1.2881          1.2923          1.2965          1.3008          1.3051          1.3094
          1.3138          1.3183          1.3228          1.3273          1.3319          1.3365          1.3411
          1.3457          1.3504          1.3550          1.3595          1.3640          1.3684          1.3728
          1.3770          1.3811          1.3850          1.3888          1.3924          1.3958          1.3990
          1.4022          1.4047          1.4070          1.4091          1.4113          1.4134          1.4154
          1.4175          1.4197          1.4217          1.4238          1.4259          1.4279          1.4298
          1.4318          1.4337          1.4356          1.4375          1.4394          1.4412          1.4430
          1.4447          1.4464          1.4480          1.4497          1.4511          1.4524          1.4538
          1.4550          1.4563          1.4576          1.4589          1.4601          1.4614          1.4626
          1.4639          1.4651          1.4663          1.4675          1.4687          1.4699          1.4711
          1.4723          1.4735          1.4747          1.4758          1.4769          1.4779          1.4788
          1.4796          1.4805          1.4814          1.4822          1.4831          1.4839          1.4848
          1.4856          1.4864          1.4872          1.4880          1.4888          1.4896          1.4903
          1.4911          1.4918          1.4926          1.4934          1.4941          1.4948          1.4955
          1.4965          1.4975          1.4985          1.4995          1.5004          1.5014          1.5023
          1.5033          1.5042          1.5052          1.5061          1.5070          1.5080          1.5089
          1.5098          1.5107          1.5116          1.5126          1.5135          1.5144          1.5153
          1.5162          1.5171          1.5180          1.5188          1.5197          1.5206          1.5215
          1.5223          1.5232          1.5240          1.5248          1.5257          1.5265          1.5273
          1.5281          1.5289          1.5297          1.5305          1.5313          1.5321          1.5329
          1.5336          1.5344          1.5351          1.5359          1.5366          1.5374          1.5381
          1.5389          1.5398          1.5406          1.5421          1.5445          1.5469          1.5493
          1.5517          1.5542          1.5567          1.5592          1.5618          1.5643          1.5669
          1.5694          1.5720          1.5746          1.5772          1.5799          1.5826          1.5853
          1.5880          1.5908          1.1015          1.1096          1.1172          1.1243          1.1313
          1.1380          1.1446          1.1510          1.1571          1.1632          1.1691          1.1749
          1.1805          1.1860          1.1914          1.1967          1.2019          1.2070          1.2120
          1.2169          1.2217          1.2264          1.2311          1.2357          1.2402          1.2446
          1.2491          1.2535          1.2579          1.2622          1.2665          1.2708          1.2751
          1.2794          1.2838          1.2881          1.2925          1.2969          1.3014          1.3059
          1.3105          1.3151          1.3197          1.3243          1.3290          1.3338          1.3385
          1.3432          1.3478          1.3524          1.3569          1.3613          1.3656          1.3698
          1.3738          1.3776          1.3813          1.3849          1.3883          1.3915          1.3946
          1.3967          1.3987          1.4009          1.4031          1.4052          1.4073          1.4094
          1.4114          1.4135          1.4155          1.4176          1.4196          1.4216          1.4236
          1.4256          1.4276          1.4296          1.4315          1.4334          1.4353          1.4370
          1.4387          1.4404          1.4420          1.4435          1.4450          1.4465          1.4479
          1.4494          1.4508          1.4523          1.4536          1.4549          1.4561          1.4573
          1.4586          1.4598          1.4610          1.4623          1.4635          1.4648          1.4660
          1.4672          1.4684          1.4695          1.4707          1.4716          1.4725          1.4734
          1.4743          1.4752          1.4761          1.4769          1.4778          1.4786          1.4795
          1.4803          1.4811          1.4820          1.4828          1.4836          1.4844          1.4854
          1.4865          1.4875          1.4885          1.4896          1.4906          1.4916          1.4926
          1.4936          1.4946          1.4955          1.4965          1.4975          1.4984          1.4994
          1.5004          1.5013          1.5023          1.5032          1.5042          1.5051          1.5061
          1.5070          1.5079          1.5089          1.5098          1.5107          1.5116          1.5125
          1.5134          1.5143          1.5152          1.5161          1.5170          1.5178          1.5187
          1.5196          1.5204          1.5213          1.5221          1.5229          1.5237          1.5245
          1.5253          1.5261          1.5269          1.5277          1.5284          1.5292          1.5299
          1.5307          1.5314          1.5322          1.5330          1.5338          1.5352          1.5375
          1.5399          1.5422          1.5446          1.5470          1.5495          1.5519          1.5544
          1.5569          1.5594          1.5619          1.5644          1.5670          1.5695          1.5721
          1.5747          1.5774          1.5800          1.5827          1.5854          1.5882          1.5910
          1.0857          1.0943          1.1020          1.1094          1.1165          1.1234          1.1301
          1.1366          1.1429          1.1490          1.1551          1.1609          1.1666          1.1722
          1.1777          1.1831          1.1883          1.1935          1.1986          1.2035          1.2084
          1.2132          1.2180          1.2226          1.2272          1.2317          1.2362          1.2407
          1.2452          1.2496          1.2540          1.2584          1.2627          1.2671          1.2715
          1.2760          1.2804          1.2849          1.2894          1.2940          1.2987          1.3033
          1.3080          1.3127          1.3175          1.3222          1.3270          1.3317          1.3364
          1.3411          1.3457          1.3502          1.3546          1.3588          1.3629          1.3668
          1.3705          1.3742          1.3777          1.3811          1.3844          1.3877          1.3897
          1.3918          1.3939          1.3960          1.3981          1.4001          1.4021          1.4042
          1.4062          1.4082          1.4102          1.4122          1.4142          1.4161          1.4181
          1.4200          1.4220          1.4239          1.4257          1.4275          1.4293          1.4311
          1.4327          1.4343          1.4359          1.4374          1.4388          1.4403          1.4419
          1.4434          1.4450          1.4464          1.4479          1.4492          1.4507          1.4521
          1.4535          1.4549          1.4562          1.4575          1.4587          1.4600          1.4612
          1.4624          1.4635          1.4646          1.4655          1.4664          1.4673          1.4683
          1.4692          1.4701          1.4710          1.4719          1.4729          1.4740          1.4751
          1.4762          1.4773          1.4784          1.4795          1.4805          1.4816          1.4826
          1.4837          1.4847          1.4858          1.4868          1.4878          1.4888          1.4898
          1.4908          1.4918          1.4928          1.4938          1.4947          1.4957          1.4967
          1.4977          1.4986          1.4996          1.5006          1.5015          1.5025          1.5034
          1.5044          1.5053          1.5062          1.5072          1.5081          1.5090          1.5099
          1.5108          1.5117          1.5126          1.5135          1.5143          1.5152          1.5161
          1.5169          1.5177          1.5185          1.5193          1.5201          1.5210          1.5218
          1.5225          1.5233          1.5241          1.5248          1.5256          1.5264          1.5272
          1.5285          1.5307          1.5330          1.5353          1.5377          1.5400          1.5424
          1.5448          1.5472          1.5497          1.5521          1.5546          1.5570          1.5595
          1.5620          1.5646          1.5671          1.5697          1.5723          1.5749          1.5775
          1.5802          1.5828          1.5856          1.5883          1.5911          1.0715          1.0801
          1.0880          1.0956          1.1028          1.1098          1.1166          1.1231          1.1295
          1.1357          1.1418          1.1477          1.1535          1.1592          1.1648          1.1702
          1.1756          1.1808          1.1860          1.1911          1.1960          1.2009          1.2057
          1.2104          1.2150          1.2196          1.2242          1.2288          1.2333          1.2378
          1.2423          1.2467          1.2512          1.2556          1.2601          1.2646          1.2691
          1.2737          1.2783          1.2829          1.2876          1.2923          1.2970          1.3018
          1.3066          1.3114          1.3162          1.3209          1.3257          1.3304          1.3351
          1.3397          1.3441          1.3484          1.3525          1.3565          1.3603          1.3641
          1.3678          1.3713          1.3746          1.3790          1.3809          1.3830          1.3851
          1.3873          1.3894          1.3915          1.3936          1.3957          1.3977          1.3998
          1.4019          1.4039          1.4059          1.4079          1.4099          1.4119          1.4138
          1.4156          1.4175          1.4193          1.4211          1.4228          1.4245          1.4261
          1.4276          1.4291          1.4306          1.4321          1.4336          1.4351          1.4366
          1.4381          1.4396          1.4410          1.4425          1.4439          1.4453          1.4467
          1.4481          1.4495          1.4510          1.4525          1.4539          1.4553          1.4566
          1.4578          1.4587          1.4598          1.4610          1.4622          1.4634          1.4646
          1.4658          1.4669          1.4680          1.4692          1.4703          1.4714          1.4725
          1.4736          1.4747          1.4758          1.4769          1.4780          1.4790          1.4801
          1.4811          1.4822          1.4832          1.4842          1.4852          1.4862          1.4872
          1.4883          1.4892          1.4902          1.4912          1.4922          1.4932          1.4942
          1.4952          1.4961          1.4971          1.4981          1.4990          1.5000          1.5009
          1.5019          1.5028          1.5037          1.5047          1.5056          1.5065          1.5074
          1.5083          1.5092          1.5101          1.5110          1.5118          1.5126          1.5135
          1.5143          1.5150          1.5158          1.5167          1.5175          1.5183          1.5191
          1.5199          1.5207          1.5220          1.5242          1.5264          1.5287          1.5310
          1.5333          1.5356          1.5379          1.5403          1.5427          1.5450          1.5474
          1.5499          1.5523          1.5547          1.5572          1.5597          1.5622          1.5647
          1.5672          1.5698          1.5724          1.5750          1.5776          1.5803          1.5830
          1.5857          1.5884          1.5912          1.0610          1.0688          1.0766          1.0841
          1.0913          1.0983          1.1050          1.1116          1.1180          1.1243          1.1305
          1.1365          1.1423          1.1481          1.1538          1.1593          1.1647          1.1701
          1.1753          1.1804          1.1855          1.1904          1.1953          1.2000          1.2046
          1.2092          1.2139          1.2186          1.2232          1.2277          1.2323          1.2368
          1.2413          1.2459          1.2505          1.2550          1.2596          1.2642          1.2688
          1.2735          1.2783          1.2830          1.2877          1.2924          1.2972          1.3020
          1.3068          1.3115          1.3163          1.3213          1.3260          1.3306          1.3350
          1.3393          1.3435          1.3475          1.3516          1.3554          1.3590          1.3626
          1.3666          1.3709          1.3729          1.3750          1.3772          1.3794          1.3816
          1.3837          1.3858          1.3879          1.3900          1.3921          1.3942          1.3963
          1.3984          1.4005          1.4025          1.4044          1.4064          1.4083          1.4102
          1.4121          1.4139          1.4157          1.4174          1.4191          1.4206          1.4222
          1.4237          1.4251          1.4267          1.4282          1.4297          1.4313          1.4328
          1.4343          1.4357          1.4372          1.4386          1.4400          1.4415          1.4432
          1.4448          1.4464          1.4479          1.4494          1.4508          1.4522          1.4535
          1.4547          1.4560          1.4572          1.4585          1.4597          1.4610          1.4622
          1.4634          1.4646          1.4658          1.4670          1.4681          1.4693          1.4704
          1.4715          1.4726          1.4737          1.4747          1.4758          1.4769          1.4779
          1.4789          1.4800          1.4810          1.4820          1.4831          1.4841          1.4851
          1.4861          1.4871          1.4881          1.4891          1.4901          1.4910          1.4920
          1.4930          1.4940          1.4949          1.4959          1.4968          1.4978          1.4987
          1.4997          1.5006          1.5015          1.5025          1.5034          1.5043          1.5052
          1.5060          1.5069          1.5077          1.5086          1.5094          1.5102          1.5110
          1.5118          1.5126          1.5135          1.5144          1.5160          1.5181          1.5203
          1.5225          1.5247          1.5269          1.5292          1.5315          1.5338          1.5361
          1.5384          1.5407          1.5430          1.5454          1.5478          1.5502          1.5526
          1.5550          1.5575          1.5599          1.5624          1.5649          1.5674          1.5700
          1.5726          1.5752          1.5778          1.5804          1.5831          1.5858          1.5885
          1.5913          1.0487          1.0558          1.0635          1.0710          1.0783          1.0853
          1.0921          1.0988          1.1053          1.1116          1.1178          1.1240          1.1300
          1.1358          1.1416          1.1472          1.1528          1.1583          1.1636          1.1688
          1.1740          1.1791          1.1841          1.1890          1.1938          1.1985          1.2033
          1.2080          1.2128          1.2174          1.2220          1.2266          1.2312          1.2358
          1.2405          1.2453          1.2499          1.2546          1.2592          1.2640          1.2687
          1.2737          1.2784          1.2832          1.2880          1.2927          1.2976          1.3025
          1.3073          1.3120          1.3166          1.3212          1.3256          1.3300          1.3342
          1.3383          1.3423          1.3461          1.3498          1.3532          1.3564          1.3603
          1.3642          1.3663          1.3686          1.3709          1.3731          1.3753          1.3774
          1.3796          1.3817          1.3839          1.3860          1.3882          1.3903          1.3924
          1.3945          1.3965          1.3984          1.4004          1.4024          1.4043          1.4062
          1.4081          1.4099          1.4116          1.4133          1.4148          1.4163          1.4180
          1.4197          1.4214          1.4231          1.4248          1.4265          1.4282          1.4299
          1.4315          1.4330          1.4345          1.4360          1.4375          1.4391          1.4406
          1.4421          1.4436          1.4451          1.4466          1.4479          1.4492          1.4504
          1.4517          1.4530          1.4543          1.4555          1.4568          1.4580          1.4592
          1.4604          1.4617          1.4629          1.4641          1.4653          1.4664          1.4676
          1.4688          1.4699          1.4710          1.4722          1.4733          1.4744          1.4755
          1.4765          1.4776          1.4787          1.4797          1.4807          1.4817          1.4827
          1.4838          1.4848          1.4858          1.4867          1.4877          1.4887          1.4897
          1.4907          1.4916          1.4926          1.4936          1.4945          1.4955          1.4964
          1.4973          1.4983          1.4992          1.5001          1.5010          1.5018          1.5027
          1.5036          1.5044          1.5052          1.5061          1.5069          1.5079          1.5099
          1.5120          1.5141          1.5162          1.5184          1.5206          1.5228          1.5250
          1.5272          1.5295          1.5317          1.5340          1.5363          1.5386          1.5409
          1.5432          1.5456          1.5479          1.5503          1.5527          1.5551          1.5576
          1.5600          1.5625          1.5650          1.5675          1.5701          1.5727          1.5752
          1.5779          1.5805          1.5832          1.5858          1.5886          1.5913          1.0283
          1.0360          1.0437          1.0513          1.0587          1.0659          1.0728          1.0796
          1.0863          1.0928          1.0991          1.1054          1.1116          1.1176          1.1235
          1.1293          1.1350          1.1406          1.1461          1.1515          1.1568          1.1621
          1.1672          1.1723          1.1773          1.1822          1.1871          1.1919          1.1968
          1.2017          1.2064          1.2111          1.2158          1.2205          1.2253          1.2301
          1.2350          1.2398          1.2446          1.2494          1.2542          1.2591          1.2641
          1.2691          1.2739          1.2787          1.2835          1.2884          1.2934          1.2983
          1.3029          1.3075          1.3119          1.3162          1.3206          1.3249          1.3290
          1.3328          1.3366          1.3402          1.3437          1.3471          1.3505          1.3541
          1.3576          1.3600          1.3623          1.3646          1.3668          1.3690          1.3712
          1.3734          1.3756          1.3779          1.3801          1.3822          1.3844          1.3864
          1.3886          1.3908          1.3929          1.3951          1.3972          1.3993          1.4013
          1.4032          1.4051          1.4070          1.4088          1.4105          1.4123          1.4140
          1.4158          1.4175          1.4192          1.4208          1.4224          1.4240          1.4256
          1.4271          1.4286          1.4302          1.4317          1.4333          1.4348          1.4364
          1.4379          1.4394          1.4409          1.4424          1.4437          1.4450          1.4463
          1.4476          1.4489          1.4502          1.4515          1.4527          1.4540          1.4553
          1.4565          1.4577          1.4590          1.4602          1.4614          1.4626          1.4637
          1.4649          1.4661          1.4672          1.4683          1.4695          1.4706          1.4717
          1.4728          1.4739          1.4750          1.4760          1.4771          1.4782          1.4793
          1.4803          1.4814          1.4824          1.4835          1.4845          1.4855          1.4865
          1.4875          1.4885          1.4895          1.4905          1.4915          1.4925          1.4934
          1.4944          1.4954          1.4963          1.4971          1.4980          1.4989          1.4998
          1.5009          1.5029          1.5050          1.5071          1.5092          1.5113          1.5134
          1.5156          1.5178          1.5200          1.5222          1.5244          1.5266          1.5289
          1.5312          1.5334          1.5357          1.5381          1.5404          1.5427          1.5451
          1.5475          1.5499          1.5523          1.5548          1.5573          1.5597          1.5622
          1.5647          1.5673          1.5698          1.5724          1.5750          1.5777          1.5803
          1.5830          1.5857          1.5884          1.5913          1.0092          1.0171          1.0249
          1.0325          1.0401          1.0476          1.0546          1.0616          1.0684          1.0751
          1.0815          1.0879          1.0942          1.1004          1.1065          1.1124          1.1182
          1.1240          1.1297          1.1352          1.1407          1.1461          1.1514          1.1566
          1.1618          1.1668          1.1719          1.1768          1.1818          1.1868          1.1918
          1.1966          1.2014          1.2062          1.2110          1.2159          1.2209          1.2258
          1.2308          1.2357          1.2405          1.2454          1.2504          1.2555          1.2606
          1.2654          1.2703          1.2751          1.2800          1.2849          1.2898          1.2944
          1.2989          1.3032          1.3075          1.3118          1.3161          1.3202          1.3241
          1.3278          1.3314          1.3350          1.3386          1.3422          1.3460          1.3501
          1.3524          1.3547          1.3571          1.3595          1.3619          1.3643          1.3667
          1.3691          1.3715          1.3738          1.3761          1.3784          1.3806          1.3828
          1.3851          1.3873          1.3895          1.3916          1.3937          1.3957          1.3977
          1.3996          1.4015          1.4033          1.4051          1.4068          1.4086          1.4102
          1.4119          1.4136          1.4152          1.4168          1.4184          1.4200          1.4216
          1.4231          1.4247          1.4263          1.4279          1.4294          1.4310          1.4325
          1.4341          1.4356          1.4371          1.4386          1.4399          1.4412          1.4426
          1.4439          1.4452          1.4465          1.4478          1.4491          1.4504          1.4516
          1.4529          1.4541          1.4554          1.4566          1.4578          1.4590          1.4602
          1.4614          1.4625          1.4637          1.4648          1.4660          1.4671          1.4682
          1.4693          1.4704          1.4715          1.4726          1.4737          1.4748          1.4759
          1.4769          1.4780          1.4790          1.4801          1.4811          1.4821          1.4831
          1.4841          1.4851          1.4861          1.4871          1.4881          1.4891          1.4901
          1.4911          1.4921          1.4933          1.4953          1.4973          1.4992          1.5013
          1.5034          1.5055          1.5077          1.5098          1.5120          1.5141          1.5163
          1.5185          1.5208          1.5230          1.5252          1.5275          1.5298          1.5321
          1.5344          1.5367          1.5390          1.5414          1.5438          1.5462          1.5486
          1.5510          1.5535          1.5560          1.5585          1.5610          1.5635          1.5661
          1.5687          1.5713          1.5740          1.5768          1.5796          1.5824          1.5853
          1.5881          1.5912          0.9899          0.9979          1.0058          1.0137          1.0214
          1.0290          1.0365          1.0435          1.0505          1.0574          1.0641          1.0706
          1.0770          1.0833          1.0896          1.0956          1.1016          1.1075          1.1133
          1.1191          1.1247          1.1302          1.1357          1.1410          1.1463          1.1516
          1.1568          1.1619          1.1669          1.1721          1.1772          1.1822          1.1871
          1.1920          1.1969          1.2019          1.2069          1.2119          1.2169          1.2219
          1.2270          1.2319          1.2368          1.2419          1.2469          1.2520          1.2571
          1.2619          1.2667          1.2715          1.2764          1.2812          1.2859          1.2903
          1.2946          1.2988          1.3031          1.3073          1.3114          1.3154          1.3192
          1.3229          1.3266          1.3303          1.3341          1.3380          1.3420          1.3461
          1.3484          1.3508          1.3533          1.3557          1.3582          1.3606          1.3631
          1.3655          1.3679          1.3703          1.3726          1.3749          1.3772          1.3795
          1.3818          1.3840          1.3861          1.3882          1.3903          1.3922          1.3941
          1.3959          1.3977          1.3995          1.4012          1.4030          1.4047          1.4064
          1.4080          1.4097          1.4113          1.4129          1.4146          1.4162          1.4178
          1.4194          1.4210          1.4225          1.4241          1.4257          1.4273          1.4289
          1.4304          1.4320          1.4336          1.4349          1.4363          1.4376          1.4390
          1.4403          1.4416          1.4430          1.4443          1.4456          1.4469          1.4482
          1.4494          1.4507          1.4519          1.4532          1.4544          1.4556          1.4568
          1.4580          1.4592          1.4603          1.4615          1.4626          1.4638          1.4649
          1.4660          1.4671          1.4682          1.4693          1.4704          1.4715          1.4725
          1.4736          1.4746          1.4757          1.4767          1.4778          1.4788          1.4798
          1.4809          1.4819          1.4830          1.4841          1.4857          1.4877          1.4896
          1.4916          1.4936          1.4955          1.4975          1.4996          1.5017          1.5038
          1.5060          1.5081          1.5103          1.5125          1.5147          1.5169          1.5192
          1.5214          1.5237          1.5259          1.5282          1.5305          1.5329          1.5352
          1.5376          1.5400          1.5424          1.5448          1.5472          1.5497          1.5522
          1.5546          1.5573          1.5599          1.5626          1.5653          1.5681          1.5708
          1.5736          1.5764          1.5792          1.5821          1.5850          1.5879          1.5910
          0.9711          0.9791          0.9870          0.9950          1.0029          1.0107          1.0184
          1.0258          1.0329          1.0400          1.0469          1.0536          1.0602          1.0667
          1.0731          1.0793          1.0854          1.0915          1.0975          1.1033          1.1091
          1.1148          1.1204          1.1259          1.1314          1.1367          1.1421          1.1473
          1.1525          1.1577          1.1629          1.1681          1.1732          1.1781          1.1831
          1.1881          1.1932          1.1983          1.2033          1.2084          1.2135          1.2186
          1.2236          1.2286          1.2336          1.2387          1.2438          1.2488          1.2537
          1.2585          1.2633          1.2681          1.2728          1.2774          1.2820          1.2862
          1.2903          1.2946          1.2988          1.3029          1.3069          1.3109          1.3147
          1.3185          1.3223          1.3263          1.3303          1.3343          1.3383          1.3424
          1.3448          1.3472          1.3497          1.3523          1.3548          1.3573          1.3598
          1.3623          1.3647          1.3671          1.3695          1.3719          1.3742          1.3764
          1.3786          1.3807          1.3827          1.3847          1.3867          1.3886          1.3904
          1.3923          1.3941          1.3959          1.3976          1.3993          1.4010          1.4027
          1.4044          1.4061          1.4077          1.4093          1.4110          1.4126          1.4142
          1.4158          1.4174          1.4190          1.4206          1.4222          1.4238          1.4254
          1.4270          1.4286          1.4301          1.4315          1.4329          1.4342          1.4356
          1.4370          1.4383          1.4397          1.4410          1.4423          1.4436          1.4449
          1.4462          1.4474          1.4487          1.4499          1.4511          1.4524          1.4536
          1.4547          1.4559          1.4571          1.4582          1.4594          1.4605          1.4616
          1.4628          1.4639          1.4650          1.4660          1.4671          1.4682          1.4693
          1.4703          1.4714          1.4725          1.4736          1.4747          1.4761          1.4780
          1.4800          1.4819          1.4839          1.4859          1.4878          1.4898          1.4918
          1.4938          1.4958          1.4979          1.5000          1.5021          1.5043          1.5065
          1.5087          1.5109          1.5131          1.5153          1.5175          1.5198          1.5221
          1.5244          1.5267          1.5290          1.5314          1.5337          1.5361          1.5385
          1.5411          1.5436          1.5462          1.5488          1.5514          1.5541          1.5567
          1.5594          1.5621          1.5649          1.5676          1.5704          1.5732          1.5760
          1.5789          1.5817          1.5846          1.5876          1.5908          0.9526          0.9605
          0.9686          0.9765          0.9845          0.9925          1.0004          1.0082          1.0156
          1.0228          1.0299          1.0370          1.0437          1.0503          1.0569          1.0633
          1.0696          1.0758          1.0819          1.0879          1.0939          1.0997          1.1055
          1.1111          1.1167          1.1222          1.1276          1.1330          1.1383          1.1436
          1.1489          1.1542          1.1594          1.1646          1.1696          1.1747          1.1798
          1.1849          1.1901          1.1952          1.2003          1.2054          1.2105          1.2156
          1.2206          1.2256          1.2307          1.2357          1.2407          1.2457          1.2504
          1.2552          1.2599          1.2646          1.2691          1.2736          1.2780          1.2821
          1.2863          1.2905          1.2946          1.2987          1.3027          1.3068          1.3107
          1.3146          1.3187          1.3228          1.3269          1.3310          1.3351          1.3389
          1.3414          1.3440          1.3465          1.3491          1.3518          1.3543          1.3569
          1.3593          1.3617          1.3641          1.3664          1.3687          1.3709          1.3731
          1.3752          1.3773          1.3793          1.3813          1.3833          1.3852          1.3870
          1.3888          1.3906          1.3924          1.3942          1.3959          1.3976          1.3993
          1.4009          1.4026          1.4043          1.4059          1.4075          1.4092          1.4108
          1.4124          1.4141          1.4157          1.4173          1.4190          1.4206          1.4222
          1.4239          1.4254          1.4268          1.4283          1.4297          1.4311          1.4324
          1.4338          1.4352          1.4365          1.4379          1.4392          1.4405          1.4418
          1.4430          1.4443          1.4455          1.4468          1.4480          1.4492          1.4504
          1.4515          1.4527          1.4539          1.4550          1.4562          1.4573          1.4584
          1.4595          1.4607          1.4618          1.4629          1.4640          1.4652          1.4665
          1.4684          1.4703          1.4723          1.4742          1.4762          1.4781          1.4801
          1.4821          1.4841          1.4861          1.4881          1.4901          1.4921          1.4941
          1.4962          1.4982          1.5004          1.5026          1.5048          1.5070          1.5092
          1.5114          1.5137          1.5159          1.5182          1.5205          1.5229          1.5254
          1.5278          1.5303          1.5328          1.5353          1.5379          1.5404          1.5430
          1.5456          1.5482          1.5509          1.5535          1.5562          1.5589          1.5616
          1.5644          1.5671          1.5699          1.5727          1.5756          1.5785          1.5814
          1.5843          1.5872          1.5905          0.9343          0.9423          0.9503          0.9585
          0.9665          0.9746          0.9827          0.9907          0.9985          1.0060          1.0133
          1.0205          1.0275          1.0343          1.0410          1.0476          1.0541          1.0604
          1.0667          1.0728          1.0789          1.0849          1.0908          1.0966          1.1024
          1.1080          1.1135          1.1190          1.1245          1.1299          1.1352          1.1406
          1.1459          1.1512          1.1565          1.1616          1.1668          1.1719          1.1771
          1.1822          1.1873          1.1924          1.1976          1.2027          1.2078          1.2128
          1.2179          1.2229          1.2279          1.2328          1.2377          1.2426          1.2472
          1.2519          1.2565          1.2611          1.2655          1.2699          1.2741          1.2783
          1.2825          1.2867          1.2908          1.2949          1.2990          1.3032          1.3071
          1.3113          1.3155          1.3197          1.3239          1.3281          1.3322          1.3359
          1.3385          1.3411          1.3437          1.3463          1.3488          1.3514          1.3538
          1.3563          1.3587          1.3611          1.3634          1.3656          1.3678          1.3700
          1.3721          1.3742          1.3762          1.3781          1.3800          1.3819          1.3838
          1.3856          1.3874          1.3891          1.3909          1.3926          1.3943          1.3960
          1.3977          1.3993          1.4010          1.4027          1.4043          1.4060          1.4076
          1.4093          1.4109          1.4126          1.4143          1.4159          1.4176          1.4192
          1.4209          1.4224          1.4238          1.4252          1.4266          1.4281          1.4294
          1.4308          1.4322          1.4335          1.4348          1.4362          1.4375          1.4387
          1.4400          1.4412          1.4424          1.4437          1.4449          1.4460          1.4472
          1.4484          1.4496          1.4508          1.4520          1.4531          1.4544          1.4556
          1.4569          1.4588          1.4607          1.4626          1.4645          1.4665          1.4684
          1.4704          1.4723          1.4743          1.4763          1.4783          1.4803          1.4823
          1.4843          1.4863          1.4883          1.4904          1.4924          1.4945          1.4965
          1.4987          1.5009          1.5031          1.5054          1.5077          1.5101          1.5125
          1.5148          1.5173          1.5197          1.5221          1.5246          1.5271          1.5296
          1.5321          1.5346          1.5372          1.5398          1.5424          1.5450          1.5476
          1.5503          1.5529          1.5556          1.5583          1.5611          1.5639          1.5666
          1.5694          1.5723          1.5751          1.5780          1.5809          1.5839          1.5869
          1.5900          0.9159          0.9241          0.9325          0.9407          0.9490          0.9572
          0.9653          0.9735          0.9817          0.9895          0.9971          1.0045          1.0118
          1.0188          1.0256          1.0323          1.0389          1.0454          1.0518          1.0581
          1.0643          1.0705          1.0765          1.0825          1.0884          1.0941          1.0998
          1.1054          1.1110          1.1165          1.1219          1.1274          1.1328          1.1382
          1.1435          1.1488          1.1540          1.1592          1.1644          1.1696          1.1747
          1.1798          1.1850          1.1901          1.1952          1.2003          1.2054          1.2104
          1.2154          1.2204          1.2253          1.2301          1.2349          1.2396          1.2443
          1.2488          1.2533          1.2577          1.2621          1.2664          1.2707          1.2749
          1.2791          1.2833          1.2874          1.2916          1.2958          1.3001          1.3043
          1.3086          1.3129          1.3173          1.3216          1.3259          1.3301          1.3331
          1.3357          1.3383          1.3409          1.3435          1.3461          1.3486          1.3511
          1.3535          1.3559          1.3583          1.3606          1.3628          1.3650          1.3671
          1.3692          1.3712          1.3732          1.3751          1.3770          1.3789          1.3807
          1.3825          1.3843          1.3860          1.3878          1.3895          1.3912          1.3929
          1.3946          1.3963          1.3979          1.3996          1.4013          1.4030          1.4047
          1.4063          1.4080          1.4097          1.4114          1.4131          1.4148          1.4164
          1.4180          1.4195          1.4209          1.4224          1.4238          1.4252          1.4265
          1.4279          1.4292          1.4306          1.4319          1.4332          1.4344          1.4357
          1.4369          1.4382          1.4394          1.4406          1.4419          1.4432          1.4445
          1.4458          1.4472          1.4491          1.4510          1.4530          1.4549          1.4568
          1.4587          1.4607          1.4626          1.4646          1.4665          1.4685          1.4705
          1.4725          1.4745          1.4765          1.4785          1.4805          1.4825          1.4845
          1.4866          1.4887          1.4908          1.4929          1.4950          1.4972          1.4995
          1.5019          1.5042          1.5066          1.5090          1.5114          1.5138          1.5162
          1.5187          1.5212          1.5237          1.5262          1.5287          1.5313          1.5338
          1.5364          1.5390          1.5416          1.5443          1.5470          1.5496          1.5523
          1.5550          1.5578          1.5605          1.5633          1.5661          1.5689          1.5718
          1.5747          1.5776          1.5805          1.5835          1.5864          1.5895          0.8972
          0.9058          0.9144          0.9233          0.9317          0.9402          0.9486          0.9568
          0.9652          0.9734          0.9813          0.9889          0.9964          1.0036          1.0106
          1.0174          1.0241          1.0307          1.0373          1.0437          1.0501          1.0564
          1.0626          1.0687          1.0747          1.0806          1.0864          1.0922          1.0979
          1.1035          1.1091          1.1147          1.1202          1.1257          1.1311          1.1366
          1.1419          1.1472          1.1524          1.1577          1.1629          1.1680          1.1732
          1.1783          1.1835          1.1886          1.1936          1.1986          1.2036          1.2086
          1.2135          1.2183          1.2231          1.2278          1.2325          1.2371          1.2416
          1.2461          1.2505          1.2548          1.2592          1.2635          1.2677          1.2720
          1.2762          1.2805          1.2847          1.2890          1.2934          1.2977          1.3021
          1.3065          1.3109          1.3153          1.3198          1.3241          1.3283          1.3309
          1.3336          1.3362          1.3389          1.3415          1.3440          1.3465          1.3489
          1.3513          1.3536          1.3559          1.3581          1.3603          1.3624          1.3644
          1.3664          1.3684          1.3703          1.3722          1.3741          1.3759          1.3778
          1.3796          1.3813          1.3831          1.3848          1.3865          1.3883          1.3900
          1.3917          1.3934          1.3951          1.3968          1.3985          1.4002          1.4019
          1.4036          1.4053          1.4070          1.4087          1.4104          1.4122          1.4138
          1.4153          1.4168          1.4182          1.4196          1.4210          1.4223          1.4237
          1.4251          1.4264          1.4277          1.4291          1.4304          1.4318          1.4331
          1.4344          1.4357          1.4376          1.4395          1.4414          1.4433          1.4452
          1.4471          1.4491          1.4510          1.4529          1.4549          1.4568          1.4588
          1.4607          1.4627          1.4647          1.4666          1.4686          1.4706          1.4726
          1.4747          1.4768          1.4788          1.4809          1.4830          1.4851          1.4873
          1.4894          1.4915          1.4937          1.4958          1.4981          1.5005          1.5029
          1.5053          1.5077          1.5101          1.5125          1.5150          1.5174          1.5199
          1.5224          1.5250          1.5275          1.5301          1.5327          1.5353          1.5379
          1.5405          1.5432          1.5459          1.5486          1.5513          1.5540          1.5568
          1.5596          1.5624          1.5652          1.5681          1.5710          1.5739          1.5768
          1.5798          1.5828          1.5858          1.5890          0.8783          0.8875          0.8965
          0.9057          0.9147          0.9236          0.9322          0.9408          0.9493          0.9577
          0.9660          0.9739          0.9816          0.9889          0.9960          1.0028          1.0096
          1.0164          1.0232          1.0299          1.0365          1.0430          1.0493          1.0556
          1.0618          1.0679          1.0739          1.0798          1.0856          1.0913          1.0970
          1.1026          1.1082          1.1138          1.1193          1.1247          1.1302          1.1355
          1.1408          1.1461          1.1513          1.1565          1.1617          1.1669          1.1720
          1.1771          1.1821          1.1871          1.1921          1.1971          1.2019          1.2068
          1.2116          1.2163          1.2210          1.2256          1.2302          1.2347          1.2391
          1.2435          1.2479          1.2523          1.2566          1.2610          1.2653          1.2696
          1.2739          1.2783          1.2826          1.2871          1.2915          1.2960          1.3005
          1.3050          1.3096          1.3141          1.3186          1.3230          1.3263          1.3290
          1.3317          1.3344          1.3370          1.3396          1.3421          1.3446          1.3469
          1.3493          1.3516          1.3538          1.3560          1.3581          1.3602          1.3622
          1.3641          1.3661          1.3680          1.3698          1.3716          1.3735          1.3752
          1.3770          1.3787          1.3805          1.3822          1.3839          1.3856          1.3873
          1.3890          1.3907          1.3924          1.3941          1.3958          1.3975          1.3993
          1.4010          1.4028          1.4045          1.4063          1.4081          1.4098          1.4113
          1.4127          1.4141          1.4155          1.4170          1.4184          1.4199          1.4213
          1.4227          1.4240          1.4260          1.4279          1.4298          1.4317          1.4336
          1.4356          1.4375          1.4394          1.4413          1.4432          1.4452          1.4471
          1.4490          1.4510          1.4529          1.4549          1.4569          1.4589          1.4609
          1.4630          1.4650          1.4670          1.4691          1.4712          1.4732          1.4753
          1.4774          1.4795          1.4816          1.4837          1.4859          1.4880          1.4902
          1.4923          1.4945          1.4968          1.4991          1.5015          1.5039          1.5063
          1.5088          1.5112          1.5137          1.5162          1.5187          1.5212          1.5237
          1.5263          1.5289          1.5315          1.5341          1.5367          1.5394          1.5420
          1.5447          1.5474          1.5502          1.5529          1.5557          1.5585          1.5614
          1.5642          1.5671          1.5700          1.5730          1.5759          1.5789          1.5819
          1.5850          1.5883          0.8591          0.8691          0.8790          0.8888          0.8982
          0.9075          0.9165          0.9254          0.9341          0.9426          0.9509          0.9590
          0.9669          0.9746          0.9824          0.9894          0.9964          1.0033          1.0102
          1.0170          1.0237          1.0304          1.0369          1.0433          1.0496          1.0558
          1.0619          1.0679          1.0738          1.0796          1.0854          1.0911          1.0967
          1.1024          1.1079          1.1134          1.1189          1.1243          1.1297          1.1350
          1.1402          1.1454          1.1506          1.1558          1.1610          1.1661          1.1711
          1.1761          1.1811          1.1860          1.1909          1.1958          1.2006          1.2053
          1.2100          1.2146          1.2193          1.2238          1.2283          1.2327          1.2371
          1.2415          1.2459          1.2503          1.2547          1.2591          1.2635          1.2679
          1.2724          1.2768          1.2814          1.2859          1.2905          1.2951          1.2997
          1.3043          1.3090          1.3136          1.3182          1.3221          1.3248          1.3276
          1.3303          1.3329          1.3355          1.3380          1.3405          1.3429          1.3452
          1.3475          1.3497          1.3519          1.3540          1.3561          1.3581          1.3601
          1.3620          1.3639          1.3658          1.3676          1.3694          1.3712          1.3730
          1.3748          1.3765          1.3782          1.3799          1.3817          1.3834          1.3851
          1.3869          1.3886          1.3903          1.3921          1.3938          1.3956          1.3973
          1.3990          1.4011          1.4032          1.4053          1.4074          1.4076          1.4091
          1.4105          1.4121          1.4141          1.4161          1.4181          1.4200          1.4220
          1.4239          1.4259          1.4278          1.4298          1.4317          1.4337          1.4356
          1.4376          1.4395          1.4415          1.4435          1.4454          1.4474          1.4494
          1.4514          1.4534          1.4554          1.4574          1.4595          1.4615          1.4636
          1.4656          1.4677          1.4698          1.4718          1.4739          1.4760          1.4782
          1.4803          1.4824          1.4846          1.4867          1.4889          1.4911          1.4932
          1.4954          1.4978          1.5002          1.5026          1.5051          1.5075          1.5100
          1.5125          1.5150          1.5175          1.5200          1.5225          1.5251          1.5277
          1.5303          1.5330          1.5356          1.5383          1.5410          1.5437          1.5464
          1.5492          1.5519          1.5547          1.5576          1.5604          1.5633          1.5662
          1.5691          1.5720          1.5750          1.5780          1.5810          1.5841          1.5875
          0.8443          0.8552          0.8657          0.8755          0.8855          0.8951          0.9045
          0.9136          0.9225          0.9312          0.9397          0.9481          0.9562          0.9648
          0.9730          0.9800          0.9871          0.9941          1.0011          1.0080          1.0148
          1.0215          1.0281          1.0346          1.0410          1.0473          1.0535          1.0596
          1.0655          1.0714          1.0772          1.0830          1.0887          1.0943          1.0999
          1.1054          1.1109          1.1164          1.1217          1.1271          1.1323          1.1375
          1.1427          1.1478          1.1530          1.1581          1.1632          1.1681          1.1731
          1.1780          1.1829          1.1877          1.1924          1.1972          1.2018          1.2065
          1.2111          1.2157          1.2202          1.2246          1.2290          1.2335          1.2379
          1.2423          1.2468          1.2512          1.2556          1.2601          1.2646          1.2691
          1.2737          1.2783          1.2829          1.2875          1.2922          1.2968          1.3016
          1.3063          1.3110          1.3157          1.3192          1.3219          1.3247          1.3274
          1.3300          1.3326          1.3351          1.3375          1.3399          1.3423          1.3446
          1.3468          1.3489          1.3511          1.3531          1.3551          1.3570          1.3590
          1.3609          1.3627          1.3646          1.3664          1.3682          1.3699          1.3717
          1.3734          1.3751          1.3769          1.3786          1.3804          1.3821          1.3839
          1.3858          1.3879          1.3900          1.3921          1.3941          1.3962          1.3983
          1.4004          1.4025          1.4046          1.4052          1.4066          1.4087          1.4108
          1.4129          1.4149          1.4170          1.4191          1.4211          1.4231          1.4251
          1.4270          1.4290          1.4309          1.4329          1.4349          1.4368          1.4388
          1.4407          1.4427          1.4447          1.4466          1.4486          1.4506          1.4526
          1.4546          1.4567          1.4587          1.4607          1.4628          1.4648          1.4669
          1.4690          1.4711          1.4732          1.4753          1.4774          1.4795          1.4816
          1.4838          1.4859          1.4881          1.4903          1.4925          1.4947          1.4970
          1.4994          1.5018          1.5043          1.5067          1.5092          1.5117          1.5142
          1.5167          1.5192          1.5218          1.5243          1.5269          1.5295          1.5322
          1.5348          1.5375          1.5402          1.5429          1.5456          1.5483          1.5511
          1.5539          1.5567          1.5596          1.5624          1.5653          1.5682          1.5712
          1.5741          1.5771          1.5801          1.5832          1.5866          0.8318          0.8436
          0.8546          0.8648          0.8752          0.8851          0.8947          0.9040          0.9131
          0.9220          0.9308          0.9396          0.9485          0.9572          0.9655          0.9726
          0.9798          0.9869          0.9940          1.0010          1.0079          1.0147          1.0213
          1.0278          1.0343          1.0406          1.0469          1.0530          1.0591          1.0650
          1.0708          1.0766          1.0823          1.0880          1.0936          1.0991          1.1046
          1.1101          1.1155          1.1208          1.1260          1.1312          1.1364          1.1415
          1.1467          1.1518          1.1568          1.1617          1.1666          1.1715          1.1764
          1.1811          1.1859          1.1906          1.1952          1.1999          1.2045          1.2091
          1.2135          1.2180          1.2224          1.2268          1.2313          1.2357          1.2402
          1.2447          1.2491          1.2536          1.2581          1.2627          1.2672          1.2719
          1.2766          1.2812          1.2859          1.2906          1.2953          1.3001          1.3048
          1.3095          1.3140          1.3168          1.3195          1.3223          1.3249          1.3275
          1.3301          1.3326          1.3350          1.3374          1.3397          1.3420          1.3442
          1.3464          1.3484          1.3504          1.3524          1.3544          1.3563          1.3582
          1.3601          1.3619          1.3637          1.3655          1.3673          1.3692          1.3712
          1.3733          1.3753          1.3774          1.3794          1.3815          1.3835          1.3856
          1.3877          1.3897          1.3918          1.3939          1.3960          1.3981          1.4002
          1.4023          1.4042          1.4051          1.4072          1.4093          1.4114          1.4135
          1.4155          1.4176          1.4197          1.4217          1.4237          1.4257          1.4277
          1.4297          1.4317          1.4337          1.4357          1.4377          1.4397          1.4416
          1.4436          1.4456          1.4476          1.4496          1.4516          1.4536          1.4556
          1.4577          1.4597          1.4617          1.4638          1.4658          1.4679          1.4699
          1.4720          1.4740          1.4762          1.4784          1.4805          1.4827          1.4849
          1.4871          1.4893          1.4916          1.4938          1.4962          1.4986          1.5011
          1.5035          1.5060          1.5085          1.5110          1.5135          1.5160          1.5186
          1.5211          1.5237          1.5263          1.5289          1.5315          1.5341          1.5368
          1.5395          1.5422          1.5449          1.5476          1.5504          1.5531          1.5559
          1.5588          1.5616          1.5645          1.5674          1.5703          1.5733          1.5762
          1.5792          1.5823          1.5856          0.8221          0.8344          0.8458          0.8566
          0.8671          0.8773          0.8871          0.8966          0.9058          0.9148          0.9244
          0.9338          0.9429          0.9517          0.9597          0.9670          0.9743          0.9815
          0.9887          0.9957          1.0027          1.0095          1.0162          1.0227          1.0292
          1.0356          1.0419          1.0481          1.0541          1.0601          1.0659          1.0717
          1.0775          1.0832          1.0888          1.0943          1.0998          1.1053          1.1107
          1.1160          1.1212          1.1264          1.1315          1.1366          1.1417          1.1468
          1.1518          1.1567          1.1616          1.1664          1.1712          1.1760          1.1807
          1.1854          1.1900          1.1946          1.1992          1.2038          1.2082          1.2127
          1.2171          1.2215          1.2259          1.2304          1.2349          1.2393          1.2438
          1.2483          1.2528          1.2573          1.2620          1.2666          1.2713          1.2760
          1.2807          1.2854          1.2901          1.2949          1.2996          1.3044          1.3089
          1.3121          1.3148          1.3176          1.3203          1.3230          1.3255          1.3281
          1.3305          1.3330          1.3353          1.3377          1.3399          1.3421          1.3442
          1.3463          1.3484          1.3506          1.3528          1.3549          1.3570          1.3591
          1.3612          1.3633          1.3653          1.3674          1.3694          1.3714          1.3735
          1.3755          1.3776          1.3796          1.3817          1.3837          1.3858          1.3878
          1.3899          1.3920          1.3940          1.3961          1.3982          1.4003          1.4024
          1.4041          1.4062          1.4083          1.4103          1.4124          1.4145          1.4165
          1.4186          1.4206          1.4226          1.4246          1.4266          1.4286          1.4306
          1.4326          1.4345          1.4365          1.4385          1.4405          1.4424          1.4444
          1.4464          1.4485          1.4505          1.4526          1.4546          1.4567          1.4588
          1.4609          1.4629          1.4650          1.4672          1.4693          1.4714          1.4735
          1.4757          1.4778          1.4800          1.4822          1.4843          1.4865          1.4887
          1.4910          1.4932          1.4956          1.4980          1.5004          1.5028          1.5053
          1.5078          1.5102          1.5127          1.5153          1.5178          1.5203          1.5229
          1.5255          1.5281          1.5307          1.5334          1.5360          1.5387          1.5414
          1.5441          1.5469          1.5496          1.5524          1.5552          1.5580          1.5608
          1.5637          1.5666          1.5695          1.5724          1.5753          1.5783          1.5813
          1.5846          0.8153          0.8279          0.8394          0.8505          0.8613          0.8715
          0.8814          0.8910          0.9007          0.9106          0.9203          0.9298          0.9391
          0.9479          0.9554          0.9629          0.9703          0.9776          0.9848          0.9919
          0.9988          1.0057          1.0124          1.0190          1.0255          1.0319          1.0382
          1.0444          1.0504          1.0564          1.0623          1.0681          1.0739          1.0796
          1.0852          1.0907          1.0962          1.1017          1.1070          1.1123          1.1175
          1.1227          1.1278          1.1329          1.1380          1.1430          1.1480          1.1528
          1.1577          1.1625          1.1672          1.1720          1.1766          1.1813          1.1859
          1.1905          1.1951          1.1996          1.2040          1.2084          1.2128          1.2172
          1.2217          1.2261          1.2306          1.2350          1.2394          1.2439          1.2484
          1.2530          1.2576          1.2623          1.2670          1.2716          1.2763          1.2810
          1.2858          1.2905          1.2953          1.3000          1.3046          1.3079          1.3107
          1.3135          1.3164          1.3193          1.3221          1.3249          1.3276          1.3302
          1.3328          1.3353          1.3377          1.3402          1.3425          1.3448          1.3470
          1.3493          1.3514          1.3536          1.3557          1.3577          1.3598          1.3619
          1.3639          1.3659          1.3680          1.3700          1.3720          1.3740          1.3761
          1.3780          1.3800          1.3819          1.3839          1.3858          1.3878          1.3900
          1.3922          1.3945          1.3967          1.3990          1.4012          1.4034          1.4056
          1.4078          1.4099          1.4121          1.4142          1.4163          1.4183          1.4204
          1.4224          1.4244          1.4264          1.4284          1.4304          1.4324          1.4344
          1.4364          1.4383          1.4403          1.4423          1.4444          1.4464          1.4484
          1.4504          1.4525          1.4545          1.4565          1.4586          1.4607          1.4627
          1.4648          1.4669          1.4690          1.4711          1.4732          1.4754          1.4775
          1.4796          1.4818          1.4840          1.4861          1.4883          1.4905          1.4928
          1.4951          1.4975          1.4999          1.5023          1.5047          1.5072          1.5096
          1.5121          1.5146          1.5171          1.5196          1.5222          1.5247          1.5273
          1.5299          1.5325          1.5352          1.5378          1.5405          1.5432          1.5459
          1.5487          1.5514          1.5542          1.5570          1.5598          1.5627          1.5656
          1.5685          1.5714          1.5744          1.5774          1.5804          1.5834          0.8113
          0.8236          0.8351          0.8463          0.8570          0.8672          0.8774          0.8876
          0.8977          0.9076          0.9174          0.9271          0.9366          0.9445          0.9522
          0.9599          0.9674          0.9747          0.9819          0.9890          0.9960          1.0028
          1.0095          1.0162          1.0227          1.0291          1.0354          1.0416          1.0476
          1.0536          1.0595          1.0654          1.0711          1.0768          1.0824          1.0880
          1.0935          1.0989          1.1042          1.1095          1.1146          1.1198          1.1249
          1.1300          1.1351          1.1401          1.1449          1.1498          1.1546          1.1594
          1.1641          1.1687          1.1734          1.1780          1.1827          1.1872          1.1917
          1.1962          1.2006          1.2050          1.2094          1.2138          1.2182          1.2226
          1.2270          1.2314          1.2358          1.2403          1.2448          1.2493          1.2540
          1.2586          1.2633          1.2679          1.2726          1.2773          1.2821          1.2868
          1.2915          1.2962          1.3008          1.3042          1.3072          1.3102          1.3132
          1.3161          1.3189          1.3216          1.3243          1.3270          1.3296          1.3321
          1.3347          1.3371          1.3395          1.3418          1.3441          1.3463          1.3485
          1.3506          1.3526          1.3547          1.3569          1.3591          1.3612          1.3634
          1.3656          1.3677          1.3699          1.3720          1.3742          1.3764          1.3785
          1.3807          1.3829          1.3851          1.3873          1.3895          1.3917          1.3939
          1.3961          1.3984          1.4006          1.4028          1.4049          1.4071          1.4093
          1.4114          1.4136          1.4157          1.4178          1.4199          1.4220          1.4241
          1.4261          1.4282          1.4302          1.4323          1.4343          1.4364          1.4384
          1.4404          1.4425          1.4445          1.4465          1.4485          1.4505          1.4525
          1.4546          1.4566          1.4586          1.4607          1.4627          1.4648          1.4668
          1.4689          1.4710          1.4731          1.4752          1.4773          1.4794          1.4816
          1.4837          1.4858          1.4880          1.4902          1.4924          1.4948          1.4971
          1.4995          1.5019          1.5043          1.5067          1.5091          1.5116          1.5140
          1.5165          1.5190          1.5215          1.5241          1.5266          1.5292          1.5318
          1.5344          1.5370          1.5396          1.5423          1.5450          1.5477          1.5504
          1.5532          1.5559          1.5587          1.5616          1.5644          1.5673          1.5702
          1.5731          1.5761          1.5790          1.5822          0.8094          0.8210          0.8322
          0.8431          0.8539          0.8647          0.8751          0.8853          0.8954          0.9054
          0.9153          0.9251          0.9337          0.9418          0.9498          0.9575          0.9650
          0.9724          0.9796          0.9866          0.9936          1.0005          1.0072          1.0139
          1.0204          1.0268          1.0331          1.0393          1.0453          1.0513          1.0573
          1.0631          1.0689          1.0745          1.0801          1.0857          1.0912          1.0966
          1.1018          1.1071          1.1122          1.1174          1.1225          1.1276          1.1326
          1.1375          1.1424          1.1472          1.1520          1.1567          1.1614          1.1660
          1.1707          1.1753          1.1799          1.1844          1.1889          1.1933          1.1976
          1.2020          1.2064          1.2108          1.2152          1.2196          1.2239          1.2283
          1.2327          1.2371          1.2416          1.2461          1.2507          1.2553          1.2599
          1.2646          1.2693          1.2739          1.2787          1.2834          1.2881          1.2928
          1.2974          1.3007          1.3039          1.3072          1.3103          1.3134          1.3165
          1.3194          1.3223          1.3252          1.3280          1.3307          1.3334          1.3363
          1.3387          1.3411          1.3434          1.3457          1.3480          1.3502          1.3524
          1.3546          1.3568          1.3589          1.3611          1.3632          1.3654          1.3675
          1.3696          1.3718          1.3739          1.3761          1.3782          1.3804          1.3826
          1.3847          1.3869          1.3891          1.3913          1.3935          1.3957          1.3979
          1.4001          1.4022          1.4044          1.4066          1.4087          1.4108          1.4130
          1.4151          1.4172          1.4193          1.4213          1.4234          1.4255          1.4275
          1.4295          1.4316          1.4336          1.4356          1.4376          1.4396          1.4417
          1.4437          1.4457          1.4477          1.4498          1.4518          1.4538          1.4559
          1.4579          1.4600          1.4620          1.4641          1.4662          1.4682          1.4703
          1.4724          1.4745          1.4767          1.4788          1.4810          1.4831          1.4853
          1.4875          1.4897          1.4920          1.4944          1.4968          1.4991          1.5015
          1.5039          1.5062          1.5086          1.5111          1.5135          1.5159          1.5184
          1.5209          1.5234          1.5259          1.5284          1.5310          1.5335          1.5361
          1.5387          1.5414          1.5440          1.5467          1.5494          1.5521          1.5548
          1.5576          1.5604          1.5632          1.5660          1.5689          1.5718          1.5747
          1.5776          1.5808          0.8110          0.8197          0.8308          0.8417          0.8525
          0.8631          0.8734          0.8836          0.8937          0.9037          0.9137          0.9229
          0.9314          0.9398          0.9478          0.9555          0.9630          0.9704          0.9776
          0.9846          0.9916          0.9985          1.0053          1.0119          1.0185          1.0248
          1.0311          1.0373          1.0434          1.0494          1.0553          1.0611          1.0669
          1.0726          1.0782          1.0837          1.0892          1.0945          1.0998          1.1050
          1.1102          1.1153          1.1204          1.1255          1.1305          1.1353          1.1402
          1.1450          1.1497          1.1544          1.1591          1.1637          1.1684          1.1730
          1.1775          1.1819          1.1863          1.1907          1.1951          1.1995          1.2038
          1.2082          1.2126          1.2169          1.2212          1.2255          1.2299          1.2343
          1.2387          1.2432          1.2477          1.2523          1.2569          1.2615          1.2661
          1.2708          1.2755          1.2802          1.2849          1.2895          1.2937          1.2973
          1.3007          1.3042          1.3075          1.3105          1.3136          1.3165          1.3194
          1.3222          1.3249          1.3276          1.3302          1.3328          1.3353          1.3378
          1.3402          1.3427          1.3450          1.3474          1.3497          1.3520          1.3543
          1.3565          1.3588          1.3610          1.3633          1.3655          1.3677          1.3700
          1.3722          1.3745          1.3767          1.3790          1.3812          1.3835          1.3858
          1.3880          1.3903          1.3926          1.3949          1.3972          1.3995          1.4017
          1.4040          1.4062          1.4085          1.4107          1.4129          1.4150          1.4170
          1.4191          1.4212          1.4232          1.4252          1.4272          1.4293          1.4313
          1.4333          1.4353          1.4373          1.4393          1.4413          1.4433          1.4453
          1.4473          1.4493          1.4514          1.4534          1.4554          1.4575          1.4595
          1.4616          1.4637          1.4657          1.4678          1.4699          1.4720          1.4741
          1.4762          1.4783          1.4804          1.4826          1.4847          1.4869          1.4891
          1.4914          1.4938          1.4961          1.4985          1.5008          1.5032          1.5056
          1.5080          1.5104          1.5129          1.5153          1.5178          1.5202          1.5227
          1.5251          1.5276          1.5302          1.5327          1.5352          1.5378          1.5404
          1.5430          1.5457          1.5483          1.5510          1.5537          1.5564          1.5592
          1.5619          1.5647          1.5676          1.5704          1.5733          1.5762          1.5794
          0.8003          0.8104          0.8210          0.8317          0.8423          0.8529          0.8633
          0.8735          0.8837          0.8938          0.9039          0.9132          0.9218          0.9302
          0.9383          0.9461          0.9537          0.9611          0.9684          0.9755          0.9826
          0.9895          0.9964          1.0031          1.0097          1.0162          1.0225          1.0287
          1.0349          1.0410          1.0469          1.0528          1.0586          1.0644          1.0700
          1.0756          1.0811          1.0865          1.0918          1.0971          1.1023          1.1075
          1.1127          1.1178          1.1228          1.1277          1.1326          1.1374          1.1421
          1.1469          1.1516          1.1562          1.1609          1.1655          1.1701          1.1745
          1.1789          1.1833          1.1878          1.1921          1.1965          1.2009          1.2052
          1.2096          1.2139          1.2182          1.2226          1.2270          1.2314          1.2359
          1.2405          1.2450          1.2496          1.2542          1.2588          1.2635          1.2682
          1.2729          1.2775          1.2821          1.2865          1.2905          1.2940          1.2974
          1.3008          1.3042          1.3074          1.3106          1.3138          1.3169          1.3199
          1.3228          1.3257          1.3285          1.3313          1.3340          1.3367          1.3394
          1.3422          1.3446          1.3469          1.3492          1.3514          1.3537          1.3560
          1.3582          1.3605          1.3627          1.3650          1.3672          1.3694          1.3717
          1.3739          1.3762          1.3785          1.3807          1.3830          1.3853          1.3876
          1.3899          1.3922          1.3945          1.3968          1.3991          1.4013          1.4036
          1.4058          1.4080          1.4102          1.4124          1.4146          1.4168          1.4190
          1.4212          1.4233          1.4254          1.4275          1.4297          1.4318          1.4338
          1.4358          1.4378          1.4398          1.4418          1.4438          1.4458          1.4478
          1.4498          1.4519          1.4539          1.4559          1.4580          1.4600          1.4621
          1.4642          1.4663          1.4683          1.4704          1.4725          1.4746          1.4767
          1.4789          1.4810          1.4831          1.4853          1.4875          1.4898          1.4922
          1.4945          1.4969          1.4992          1.5016          1.5040          1.5064          1.5088
          1.5113          1.5137          1.5162          1.5187          1.5212          1.5237          1.5262
          1.5288          1.5313          1.5339          1.5364          1.5390          1.5416          1.5443
          1.5469          1.5496          1.5523          1.5550          1.5577          1.5605          1.5633
          1.5661          1.5689          1.5718          1.5747          1.5779          0.7823          0.7912
          0.8003          0.8109          0.8215          0.8321          0.8426          0.8530          0.8633
          0.8735          0.8837          0.8938          0.9028          0.9113          0.9195          0.9275
          0.9352          0.9428          0.9502          0.9575          0.9647          0.9718          0.9788
          0.9857          0.9924          0.9991          1.0056          1.0120          1.0182          1.0244
          1.0306          1.0366          1.0425          1.0484          1.0541          1.0598          1.0655
          1.0710          1.0765          1.0819          1.0872          1.0925          1.0977          1.1029
          1.1080          1.1131          1.1181          1.1230          1.1279          1.1327          1.1374
          1.1422          1.1469          1.1516          1.1562          1.1608          1.1654          1.1699
          1.1743          1.1787          1.1832          1.1876          1.1920          1.1965          1.2009
          1.2053          1.2097          1.2141          1.2186          1.2231          1.2277          1.2323
          1.2369          1.2416          1.2463          1.2510          1.2557          1.2604          1.2651
          1.2697          1.2742          1.2787          1.2830          1.2870          1.2904          1.2938
          1.2971          1.3004          1.3037          1.3068          1.3099          1.3129          1.3158
          1.3186          1.3214          1.3242          1.3269          1.3296          1.3323          1.3350
          1.3375          1.3401          1.3425          1.3450          1.3475          1.3500          1.3525
          1.3550          1.3574          1.3598          1.3622          1.3646          1.3670          1.3694
          1.3718          1.3742          1.3766          1.3790          1.3814          1.3838          1.3863
          1.3889          1.3915          1.3939          1.3963          1.3986          1.4008          1.4031
          1.4053          1.4075          1.4098          1.4120          1.4142          1.4164          1.4186
          1.4207          1.4229          1.4251          1.4272          1.4293          1.4315          1.4336
          1.4357          1.4378          1.4399          1.4421          1.4442          1.4463          1.4484
          1.4506          1.4527          1.4549          1.4570          1.4591          1.4612          1.4633
          1.4654          1.4675          1.4696          1.4717          1.4739          1.4760          1.4782
          1.4803          1.4825          1.4847          1.4870          1.4894          1.4918          1.4941
          1.4965          1.4989          1.5013          1.5038          1.5062          1.5087          1.5112
          1.5137          1.5162          1.5187          1.5213          1.5238          1.5264          1.5290
          1.5316          1.5343          1.5369          1.5396          1.5423          1.5451          1.5478
          1.5505          1.5532          1.5560          1.5588          1.5616          1.5645          1.5673
          1.5702          1.5731          1.5763          0.7655          0.7754          0.7850          0.7942
          0.8036          0.8147          0.8253          0.8357          0.8460          0.8563          0.8666
          0.8767          0.8868          0.8952          0.9035          0.9116          0.9195          0.9273
          0.9349          0.9423          0.9496          0.9568          0.9639          0.9709          0.9778
          0.9846          0.9912          0.9977          1.0041          1.0104          1.0166          1.0228
          1.0288          1.0348          1.0406          1.0464          1.0522          1.0578          1.0634
          1.0689          1.0744          1.0797          1.0850          1.0903          1.0955          1.1006
          1.1058          1.1108          1.1158          1.1206          1.1255          1.1302          1.1350
          1.1398          1.1445          1.1491          1.1538          1.1583          1.1628          1.1673
          1.1718          1.1763          1.1807          1.1852          1.1897          1.1941          1.1986
          1.2031          1.2075          1.2121          1.2167          1.2213          1.2259          1.2306
          1.2353          1.2401          1.2448          1.2495          1.2542          1.2588          1.2634
          1.2679          1.2723          1.2767          1.2811          1.2847          1.2883          1.2918
          1.2953          1.2987          1.3018          1.3048          1.3077          1.3106          1.3134
          1.3162          1.3189          1.3216          1.3243          1.3269          1.3296          1.3321
          1.3347          1.3373          1.3399          1.3425          1.3451          1.3477          1.3502
          1.3528          1.3553          1.3579          1.3604          1.3630          1.3656          1.3682
          1.3707          1.3733          1.3759          1.3785          1.3811          1.3838          1.3864
          1.3889          1.3906          1.3931          1.3956          1.3981          1.4006          1.4030
          1.4055          1.4079          1.4101          1.4123          1.4145          1.4167          1.4189
          1.4211          1.4232          1.4254          1.4275          1.4297          1.4318          1.4339
          1.4361          1.4382          1.4404          1.4425          1.4447          1.4468          1.4490
          1.4511          1.4533          1.4555          1.4577          1.4599          1.4621          1.4643
          1.4665          1.4687          1.4709          1.4731          1.4754          1.4776          1.4799
          1.4821          1.4845          1.4869          1.4893          1.4917          1.4941          1.4965
          1.4990          1.5014          1.5039          1.5064          1.5089          1.5114          1.5139
          1.5165          1.5190          1.5216          1.5242          1.5268          1.5295          1.5321
          1.5348          1.5375          1.5402          1.5430          1.5458          1.5485          1.5514
          1.5542          1.5571          1.5600          1.5628          1.5657          1.5686          1.5716
          1.5747          0.7484          0.7586          0.7688          0.7787          0.7883          0.7978
          0.8078          0.8182          0.8285          0.8388          0.8491          0.8594          0.8694
          0.8791          0.8874          0.8956          0.9037          0.9116          0.9193          0.9269
          0.9343          0.9417          0.9489          0.9560          0.9630          0.9699          0.9767
          0.9833          0.9899          0.9962          1.0026          1.0088          1.0150          1.0210
          1.0270          1.0329          1.0387          1.0445          1.0502          1.0558          1.0613
          1.0668          1.0722          1.0775          1.0828          1.0880          1.0932          1.0984
          1.1035          1.1085          1.1134          1.1182          1.1230          1.1278          1.1326
          1.1373          1.1420          1.1466          1.1513          1.1558          1.1603          1.1648
          1.1693          1.1738          1.1784          1.1829          1.1874          1.1919          1.1964
          1.2010          1.2055          1.2102          1.2148          1.2195          1.2242          1.2290
          1.2337          1.2385          1.2432          1.2478          1.2524          1.2569          1.2614
          1.2658          1.2702          1.2745          1.2785          1.2820          1.2855          1.2890
          1.2923          1.2956          1.2987          1.3018          1.3048          1.3078          1.3108
          1.3137          1.3166          1.3195          1.3222          1.3250          1.3278          1.3306
          1.3334          1.3363          1.3393          1.3419          1.3445          1.3471          1.3497
          1.3523          1.3548          1.3574          1.3600          1.3626          1.3653          1.3679
          1.3705          1.3731          1.3758          1.3784          1.3811          1.3838          1.3860
          1.3870          1.3896          1.3921          1.3946          1.3971          1.3996          1.4021
          1.4046          1.4071          1.4095          1.4120          1.4144          1.4169          1.4193
          1.4215          1.4236          1.4258          1.4280          1.4301          1.4323          1.4344
          1.4366          1.4387          1.4409          1.4431          1.4453          1.4475          1.4496
          1.4518          1.4540          1.4563          1.4585          1.4607          1.4629          1.4652
          1.4674          1.4697          1.4719          1.4742          1.4765          1.4788          1.4811
          1.4837          1.4862          1.4888          1.4914          1.4940          1.4965          1.4990
          1.5015          1.5040          1.5065          1.5090          1.5116          1.5141          1.5167
          1.5193          1.5219          1.5246          1.5272          1.5299          1.5326          1.5353
          1.5381          1.5409          1.5436          1.5465          1.5493          1.5522          1.5550
          1.5580          1.5609          1.5639          1.5669          1.5699          1.5729          0.7313
          0.7418          0.7519          0.7622          0.7724          0.7821          0.7916          0.8009
          0.8110          0.8212          0.8315          0.8418          0.8520          0.8619          0.8712
          0.8795          0.8877          0.8957          0.9036          0.9114          0.9189          0.9264
          0.9337          0.9410          0.9481          0.9551          0.9620          0.9688          0.9754
          0.9820          0.9884          0.9947          1.0010          1.0072          1.0132          1.0193
          1.0252          1.0310          1.0368          1.0425          1.0482          1.0537          1.0593
          1.0646          1.0700          1.0753          1.0806          1.0858          1.0910          1.0961
          1.1012          1.1061          1.1110          1.1158          1.1207          1.1254          1.1302
          1.1349          1.1395          1.1442          1.1488          1.1533          1.1579          1.1624
          1.1670          1.1715          1.1761          1.1806          1.1852          1.1898          1.1943
          1.1990          1.2036          1.2083          1.2130          1.2178          1.2226          1.2273
          1.2320          1.2367          1.2412          1.2458          1.2503          1.2548          1.2594
          1.2640          1.2685          1.2725          1.2765          1.2803          1.2841          1.2873
          1.2902          1.2931          1.2961          1.2991          1.3021          1.3050          1.3079
          1.3107          1.3135          1.3163          1.3191          1.3220          1.3248          1.3276
          1.3305          1.3333          1.3361          1.3388          1.3416          1.3443          1.3470
          1.3498          1.3525          1.3553          1.3580          1.3608          1.3636          1.3663
          1.3691          1.3719          1.3747          1.3775          1.3802          1.3827          1.3833
          1.3858          1.3884          1.3909          1.3935          1.3961          1.3986          1.4011
          1.4036          1.4061          1.4085          1.4110          1.4135          1.4160          1.4184
          1.4208          1.4231          1.4255          1.4279          1.4303          1.4326          1.4349
          1.4371          1.4393          1.4415          1.4437          1.4459          1.4481          1.4503
          1.4526          1.4548          1.4571          1.4593          1.4616          1.4639          1.4661
          1.4684          1.4707          1.4730          1.4753          1.4776          1.4802          1.4827
          1.4853          1.4879          1.4906          1.4932          1.4959          1.4985          1.5012
          1.5039          1.5066          1.5092          1.5117          1.5144          1.5170          1.5196
          1.5223          1.5250          1.5277          1.5304          1.5331          1.5359          1.5387
          1.5415          1.5443          1.5472          1.5501          1.5530          1.5559          1.5589
          1.5619          1.5649          1.5679          1.5711          0.7146          0.7252          0.7358
          0.7459          0.7560          0.7662          0.7761          0.7855          0.7948          0.8039
          0.8145          0.8248          0.8350          0.8451          0.8550          0.8639          0.8721
          0.8803          0.8883          0.8962          0.9039          0.9115          0.9190          0.9263
          0.9335          0.9407          0.9477          0.9546          0.9614          0.9680          0.9746
          0.9810          0.9874          0.9936          0.9998          1.0059          1.0119          1.0179
          1.0238          1.0296          1.0353          1.0410          1.0466          1.0521          1.0575
          1.0629          1.0682          1.0735          1.0788          1.0840          1.0891          1.0942
          1.0992          1.1041          1.1090          1.1138          1.1186          1.1233          1.1281
          1.1327          1.1374          1.1421          1.1467          1.1513          1.1559          1.1605
          1.1651          1.1696          1.1742          1.1788          1.1834          1.1880          1.1927
          1.1974          1.2021          1.2068          1.2116          1.2163          1.2211          1.2258
          1.2304          1.2352          1.2399          1.2445          1.2491          1.2537          1.2582
          1.2626          1.2667          1.2707          1.2740          1.2779          1.2815          1.2851
          1.2886          1.2921          1.2955          1.2983          1.3010          1.3037          1.3064
          1.3091          1.3118          1.3146          1.3174          1.3203          1.3231          1.3259
          1.3288          1.3316          1.3344          1.3371          1.3399          1.3427          1.3454
          1.3482          1.3511          1.3539          1.3567          1.3595          1.3622          1.3651
          1.3679          1.3707          1.3735          1.3763          1.3790          1.3801          1.3827
          1.3854          1.3880          1.3906          1.3930          1.3954          1.3978          1.4002
          1.4026          1.4052          1.4077          1.4102          1.4126          1.4151          1.4175
          1.4199          1.4223          1.4247          1.4271          1.4295          1.4319          1.4344
          1.4368          1.4392          1.4416          1.4440          1.4465          1.4489          1.4512
          1.4535          1.4557          1.4580          1.4603          1.4626          1.4649          1.4672
          1.4695          1.4719          1.4742          1.4767          1.4793          1.4819          1.4845
          1.4872          1.4898          1.4925          1.4952          1.4979          1.5006          1.5034
          1.5061          1.5089          1.5117          1.5145          1.5173          1.5200          1.5227
          1.5254          1.5281          1.5309          1.5337          1.5365          1.5393          1.5422
          1.5451          1.5480          1.5509          1.5538          1.5568          1.5598          1.5629
          1.5659          1.5692          0.6984          0.7090          0.7196          0.7301          0.7403
          0.7502          0.7603          0.7703          0.7798          0.7892          0.7984          0.8083
          0.8185          0.8287          0.8387          0.8487          0.8570          0.8653          0.8734
          0.8814          0.8893          0.8970          0.9046          0.9120          0.9193          0.9265
          0.9337          0.9407          0.9476          0.9544          0.9611          0.9676          0.9740
          0.9804          0.9866          0.9928          0.9990          1.0050          1.0110          1.0169
          1.0227          1.0285          1.0341          1.0397          1.0452          1.0507          1.0561
          1.0614          1.0668          1.0721          1.0773          1.0825          1.0876          1.0927
          1.0976          1.1025          1.1073          1.1121          1.1168          1.1216          1.1263
          1.1310          1.1357          1.1404          1.1450          1.1497          1.1543          1.1589
          1.1635          1.1680          1.1728          1.1776          1.1823          1.1871          1.1919
          1.1967          1.2015          1.2063          1.2111          1.2159          1.2206          1.2254
          1.2300          1.2346          1.2392          1.2437          1.2482          1.2526          1.2569
          1.2611          1.2652          1.2691          1.2730          1.2769          1.2799          1.2829
          1.2858          1.2894          1.2928          1.2961          1.2994          1.3027          1.3059
          1.3086          1.3114          1.3141          1.3168          1.3195          1.3222          1.3250
          1.3277          1.3304          1.3331          1.3358          1.3385          1.3412          1.3441
          1.3469          1.3497          1.3526          1.3554          1.3582          1.3611          1.3639
          1.3668          1.3696          1.3723          1.3751          1.3771          1.3798          1.3825
          1.3852          1.3879          1.3905          1.3931          1.3958          1.3984          1.4010
          1.4034          1.4058          1.4082          1.4105          1.4129          1.4152          1.4176
          1.4199          1.4223          1.4246          1.4270          1.4293          1.4317          1.4340
          1.4364          1.4388          1.4412          1.4437          1.4462          1.4487          1.4512
          1.4537          1.4562          1.4587          1.4612          1.4637          1.4661          1.4684
          1.4708          1.4732          1.4758          1.4785          1.4811          1.4838          1.4865
          1.4892          1.4919          1.4946          1.4974          1.5001          1.5029          1.5057
          1.5085          1.5114          1.5142          1.5171          1.5200          1.5229          1.5258
          1.5287          1.5315          1.5343          1.5371          1.5400          1.5429          1.5458
          1.5488          1.5518          1.5548          1.5578          1.5608          1.5639          1.5673
          0.6825          0.6932          0.7038          0.7142          0.7248          0.7350          0.7449
          0.7548          0.7648          0.7744          0.7839          0.7932          0.8022          0.8126
          0.8227          0.8327          0.8422          0.8505          0.8587          0.8668          0.8748
          0.8826          0.8903          0.8978          0.9053          0.9126          0.9198          0.9269
          0.9339          0.9408          0.9476          0.9543          0.9608          0.9672          0.9736
          0.9799          0.9861          0.9922          0.9983          1.0043          1.0103          1.0161
          1.0218          1.0275          1.0331          1.0386          1.0441          1.0495          1.0549
          1.0603          1.0656          1.0709          1.0761          1.0812          1.0863          1.0913
          1.0961          1.1009          1.1059          1.1108          1.1157          1.1206          1.1254
          1.1302          1.1350          1.1398          1.1445          1.1493          1.1540          1.1587
          1.1635          1.1683          1.1731          1.1777          1.1824          1.1872          1.1919
          1.1967          1.2015          1.2062          1.2110          1.2157          1.2203          1.2250
          1.2295          1.2341          1.2385          1.2429          1.2472          1.2515          1.2557
          1.2598          1.2638          1.2676          1.2712          1.2750          1.2788          1.2825
          1.2854          1.2883          1.2911          1.2940          1.2969          1.3002          1.3035
          1.3068          1.3101          1.3136          1.3164          1.3191          1.3219          1.3246
          1.3273          1.3301          1.3328          1.3356          1.3384          1.3411          1.3439
          1.3467          1.3494          1.3522          1.3550          1.3578          1.3606          1.3634
          1.3661          1.3689          1.3716          1.3744          1.3770          1.3797          1.3824
          1.3851          1.3878          1.3905          1.3931          1.3957          1.3983          1.4009
          1.4035          1.4061          1.4086          1.4112          1.4137          1.4161          1.4185
          1.4208          1.4232          1.4256          1.4280          1.4304          1.4328          1.4352
          1.4376          1.4400          1.4425          1.4449          1.4474          1.4498          1.4523
          1.4547          1.4572          1.4597          1.4622          1.4647          1.4672          1.4698
          1.4724          1.4752          1.4778          1.4805          1.4831          1.4858          1.4885
          1.4913          1.4941          1.4968          1.4997          1.5025          1.5053          1.5082
          1.5110          1.5139          1.5169          1.5198          1.5228          1.5258          1.5288
          1.5318          1.5349          1.5378          1.5408          1.5437          1.5467          1.5497
          1.5527          1.5557          1.5588          1.5619          1.5653          0.6666          0.6775
          0.6883          0.6989          0.7093          0.7197          0.7300          0.7399          0.7497
          0.7597          0.7694          0.7789          0.7882          0.7973          0.8070          0.8170
          0.8268          0.8359          0.8442          0.8524          0.8605          0.8684          0.8762
          0.8838          0.8913          0.8987          0.9061          0.9133          0.9204          0.9275
          0.9344          0.9411          0.9478          0.9543          0.9607          0.9671          0.9734
          0.9796          0.9858          0.9919          0.9979          1.0039          1.0097          1.0154
          1.0209          1.0267          1.0324          1.0381          1.0437          1.0493          1.0548
          1.0602          1.0656          1.0709          1.0762          1.0814          1.0864          1.0914
          1.0964          1.1014          1.1063          1.1112          1.1161          1.1209          1.1258
          1.1305          1.1352          1.1400          1.1447          1.1495          1.1542          1.1590
          1.1638          1.1686          1.1733          1.1779          1.1825          1.1872          1.1920
          1.1967          1.2014          1.2061          1.2107          1.2153          1.2199          1.2244
          1.2289          1.2333          1.2376          1.2419          1.2461          1.2502          1.2543
          1.2583          1.2622          1.2661          1.2700          1.2735          1.2769          1.2806
          1.2842          1.2879          1.2908          1.2937          1.2965          1.2994          1.3023
          1.3052          1.3081          1.3110          1.3143          1.3176          1.3209          1.3243
          1.3271          1.3299          1.3327          1.3355          1.3383          1.3411          1.3439
          1.3468          1.3496          1.3524          1.3552          1.3580          1.3608          1.3636
          1.3664          1.3692          1.3721          1.3749          1.3777          1.3805          1.3832
          1.3858          1.3883          1.3909          1.3933          1.3958          1.3984          1.4010
          1.4036          1.4061          1.4087          1.4113          1.4138          1.4164          1.4189
          1.4215          1.4241          1.4267          1.4291          1.4315          1.4340          1.4364
          1.4389          1.4413          1.4438          1.4463          1.4488          1.4512          1.4538
          1.4563          1.4588          1.4613          1.4639          1.4664          1.4691          1.4718
          1.4746          1.4773          1.4801          1.4829          1.4857          1.4884          1.4911
          1.4939          1.4967          1.4995          1.5023          1.5051          1.5080          1.5109
          1.5138          1.5167          1.5197          1.5227          1.5257          1.5288          1.5319
          1.5350          1.5381          1.5413          1.5444          1.5475          1.5506          1.5536
          1.5567          1.5599          1.5632          0.6509          0.6620          0.6729          0.6837
          0.6943          0.7047          0.7151          0.7254          0.7353          0.7451          0.7549
          0.7648          0.7742          0.7835          0.7926          0.8016          0.8116          0.8214
          0.8298          0.8382          0.8463          0.8543          0.8622          0.8700          0.8776
          0.8851          0.8926          0.8999          0.9071          0.9143          0.9213          0.9282
          0.9349          0.9414          0.9481          0.9548          0.9613          0.9678          0.9742
          0.9805          0.9868          0.9929          0.9990          1.0049          1.0108          1.0166
          1.0224          1.0281          1.0338          1.0394          1.0449          1.0504          1.0559
          1.0612          1.0666          1.0718          1.0770          1.0821          1.0870          1.0920
          1.0970          1.1019          1.1068          1.1117          1.1166          1.1214          1.1262
          1.1308          1.1355          1.1403          1.1450          1.1498          1.1546          1.1594
          1.1642          1.1690          1.1735          1.1780          1.1826          1.1872          1.1919
          1.1966          1.2012          1.2058          1.2103          1.2148          1.2193          1.2237
          1.2280          1.2323          1.2365          1.2407          1.2447          1.2488          1.2527
          1.2567          1.2606          1.2645          1.2684          1.2722          1.2760          1.2792
          1.2825          1.2861          1.2898          1.2933          1.2962          1.2991          1.3020
          1.3050          1.3079          1.3108          1.3138          1.3167          1.3196          1.3226
          1.3255          1.3288          1.3322          1.3356          1.3384          1.3413          1.3442
          1.3470          1.3499          1.3527          1.3556          1.3584          1.3612          1.3641
          1.3670          1.3698          1.3727          1.3755          1.3783          1.3811          1.3839
          1.3866          1.3893          1.3919          1.3945          1.3971          1.3995          1.4020
          1.4045          1.4069          1.4094          1.4119          1.4143          1.4168          1.4193
          1.4219          1.4245          1.4272          1.4298          1.4324          1.4350          1.4377
          1.4402          1.4427          1.4453          1.4478          1.4503          1.4528          1.4554
          1.4579          1.4605          1.4631          1.4657          1.4685          1.4713          1.4741
          1.4769          1.4797          1.4825          1.4854          1.4882          1.4911          1.4939
          1.4967          1.4996          1.5024          1.5053          1.5082          1.5111          1.5141
          1.5170          1.5200          1.5230          1.5260          1.5291          1.5322          1.5353
          1.5384          1.5416          1.5448          1.5480          1.5513          1.5546          1.5578
          1.5610          0.6353          0.6466          0.6577          0.6686          0.6794          0.6900
          0.7004          0.7107          0.7210          0.7310          0.7408          0.7505          0.7603
          0.7697          0.7790          0.7882          0.7971          0.8065          0.8156          0.8240
          0.8323          0.8404          0.8484          0.8562          0.8641          0.8719          0.8797
          0.8873          0.8948          0.9022          0.9095          0.9166          0.9236          0.9305
          0.9373          0.9440          0.9506          0.9572          0.9636          0.9700          0.9763
          0.9825          0.9887          0.9947          1.0007          1.0066          1.0124          1.0182
          1.0239          1.0295          1.0351          1.0407          1.0461          1.0516          1.0569
          1.0622          1.0675          1.0727          1.0778          1.0827          1.0876          1.0926
          1.0976          1.1025          1.1074          1.1123          1.1171          1.1220          1.1266
          1.1312          1.1359          1.1407          1.1455          1.1502          1.1550          1.1598
          1.1646          1.1691          1.1736          1.1781          1.1826          1.1871          1.1917
          1.1963          1.2008          1.2053          1.2097          1.2141          1.2185          1.2227
          1.2270          1.2312          1.2353          1.2395          1.2433          1.2472          1.2511
          1.2551          1.2590          1.2628          1.2667          1.2705          1.2744          1.2782
          1.2818          1.2850          1.2881          1.2918          1.2955          1.2990          1.3020
          1.3049          1.3079          1.3108          1.3138          1.3168          1.3198          1.3228
          1.3258          1.3288          1.3318          1.3348          1.3378          1.3408          1.3439
          1.3474          1.3503          1.3532          1.3560          1.3589          1.3618          1.3647
          1.3676          1.3705          1.3733          1.3762          1.3790          1.3818          1.3845
          1.3873          1.3900          1.3927          1.3954          1.3980          1.4006          1.4032
          1.4058          1.4083          1.4108          1.4133          1.4158          1.4183          1.4208
          1.4233          1.4258          1.4284          1.4309          1.4335          1.4360          1.4386
          1.4412          1.4438          1.4466          1.4493          1.4520          1.4545          1.4571
          1.4597          1.4624          1.4652          1.4680          1.4708          1.4736          1.4764
          1.4793          1.4821          1.4850          1.4879          1.4908          1.4938          1.4967
          1.4997          1.5026          1.5055          1.5085          1.5114          1.5144          1.5174
          1.5204          1.5235          1.5265          1.5296          1.5328          1.5359          1.5391
          1.5423          1.5455          1.5488          1.5521          1.5554          1.5588          0.6199
          0.6312          0.6426          0.6537          0.6646          0.6753          0.6859          0.6964
          0.7067          0.7170          0.7269          0.7367          0.7464          0.7560          0.7655
          0.7748          0.7839          0.7930          0.8019          0.8106          0.8193          0.8278
          0.8361          0.8443          0.8525          0.8604          0.8682          0.8758          0.8834
          0.8908          0.8983          0.9055          0.9126          0.9195          0.9264          0.9332
          0.9399          0.9466          0.9531          0.9595          0.9659          0.9721          0.9783
          0.9845          0.9905          0.9965          1.0024          1.0082          1.0140          1.0197
          1.0253          1.0309          1.0364          1.0419          1.0473          1.0527          1.0580
          1.0633          1.0684          1.0735          1.0786          1.0835          1.0883          1.0933
          1.0982          1.1031          1.1080          1.1129          1.1177          1.1224          1.1270
          1.1316          1.1363          1.1411          1.1459          1.1507          1.1554          1.1602
          1.1647          1.1692          1.1737          1.1781          1.1825          1.1869          1.1914
          1.1958          1.2003          1.2047          1.2090          1.2133          1.2175          1.2217
          1.2258          1.2300          1.2341          1.2381          1.2422          1.2460          1.2496
          1.2535          1.2573          1.2612          1.2651          1.2689          1.2728          1.2767
          1.2805          1.2844          1.2878          1.2910          1.2943          1.2978          1.3016
          1.3050          1.3080          1.3110          1.3140          1.3170          1.3200          1.3231
          1.3261          1.3292          1.3322          1.3353          1.3384          1.3414          1.3445
          1.3475          1.3506          1.3536          1.3566          1.3596          1.3625          1.3654
          1.3683          1.3712          1.3740          1.3769          1.3797          1.3825          1.3853
          1.3880          1.3908          1.3935          1.3962          1.3989          1.4015          1.4042
          1.4068          1.4095          1.4121          1.4148          1.4174          1.4199          1.4224
          1.4250          1.4275          1.4301          1.4327          1.4353          1.4379          1.4405
          1.4431          1.4458          1.4484          1.4511          1.4537          1.4564          1.4591
          1.4618          1.4646          1.4675          1.4703          1.4732          1.4760          1.4789
          1.4818          1.4848          1.4877          1.4907          1.4936          1.4966          1.4996
          1.5027          1.5057          1.5088          1.5118          1.5148          1.5178          1.5209
          1.5240          1.5271          1.5303          1.5334          1.5366          1.5399          1.5431
          1.5464          1.5497          1.5531          1.5566          0.6045          0.6162          0.6276
          0.6390          0.6501          0.6610          0.6718          0.6824          0.6928          0.7031
          0.7133          0.7232          0.7331          0.7428          0.7525          0.7620          0.7714
          0.7805          0.7896          0.7985          0.8073          0.8159          0.8243          0.8326
          0.8408          0.8489          0.8568          0.8646          0.8722          0.8797          0.8871
          0.8945          0.9017          0.9087          0.9157          0.9225          0.9293          0.9360
          0.9427          0.9492          0.9556          0.9619          0.9682          0.9743          0.9805
          0.9866          0.9925          0.9984          1.0042          1.0100          1.0157          1.0213
          1.0269          1.0324          1.0379          1.0433          1.0486          1.0539          1.0592
          1.0644          1.0695          1.0745          1.0794          1.0843          1.0892          1.0941
          1.0990          1.1039          1.1088          1.1136          1.1184          1.1230          1.1276
          1.1322          1.1369          1.1417          1.1464          1.1511          1.1559          1.1604
          1.1649          1.1693          1.1737          1.1780          1.1824          1.1866          1.1909
          1.1953          1.1996          1.2039          1.2082          1.2123          1.2165          1.2206
          1.2247          1.2288          1.2328          1.2369          1.2409          1.2449          1.2489
          1.2523          1.2559          1.2598          1.2637          1.2676          1.2715          1.2754
          1.2793          1.2832          1.2871          1.2909          1.2942          1.2974          1.3007
          1.3043          1.3081          1.3113          1.3144          1.3174          1.3205          1.3236
          1.3267          1.3298          1.3329          1.3360          1.3391          1.3422          1.3453
          1.3484          1.3514          1.3545          1.3576          1.3606          1.3636          1.3664
          1.3691          1.3720          1.3749          1.3777          1.3805          1.3833          1.3861
          1.3889          1.3916          1.3944          1.3971          1.3999          1.4026          1.4053
          1.4080          1.4107          1.4133          1.4160          1.4187          1.4215          1.4242
          1.4268          1.4294          1.4320          1.4346          1.4373          1.4399          1.4426
          1.4452          1.4479          1.4506          1.4533          1.4560          1.4588          1.4615
          1.4643          1.4671          1.4700          1.4729          1.4758          1.4787          1.4816
          1.4846          1.4875          1.4905          1.4935          1.4966          1.4996          1.5027
          1.5058          1.5089          1.5121          1.5152          1.5183          1.5214          1.5246
          1.5277          1.5309          1.5341          1.5374          1.5407          1.5440          1.5473
          1.5507          1.5542          0.5890          0.6013          0.6132          0.6247          0.6360
          0.6471          0.6580          0.6687          0.6793          0.6898          0.7001          0.7104
          0.7204          0.7303          0.7400          0.7496          0.7591          0.7684          0.7775
          0.7865          0.7954          0.8042          0.8127          0.8211          0.8294          0.8375
          0.8457          0.8535          0.8612          0.8688          0.8762          0.8835          0.8910
          0.8982          0.9052          0.9121          0.9190          0.9257          0.9324          0.9391
          0.9455          0.9519          0.9582          0.9644          0.9706          0.9767          0.9828
          0.9888          0.9947          1.0005          1.0062          1.0119          1.0175          1.0231
          1.0286          1.0340          1.0394          1.0448          1.0501          1.0554          1.0605
          1.0656          1.0707          1.0756          1.0805          1.0853          1.0902          1.0951
          1.1000          1.1048          1.1097          1.1145          1.1191          1.1237          1.1283
          1.1329          1.1376          1.1423          1.1470          1.1517          1.1562          1.1607
          1.1650          1.1694          1.1737          1.1780          1.1822          1.1864          1.1905
          1.1948          1.1990          1.2032          1.2073          1.2115          1.2156          1.2197
          1.2237          1.2277          1.2318          1.2358          1.2397          1.2437          1.2477
          1.2518          1.2556          1.2589          1.2625          1.2665          1.2704          1.2744
          1.2784          1.2823          1.2863          1.2903          1.2943          1.2976          1.3009
          1.3042          1.3076          1.3113          1.3150          1.3181          1.3212          1.3244
          1.3275          1.3307          1.3338          1.3369          1.3401          1.3432          1.3463
          1.3494          1.3525          1.3556          1.3587          1.3618          1.3648          1.3676
          1.3704          1.3732          1.3759          1.3787          1.3815          1.3843          1.3871
          1.3898          1.3926          1.3954          1.3982          1.4010          1.4038          1.4065
          1.4092          1.4120          1.4147          1.4174          1.4202          1.4229          1.4257
          1.4285          1.4313          1.4340          1.4367          1.4394          1.4421          1.4448
          1.4475          1.4502          1.4529          1.4557          1.4585          1.4613          1.4642
          1.4670          1.4698          1.4727          1.4756          1.4786          1.4815          1.4845
          1.4875          1.4905          1.4935          1.4966          1.4997          1.5028          1.5060
          1.5091          1.5123          1.5155          1.5188          1.5220          1.5252          1.5284
          1.5317          1.5349          1.5382          1.5415          1.5449          1.5483          1.5519
          0.5752          0.5871          0.5988          0.6097          0.6209          0.6317          0.6428
          0.6547          0.6657          0.6762          0.6867          0.6970          0.7074          0.7174
          0.7272          0.7369          0.7464          0.7560          0.7652          0.7743          0.7832
          0.7920          0.8009          0.8093          0.8177          0.8259          0.8340          0.8421
          0.8500          0.8576          0.8651          0.8725          0.8798          0.8872          0.8944
          0.9014          0.9083          0.9151          0.9218          0.9285          0.9351          0.9416
          0.9480          0.9542          0.9605          0.9666          0.9727          0.9788          0.9848
          0.9907          0.9964          1.0022          1.0078          1.0135          1.0190          1.0245
          1.0300          1.0354          1.0407          1.0460          1.0513          1.0564          1.0615
          1.0666          1.0716          1.0764          1.0813          1.0861          1.0909          1.0958
          1.1007          1.1056          1.1104          1.1150          1.1196          1.1242          1.1287
          1.1333          1.1380          1.1427          1.1473          1.1519          1.1563          1.1606
          1.1649          1.1692          1.1734          1.1776          1.1817          1.1858          1.1899
          1.1939          1.1980          1.2022          1.2065          1.2107          1.2148          1.2189
          1.2225          1.2265          1.2305          1.2345          1.2386          1.2426          1.2466
          1.2507          1.2548          1.2589          1.2623          1.2656          1.2694          1.2734
          1.2774          1.2815          1.2855          1.2895          1.2935          1.2975          1.3012
          1.3046          1.3080          1.3114          1.3149          1.3187          1.3220          1.3252
          1.3284          1.3316          1.3348          1.3379          1.3411          1.3442          1.3474
          1.3505          1.3537          1.3567          1.3598          1.3629          1.3659          1.3689
          1.3717          1.3745          1.3772          1.3799          1.3827          1.3854          1.3881
          1.3909          1.3937          1.3965          1.3993          1.4021          1.4049          1.4077
          1.4106          1.4134          1.4161          1.4189          1.4217          1.4245          1.4273
          1.4301          1.4329          1.4358          1.4386          1.4415          1.4443          1.4471
          1.4498          1.4526          1.4554          1.4583          1.4611          1.4640          1.4669
          1.4697          1.4726          1.4756          1.4785          1.4815          1.4845          1.4875
          1.4906          1.4936          1.4967          1.4999          1.5030          1.5062          1.5093
          1.5126          1.5158          1.5191          1.5224          1.5258          1.5291          1.5324
          1.5357          1.5391          1.5424          1.5458          1.5494          0.5589          0.5709
          0.5828          0.5951          0.6063          0.6175          0.6298          0.6418          0.6536
          0.6642          0.6748          0.6853          0.6957          0.7061          0.7160          0.7257
          0.7353          0.7449          0.7544          0.7635          0.7725          0.7814          0.7902
          0.7990          0.8074          0.8156          0.8238          0.8318          0.8399          0.8477
          0.8553          0.8627          0.8700          0.8774          0.8847          0.8919          0.8989
          0.9057          0.9125          0.9192          0.9259          0.9324          0.9389          0.9452
          0.9515          0.9577          0.9638          0.9699          0.9760          0.9819          0.9878
          0.9935          0.9993          1.0049          1.0105          1.0160          1.0215          1.0270
          1.0324          1.0377          1.0430          1.0482          1.0533          1.0584          1.0635
          1.0685          1.0733          1.0782          1.0830          1.0878          1.0926          1.0975
          1.1023          1.1072          1.1118          1.1164          1.1209          1.1255          1.1300
          1.1345          1.1392          1.1438          1.1483          1.1527          1.1570          1.1612
          1.1654          1.1696          1.1737          1.1778          1.1819          1.1858          1.1897
          1.1938          1.1980          1.2022          1.2064          1.2105          1.2146          1.2187
          1.2229          1.2262          1.2301          1.2341          1.2382          1.2423          1.2463
          1.2504          1.2545          1.2586          1.2629          1.2663          1.2698          1.2732
          1.2773          1.2813          1.2854          1.2895          1.2935          1.2976          1.3018
          1.3056          1.3090          1.3125          1.3160          1.3195          1.3230          1.3266
          1.3298          1.3330          1.3362          1.3394          1.3426          1.3458          1.3489
          1.3521          1.3552          1.3583          1.3613          1.3643          1.3673          1.3703
          1.3733          1.3760          1.3788          1.3816          1.3843          1.3870          1.3898
          1.3925          1.3952          1.3979          1.4007          1.4036          1.4064          1.4093
          1.4122          1.4150          1.4179          1.4207          1.4235          1.4264          1.4292
          1.4321          1.4349          1.4378          1.4407          1.4436          1.4465          1.4495
          1.4525          1.4554          1.4582          1.4611          1.4640          1.4669          1.4698
          1.4727          1.4757          1.4787          1.4816          1.4847          1.4877          1.4908
          1.4939          1.4970          1.5002          1.5034          1.5066          1.5098          1.5130
          1.5163          1.5196          1.5229          1.5263          1.5297          1.5332          1.5366
          1.5400          1.5434          1.5470          0.5443          0.5584          0.5720          0.5843
          0.5963          0.6089          0.6213          0.6335          0.6455          0.6565          0.6672
          0.6777          0.6882          0.6987          0.7088          0.7186          0.7282          0.7378
          0.7473          0.7566          0.7657          0.7746          0.7834          0.7922          0.8007
          0.8090          0.8172          0.8252          0.8333          0.8412          0.8489          0.8563
          0.8637          0.8710          0.8784          0.8856          0.8927          0.8996          0.9063
          0.9130          0.9197          0.9264          0.9329          0.9392          0.9455          0.9517
          0.9579          0.9640          0.9701          0.9761          0.9820          0.9877          0.9935
          0.9991          1.0048          1.0103          1.0158          1.0213          1.0267          1.0320
          1.0373          1.0425          1.0477          1.0528          1.0579          1.0629          1.0678
          1.0726          1.0775          1.0823          1.0870          1.0918          1.0966          1.1015
          1.1062          1.1107          1.1153          1.1198          1.1243          1.1288          1.1333
          1.1379          1.1425          1.1468          1.1511          1.1553          1.1595          1.1637
          1.1678          1.1717          1.1755          1.1794          1.1833          1.1874          1.1916
          1.1957          1.1999          1.2040          1.2081          1.2122          1.2163          1.2203
          1.2244          1.2284          1.2319          1.2356          1.2397          1.2438          1.2479
          1.2520          1.2561          1.2602          1.2644          1.2685          1.2720          1.2755
          1.2789          1.2829          1.2870          1.2911          1.2952          1.2994          1.3036
          1.3079          1.3114          1.3149          1.3184          1.3219          1.3254          1.3289
          1.3323          1.3355          1.3388          1.3420          1.3451          1.3483          1.3514
          1.3545          1.3576          1.3607          1.3637          1.3667          1.3697          1.3727
          1.3756          1.3784          1.3812          1.3839          1.3867          1.3895          1.3922
          1.3949          1.3977          1.4004          1.4032          1.4059          1.4087          1.4116
          1.4145          1.4174          1.4203          1.4232          1.4260          1.4289          1.4318
          1.4347          1.4376          1.4405          1.4434          1.4464          1.4494          1.4525
          1.4555          1.4585          1.4614          1.4644          1.4673          1.4702          1.4732
          1.4762          1.4791          1.4821          1.4852          1.4882          1.4913          1.4944
          1.4976          1.5007          1.5039          1.5072          1.5104          1.5137          1.5170
          1.5203          1.5237          1.5271          1.5305          1.5339          1.5374          1.5409
          1.5444          0.5386          0.5535          0.5666          0.5800          0.5930          0.6058
          0.6183          0.6306          0.6427          0.6537          0.6644          0.6750          0.6856
          0.6961          0.7063          0.7161          0.7257          0.7353          0.7449          0.7542
          0.7632          0.7721          0.7809          0.7897          0.7983          0.8066          0.8148
          0.8228          0.8309          0.8388          0.8465          0.8539          0.8613          0.8686
          0.8760          0.8833          0.8903          0.8972          0.9039          0.9107          0.9173
          0.9239          0.9305          0.9368          0.9431          0.9493          0.9554          0.9616
          0.9676          0.9736          0.9795          0.9852          0.9910          0.9966          1.0022
          1.0078          1.0132          1.0187          1.0241          1.0294          1.0347          1.0399
          1.0450          1.0501          1.0551          1.0602          1.0650          1.0699          1.0747
          1.0795          1.0842          1.0889          1.0937          1.0985          1.1031          1.1077
          1.1122          1.1167          1.1212          1.1256          1.1301          1.1345          1.1390
          1.1433          1.1475          1.1517          1.1557          1.1598          1.1637          1.1676
          1.1714          1.1754          1.1797          1.1838          1.1880          1.1921          1.1958
          1.1998          1.2039          1.2079          1.2119          1.2160          1.2201          1.2241
          1.2282          1.2324          1.2358          1.2393          1.2432          1.2473          1.2514
          1.2555          1.2597          1.2638          1.2680          1.2723          1.2758          1.2793
          1.2828          1.2863          1.2904          1.2945          1.2987          1.3030          1.3072
          1.3114          1.3151          1.3186          1.3221          1.3256          1.3291          1.3326
          1.3360          1.3392          1.3424          1.3456          1.3487          1.3518          1.3549
          1.3579          1.3610          1.3640          1.3670          1.3700          1.3729          1.3759
          1.3788          1.3816          1.3844          1.3871          1.3899          1.3927          1.3954
          1.3981          1.4009          1.4036          1.4064          1.4092          1.4119          1.4147
          1.4175          1.4204          1.4234          1.4263          1.4292          1.4320          1.4349
          1.4378          1.4408          1.4438          1.4468          1.4498          1.4529          1.4560
          1.4590          1.4620          1.4650          1.4680          1.4710          1.4740          1.4770
          1.4799          1.4830          1.4860          1.4890          1.4921          1.4952          1.4983
          1.5015          1.5047          1.5079          1.5112          1.5145          1.5178          1.5211
          1.5245          1.5279          1.5313          1.5348          1.5383          1.5419          0.5330
          0.5484          0.5624          0.5758          0.5889          0.6017          0.6143          0.6267
          0.6391          0.6500          0.6607          0.6714          0.6821          0.6926          0.7029
          0.7127          0.7224          0.7320          0.7416          0.7509          0.7600          0.7688
          0.7777          0.7865          0.7951          0.8034          0.8115          0.8196          0.8277
          0.8356          0.8433          0.8507          0.8581          0.8655          0.8728          0.8801
          0.8872          0.8940          0.9008          0.9075          0.9142          0.9208          0.9273
          0.9337          0.9399          0.9461          0.9523          0.9584          0.9645          0.9705
          0.9763          0.9821          0.9878          0.9934          0.9990          1.0046          1.0101
          1.0155          1.0209          1.0262          1.0314          1.0366          1.0417          1.0468
          1.0518          1.0568          1.0617          1.0666          1.0713          1.0761          1.0809
          1.0856          1.0903          1.0950          1.0996          1.1041          1.1086          1.1131
          1.1176          1.1220          1.1264          1.1307          1.1349          1.1390          1.1430
          1.1469          1.1509          1.1548          1.1586          1.1624          1.1666          1.1709
          1.1752          1.1795          1.1838          1.1880          1.1920          1.1960          1.1996
          1.2033          1.2073          1.2113          1.2153          1.2194          1.2234          1.2275
          1.2316          1.2357          1.2395          1.2430          1.2464          1.2505          1.2546
          1.2588          1.2629          1.2671          1.2713          1.2754          1.2793          1.2828
          1.2864          1.2899          1.2935          1.2978          1.3020          1.3062          1.3104
          1.3146          1.3186          1.3221          1.3256          1.3291          1.3326          1.3360
          1.3394          1.3427          1.3458          1.3489          1.3520          1.3550          1.3581
          1.3611          1.3641          1.3671          1.3701          1.3730          1.3760          1.3789
          1.3818          1.3846          1.3874          1.3901          1.3929          1.3957          1.3984
          1.4012          1.4040          1.4067          1.4095          1.4123          1.4151          1.4179
          1.4207          1.4235          1.4264          1.4293          1.4322          1.4351          1.4380
          1.4410          1.4441          1.4471          1.4501          1.4532          1.4563          1.4593
          1.4624          1.4655          1.4685          1.4715          1.4745          1.4775          1.4806
          1.4837          1.4867          1.4898          1.4928          1.4959          1.4991          1.5022
          1.5054          1.5087          1.5119          1.5152          1.5186          1.5219          1.5253
          1.5287          1.5322          1.5356          1.5393          0.5162          0.5302          0.5438
          0.5573          0.5706          0.5835          0.5963          0.6088          0.6212          0.6332
          0.6443          0.6550          0.6657          0.6763          0.6868          0.6970          0.7069
          0.7165          0.7261          0.7356          0.7450          0.7540          0.7628          0.7716
          0.7804          0.7890          0.7973          0.8054          0.8134          0.8214          0.8293
          0.8371          0.8445          0.8519          0.8592          0.8665          0.8738          0.8809
          0.8878          0.8946          0.9013          0.9080          0.9146          0.9211          0.9275
          0.9337          0.9399          0.9461          0.9522          0.9583          0.9643          0.9702
          0.9760          0.9817          0.9873          0.9929          0.9985          1.0040          1.0094
          1.0148          1.0202          1.0254          1.0306          1.0357          1.0408          1.0459
          1.0509          1.0559          1.0607          1.0655          1.0703          1.0751          1.0798
          1.0845          1.0892          1.0939          1.0984          1.1027          1.1070          1.1113
          1.1156          1.1199          1.1241          1.1283          1.1324          1.1364          1.1404
          1.1443          1.1482          1.1520          1.1559          1.1602          1.1645          1.1688
          1.1731          1.1773          1.1815          1.1857          1.1899          1.1940          1.1980
          1.2020          1.2054          1.2092          1.2132          1.2173          1.2214          1.2256
          1.2297          1.2339          1.2382          1.2424          1.2459          1.2494          1.2530
          1.2573          1.2616          1.2658          1.2700          1.2743          1.2785          1.2827
          1.2863          1.2900          1.2937          1.2974          1.3013          1.3055          1.3098
          1.3140          1.3181          1.3221          1.3259          1.3294          1.3329          1.3364
          1.3398          1.3432          1.3464          1.3495          1.3526          1.3556          1.3587
          1.3617          1.3647          1.3677          1.3707          1.3737          1.3766          1.3796
          1.3826          1.3856          1.3884          1.3912          1.3940          1.3968          1.3996
          1.4025          1.4053          1.4081          1.4109          1.4138          1.4166          1.4195
          1.4223          1.4252          1.4281          1.4310          1.4339          1.4369          1.4400
          1.4430          1.4461          1.4492          1.4523          1.4554          1.4585          1.4617
          1.4648          1.4680          1.4710          1.4741          1.4772          1.4803          1.4835
          1.4866          1.4898          1.4930          1.4961          1.4993          1.5025          1.5057
          1.5090          1.5123          1.5157          1.5191          1.5225          1.5259          1.5294
          1.5329          1.5366          0.4993          0.5132          0.5268          0.5398          0.5530
          0.5661          0.5790          0.5917          0.6041          0.6163          0.6283          0.6393
          0.6500          0.6607          0.6713          0.6817          0.6919          0.7018          0.7114
          0.7208          0.7303          0.7396          0.7487          0.7575          0.7662          0.7749
          0.7834          0.7918          0.7999          0.8078          0.8158          0.8237          0.8314
          0.8389          0.8462          0.8535          0.8608          0.8681          0.8752          0.8822
          0.8889          0.8956          0.9023          0.9088          0.9153          0.9218          0.9281
          0.9342          0.9404          0.9465          0.9526          0.9586          0.9645          0.9703
          0.9761          0.9817          0.9873          0.9929          0.9984          1.0038          1.0092
          1.0146          1.0198          1.0250          1.0302          1.0353          1.0404          1.0454
          1.0504          1.0553          1.0602          1.0649          1.0695          1.0741          1.0787
          1.0833          1.0879          1.0923          1.0965          1.1008          1.1051          1.1093
          1.1136          1.1178          1.1220          1.1261          1.1303          1.1342          1.1381
          1.1420          1.1458          1.1500          1.1543          1.1586          1.1629          1.1671
          1.1713          1.1754          1.1796          1.1838          1.1880          1.1922          1.1965
          1.2005          1.2046          1.2083          1.2117          1.2158          1.2200          1.2242
          1.2284          1.2327          1.2370          1.2413          1.2458          1.2494          1.2530
          1.2567          1.2607          1.2650          1.2693          1.2736          1.2780          1.2824
          1.2867          1.2905          1.2942          1.2979          1.3016          1.3053          1.3094
          1.3136          1.3177          1.3218          1.3259          1.3301          1.3335          1.3370
          1.3404          1.3437          1.3471          1.3503          1.3534          1.3564          1.3595
          1.3625          1.3655          1.3685          1.3715          1.3746          1.3776          1.3806
          1.3836          1.3866          1.3896          1.3924          1.3953          1.3982          1.4010
          1.4039          1.4068          1.4097          1.4126          1.4155          1.4184          1.4213
          1.4242          1.4271          1.4301          1.4331          1.4361          1.4391          1.4421
          1.4452          1.4483          1.4515          1.4546          1.4578          1.4610          1.4642
          1.4674          1.4707          1.4739          1.4770          1.4802          1.4833          1.4866
          1.4898          1.4930          1.4963          1.4996          1.5029          1.5062          1.5095
          1.5128          1.5162          1.5197          1.5232          1.5267          1.5302          1.5339
          0.4828          0.4971          0.5110          0.5244          0.5373          0.5500          0.5630
          0.5757          0.5883          0.6006          0.6127          0.6246          0.6355          0.6461
          0.6568          0.6674          0.6777          0.6878          0.6978          0.7073          0.7167
          0.7261          0.7353          0.7444          0.7531          0.7618          0.7704          0.7789
          0.7872          0.7953          0.8032          0.8112          0.8190          0.8267          0.8343
          0.8415          0.8488          0.8561          0.8633          0.8704          0.8774          0.8841
          0.8908          0.8974          0.9040          0.9105          0.9169          0.9232          0.9294
          0.9356          0.9417          0.9477          0.9537          0.9596          0.9655          0.9712
          0.9769          0.9825          0.9880          0.9935          0.9990          1.0044          1.0098
          1.0150          1.0202          1.0253          1.0304          1.0354          1.0404          1.0453
          1.0501          1.0547          1.0593          1.0640          1.0686          1.0732          1.0778
          1.0824          1.0869          1.0913          1.0954          1.0997          1.1038          1.1080
          1.1121          1.1163          1.1204          1.1245          1.1286          1.1324          1.1363
          1.1403          1.1448          1.1492          1.1535          1.1578          1.1617          1.1658
          1.1700          1.1742          1.1783          1.1825          1.1867          1.1910          1.1953
          1.1996          1.2038          1.2080          1.2119          1.2154          1.2191          1.2235
          1.2279          1.2322          1.2366          1.2410          1.2454          1.2499          1.2535
          1.2572          1.2610          1.2647          1.2692          1.2737          1.2781          1.2826
          1.2871          1.2914          1.2952          1.2989          1.3027          1.3064          1.3102
          1.3139          1.3179          1.3220          1.3260          1.3300          1.3340          1.3378
          1.3412          1.3446          1.3479          1.3513          1.3545          1.3575          1.3606
          1.3636          1.3666          1.3697          1.3727          1.3758          1.3788          1.3819
          1.3849          1.3880          1.3911          1.3940          1.3969          1.3998          1.4027
          1.4057          1.4086          1.4116          1.4145          1.4175          1.4204          1.4234
          1.4263          1.4294          1.4324          1.4354          1.4385          1.4415          1.4446
          1.4477          1.4509          1.4541          1.4573          1.4605          1.4638          1.4670
          1.4703          1.4736          1.4769          1.4801          1.4833          1.4866          1.4899
          1.4932          1.4965          1.4998          1.5032          1.5066          1.5101          1.5135
          1.5169          1.5204          1.5239          1.5275          1.5312          0.4662          0.4805
          0.4945          0.5083          0.5215          0.5344          0.5470          0.5594          0.5720
          0.5844          0.5967          0.6087          0.6205          0.6314          0.6420          0.6527
          0.6631          0.6734          0.6834          0.6933          0.7029          0.7122          0.7215
          0.7307          0.7397          0.7485          0.7570          0.7656          0.7741          0.7824
          0.7905          0.7983          0.8062          0.8140          0.8216          0.8292          0.8365
          0.8438          0.8510          0.8582          0.8653          0.8722          0.8791          0.8857
          0.8924          0.8989          0.9054          0.9118          0.9181          0.9243          0.9305
          0.9366          0.9426          0.9486          0.9545          0.9604          0.9662          0.9718
          0.9774          0.9829          0.9884          0.9938          0.9991          1.0044          1.0095
          1.0147          1.0198          1.0248          1.0298          1.0348          1.0397          1.0447
          1.0492          1.0537          1.0583          1.0630          1.0676          1.0722          1.0768
          1.0813          1.0858          1.0901          1.0942          1.0984          1.1025          1.1066
          1.1107          1.1147          1.1187          1.1227          1.1267          1.1305          1.1349
          1.1393          1.1437          1.1480          1.1523          1.1566          1.1609          1.1646
          1.1687          1.1728          1.1770          1.1813          1.1855          1.1898          1.1941
          1.1985          1.2030          1.2074          1.2117          1.2157          1.2193          1.2230
          1.2273          1.2318          1.2362          1.2407          1.2452          1.2496          1.2541
          1.2579          1.2617          1.2655          1.2694          1.2738          1.2784          1.2829
          1.2874          1.2920          1.2962          1.3000          1.3038          1.3076          1.3113
          1.3150          1.3187          1.3222          1.3260          1.3300          1.3340          1.3379
          1.3418          1.3454          1.3487          1.3521          1.3554          1.3586          1.3617
          1.3647          1.3678          1.3709          1.3739          1.3770          1.3801          1.3832
          1.3863          1.3894          1.3926          1.3956          1.3986          1.4015          1.4045
          1.4075          1.4105          1.4135          1.4165          1.4195          1.4225          1.4256
          1.4286          1.4317          1.4348          1.4379          1.4410          1.4441          1.4472
          1.4504          1.4536          1.4568          1.4600          1.4633          1.4666          1.4700
          1.4733          1.4767          1.4801          1.4834          1.4867          1.4900          1.4934
          1.4967          1.5001          1.5036          1.5070          1.5105          1.5140          1.5176
          1.5211          1.5247          1.5284          0.4498          0.4643          0.4783          0.4922
          0.5059          0.5191          0.5318          0.5443          0.5566          0.5688          0.5811
          0.5933          0.6052          0.6170          0.6278          0.6384          0.6490          0.6594
          0.6695          0.6795          0.6893          0.6989          0.7081          0.7174          0.7265
          0.7355          0.7442          0.7527          0.7612          0.7696          0.7779          0.7860
          0.7938          0.8017          0.8094          0.8170          0.8245          0.8319          0.8391
          0.8463          0.8535          0.8605          0.8675          0.8744          0.8810          0.8876
          0.8942          0.9006          0.9070          0.9133          0.9196          0.9257          0.9318
          0.9378          0.9437          0.9496          0.9554          0.9611          0.9667          0.9722
          0.9777          0.9831          0.9885          0.9939          0.9992          1.0043          1.0094
          1.0145          1.0195          1.0246          1.0296          1.0345          1.0394          1.0441
          1.0486          1.0531          1.0576          1.0622          1.0668          1.0714          1.0760
          1.0805          1.0850          1.0892          1.0932          1.0973          1.1014          1.1055
          1.1095          1.1134          1.1173          1.1211          1.1253          1.1298          1.1342
          1.1385          1.1428          1.1471          1.1513          1.1556          1.1599          1.1642
          1.1681          1.1718          1.1761          1.1804          1.1848          1.1892          1.1935
          1.1979          1.2024          1.2069          1.2115          1.2159          1.2200          1.2237
          1.2275          1.2317          1.2362          1.2408          1.2453          1.2498          1.2544
          1.2589          1.2627          1.2667          1.2706          1.2746          1.2790          1.2836
          1.2881          1.2926          1.2970          1.3013          1.3051          1.3088          1.3125
          1.3162          1.3199          1.3234          1.3270          1.3304          1.3341          1.3381
          1.3420          1.3459          1.3497          1.3530          1.3564          1.3597          1.3629
          1.3660          1.3691          1.3722          1.3754          1.3785          1.3816          1.3847
          1.3879          1.3911          1.3942          1.3974          1.4004          1.4035          1.4065
          1.4095          1.4126          1.4156          1.4187          1.4218          1.4249          1.4280
          1.4311          1.4342          1.4373          1.4405          1.4436          1.4468          1.4500
          1.4532          1.4565          1.4597          1.4630          1.4663          1.4697          1.4731
          1.4765          1.4800          1.4835          1.4868          1.4902          1.4936          1.4970
          1.5005          1.5040          1.5075          1.5111          1.5146          1.5182          1.5219
          1.5256          0.4336          0.4483          0.4627          0.4765          0.4902          0.5038
          0.5169          0.5296          0.5420          0.5542          0.5661          0.5782          0.5903
          0.6021          0.6138          0.6245          0.6351          0.6456          0.6559          0.6660
          0.6759          0.6856          0.6952          0.7043          0.7135          0.7226          0.7315
          0.7402          0.7487          0.7571          0.7655          0.7737          0.7818          0.7896
          0.7974          0.8051          0.8127          0.8202          0.8275          0.8348          0.8420
          0.8491          0.8561          0.8630          0.8699          0.8766          0.8832          0.8896
          0.8960          0.9024          0.9086          0.9148          0.9209          0.9269          0.9329
          0.9388          0.9446          0.9504          0.9562          0.9617          0.9672          0.9727
          0.9781          0.9835          0.9889          0.9942          0.9994          1.0044          1.0094
          1.0145          1.0195          1.0245          1.0295          1.0344          1.0392          1.0438
          1.0483          1.0527          1.0572          1.0617          1.0663          1.0708          1.0754
          1.0799          1.0843          1.0883          1.0923          1.0963          1.1003          1.1043
          1.1083          1.1122          1.1162          1.1205          1.1249          1.1292          1.1335
          1.1378          1.1420          1.1463          1.1506          1.1549          1.1592          1.1635
          1.1679          1.1720          1.1758          1.1800          1.1844          1.1888          1.1933
          1.1978          1.2023          1.2068          1.2115          1.2161          1.2206          1.2247
          1.2285          1.2324          1.2366          1.2411          1.2457          1.2503          1.2550
          1.2597          1.2641          1.2682          1.2722          1.2762          1.2802          1.2845
          1.2892          1.2936          1.2977          1.3020          1.3064          1.3101          1.3138
          1.3175          1.3211          1.3247          1.3282          1.3317          1.3352          1.3387
          1.3423          1.3462          1.3501          1.3539          1.3575          1.3609          1.3643
          1.3675          1.3707          1.3738          1.3770          1.3801          1.3833          1.3865
          1.3897          1.3929          1.3961          1.3993          1.4025          1.4055          1.4086
          1.4117          1.4148          1.4179          1.4211          1.4242          1.4274          1.4306
          1.4337          1.4369          1.4401          1.4433          1.4465          1.4497          1.4530
          1.4562          1.4596          1.4629          1.4662          1.4696          1.4730          1.4765
          1.4800          1.4835          1.4870          1.4905          1.4939          1.4974          1.5009
          1.5045          1.5080          1.5116          1.5153          1.5190          1.5227          0.4176
          0.4324          0.4470          0.4613          0.4751          0.4885          0.5020          0.5151
          0.5276          0.5400          0.5521          0.5639          0.5756          0.5876          0.5994
          0.6111          0.6216          0.6322          0.6425          0.6527          0.6627          0.6725
          0.6822          0.6917          0.7008          0.7100          0.7189          0.7278          0.7365
          0.7449          0.7533          0.7616          0.7698          0.7778          0.7856          0.7934
          0.8011          0.8086          0.8160          0.8234          0.8306          0.8378          0.8448
          0.8518          0.8587          0.8655          0.8722          0.8787          0.8851          0.8915
          0.8978          0.9041          0.9102          0.9163          0.9222          0.9281          0.9341
          0.9399          0.9457          0.9514          0.9570          0.9624          0.9679          0.9733
          0.9787          0.9841          0.9894          0.9947          0.9997          1.0046          1.0097
          1.0147          1.0197          1.0247          1.0296          1.0346          1.0391          1.0436
          1.0481          1.0526          1.0569          1.0614          1.0659          1.0704          1.0749
          1.0793          1.0836          1.0876          1.0915          1.0954          1.0993          1.1032
          1.1071          1.1116          1.1159          1.1202          1.1245          1.1287          1.1330
          1.1372          1.1415          1.1458          1.1501          1.1544          1.1588          1.1632
          1.1677          1.1722          1.1763          1.1802          1.1842          1.1889          1.1934
          1.1979          1.2025          1.2071          1.2118          1.2165          1.2213          1.2259
          1.2298          1.2337          1.2376          1.2416          1.2465          1.2513          1.2560
          1.2608          1.2658          1.2699          1.2739          1.2779          1.2819          1.2859
          1.2904          1.2950          1.2990          1.3027          1.3070          1.3113          1.3152
          1.3188          1.3224          1.3260          1.3296          1.3331          1.3366          1.3400
          1.3435          1.3469          1.3506          1.3545          1.3585          1.3622          1.3656
          1.3691          1.3723          1.3755          1.3787          1.3819          1.3851          1.3884
          1.3916          1.3949          1.3981          1.4014          1.4047          1.4078          1.4109
          1.4140          1.4172          1.4204          1.4236          1.4268          1.4300          1.4333
          1.4365          1.4397          1.4430          1.4462          1.4495          1.4528          1.4561
          1.4594          1.4628          1.4662          1.4696          1.4730          1.4765          1.4800
          1.4836          1.4872          1.4908          1.4943          1.4979          1.5014          1.5050
          1.5087          1.5123          1.5160          1.5198          0.4018          0.4169          0.4315
          0.4460          0.4603          0.4739          0.4872          0.5006          0.5136          0.5261
          0.5383          0.5503          0.5622          0.5738          0.5854          0.5971          0.6085
          0.6190          0.6295          0.6398          0.6499          0.6598          0.6695          0.6791
          0.6885          0.6977          0.7067          0.7156          0.7244          0.7330          0.7415
          0.7498          0.7580          0.7661          0.7741          0.7820          0.7897          0.7973
          0.8048          0.8122          0.8195          0.8267          0.8337          0.8407          0.8477
          0.8545          0.8613          0.8680          0.8744          0.8809          0.8872          0.8935
          0.8997          0.9059          0.9120          0.9178          0.9237          0.9296          0.9354
          0.9412          0.9469          0.9526          0.9580          0.9633          0.9688          0.9742
          0.9795          0.9848          0.9901          0.9952          1.0002          1.0051          1.0101
          1.0151          1.0201          1.0251          1.0300          1.0346          1.0392          1.0437
          1.0482          1.0526          1.0569          1.0613          1.0657          1.0701          1.0745
          1.0789          1.0830          1.0869          1.0907          1.0946          1.0983          1.1026
          1.1071          1.1115          1.1159          1.1201          1.1242          1.1284          1.1327
          1.1369          1.1412          1.1455          1.1499          1.1544          1.1588          1.1633
          1.1678          1.1724          1.1772          1.1811          1.1851          1.1891          1.1938
          1.1984          1.2031          1.2078          1.2125          1.2173          1.2220          1.2269
          1.2313          1.2353          1.2393          1.2434          1.2475          1.2526          1.2575
          1.2623          1.2671          1.2717          1.2758          1.2797          1.2837          1.2877
          1.2916          1.2963          1.3007          1.3044          1.3081          1.3121          1.3163
          1.3202          1.3239          1.3274          1.3310          1.3346          1.3380          1.3415
          1.3450          1.3485          1.3520          1.3555          1.3593          1.3633          1.3672
          1.3707          1.3742          1.3774          1.3806          1.3839          1.3872          1.3904
          1.3937          1.3970          1.4004          1.4037          1.4070          1.4102          1.4134
          1.4166          1.4198          1.4231          1.4263          1.4295          1.4328          1.4361
          1.4395          1.4427          1.4460          1.4493          1.4527          1.4560          1.4594
          1.4628          1.4662          1.4697          1.4732          1.4767          1.4802          1.4838
          1.4874          1.4911          1.4948          1.4984          1.5020          1.5057          1.5093
          1.5131          1.5169          0.3863          0.4017          0.4167          0.4311          0.4455
          0.4597          0.4732          0.4865          0.4996          0.5125          0.5249          0.5371
          0.5491          0.5608          0.5723          0.5837          0.5951          0.6063          0.6168
          0.6272          0.6374          0.6474          0.6572          0.6669          0.6764          0.6857
          0.6948          0.7038          0.7127          0.7214          0.7300          0.7384          0.7467
          0.7549          0.7629          0.7708          0.7786          0.7863          0.7938          0.8013
          0.8086          0.8159          0.8231          0.8300          0.8370          0.8439          0.8507
          0.8575          0.8641          0.8706          0.8769          0.8832          0.8895          0.8957
          0.9019          0.9080          0.9138          0.9196          0.9254          0.9313          0.9370
          0.9427          0.9484          0.9539          0.9592          0.9645          0.9699          0.9753
          0.9806          0.9858          0.9910          0.9960          1.0009          1.0058          1.0108
          1.0158          1.0208          1.0257          1.0304          1.0350          1.0395          1.0439
          1.0484          1.0527          1.0570          1.0613          1.0656          1.0699          1.0743
          1.0785          1.0824          1.0862          1.0900          1.0940          1.0984          1.1028
          1.1072          1.1116          1.1159          1.1203          1.1245          1.1284          1.1327
          1.1370          1.1413          1.1457          1.1502          1.1547          1.1592          1.1638
          1.1684          1.1730          1.1776          1.1823          1.1863          1.1904          1.1945
          1.1993          1.2040          1.2088          1.2136          1.2184          1.2232          1.2281
          1.2331          1.2372          1.2414          1.2455          1.2497          1.2542          1.2591
          1.2639          1.2685          1.2732          1.2777          1.2817          1.2856          1.2896
          1.2935          1.2977          1.3022          1.3061          1.3098          1.3134          1.3173
          1.3215          1.3254          1.3290          1.3326          1.3362          1.3397          1.3432
          1.3467          1.3503          1.3538          1.3574          1.3609          1.3645          1.3684
          1.3725          1.3760          1.3794          1.3827          1.3860          1.3894          1.3927
          1.3960          1.3994          1.4028          1.4061          1.4095          1.4128          1.4161
          1.4193          1.4226          1.4259          1.4292          1.4325          1.4358          1.4392
          1.4425          1.4459          1.4493          1.4526          1.4560          1.4594          1.4629
          1.4663          1.4698          1.4734          1.4769          1.4805          1.4841          1.4878
          1.4914          1.4952          1.4990          1.5026          1.5064          1.5101          1.5140
          0.3712          0.3868          0.4022          0.4171          0.4314          0.4456          0.4596
          0.4731          0.4862          0.4993          0.5120          0.5243          0.5364          0.5483
          0.5599          0.5713          0.5826          0.5936          0.6046          0.6151          0.6254
          0.6355          0.6454          0.6551          0.6647          0.6741          0.6834          0.6925
          0.7015          0.7102          0.7189          0.7274          0.7358          0.7440          0.7521
          0.7601          0.7680          0.7757          0.7833          0.7908          0.7982          0.8055
          0.8127          0.8198          0.8268          0.8336          0.8405          0.8473          0.8540
          0.8606          0.8672          0.8734          0.8796          0.8859          0.8921          0.8982
          0.9043          0.9102          0.9159          0.9216          0.9274          0.9332          0.9389
          0.9445          0.9501          0.9554          0.9606          0.9660          0.9713          0.9766
          0.9819          0.9871          0.9921          0.9970          1.0019          1.0068          1.0118
          1.0168          1.0217          1.0265          1.0310          1.0355          1.0400          1.0444
          1.0488          1.0530          1.0572          1.0615          1.0657          1.0699          1.0741
          1.0782          1.0819          1.0857          1.0900          1.0944          1.0988          1.1032
          1.1075          1.1119          1.1162          1.1206          1.1250          1.1292          1.1331
          1.1375          1.1419          1.1464          1.1509          1.1554          1.1600          1.1646
          1.1693          1.1739          1.1787          1.1834          1.1879          1.1920          1.1962
          1.2005          1.2053          1.2102          1.2150          1.2199          1.2248          1.2298
          1.2349          1.2395          1.2437          1.2479          1.2521          1.2563          1.2609
          1.2658          1.2703          1.2747          1.2793          1.2837          1.2877          1.2916
          1.2954          1.2993          1.3037          1.3080          1.3116          1.3153          1.3189
          1.3225          1.3267          1.3307          1.3343          1.3379          1.3415          1.3451
          1.3487          1.3522          1.3558          1.3594          1.3630          1.3666          1.3702
          1.3738          1.3780          1.3816          1.3850          1.3884          1.3918          1.3951
          1.3985          1.4019          1.4053          1.4088          1.4122          1.4156          1.4189
          1.4222          1.4255          1.4288          1.4322          1.4355          1.4389          1.4424
          1.4458          1.4492          1.4526          1.4561          1.4595          1.4630          1.4665
          1.4701          1.4736          1.4772          1.4809          1.4845          1.4882          1.4919
          1.4957          1.4995          1.5034          1.5071          1.5110          0.3566          0.3723
          0.3879          0.4031          0.4179          0.4321          0.4461          0.4601          0.4734
          0.4865          0.4993          0.5119          0.5241          0.5361          0.5479          0.5594
          0.5708          0.5819          0.5928          0.6034          0.6138          0.6240          0.6340
          0.6439          0.6535          0.6630          0.6724          0.6815          0.6906          0.6994
          0.7081          0.7167          0.7251          0.7335          0.7416          0.7497          0.7576
          0.7654          0.7731          0.7806          0.7880          0.7954          0.8027          0.8098
          0.8169          0.8239          0.8306          0.8374          0.8442          0.8509          0.8575
          0.8640          0.8702          0.8763          0.8826          0.8887          0.8948          0.9009
          0.9068          0.9125          0.9181          0.9239          0.9296          0.9353          0.9410
          0.9465          0.9518          0.9571          0.9623          0.9676          0.9729          0.9782
          0.9834          0.9885          0.9933          0.9982          1.0031          1.0081          1.0130
          1.0180          1.0228          1.0273          1.0318          1.0362          1.0406          1.0450
          1.0492          1.0534          1.0575          1.0616          1.0658          1.0698          1.0739
          1.0778          1.0819          1.0863          1.0907          1.0950          1.0994          1.1037
          1.1081          1.1124          1.1168          1.1213          1.1257          1.1302          1.1344
          1.1384          1.1428          1.1474          1.1519          1.1565          1.1611          1.1658
          1.1705          1.1753          1.1801          1.1849          1.1898          1.1940          1.1983
          1.2026          1.2069          1.2119          1.2168          1.2219          1.2269          1.2319
          1.2370          1.2420          1.2462          1.2504          1.2546          1.2588          1.2630
          1.2680          1.2726          1.2766          1.2810          1.2855          1.2897          1.2936
          1.2974          1.3013          1.3054          1.3099          1.3135          1.3172          1.3208
          1.3244          1.3281          1.3322          1.3362          1.3399          1.3435          1.3472
          1.3508          1.3544          1.3580          1.3616          1.3653          1.3689          1.3726
          1.3763          1.3800          1.3839          1.3875          1.3909          1.3943          1.3978
          1.4012          1.4046          1.4081          1.4116          1.4150          1.4185          1.4219
          1.4252          1.4286          1.4320          1.4354          1.4388          1.4422          1.4457
          1.4492          1.4527          1.4562          1.4597          1.4632          1.4668          1.4703
          1.4740          1.4776          1.4813          1.4850          1.4888          1.4925          1.4963
          1.5002          1.5041          1.5080          0.3427          0.3590          0.3745          0.3898
          0.4049          0.4195          0.4337          0.4475          0.4613          0.4745          0.4874
          0.5002          0.5126          0.5246          0.5363          0.5480          0.5595          0.5706
          0.5816          0.5923          0.6029          0.6131          0.6232          0.6332          0.6429
          0.6525          0.6619          0.6711          0.6802          0.6892          0.6980          0.7066
          0.7151          0.7234          0.7317          0.7398          0.7478          0.7556          0.7634
          0.7710          0.7785          0.7858          0.7931          0.8003          0.8075          0.8145
          0.8214          0.8281          0.8348          0.8416          0.8482          0.8548          0.8613
          0.8675          0.8736          0.8797          0.8859          0.8919          0.8980          0.9039
          0.9096          0.9151          0.9208          0.9265          0.9322          0.9378          0.9434
          0.9487          0.9539          0.9591          0.9644          0.9697          0.9749          0.9802
          0.9852          0.9901          0.9950          0.9998          1.0047          1.0096          1.0145
          1.0194          1.0239          1.0283          1.0327          1.0371          1.0414          1.0457
          1.0499          1.0539          1.0579          1.0619          1.0660          1.0700          1.0740
          1.0785          1.0829          1.0873          1.0916          1.0960          1.1003          1.1047
          1.1091          1.1135          1.1179          1.1224          1.1270          1.1316          1.1361
          1.1402          1.1442          1.1488          1.1534          1.1580          1.1627          1.1674
          1.1722          1.1771          1.1820          1.1869          1.1920          1.1963          1.2007
          1.2050          1.2094          1.2139          1.2191          1.2242          1.2293          1.2344
          1.2394          1.2444          1.2489          1.2531          1.2573          1.2615          1.2656
          1.2703          1.2751          1.2791          1.2830          1.2873          1.2918          1.2958
          1.2996          1.3034          1.3072          1.3117          1.3156          1.3193          1.3229
          1.3266          1.3303          1.3340          1.3381          1.3420          1.3458          1.3495
          1.3531          1.3568          1.3604          1.3641          1.3678          1.3715          1.3752
          1.3790          1.3827          1.3865          1.3902          1.3936          1.3971          1.4005
          1.4040          1.4075          1.4110          1.4145          1.4181          1.4216          1.4250
          1.4284          1.4318          1.4353          1.4387          1.4422          1.4457          1.4492
          1.4528          1.4564          1.4599          1.4635          1.4671          1.4707          1.4744
          1.4781          1.4818          1.4856          1.4894          1.4932          1.4971          1.5010
          1.5049          0.3293          0.3457          0.3618          0.3771          0.3922          0.4071
          0.4215          0.4356          0.4493          0.4626          0.4755          0.4882          0.5005
          0.5125          0.5243          0.5363          0.5484          0.5596          0.5706          0.5815
          0.5921          0.6025          0.6127          0.6227          0.6325          0.6422          0.6517
          0.6610          0.6701          0.6791          0.6880          0.6967          0.7052          0.7136
          0.7219          0.7301          0.7382          0.7461          0.7539          0.7616          0.7691
          0.7766          0.7838          0.7910          0.7982          0.8053          0.8123          0.8192
          0.8258          0.8324          0.8391          0.8457          0.8522          0.8587          0.8649
          0.8710          0.8770          0.8831          0.8892          0.8952          0.9011          0.9068
          0.9124          0.9179          0.9236          0.9292          0.9348          0.9404          0.9457
          0.9509          0.9561          0.9613          0.9666          0.9718          0.9771          0.9821
          0.9870          0.9919          0.9967          1.0015          1.0064          1.0113          1.0161
          1.0206          1.0250          1.0294          1.0337          1.0380          1.0422          1.0464
          1.0504          1.0544          1.0583          1.0622          1.0662          1.0707          1.0752
          1.0798          1.0839          1.0883          1.0927          1.0970          1.1014          1.1059
          1.1103          1.1148          1.1193          1.1239          1.1285          1.1332          1.1378
          1.1422          1.1463          1.1505          1.1552          1.1599          1.1646          1.1694
          1.1743          1.1792          1.1842          1.1891          1.1941          1.1989          1.2033
          1.2078          1.2123          1.2168          1.2217          1.2268          1.2318          1.2369
          1.2419          1.2468          1.2517          1.2559          1.2600          1.2642          1.2683
          1.2727          1.2774          1.2815          1.2854          1.2892          1.2936          1.2980
          1.3018          1.3056          1.3094          1.3137          1.3178          1.3215          1.3252
          1.3289          1.3327          1.3364          1.3401          1.3442          1.3481          1.3519
          1.3556          1.3593          1.3630          1.3668          1.3705          1.3743          1.3780
          1.3818          1.3856          1.3893          1.3931          1.3965          1.4000          1.4035
          1.4070          1.4105          1.4141          1.4177          1.4212          1.4248          1.4283
          1.4318          1.4352          1.4387          1.4422          1.4458          1.4493          1.4529
          1.4565          1.4602          1.4638          1.4675          1.4711          1.4748          1.4786
          1.4824          1.4862          1.4900          1.4939          1.4978          1.5018          0.3160
          0.3319          0.3479          0.3635          0.3786          0.3935          0.4080          0.4220
          0.4358          0.4492          0.4623          0.4751          0.4875          0.4997          0.5116
          0.5239          0.5361          0.5479          0.5590          0.5699          0.5806          0.5912
          0.6015          0.6115          0.6214          0.6311          0.6407          0.6501          0.6593
          0.6684          0.6773          0.6861          0.6947          0.7032          0.7116          0.7198
          0.7279          0.7359          0.7437          0.7515          0.7591          0.7667          0.7741
          0.7812          0.7884          0.7955          0.8025          0.8095          0.8164          0.8230
          0.8295          0.8361          0.8427          0.8492          0.8557          0.8619          0.8679
          0.8739          0.8800          0.8860          0.8920          0.8979          0.9036          0.9091
          0.9146          0.9202          0.9258          0.9314          0.9370          0.9424          0.9476
          0.9528          0.9579          0.9631          0.9683          0.9736          0.9787          0.9835
          0.9884          0.9932          0.9980          1.0027          1.0076          1.0124          1.0169
          1.0213          1.0257          1.0300          1.0342          1.0384          1.0425          1.0465
          1.0505          1.0544          1.0583          1.0623          1.0669          1.0715          1.0760
          1.0806          1.0849          1.0891          1.0935          1.0979          1.1024          1.1069
          1.1114          1.1160          1.1206          1.1252          1.1299          1.1346          1.1394
          1.1441          1.1483          1.1525          1.1568          1.1616          1.1665          1.1714
          1.1763          1.1812          1.1863          1.1913          1.1964          1.2014          1.2059
          1.2105          1.2150          1.2196          1.2241          1.2291          1.2343          1.2395
          1.2441          1.2490          1.2539          1.2584          1.2625          1.2666          1.2707
          1.2748          1.2795          1.2837          1.2876          1.2914          1.2953          1.2996
          1.3039          1.3078          1.3116          1.3156          1.3200          1.3237          1.3275
          1.3312          1.3350          1.3387          1.3425          1.3463          1.3504          1.3543
          1.3581          1.3619          1.3656          1.3694          1.3732          1.3770          1.3808
          1.3846          1.3884          1.3922          1.3960          1.3994          1.4029          1.4065
          1.4100          1.4136          1.4172          1.4208          1.4245          1.4281          1.4317
          1.4352          1.4387          1.4423          1.4458          1.4494          1.4531          1.4567
          1.4604          1.4641          1.4679          1.4716          1.4753          1.4791          1.4830
          1.4868          1.4907          1.4947          1.4987          0.3057          0.3221          0.3384
          0.3544          0.3698          0.3849          0.3996          0.4139          0.4277          0.4413
          0.4545          0.4674          0.4798          0.4921          0.5043          0.5168          0.5290
          0.5409          0.5522          0.5632          0.5739          0.5845          0.5949          0.6050
          0.6149          0.6246          0.6342          0.6437          0.6529          0.6620          0.6709
          0.6798          0.6885          0.6969          0.7053          0.7135          0.7217          0.7297
          0.7376          0.7453          0.7530          0.7605          0.7680          0.7752          0.7824
          0.7894          0.7965          0.8034          0.8103          0.8171          0.8236          0.8301
          0.8366          0.8432          0.8496          0.8560          0.8621          0.8681          0.8740
          0.8800          0.8860          0.8919          0.8978          0.9034          0.9089          0.9144
          0.9198          0.9254          0.9310          0.9365          0.9418          0.9470          0.9521
          0.9573          0.9624          0.9676          0.9728          0.9778          0.9826          0.9874
          0.9922          0.9969          1.0016          1.0064          1.0112          1.0156          1.0199
          1.0242          1.0284          1.0326          1.0367          1.0407          1.0447          1.0487
          1.0526          1.0567          1.0612          1.0657          1.0702          1.0748          1.0793
          1.0839          1.0883          1.0923          1.0968          1.1013          1.1058          1.1103
          1.1149          1.1196          1.1242          1.1289          1.1336          1.1384          1.1432
          1.1479          1.1522          1.1565          1.1609          1.1655          1.1704          1.1754
          1.1803          1.1853          1.1904          1.1956          1.2007          1.2057          1.2102
          1.2147          1.2193          1.2238          1.2284          1.2333          1.2385          1.2438
          1.2480          1.2526          1.2574          1.2621          1.2662          1.2702          1.2742
          1.2783          1.2829          1.2870          1.2909          1.2947          1.2986          1.3026
          1.3070          1.3110          1.3148          1.3188          1.3232          1.3269          1.3307
          1.3344          1.3382          1.3420          1.3458          1.3497          1.3535          1.3576
          1.3614          1.3652          1.3690          1.3729          1.3767          1.3805          1.3843
          1.3881          1.3919          1.3957          1.3995          1.4030          1.4065          1.4100
          1.4136          1.4172          1.4209          1.4245          1.4282          1.4319          1.4355
          1.4390          1.4426          1.4462          1.4498          1.4535          1.4572          1.4609
          1.4646          1.4684          1.4722          1.4760          1.4798          1.4837          1.4876
          1.4915          1.4956          0.2998          0.3173          0.3343          0.3505          0.3662
          0.3814          0.3962          0.4106          0.4245          0.4381          0.4513          0.4641
          0.4766          0.4891          0.5018          0.5142          0.5264          0.5383          0.5497
          0.5606          0.5713          0.5819          0.5923          0.6024          0.6123          0.6220
          0.6316          0.6410          0.6503          0.6593          0.6682          0.6771          0.6857
          0.6942          0.7026          0.7108          0.7189          0.7269          0.7348          0.7425
          0.7502          0.7577          0.7651          0.7724          0.7795          0.7865          0.7935
          0.8005          0.8073          0.8141          0.8207          0.8271          0.8335          0.8400
          0.8465          0.8528          0.8590          0.8650          0.8709          0.8768          0.8827
          0.8886          0.8945          0.9001          0.9056          0.9111          0.9165          0.9220
          0.9276          0.9331          0.9384          0.9436          0.9487          0.9538          0.9589
          0.9640          0.9692          0.9742          0.9791          0.9838          0.9886          0.9933
          0.9979          1.0026          1.0073          1.0118          1.0161          1.0204          1.0246
          1.0287          1.0328          1.0368          1.0408          1.0447          1.0487          1.0531
          1.0576          1.0621          1.0666          1.0711          1.0756          1.0801          1.0847
          1.0892          1.0936          1.0977          1.1021          1.1066          1.1111          1.1157
          1.1203          1.1250          1.1297          1.1345          1.1392          1.1440          1.1488
          1.1534          1.1577          1.1621          1.1665          1.1711          1.1761          1.1810
          1.1860          1.1911          1.1963          1.2014          1.2065          1.2112          1.2158
          1.2203          1.2248          1.2293          1.2338          1.2389          1.2440          1.2487
          1.2528          1.2573          1.2620          1.2667          1.2707          1.2746          1.2786
          1.2828          1.2874          1.2912          1.2951          1.2989          1.3027          1.3066
          1.3109          1.3150          1.3189          1.3230          1.3271          1.3309          1.3346
          1.3384          1.3423          1.3461          1.3499          1.3538          1.3576          1.3616
          1.3654          1.3692          1.3730          1.3768          1.3806          1.3844          1.3882
          1.3920          1.3959          1.3997          1.4034          1.4069          1.4104          1.4139
          1.4175          1.4212          1.4248          1.4285          1.4322          1.4359          1.4395
          1.4431          1.4467          1.4504          1.4541          1.4578          1.4615          1.4653
          1.4691          1.4729          1.4767          1.4806          1.4845          1.4884          1.4924
          0.2967          0.3147          0.3319          0.3483          0.3642          0.3796          0.3945
          0.4089          0.4228          0.4364          0.4494          0.4622          0.4750          0.4879
          0.5006          0.5130          0.5252          0.5371          0.5484          0.5593          0.5700
          0.5805          0.5909          0.6009          0.6108          0.6205          0.6301          0.6395
          0.6487          0.6577          0.6666          0.6754          0.6841          0.6925          0.7008
          0.7090          0.7171          0.7251          0.7330          0.7407          0.7483          0.7558
          0.7632          0.7705          0.7775          0.7845          0.7915          0.7984          0.8052
          0.8120          0.8185          0.8250          0.8313          0.8378          0.8442          0.8505
          0.8567          0.8627          0.8686          0.8744          0.8803          0.8862          0.8920
          0.8977          0.9031          0.9086          0.9140          0.9193          0.9249          0.9304
          0.9357          0.9408          0.9460          0.9510          0.9561          0.9611          0.9663
          0.9713          0.9761          0.9809          0.9856          0.9903          0.9949          0.9995
          1.0041          1.0086          1.0129          1.0171          1.0213          1.0254          1.0295
          1.0335          1.0375          1.0417          1.0460          1.0504          1.0547          1.0592
          1.0637          1.0681          1.0726          1.0770          1.0816          1.0861          1.0907
          1.0953          1.0994          1.1035          1.1079          1.1125          1.1171          1.1217
          1.1264          1.1311          1.1358          1.1406          1.1454          1.1502          1.1551
          1.1594          1.1638          1.1682          1.1726          1.1772          1.1822          1.1872
          1.1923          1.1974          1.2025          1.2076          1.2126          1.2171          1.2216
          1.2261          1.2305          1.2349          1.2396          1.2446          1.2497          1.2538
          1.2579          1.2621          1.2668          1.2714          1.2753          1.2792          1.2831
          1.2876          1.2918          1.2956          1.2994          1.3033          1.3071          1.3109
          1.3151          1.3193          1.3231          1.3274          1.3313          1.3350          1.3388
          1.3427          1.3465          1.3503          1.3542          1.3580          1.3619          1.3658
          1.3695          1.3733          1.3771          1.3809          1.3847          1.3885          1.3923
          1.3962          1.4000          1.4039          1.4075          1.4110          1.4145          1.4180
          1.4216          1.4252          1.4289          1.4326          1.4364          1.4401          1.4437
          1.4473          1.4510          1.4547          1.4584          1.4621          1.4659          1.4697
          1.4736          1.4774          1.4814          1.4853          1.4892          0.2997          0.3176
          0.3347          0.3512          0.3671          0.3825          0.3973          0.4116          0.4255
          0.4387          0.4518          0.4649          0.4781          0.4910          0.5036          0.5159
          0.5280          0.5397          0.5508          0.5616          0.5723          0.5828          0.5931
          0.6030          0.6128          0.6225          0.6320          0.6413          0.6504          0.6594
          0.6683          0.6770          0.6856          0.6940          0.7022          0.7104          0.7184
          0.7264          0.7341          0.7418          0.7494          0.7568          0.7641          0.7713
          0.7783          0.7853          0.7922          0.7991          0.8059          0.8126          0.8190
          0.8254          0.8317          0.8381          0.8445          0.8508          0.8569          0.8628
          0.8686          0.8744          0.8802          0.8861          0.8919          0.8974          0.9029
          0.9083          0.9136          0.9189          0.9244          0.9299          0.9351          0.9402
          0.9453          0.9503          0.9553          0.9603          0.9654          0.9704          0.9751
          0.9799          0.9845          0.9891          0.9937          0.9982          1.0028          1.0072
          1.0114          1.0156          1.0198          1.0239          1.0282          1.0324          1.0366
          1.0409          1.0452          1.0496          1.0539          1.0582          1.0625          1.0670
          1.0714          1.0758          1.0803          1.0848          1.0893          1.0939          1.0985
          1.1027          1.1068          1.1109          1.1155          1.1201          1.1247          1.1293
          1.1340          1.1388          1.1435          1.1483          1.1531          1.1580          1.1624
          1.1667          1.1711          1.1755          1.1800          1.1848          1.1898          1.1948
          1.1998          1.2049          1.2100          1.2149          1.2195          1.2239          1.2283
          1.2327          1.2370          1.2413          1.2463          1.2512          1.2555          1.2596
          1.2636          1.2679          1.2724          1.2768          1.2807          1.2845          1.2886
          1.2931          1.2969          1.3007          1.3045          1.3083          1.3121          1.3160
          1.3200          1.3242          1.3281          1.3323          1.3360          1.3398          1.3436
          1.3474          1.3512          1.3551          1.3589          1.3628          1.3666          1.3704
          1.3740          1.3778          1.3816          1.3853          1.3891          1.3929          1.3968
          1.4006          1.4045          1.4083          1.4118          1.4153          1.4188          1.4223
          1.4259          1.4295          1.4332          1.4370          1.4407          1.4444          1.4480
          1.4517          1.4554          1.4591          1.4628          1.4666          1.4704          1.4743
          1.4782          1.4821          1.4860          0.3093          0.3268          0.3437          0.3600
          0.3757          0.3908          0.4054          0.4195          0.4328          0.4463          0.4599
          0.4731          0.4862          0.4989          0.5114          0.5236          0.5355          0.5467
          0.5576          0.5683          0.5789          0.5892          0.5993          0.6092          0.6189
          0.6285          0.6379          0.6470          0.6561          0.6650          0.6737          0.6824
          0.6908          0.6991          0.7073          0.7153          0.7233          0.7311          0.7388
          0.7464          0.7538          0.7612          0.7684          0.7754          0.7824          0.7892
          0.7961          0.8029          0.8097          0.8162          0.8225          0.8289          0.8352
          0.8415          0.8478          0.8539          0.8598          0.8657          0.8714          0.8772
          0.8830          0.8888          0.8944          0.8998          0.9052          0.9105          0.9158
          0.9212          0.9266          0.9319          0.9370          0.9420          0.9470          0.9520
          0.9570          0.9619          0.9670          0.9717          0.9764          0.9810          0.9857
          0.9902          0.9947          0.9992          1.0036          1.0079          1.0120          1.0165
          1.0208          1.0249          1.0289          1.0328          1.0375          1.0421          1.0467
          1.0510          1.0552          1.0595          1.0637          1.0680          1.0724          1.0768
          1.0812          1.0856          1.0900          1.0946          1.0991          1.1036          1.1077
          1.1117          1.1158          1.1203          1.1248          1.1294          1.1341          1.1387
          1.1434          1.1482          1.1529          1.1577          1.1625          1.1668          1.1711
          1.1755          1.1799          1.1843          1.1888          1.1938          1.1987          1.2037
          1.2086          1.2135          1.2184          1.2231          1.2274          1.2317          1.2360
          1.2402          1.2444          1.2492          1.2541          1.2583          1.2623          1.2663
          1.2702          1.2745          1.2790          1.2830          1.2869          1.2907          1.2953
          1.2990          1.3028          1.3065          1.3103          1.3141          1.3179          1.3217
          1.3258          1.3298          1.3339          1.3377          1.3414          1.3452          1.3490
          1.3528          1.3566          1.3604          1.3642          1.3680          1.3719          1.3753
          1.3789          1.3827          1.3864          1.3902          1.3940          1.3977          1.4016
          1.4054          1.4092          1.4128          1.4163          1.4198          1.4233          1.4269
          1.4304          1.4340          1.4377          1.4414          1.4452          1.4489          1.4525
          1.4562          1.4599          1.4636          1.4674          1.4712          1.4750          1.4789
          1.4828          0.3226          0.3397          0.3561          0.3720          0.3873          0.4020
          0.4159          0.4298          0.4438          0.4574          0.4708          0.4839          0.4967
          0.5093          0.5216          0.5336          0.5449          0.5559          0.5666          0.5772
          0.5877          0.5978          0.6077          0.6174          0.6270          0.6365          0.6457
          0.6547          0.6637          0.6725          0.6811          0.6896          0.6979          0.7061
          0.7142          0.7221          0.7299          0.7376          0.7452          0.7527          0.7600
          0.7672          0.7743          0.7812          0.7881          0.7949          0.8017          0.8084
          0.8149          0.8213          0.8276          0.8338          0.8402          0.8465          0.8526
          0.8584          0.8642          0.8700          0.8757          0.8815          0.8872          0.8928
          0.8982          0.9036          0.9089          0.9141          0.9194          0.9248          0.9300
          0.9351          0.9401          0.9451          0.9500          0.9549          0.9598          0.9648
          0.9695          0.9742          0.9788          0.9834          0.9879          0.9924          0.9968
          1.0012          1.0055          1.0097          1.0139          1.0180          1.0220          1.0260
          1.0307          1.0353          1.0399          1.0445          1.0490          1.0534          1.0577
          1.0618          1.0660          1.0702          1.0744          1.0788          1.0831          1.0875
          1.0919          1.0963          1.1008          1.1052          1.1095          1.1135          1.1175
          1.1216          1.1260          1.1305          1.1351          1.1396          1.1443          1.1489
          1.1536          1.1584          1.1631          1.1676          1.1719          1.1762          1.1805
          1.1849          1.1893          1.1936          1.1984          1.2032          1.2080          1.2128
          1.2176          1.2224          1.2272          1.2314          1.2356          1.2397          1.2439
          1.2480          1.2528          1.2576          1.2616          1.2655          1.2693          1.2732
          1.2771          1.2815          1.2858          1.2895          1.2933          1.2978          1.3015
          1.3052          1.3089          1.3127          1.3164          1.3202          1.3240          1.3278
          1.3318          1.3358          1.3396          1.3433          1.3470          1.3508          1.3545
          1.3583          1.3620          1.3658          1.3696          1.3734          1.3770          1.3804
          1.3839          1.3876          1.3913          1.3951          1.3988          1.4026          1.4064
          1.4102          1.4139          1.4174          1.4209          1.4243          1.4279          1.4314
          1.4349          1.4385          1.4422          1.4459          1.4497          1.4533          1.4569
          1.4606          1.4643          1.4680          1.4718          1.4756          1.4795          0.3371
          0.3534          0.3691          0.3844          0.3989          0.4131          0.4276          0.4416
          0.4554          0.4688          0.4820          0.4949          0.5075          0.5199          0.5319
          0.5433          0.5544          0.5652          0.5758          0.5863          0.5965          0.6064
          0.6162          0.6258          0.6353          0.6445          0.6536          0.6626          0.6714
          0.6801          0.6885          0.6969          0.7051          0.7132          0.7211          0.7290
          0.7367          0.7442          0.7517          0.7590          0.7663          0.7733          0.7802
          0.7871          0.7939          0.8007          0.8074          0.8139          0.8202          0.8265
          0.8327          0.8390          0.8453          0.8514          0.8572          0.8630          0.8687
          0.8744          0.8801          0.8859          0.8914          0.8968          0.9021          0.9074
          0.9126          0.9178          0.9231          0.9283          0.9333          0.9383          0.9433
          0.9482          0.9531          0.9579          0.9628          0.9675          0.9721          0.9767
          0.9813          0.9858          0.9903          0.9948          0.9991          1.0034          1.0075
          1.0117          1.0158          1.0198          1.0243          1.0290          1.0336          1.0379
          1.0424          1.0469          1.0514          1.0558          1.0601          1.0643          1.0684
          1.0726          1.0767          1.0809          1.0852          1.0895          1.0938          1.0981
          1.1025          1.1070          1.1114          1.1153          1.1193          1.1233          1.1274
          1.1317          1.1362          1.1407          1.1452          1.1498          1.1544          1.1591
          1.1638          1.1685          1.1727          1.1770          1.1813          1.1856          1.1899
          1.1942          1.1985          1.2029          1.2076          1.2123          1.2170          1.2217
          1.2264          1.2310          1.2353          1.2394          1.2435          1.2475          1.2516
          1.2563          1.2609          1.2647          1.2685          1.2723          1.2762          1.2800
          1.2840          1.2883          1.2922          1.2959          1.3001          1.3039          1.3076
          1.3113          1.3150          1.3187          1.3224          1.3262          1.3299          1.3337
          1.3376          1.3414          1.3451          1.3488          1.3525          1.3562          1.3599
          1.3637          1.3674          1.3711          1.3749          1.3785          1.3819          1.3853
          1.3888          1.3924          1.3961          1.3999          1.4036          1.4073          1.4111
          1.4149          1.4184          1.4218          1.4253          1.4288          1.4323          1.4358
          1.4393          1.4429          1.4465          1.4503          1.4540          1.4576          1.4612
          1.4649          1.4686          1.4724          1.4762          0.3520          0.3670          0.3818
          0.3960          0.4107          0.4251          0.4392          0.4530          0.4665          0.4797
          0.4926          0.5053          0.5178          0.5299          0.5414          0.5525          0.5634
          0.5740          0.5846          0.5948          0.6048          0.6146          0.6243          0.6338
          0.6431          0.6522          0.6611          0.6700          0.6787          0.6872          0.6955
          0.7037          0.7119          0.7199          0.7277          0.7354          0.7430          0.7504
          0.7578          0.7650          0.7721          0.7790          0.7858          0.7926          0.7994
          0.8061          0.8126          0.8189          0.8252          0.8314          0.8376          0.8439
          0.8499          0.8558          0.8616          0.8673          0.8729          0.8786          0.8843
          0.8898          0.8952          0.9005          0.9057          0.9109          0.9161          0.9213
          0.9265          0.9315          0.9364          0.9413          0.9462          0.9511          0.9559
          0.9607          0.9653          0.9699          0.9746          0.9792          0.9837          0.9882
          0.9927          0.9971          1.0012          1.0053          1.0094          1.0135          1.0178
          1.0225          1.0272          1.0318          1.0363          1.0407          1.0447          1.0492
          1.0536          1.0580          1.0623          1.0665          1.0707          1.0747          1.0788
          1.0829          1.0870          1.0913          1.0955          1.0998          1.1041          1.1085
          1.1129          1.1170          1.1209          1.1249          1.1289          1.1329          1.1371
          1.1416          1.1460          1.1505          1.1550          1.1596          1.1643          1.1689
          1.1735          1.1777          1.1819          1.1861          1.1904          1.1946          1.1988
          1.2031          1.2072          1.2116          1.2162          1.2208          1.2254          1.2300
          1.2346          1.2389          1.2429          1.2469          1.2509          1.2549          1.2596
          1.2639          1.2676          1.2714          1.2752          1.2789          1.2827          1.2864
          1.2905          1.2946          1.2983          1.3023          1.3061          1.3098          1.3135
          1.3171          1.3208          1.3245          1.3282          1.3319          1.3356          1.3394
          1.3431          1.3467          1.3504          1.3541          1.3577          1.3614          1.3651
          1.3688          1.3725          1.3762          1.3800          1.3833          1.3867          1.3901
          1.3935          1.3971          1.4007          1.4044          1.4082          1.4119          1.4156
          1.4193          1.4227          1.4261          1.4296          1.4330          1.4365          1.4401
          1.4436          1.4472          1.4508          1.4545          1.4582          1.4618          1.4655
          1.4692          1.4729          0.3687          0.3800          0.3940          0.4083          0.4226
          0.4367          0.4504          0.4639          0.4771          0.4901          0.5028          0.5153
          0.5275          0.5391          0.5503          0.5613          0.5720          0.5825          0.5929
          0.6029          0.6127          0.6224          0.6320          0.6413          0.6504          0.6594
          0.6683          0.6771          0.6856          0.6939          0.7022          0.7103          0.7183
          0.7262          0.7339          0.7415          0.7490          0.7563          0.7636          0.7706
          0.7775          0.7844          0.7912          0.7979          0.8046          0.8111          0.8174
          0.8237          0.8299          0.8361          0.8423          0.8484          0.8542          0.8600
          0.8657          0.8713          0.8769          0.8826          0.8881          0.8934          0.8987
          0.9039          0.9091          0.9142          0.9194          0.9245          0.9295          0.9344
          0.9393          0.9441          0.9490          0.9538          0.9586          0.9632          0.9678
          0.9724          0.9770          0.9815          0.9860          0.9905          0.9949          0.9989
          1.0031          1.0071          1.0113          1.0161          1.0208          1.0254          1.0300
          1.0345          1.0390          1.0434          1.0474          1.0513          1.0556          1.0599
          1.0642          1.0685          1.0726          1.0768          1.0808          1.0848          1.0889
          1.0930          1.0972          1.1014          1.1056          1.1098          1.1142          1.1185
          1.1225          1.1264          1.1303          1.1343          1.1382          1.1424          1.1467
          1.1512          1.1556          1.1601          1.1646          1.1692          1.1739          1.1783
          1.1824          1.1866          1.1908          1.1949          1.1991          1.2033          1.2074
          1.2115          1.2156          1.2200          1.2245          1.2290          1.2335          1.2379
          1.2424          1.2463          1.2502          1.2541          1.2580          1.2625          1.2667
          1.2704          1.2741          1.2778          1.2815          1.2852          1.2889          1.2926
          1.2968          1.3006          1.3044          1.3083          1.3119          1.3155          1.3191
          1.3227          1.3264          1.3301          1.3337          1.3374          1.3411          1.3448
          1.3483          1.3519          1.3555          1.3591          1.3628          1.3664          1.3701
          1.3738          1.3774          1.3811          1.3846          1.3879          1.3913          1.3946
          1.3980          1.4015          1.4052          1.4089          1.4125          1.4163          1.4200
          1.4235          1.4269          1.4303          1.4337          1.4372          1.4407          1.4442
          1.4477          1.4513          1.4549          1.4586          1.4622          1.4659          1.4696
          0.3784          0.3877          0.4017          0.4157          0.4297          0.4434          0.4570
          0.4702          0.4832          0.4960          0.5085          0.5208          0.5327          0.5441
          0.5551          0.5660          0.5766          0.5870          0.5972          0.6071          0.6169
          0.6265          0.6359          0.6451          0.6542          0.6631          0.6719          0.6805
          0.6890          0.6972          0.7054          0.7135          0.7214          0.7292          0.7368
          0.7443          0.7517          0.7590          0.7661          0.7731          0.7800          0.7868
          0.7935          0.8002          0.8068          0.8131          0.8194          0.8257          0.8318
          0.8380          0.8442          0.8500          0.8558          0.8615          0.8672          0.8728
          0.8783          0.8839          0.8893          0.8945          0.8998          0.9050          0.9101
          0.9152          0.9203          0.9253          0.9302          0.9351          0.9400          0.9449
          0.9497          0.9546          0.9594          0.9638          0.9683          0.9728          0.9774
          0.9818          0.9863          0.9907          0.9949          0.9989          1.0030          1.0074
          1.0122          1.0169          1.0215          1.0261          1.0306          1.0351          1.0395
          1.0438          1.0482          1.0522          1.0560          1.0598          1.0641          1.0684
          1.0726          1.0768          1.0809          1.0850          1.0890          1.0930          1.0969
          1.1011          1.1053          1.1095          1.1137          1.1180          1.1223          1.1263
          1.1302          1.1341          1.1380          1.1420          1.1459          1.1503          1.1546
          1.1590          1.1635          1.1680          1.1726          1.1772          1.1817          1.1858
          1.1899          1.1940          1.1981          1.2023          1.2064          1.2104          1.2145
          1.2185          1.2225          1.2268          1.2312          1.2355          1.2399          1.2442
          1.2484          1.2523          1.2561          1.2599          1.2643          1.2685          1.2721
          1.2758          1.2794          1.2831          1.2867          1.2904          1.2941          1.2978
          1.3020          1.3057          1.3096          1.3132          1.3168          1.3203          1.3240
          1.3276          1.3312          1.3349          1.3386          1.3422          1.3459          1.3493
          1.3528          1.3564          1.3600          1.3636          1.3672          1.3709          1.3745
          1.3781          1.3818          1.3854          1.3887          1.3920          1.3954          1.3987
          1.4021          1.4056          1.4092          1.4129          1.4166          1.4203          1.4240
          1.4273          1.4307          1.4342          1.4376          1.4411          1.4446          1.4481
          1.4517          1.4553          1.4589          1.4626          1.4662          0.3610          0.3741
          0.3877          0.4016          0.4154          0.4291          0.4425          0.4558          0.4688
          0.4815          0.4941          0.5065          0.5186          0.5302          0.5415          0.5523
          0.5630          0.5735          0.5838          0.5939          0.6037          0.6134          0.6229
          0.6323          0.6414          0.6504          0.6592          0.6680          0.6766          0.6849
          0.6932          0.7013          0.7093          0.7172          0.7249          0.7325          0.7400
          0.7473          0.7546          0.7617          0.7687          0.7755          0.7823          0.7890
          0.7956          0.8023          0.8086          0.8149          0.8211          0.8273          0.8333
          0.8394          0.8454          0.8512          0.8569          0.8625          0.8681          0.8737
          0.8792          0.8846          0.8899          0.8951          0.9003          0.9055          0.9106
          0.9156          0.9207          0.9257          0.9307          0.9356          0.9405          0.9453
          0.9502          0.9550          0.9597          0.9641          0.9685          0.9729          0.9774
          0.9818          0.9862          0.9905          0.9946          0.9986          1.0031          1.0078
          1.0125          1.0171          1.0216          1.0261          1.0305          1.0349          1.0392
          1.0435          1.0478          1.0521          1.0560          1.0598          1.0637          1.0678
          1.0721          1.0764          1.0806          1.0848          1.0889          1.0930          1.0971
          1.1012          1.1054          1.1098          1.1141          1.1184          1.1228          1.1273
          1.1312          1.1351          1.1391          1.1431          1.1471          1.1512          1.1556
          1.1601          1.1647          1.1693          1.1738          1.1783          1.1829          1.1875
          1.1916          1.1957          1.1999          1.2040          1.2081          1.2121          1.2162
          1.2202          1.2241          1.2281          1.2322          1.2365          1.2408          1.2451
          1.2494          1.2536          1.2575          1.2613          1.2654          1.2699          1.2735
          1.2772          1.2809          1.2846          1.2883          1.2921          1.2958          1.2996
          1.3034          1.3075          1.3114          1.3150          1.3186          1.3223          1.3260
          1.3297          1.3334          1.3371          1.3408          1.3445          1.3482          1.3517
          1.3551          1.3587          1.3623          1.3660          1.3696          1.3733          1.3770
          1.3807          1.3844          1.3881          1.3915          1.3948          1.3982          1.4016
          1.4051          1.4085          1.4121          1.4158          1.4196          1.4234          1.4271
          1.4305          1.4340          1.4375          1.4410          1.4446          1.4482          1.4518
          1.4555          1.4591          1.4629          0.3431          0.3572          0.3714          0.3852
          0.3988          0.4125          0.4259          0.4392          0.4522          0.4650          0.4776
          0.4901          0.5023          0.5142          0.5257          0.5368          0.5476          0.5582
          0.5686          0.5788          0.5888          0.5986          0.6082          0.6176          0.6269
          0.6360          0.6449          0.6537          0.6624          0.6710          0.6793          0.6875
          0.6956          0.7036          0.7115          0.7192          0.7268          0.7342          0.7416
          0.7488          0.7559          0.7629          0.7698          0.7765          0.7832          0.7898
          0.7964          0.8029          0.8091          0.8153          0.8215          0.8275          0.8335
          0.8396          0.8454          0.8511          0.8568          0.8624          0.8679          0.8734
          0.8789          0.8842          0.8894          0.8947          0.8999          0.9052          0.9104
          0.9155          0.9205          0.9252          0.9302          0.9351          0.9400          0.9448
          0.9496          0.9544          0.9591          0.9636          0.9679          0.9722          0.9765
          0.9808          0.9851          0.9894          0.9934          0.9978          1.0025          1.0071
          1.0117          1.0162          1.0207          1.0251          1.0294          1.0338          1.0381
          1.0423          1.0466          1.0509          1.0551          1.0593          1.0631          1.0670
          1.0709          1.0752          1.0795          1.0839          1.0881          1.0924          1.0967
          1.1009          1.1051          1.1094          1.1138          1.1183          1.1227          1.1271
          1.1316          1.1356          1.1397          1.1438          1.1479          1.1521          1.1563
          1.1607          1.1653          1.1698          1.1744          1.1790          1.1836          1.1881
          1.1928          1.1969          1.2010          1.2051          1.2092          1.2133          1.2174
          1.2213          1.2253          1.2292          1.2331          1.2370          1.2413          1.2456
          1.2500          1.2544          1.2585          1.2624          1.2663          1.2706          1.2747
          1.2784          1.2822          1.2859          1.2897          1.2935          1.2973          1.3012
          1.3050          1.3089          1.3129          1.3167          1.3204          1.3242          1.3279
          1.3316          1.3354          1.3391          1.3429          1.3467          1.3505          1.3541
          1.3575          1.3609          1.3646          1.3683          1.3720          1.3758          1.3795
          1.3833          1.3870          1.3908          1.3942          1.3977          1.4011          1.4046
          1.4081          1.4116          1.4151          1.4189          1.4227          1.4266          1.4304
          1.4339          1.4374          1.4410          1.4447          1.4483          1.4520          1.4557
          1.4595          0.3253          0.3400          0.3545          0.3689          0.3828          0.3962
          0.4096          0.4228          0.4359          0.4488          0.4614          0.4739          0.4862
          0.4982          0.5100          0.5215          0.5324          0.5432          0.5536          0.5639
          0.5741          0.5840          0.5937          0.6032          0.6126          0.6219          0.6310
          0.6398          0.6486          0.6572          0.6657          0.6741          0.6822          0.6903
          0.6982          0.7060          0.7138          0.7213          0.7288          0.7361          0.7433
          0.7504          0.7575          0.7643          0.7711          0.7777          0.7843          0.7908
          0.7973          0.8036          0.8098          0.8160          0.8220          0.8280          0.8340
          0.8399          0.8456          0.8513          0.8569          0.8624          0.8679          0.8734
          0.8789          0.8843          0.8896          0.8949          0.9001          0.9054          0.9105
          0.9156          0.9205          0.9252          0.9300          0.9348          0.9397          0.9445
          0.9493          0.9540          0.9587          0.9631          0.9674          0.9717          0.9759
          0.9801          0.9842          0.9884          0.9928          0.9974          1.0020          1.0065
          1.0110          1.0155          1.0199          1.0242          1.0285          1.0329          1.0372
          1.0415          1.0457          1.0500          1.0543          1.0586          1.0629          1.0668
          1.0707          1.0747          1.0787          1.0832          1.0877          1.0921          1.0964
          1.1008          1.1052          1.1095          1.1139          1.1184          1.1229          1.1274
          1.1320          1.1365          1.1406          1.1448          1.1490          1.1533          1.1575
          1.1618          1.1660          1.1707          1.1753          1.1798          1.1844          1.1890
          1.1935          1.1981          1.2023          1.2064          1.2105          1.2146          1.2186
          1.2226          1.2265          1.2304          1.2343          1.2383          1.2422          1.2464
          1.2508          1.2552          1.2597          1.2636          1.2676          1.2718          1.2761
          1.2799          1.2837          1.2875          1.2914          1.2952          1.2991          1.3030
          1.3069          1.3108          1.3148          1.3187          1.3224          1.3262          1.3300
          1.3338          1.3376          1.3414          1.3453          1.3491          1.3530          1.3566
          1.3601          1.3635          1.3671          1.3708          1.3746          1.3784          1.3822
          1.3861          1.3899          1.3937          1.3972          1.4007          1.4042          1.4077
          1.4113          1.4149          1.4185          1.4222          1.4261          1.4301          1.4338
          1.4375          1.4411          1.4448          1.4485          1.4523          1.4561          0.3081
          0.3228          0.3375          0.3521          0.3664          0.3804          0.3936          0.4066
          0.4197          0.4326          0.4453          0.4578          0.4702          0.4823          0.4942
          0.5059          0.5173          0.5282          0.5388          0.5492          0.5594          0.5695
          0.5794          0.5890          0.5985          0.6078          0.6170          0.6260          0.6348
          0.6435          0.6521          0.6606          0.6689          0.6771          0.6851          0.6930
          0.7008          0.7085          0.7160          0.7235          0.7308          0.7380          0.7451
          0.7521          0.7590          0.7657          0.7724          0.7789          0.7854          0.7918
          0.7982          0.8044          0.8106          0.8166          0.8226          0.8286          0.8344
          0.8402          0.8459          0.8515          0.8572          0.8628          0.8684          0.8739
          0.8793          0.8847          0.8900          0.8952          0.9004          0.9056          0.9108
          0.9158          0.9206          0.9254          0.9300          0.9347          0.9394          0.9442
          0.9490          0.9537          0.9583          0.9627          0.9669          0.9711          0.9753
          0.9794          0.9835          0.9879          0.9925          0.9970          1.0015          1.0060
          1.0104          1.0148          1.0192          1.0235          1.0278          1.0321          1.0365
          1.0408          1.0451          1.0494          1.0538          1.0581          1.0625          1.0668
          1.0708          1.0749          1.0789          1.0830          1.0874          1.0919          1.0964
          1.1009          1.1053          1.1098          1.1143          1.1188          1.1234          1.1280
          1.1326          1.1373          1.1418          1.1461          1.1503          1.1546          1.1589
          1.1633          1.1676          1.1718          1.1762          1.1808          1.1853          1.1899
          1.1945          1.1990          1.2037          1.2078          1.2118          1.2158          1.2198
          1.2238          1.2278          1.2317          1.2357          1.2397          1.2437          1.2476
          1.2517          1.2562          1.2606          1.2651          1.2691          1.2731          1.2777
          1.2815          1.2854          1.2892          1.2931          1.2971          1.3010          1.3050
          1.3090          1.3130          1.3170          1.3208          1.3246          1.3285          1.3323
          1.3362          1.3401          1.3439          1.3478          1.3517          1.3556          1.3593
          1.3628          1.3663          1.3699          1.3736          1.3774          1.3813          1.3851
          1.3890          1.3929          1.3967          1.4003          1.4039          1.4075          1.4111
          1.4147          1.4184          1.4221          1.4258          1.4298          1.4338          1.4376
          1.4413          1.4450          1.4488          1.4526          0.2923          0.3064          0.3208
          0.3355          0.3500          0.3643          0.3781          0.3913          0.4042          0.4168
          0.4296          0.4422          0.4546          0.4668          0.4788          0.4906          0.5022
          0.5135          0.5242          0.5348          0.5452          0.5553          0.5652          0.5751
          0.5847          0.5941          0.6033          0.6124          0.6214          0.6302          0.6389
          0.6474          0.6558          0.6641          0.6723          0.6802          0.6881          0.6959
          0.7035          0.7111          0.7185          0.7258          0.7330          0.7400          0.7470
          0.7539          0.7607          0.7673          0.7739          0.7804          0.7868          0.7931
          0.7994          0.8055          0.8115          0.8175          0.8235          0.8294          0.8353
          0.8411          0.8468          0.8525          0.8581          0.8636          0.8692          0.8746
          0.8800          0.8853          0.8906          0.8958          0.9010          0.9061          0.9113
          0.9161          0.9209          0.9256          0.9303          0.9349          0.9395          0.9442
          0.9488          0.9535          0.9581          0.9625          0.9666          0.9707          0.9748
          0.9788          0.9832          0.9878          0.9925          0.9970          1.0013          1.0057
          1.0101          1.0144          1.0187          1.0231          1.0274          1.0318          1.0361
          1.0405          1.0448          1.0492          1.0536          1.0580          1.0624          1.0669
          1.0713          1.0754          1.0795          1.0836          1.0878          1.0920          1.0966
          1.1013          1.1058          1.1104          1.1150          1.1196          1.1242          1.1289
          1.1337          1.1385          1.1433          1.1476          1.1519          1.1563          1.1606
          1.1649          1.1693          1.1735          1.1777          1.1819          1.1865          1.1910
          1.1956          1.2001          1.2046          1.2092          1.2132          1.2172          1.2213
          1.2253          1.2293          1.2333          1.2373          1.2413          1.2453          1.2493
          1.2533          1.2574          1.2619          1.2665          1.2708          1.2749          1.2795
          1.2834          1.2873          1.2912          1.2952          1.2992          1.3032          1.3073
          1.3113          1.3154          1.3194          1.3233          1.3271          1.3310          1.3349
          1.3388          1.3427          1.3466          1.3505          1.3545          1.3584          1.3621
          1.3657          1.3693          1.3729          1.3765          1.3804          1.3843          1.3883
          1.3922          1.3962          1.4000          1.4036          1.4073          1.4109          1.4146
          1.4184          1.4221          1.4259          1.4297          1.4337          1.4377          1.4415
          1.4453          1.4492          0.2765          0.2909          0.3050          0.3190          0.3337
          0.3481          0.3623          0.3760          0.3891          0.4019          0.4144          0.4267
          0.4392          0.4515          0.4636          0.4755          0.4872          0.4987          0.5099
          0.5206          0.5311          0.5414          0.5514          0.5613          0.5711          0.5806
          0.5900          0.5991          0.6082          0.6171          0.6259          0.6345          0.6430
          0.6513          0.6596          0.6677          0.6757          0.6835          0.6912          0.6988
          0.7064          0.7138          0.7211          0.7282          0.7353          0.7422          0.7491
          0.7559          0.7625          0.7691          0.7755          0.7819          0.7883          0.7945
          0.8006          0.8068          0.8129          0.8189          0.8249          0.8308          0.8366
          0.8423          0.8479          0.8535          0.8591          0.8646          0.8701          0.8755
          0.8808          0.8861          0.8913          0.8965          0.9017          0.9068          0.9118
          0.9166          0.9214          0.9261          0.9307          0.9353          0.9398          0.9443
          0.9488          0.9534          0.9579          0.9623          0.9663          0.9703          0.9743
          0.9787          0.9833          0.9879          0.9925          0.9971          1.0016          1.0058
          1.0099          1.0143          1.0186          1.0230          1.0273          1.0317          1.0361
          1.0405          1.0449          1.0493          1.0538          1.0582          1.0627          1.0672
          1.0717          1.0762          1.0803          1.0845          1.0888          1.0930          1.0973
          1.1019          1.1066          1.1113          1.1159          1.1207          1.1254          1.1301
          1.1350          1.1398          1.1447          1.1494          1.1537          1.1580          1.1624
          1.1667          1.1710          1.1753          1.1795          1.1837          1.1879          1.1922
          1.1967          1.2012          1.2057          1.2102          1.2147          1.2188          1.2228
          1.2269          1.2310          1.2350          1.2390          1.2431          1.2471          1.2512
          1.2553          1.2594          1.2635          1.2681          1.2727          1.2769          1.2813
          1.2854          1.2894          1.2935          1.2975          1.3016          1.3057          1.3098
          1.3139          1.3180          1.3221          1.3260          1.3297          1.3336          1.3376
          1.3415          1.3455          1.3495          1.3535          1.3575          1.3615          1.3652
          1.3688          1.3724          1.3761          1.3798          1.3836          1.3876          1.3916
          1.3957          1.3997          1.4035          1.4072          1.4109          1.4146          1.4184
          1.4222          1.4261          1.4299          1.4338          1.4378          1.4418          1.4457
          0.2604          0.2752          0.2897          0.3036          0.3176          0.3320          0.3464
          0.3604          0.3741          0.3870          0.3996          0.4121          0.4244          0.4365
          0.4487          0.4606          0.4724          0.4840          0.4953          0.5065          0.5171
          0.5275          0.5378          0.5478          0.5576          0.5672          0.5767          0.5861
          0.5951          0.6041          0.6130          0.6217          0.6303          0.6387          0.6470
          0.6552          0.6633          0.6713          0.6791          0.6868          0.6944          0.7019
          0.7093          0.7165          0.7237          0.7307          0.7376          0.7445          0.7513
          0.7579          0.7644          0.7709          0.7773          0.7837          0.7900          0.7963
          0.8024          0.8085          0.8145          0.8205          0.8264          0.8323          0.8379
          0.8436          0.8492          0.8547          0.8602          0.8657          0.8711          0.8765
          0.8818          0.8870          0.8922          0.8974          0.9025          0.9076          0.9124
          0.9172          0.9219          0.9265          0.9312          0.9357          0.9401          0.9445
          0.9489          0.9533          0.9577          0.9620          0.9660          0.9700          0.9743
          0.9790          0.9836          0.9882          0.9927          0.9972          1.0017          1.0062
          1.0105          1.0145          1.0187          1.0231          1.0275          1.0319          1.0363
          1.0407          1.0452          1.0496          1.0541          1.0587          1.0632          1.0678
          1.0723          1.0770          1.0814          1.0857          1.0900          1.0943          1.0987
          1.1031          1.1075          1.1124          1.1172          1.1220          1.1268          1.1317
          1.1365          1.1413          1.1461          1.1509          1.1556          1.1599          1.1642
          1.1686          1.1729          1.1771          1.1814          1.1856          1.1897          1.1938
          1.1979          1.2025          1.2070          1.2115          1.2161          1.2205          1.2246
          1.2287          1.2328          1.2369          1.2409          1.2450          1.2491          1.2533
          1.2574          1.2616          1.2658          1.2700          1.2746          1.2792          1.2835
          1.2878          1.2918          1.2959          1.3001          1.3042          1.3083          1.3125
          1.3167          1.3209          1.3250          1.3289          1.3326          1.3365          1.3405
          1.3445          1.3485          1.3525          1.3566          1.3606          1.3647          1.3684
          1.3721          1.3758          1.3795          1.3832          1.3870          1.3911          1.3952
          1.3993          1.4034          1.4072          1.4109          1.4147          1.4186          1.4224
          1.4263          1.4303          1.4342          1.4382          1.4423          0.2448          0.2596
          0.2742          0.2888          0.3026          0.3166          0.3306          0.3448          0.3588
          0.3723          0.3851          0.3977          0.4101          0.4222          0.4342          0.4460
          0.4579          0.4696          0.4810          0.4923          0.5034          0.5139          0.5243
          0.5344          0.5443          0.5541          0.5637          0.5731          0.5824          0.5914
          0.6003          0.6091          0.6178          0.6264          0.6347          0.6430          0.6511
          0.6592          0.6671          0.6749          0.6826          0.6901          0.6976          0.7050
          0.7122          0.7193          0.7263          0.7333          0.7401          0.7469          0.7536
          0.7602          0.7667          0.7731          0.7795          0.7859          0.7921          0.7983
          0.8044          0.8104          0.8163          0.8222          0.8281          0.8338          0.8394
          0.8450          0.8505          0.8560          0.8615          0.8670          0.8723          0.8776
          0.8828          0.8880          0.8932          0.8983          0.9034          0.9084          0.9131
          0.9178          0.9225          0.9271          0.9316          0.9361          0.9405          0.9448
          0.9491          0.9533          0.9576          0.9619          0.9658          0.9702          0.9748
          0.9794          0.9840          0.9886          0.9931          0.9976          1.0021          1.0065
          1.0110          1.0154          1.0195          1.0236          1.0279          1.0323          1.0368
          1.0412          1.0457          1.0503          1.0548          1.0594          1.0640          1.0686
          1.0733          1.0780          1.0828          1.0871          1.0915          1.0959          1.1003
          1.1048          1.1093          1.1138          1.1187          1.1235          1.1284          1.1333
          1.1381          1.1429          1.1477          1.1525          1.1573          1.1619          1.1662
          1.1705          1.1748          1.1791          1.1833          1.1875          1.1916          1.1958
          1.1999          1.2040          1.2085          1.2130          1.2176          1.2222          1.2265
          1.2306          1.2348          1.2389          1.2431          1.2472          1.2514          1.2556
          1.2598          1.2641          1.2683          1.2726          1.2769          1.2816          1.2861
          1.2903          1.2945          1.2987          1.3028          1.3070          1.3112          1.3154
          1.3197          1.3239          1.3281          1.3320          1.3357          1.3395          1.3436
          1.3476          1.3517          1.3558          1.3599          1.3640          1.3681          1.3718
          1.3755          1.3793          1.3831          1.3869          1.3907          1.3948          1.3990
          1.4032          1.4072          1.4111          1.4149          1.4188          1.4227          1.4267
          1.4307          1.4347          1.4388          0.2293          0.2442          0.2589          0.2734
          0.2878          0.3017          0.3156          0.3294          0.3434          0.3573          0.3707
          0.3834          0.3959          0.4082          0.4203          0.4321          0.4437          0.4553
          0.4669          0.4782          0.4894          0.5004          0.5109          0.5212          0.5313
          0.5411          0.5508          0.5603          0.5697          0.5789          0.5879          0.5967
          0.6055          0.6141          0.6226          0.6309          0.6391          0.6472          0.6553
          0.6631          0.6709          0.6785          0.6861          0.6935          0.7008          0.7081
          0.7152          0.7221          0.7291          0.7361          0.7429          0.7497          0.7563
          0.7627          0.7692          0.7755          0.7818          0.7881          0.7943          0.8004
          0.8064          0.8123          0.8182          0.8240          0.8298          0.8354          0.8409
          0.8465          0.8520          0.8575          0.8629          0.8683          0.8736          0.8788
          0.8840          0.8892          0.8943          0.8994          0.9044          0.9092          0.9139
          0.9185          0.9231          0.9277          0.9321          0.9366          0.9409          0.9451
          0.9493          0.9535          0.9576          0.9618          0.9662          0.9708          0.9754
          0.9800          0.9846          0.9891          0.9937          0.9982          1.0026          1.0071
          1.0116          1.0161          1.0206          1.0247          1.0288          1.0330          1.0375
          1.0420          1.0466          1.0511          1.0557          1.0603          1.0650          1.0697
          1.0745          1.0792          1.0840          1.0888          1.0932          1.0977          1.1022
          1.1067          1.1113          1.1159          1.1205          1.1253          1.1301          1.1350
          1.1398          1.1446          1.1494          1.1542          1.1590          1.1637          1.1683
          1.1725          1.1768          1.1811          1.1853          1.1895          1.1937          1.1978
          1.2020          1.2061          1.2103          1.2147          1.2193          1.2239          1.2286
          1.2328          1.2370          1.2413          1.2455          1.2497          1.2539          1.2582
          1.2625          1.2668          1.2711          1.2755          1.2799          1.2843          1.2889
          1.2931          1.2973          1.3016          1.3058          1.3100          1.3143          1.3186
          1.3228          1.3271          1.3314          1.3352          1.3390          1.3428          1.3468
          1.3509          1.3551          1.3592          1.3634          1.3676          1.3716          1.3754
          1.3792          1.3830          1.3869          1.3907          1.3946          1.3987          1.4030
          1.4073          1.4112          1.4152          1.4191          1.4231          1.4271          1.4312
          1.4353          0.2136          0.2289          0.2438          0.2584          0.2729          0.2872
          0.3010          0.3148          0.3284          0.3423          0.3560          0.3693          0.3819
          0.3943          0.4065          0.4185          0.4302          0.4417          0.4531          0.4644
          0.4757          0.4868          0.4977          0.5082          0.5183          0.5283          0.5381
          0.5477          0.5571          0.5664          0.5756          0.5846          0.5933          0.6020
          0.6106          0.6190          0.6273          0.6355          0.6436          0.6515          0.6594
          0.6671          0.6747          0.6822          0.6896          0.6970          0.7043          0.7115
          0.7185          0.7255          0.7324          0.7392          0.7459          0.7526          0.7590
          0.7654          0.7717          0.7780          0.7842          0.7904          0.7965          0.8025
          0.8085          0.8143          0.8202          0.8259          0.8315          0.8371          0.8426
          0.8481          0.8535          0.8590          0.8644          0.8696          0.8749          0.8801
          0.8852          0.8904          0.8954          0.9004          0.9054          0.9101          0.9147
          0.9193          0.9238          0.9283          0.9327          0.9371          0.9413          0.9455
          0.9497          0.9538          0.9579          0.9624          0.9670          0.9716          0.9762
          0.9808          0.9854          0.9899          0.9944          0.9989          1.0034          1.0080
          1.0125          1.0170          1.0215          1.0261          1.0303          1.0345          1.0387
          1.0431          1.0476          1.0522          1.0569          1.0616          1.0663          1.0711
          1.0759          1.0807          1.0855          1.0904          1.0952          1.0997          1.1043
          1.1089          1.1135          1.1182          1.1228          1.1274          1.1319          1.1368
          1.1416          1.1465          1.1513          1.1560          1.1608          1.1655          1.1703
          1.1747          1.1789          1.1832          1.1875          1.1917          1.1958          1.2000
          1.2042          1.2084          1.2126          1.2168          1.2213          1.2259          1.2306
          1.2352          1.2395          1.2438          1.2481          1.2524          1.2567          1.2610
          1.2654          1.2698          1.2742          1.2786          1.2831          1.2876          1.2919
          1.2961          1.3004          1.3047          1.3089          1.3132          1.3176          1.3219
          1.3262          1.3305          1.3348          1.3386          1.3424          1.3463          1.3503
          1.3544          1.3586          1.3629          1.3671          1.3713          1.3753          1.3791
          1.3830          1.3869          1.3908          1.3948          1.3988          1.4029          1.4072
          1.4115          1.4155          1.4195          1.4235          1.4276          1.4318          0.1977
          0.2136          0.2290          0.2439          0.2585          0.2729          0.2871          0.3009
          0.3146          0.3280          0.3416          0.3553          0.3684          0.3809          0.3932
          0.4053          0.4172          0.4288          0.4402          0.4514          0.4625          0.4736
          0.4846          0.4954          0.5058          0.5159          0.5258          0.5355          0.5450
          0.5544          0.5636          0.5727          0.5817          0.5904          0.5990          0.6075
          0.6159          0.6242          0.6323          0.6403          0.6482          0.6560          0.6637
          0.6714          0.6790          0.6864          0.6938          0.7011          0.7083          0.7152
[truncated: 3,505,956 more chars]
