# Supplementary material for: Quantifying the dynamic wing morphing of hovering hummingbird
Source: R Soc Open Sci. 2017 Sep 20;4(9):170307. doi: 10.1098/rsos.170307 (PMC5627076; doi:10.1098/rsos.170307)
Supplement: Reconstructed 3D hummingbird wing grid data [file rsos170307supp2.zip › wing_grid/grid13.xyz]

           2
         201         401           1
           1          51           1
          1.6840          1.6850          1.6861          1.6872          1.6882          1.6892          1.6900
          1.6908          1.6914          1.6919          1.6921          1.6922          1.6921          1.6918
          1.6914          1.6908          1.6901          1.6892          1.6882          1.6870          1.6859
          1.6847          1.6837          1.6827          1.6818          1.6810          1.6804          1.6800
          1.6798          1.6798          1.6801          1.6806          1.6812          1.6821          1.6831
          1.6842          1.6855          1.6869          1.6885          1.6901          1.6919          1.6938
          1.6957          1.6978          1.6999          1.7021          1.7043          1.7066          1.7089
          1.7113          1.7138          1.7162          1.7187          1.7212          1.7238          1.7264
          1.7289          1.7315          1.7341          1.7368          1.7394          1.7420          1.7447
          1.7473          1.7499          1.7525          1.7551          1.7577          1.7603          1.7629
          1.7654          1.7679          1.7704          1.7728          1.7753          1.7776          1.7800
          1.7823          1.7845          1.7867          1.7887          1.7907          1.7927          1.7945
          1.7962          1.7979          1.7994          1.8009          1.8023          1.8035          1.8047
          1.8058          1.8068          1.8077          1.8085          1.8093          1.8099          1.8105
          1.8109          1.8113          1.8116          1.8118          1.8120          1.8120          1.8120
          1.8119          1.8117          1.8114          1.8110          1.8106          1.8100          1.8094
          1.8087          1.8079          1.8071          1.8061          1.8051          1.8040          1.8028
          1.8015          1.8002          1.7988          1.7973          1.7957          1.7941          1.7924
          1.7906          1.7887          1.7868          1.7849          1.7828          1.7808          1.7786
          1.7764          1.7742          1.7719          1.7695          1.7671          1.7647          1.7622
          1.7597          1.7571          1.7545          1.7519          1.7492          1.7465          1.7438
          1.7411          1.7383          1.7355          1.7327          1.7299          1.7271          1.7242
          1.7214          1.7186          1.7157          1.7129          1.7100          1.7072          1.7043
          1.7015          1.6987          1.6959          1.6931          1.6903          1.6876          1.6848
          1.6821          1.6794          1.6768          1.6741          1.6714          1.6688          1.6662
          1.6635          1.6609          1.6583          1.6558          1.6532          1.6507          1.6482
          1.6458          1.6433          1.6409          1.6386          1.6362          1.6338          1.6315
          1.6292          1.6269          1.6245          1.6222          1.6199          1.6176          1.6152
          1.6129          1.6105          1.6081          1.6057          1.6033          1.6752          1.6821
          1.6887          1.6951          1.6969          1.6981          1.6996          1.6994          1.6978
          1.6966          1.6964          1.6953          1.6947          1.6946          1.6943          1.6947
          1.6955          1.6967          1.6980          1.6984          1.6997          1.7015          1.7034
          1.7055          1.7077          1.7093          1.7119          1.7145          1.7166          1.7195
          1.7224          1.7252          1.7282          1.7313          1.7343          1.7375          1.7407
          1.7440          1.7472          1.7505          1.7536          1.7567          1.7599          1.7629
          1.7659          1.7687          1.7714          1.7740          1.7766          1.7793          1.7818
          1.7844          1.7870          1.7895          1.7918          1.7942          1.7965          1.7986
          1.8007          1.8029          1.8056          1.8075          1.8100          1.8087          1.8076
          1.8067          1.8063          1.8061          1.8060          1.8048          1.8036          1.8024
          1.8012          1.8002          1.7999          1.7996          1.7994          1.7991          1.7987
          1.7983          1.7977          1.7971          1.7965          1.7958          1.7951          1.7944
          1.7938          1.7924          1.7912          1.7900          1.7892          1.7885          1.7879
          1.7872          1.7865          1.7857          1.7848          1.7839          1.7830          1.7821
          1.7813          1.7809          1.7805          1.7800          1.7796          1.7791          1.7784
          1.7770          1.7757          1.7744          1.7730          1.7716          1.7702          1.7687
          1.7673          1.7660          1.7650          1.7647          1.7643          1.7640          1.7637
          1.7634          1.7631          1.7629          1.7628          1.7619          1.7602          1.7586
          1.7570          1.7552          1.7533          1.7513          1.7493          1.7471          1.7449
          1.7426          1.7403          1.7379          1.7355          1.7333          1.7311          1.7289
          1.7267          1.7246          1.7225          1.7203          1.7182          1.7161          1.7139
          1.7118          1.7099          1.7077          1.7055          1.7033          1.7012          1.6991
          1.6971          1.6949          1.6927          1.6906          1.6884          1.6863          1.6841
          1.6820          1.6799          1.6778          1.6757          1.6736          1.6716          1.6695
          1.6674          1.6653          1.6633          1.6612          1.6591          1.6570          1.6549
          1.6528          1.6508          1.6487          1.6466          1.6445          1.6424          1.6404
          1.6383          1.6363          1.6343          1.6323          1.6302          1.6281          1.6260
          1.6239          1.6217          1.6196          1.6174          1.6152          1.6130          1.6107
          1.6084          1.6061          1.6039          1.6699          1.6776          1.6847          1.6914
          1.6973          1.7028          1.7068          1.7079          1.7070          1.7068          1.7066
          1.7060          1.7056          1.7054          1.7050          1.7051          1.7059          1.7070
          1.7078          1.7077          1.7085          1.7102          1.7120          1.7139          1.7154
          1.7159          1.7181          1.7205          1.7221          1.7233          1.7259          1.7286
          1.7314          1.7342          1.7371          1.7387          1.7415          1.7447          1.7480
          1.7512          1.7544          1.7575          1.7589          1.7620          1.7651          1.7678
          1.7688          1.7708          1.7734          1.7760          1.7789          1.7817          1.7845
          1.7875          1.7905          1.7933          1.7961          1.7992          1.8016          1.8049
          1.8071          1.8050          1.8027          1.8006          1.7989          1.7977          1.7968
          1.7963          1.7959          1.7955          1.7951          1.7942          1.7928          1.7913
          1.7899          1.7891          1.7887          1.7882          1.7876          1.7868          1.7860
          1.7849          1.7835          1.7819          1.7805          1.7792          1.7781          1.7770
          1.7762          1.7757          1.7753          1.7748          1.7743          1.7736          1.7730
          1.7723          1.7717          1.7715          1.7712          1.7709          1.7706          1.7702
          1.7699          1.7695          1.7691          1.7687          1.7683          1.7679          1.7670
          1.7657          1.7643          1.7630          1.7617          1.7603          1.7589          1.7577
          1.7566          1.7558          1.7555          1.7553          1.7550          1.7548          1.7546
          1.7545          1.7545          1.7545          1.7544          1.7543          1.7541          1.7541
          1.7542          1.7538          1.7519          1.7498          1.7475          1.7451          1.7424
          1.7398          1.7371          1.7346          1.7322          1.7298          1.7275          1.7253
          1.7230          1.7208          1.7186          1.7164          1.7143          1.7124          1.7103
          1.7079          1.7057          1.7034          1.7013          1.6992          1.6971          1.6948
          1.6926          1.6904          1.6882          1.6861          1.6839          1.6818          1.6797
          1.6776          1.6755          1.6734          1.6713          1.6692          1.6672          1.6651
          1.6631          1.6610          1.6589          1.6569          1.6547          1.6526          1.6506
          1.6485          1.6464          1.6444          1.6424          1.6404          1.6385          1.6365
          1.6344          1.6324          1.6303          1.6282          1.6261          1.6240          1.6219
          1.6197          1.6176          1.6154          1.6132          1.6110          1.6088          1.6066
          1.6045          1.6711          1.6779          1.6846          1.6905          1.6960          1.7014
          1.7066          1.7116          1.7158          1.7159          1.7159          1.7155          1.7154
          1.7152          1.7148          1.7152          1.7162          1.7164          1.7163          1.7163
          1.7177          1.7193          1.7211          1.7220          1.7223          1.7234          1.7256
          1.7273          1.7277          1.7290          1.7315          1.7340          1.7367          1.7393
          1.7412          1.7419          1.7448          1.7478          1.7509          1.7541          1.7572
          1.7590          1.7604          1.7634          1.7665          1.7682          1.7691          1.7711
          1.7731          1.7757          1.7786          1.7817          1.7847          1.7877          1.7911
          1.7944          1.7974          1.8008          1.8040          1.8024          1.8001          1.7978
          1.7954          1.7932          1.7913          1.7899          1.7888          1.7879          1.7871
          1.7864          1.7856          1.7848          1.7840          1.7830          1.7813          1.7798
          1.7792          1.7782          1.7766          1.7744          1.7723          1.7704          1.7687
          1.7672          1.7659          1.7650          1.7645          1.7640          1.7635          1.7631
          1.7627          1.7623          1.7623          1.7623          1.7622          1.7621          1.7620
          1.7618          1.7616          1.7614          1.7611          1.7608          1.7605          1.7601
          1.7598          1.7594          1.7591          1.7587          1.7584          1.7573          1.7560
          1.7548          1.7535          1.7521          1.7509          1.7497          1.7487          1.7480
          1.7478          1.7475          1.7473          1.7472          1.7470          1.7470          1.7470
          1.7470          1.7470          1.7469          1.7469          1.7470          1.7472          1.7475
          1.7477          1.7480          1.7483          1.7464          1.7438          1.7410          1.7383
          1.7356          1.7329          1.7304          1.7279          1.7255          1.7231          1.7208
          1.7185          1.7166          1.7146          1.7126          1.7102          1.7078          1.7055
          1.7033          1.7012          1.6990          1.6968          1.6945          1.6923          1.6900
          1.6878          1.6856          1.6835          1.6813          1.6792          1.6771          1.6750
          1.6729          1.6708          1.6688          1.6667          1.6646          1.6625          1.6604
          1.6584          1.6563          1.6543          1.6522          1.6502          1.6483          1.6463
          1.6444          1.6424          1.6405          1.6385          1.6365          1.6344          1.6324
          1.6303          1.6282          1.6262          1.6241          1.6220          1.6199          1.6178
          1.6157          1.6135          1.6114          1.6093          1.6072          1.6051          1.6762
          1.6787          1.6842          1.6895          1.6946          1.6997          1.7047          1.7098
          1.7147          1.7195          1.7233          1.7235          1.7237          1.7236          1.7235
          1.7245          1.7242          1.7241          1.7240          1.7247          1.7263          1.7279
          1.7281          1.7284          1.7286          1.7308          1.7324          1.7327          1.7330
          1.7349          1.7373          1.7397          1.7423          1.7440          1.7446          1.7459
          1.7486          1.7514          1.7544          1.7574          1.7596          1.7603          1.7625
          1.7656          1.7682          1.7688          1.7702          1.7723          1.7743          1.7765
          1.7795          1.7826          1.7859          1.7890          1.7925          1.7960          1.7993
          1.7997          1.7976          1.7954          1.7932          1.7910          1.7889          1.7870
          1.7854          1.7839          1.7826          1.7813          1.7802          1.7790          1.7778
          1.7767          1.7755          1.7743          1.7731          1.7714          1.7686          1.7660
          1.7635          1.7613          1.7593          1.7575          1.7560          1.7552          1.7545
          1.7539          1.7536          1.7536          1.7536          1.7537          1.7538          1.7539
          1.7539          1.7540          1.7540          1.7539          1.7539          1.7538          1.7536
          1.7534          1.7532          1.7529          1.7526          1.7523          1.7520          1.7517
          1.7513          1.7511          1.7508          1.7502          1.7489          1.7477          1.7465
          1.7452          1.7440          1.7429          1.7418          1.7415          1.7413          1.7411
          1.7409          1.7408          1.7407          1.7406          1.7406          1.7406          1.7406
          1.7405          1.7406          1.7407          1.7409          1.7412          1.7415          1.7419
          1.7424          1.7430          1.7436          1.7421          1.7394          1.7367          1.7340
          1.7313          1.7286          1.7260          1.7235          1.7211          1.7191          1.7171
          1.7150          1.7128          1.7104          1.7079          1.7057          1.7035          1.7013
          1.6991          1.6969          1.6945          1.6922          1.6899          1.6877          1.6855
          1.6833          1.6811          1.6790          1.6769          1.6747          1.6725          1.6704
          1.6683          1.6662          1.6642          1.6621          1.6601          1.6581          1.6561
          1.6542          1.6522          1.6503          1.6483          1.6464          1.6444          1.6425
          1.6406          1.6386          1.6365          1.6345          1.6324          1.6304          1.6283
          1.6263          1.6242          1.6222          1.6201          1.6180          1.6159          1.6139
          1.6118          1.6098          1.6077          1.6057          1.6702          1.6739          1.6797
          1.6844          1.6892          1.6940          1.6988          1.7037          1.7086          1.7134
          1.7179          1.7223          1.7264          1.7304          1.7305          1.7310          1.7310
          1.7309          1.7309          1.7311          1.7327          1.7337          1.7339          1.7341
          1.7344          1.7360          1.7373          1.7375          1.7378          1.7385          1.7408
          1.7432          1.7457          1.7470          1.7475          1.7480          1.7502          1.7530
          1.7558          1.7588          1.7606          1.7613          1.7626          1.7656          1.7685
          1.7691          1.7697          1.7719          1.7741          1.7764          1.7787          1.7816
          1.7850          1.7886          1.7920          1.7957          1.7965          1.7948          1.7927
          1.7906          1.7886          1.7868          1.7850          1.7833          1.7817          1.7801
          1.7787          1.7773          1.7759          1.7746          1.7732          1.7719          1.7706
          1.7680          1.7649          1.7619          1.7591          1.7565          1.7540          1.7518
          1.7499          1.7484          1.7474          1.7470          1.7468          1.7467          1.7467
          1.7468          1.7469          1.7470          1.7472          1.7474          1.7475          1.7476
          1.7476          1.7476          1.7476          1.7475          1.7474          1.7473          1.7471
          1.7468          1.7466          1.7463          1.7460          1.7457          1.7454          1.7452
          1.7449          1.7446          1.7441          1.7429          1.7418          1.7406          1.7394
          1.7383          1.7373          1.7364          1.7362          1.7361          1.7359          1.7358
          1.7357          1.7356          1.7356          1.7356          1.7356          1.7356          1.7356
          1.7357          1.7359          1.7362          1.7365          1.7369          1.7374          1.7380
          1.7387          1.7394          1.7400          1.7387          1.7361          1.7334          1.7307
          1.7279          1.7253          1.7229          1.7208          1.7186          1.7164          1.7143
          1.7118          1.7094          1.7070          1.7048          1.7025          1.7002          1.6980
          1.6957          1.6933          1.6909          1.6886          1.6863          1.6840          1.6817
          1.6795          1.6773          1.6752          1.6730          1.6709          1.6688          1.6668
          1.6648          1.6628          1.6608          1.6588          1.6568          1.6548          1.6528
          1.6509          1.6489          1.6470          1.6450          1.6431          1.6411          1.6390
          1.6370          1.6349          1.6329          1.6308          1.6288          1.6267          1.6246
          1.6226          1.6205          1.6184          1.6164          1.6144          1.6124          1.6104
          1.6083          1.6063          1.6595          1.6645          1.6702          1.6757          1.6804
          1.6851          1.6898          1.6945          1.6993          1.7041          1.7087          1.7131
          1.7174          1.7217          1.7260          1.7303          1.7343          1.7366          1.7368
          1.7370          1.7372          1.7387          1.7390          1.7393          1.7396          1.7398
          1.7411          1.7419          1.7422          1.7425          1.7429          1.7448          1.7472
          1.7496          1.7501          1.7505          1.7510          1.7526          1.7554          1.7583
          1.7612          1.7619          1.7625          1.7637          1.7668          1.7689          1.7695
          1.7702          1.7722          1.7747          1.7772          1.7797          1.7823          1.7857
          1.7895          1.7932          1.7922          1.7909          1.7893          1.7874          1.7855
          1.7837          1.7820          1.7804          1.7787          1.7771          1.7756          1.7741
          1.7726          1.7711          1.7697          1.7683          1.7653          1.7619          1.7586
          1.7555          1.7527          1.7501          1.7478          1.7457          1.7439          1.7424
          1.7418          1.7415          1.7414          1.7414          1.7414          1.7416          1.7417
          1.7419          1.7421          1.7424          1.7425          1.7427          1.7428          1.7428
          1.7429          1.7428          1.7427          1.7426          1.7424          1.7422          1.7420
          1.7417          1.7415          1.7412          1.7409          1.7407          1.7404          1.7402
          1.7399          1.7397          1.7389          1.7378          1.7368          1.7358          1.7347
          1.7337          1.7327          1.7321          1.7320          1.7319          1.7318          1.7318
          1.7317          1.7317          1.7317          1.7318          1.7318          1.7319          1.7321
          1.7323          1.7326          1.7329          1.7334          1.7339          1.7346          1.7352
          1.7359          1.7365          1.7370          1.7362          1.7336          1.7309          1.7281
          1.7256          1.7233          1.7211          1.7188          1.7166          1.7143          1.7118
          1.7094          1.7070          1.7047          1.7025          1.7000          1.6975          1.6951
          1.6926          1.6902          1.6879          1.6856          1.6833          1.6811          1.6789
          1.6768          1.6746          1.6725          1.6704          1.6683          1.6662          1.6642
          1.6621          1.6601          1.6581          1.6561          1.6541          1.6521          1.6501
          1.6481          1.6461          1.6441          1.6420          1.6399          1.6378          1.6358
          1.6337          1.6316          1.6295          1.6274          1.6253          1.6232          1.6212
          1.6192          1.6172          1.6151          1.6131          1.6110          1.6089          1.6069
          1.6492          1.6542          1.6596          1.6653          1.6711          1.6759          1.6806
          1.6852          1.6899          1.6945          1.6991          1.7036          1.7079          1.7122
          1.7167          1.7211          1.7254          1.7293          1.7329          1.7365          1.7399
          1.7426          1.7434          1.7439          1.7443          1.7446          1.7448          1.7456
          1.7463          1.7468          1.7472          1.7477          1.7486          1.7509          1.7526
          1.7530          1.7535          1.7541          1.7551          1.7580          1.7609          1.7625
          1.7632          1.7639          1.7650          1.7683          1.7694          1.7700          1.7707
          1.7728          1.7755          1.7782          1.7809          1.7837          1.7865          1.7898
          1.7884          1.7870          1.7857          1.7845          1.7827          1.7810          1.7793
          1.7776          1.7759          1.7742          1.7726          1.7710          1.7695          1.7680
          1.7665          1.7642          1.7607          1.7572          1.7538          1.7507          1.7479
          1.7453          1.7430          1.7409          1.7391          1.7376          1.7372          1.7369
          1.7368          1.7368          1.7369          1.7371          1.7373          1.7376          1.7378
          1.7381          1.7383          1.7385          1.7386          1.7387          1.7388          1.7388
          1.7387          1.7386          1.7385          1.7383          1.7381          1.7379          1.7376
          1.7374          1.7371          1.7369          1.7366          1.7364          1.7361          1.7359
          1.7357          1.7354          1.7347          1.7337          1.7327          1.7317          1.7307
          1.7296          1.7287          1.7286          1.7285          1.7285          1.7285          1.7285
          1.7285          1.7285          1.7286          1.7288          1.7289          1.7292          1.7294
          1.7297          1.7301          1.7305          1.7311          1.7317          1.7323          1.7329
          1.7335          1.7340          1.7344          1.7336          1.7310          1.7284          1.7260
          1.7237          1.7214          1.7191          1.7168          1.7145          1.7121          1.7098
          1.7074          1.7048          1.7022          1.6997          1.6973          1.6949          1.6925
          1.6901          1.6878          1.6855          1.6832          1.6810          1.6788          1.6766
          1.6744          1.6723          1.6701          1.6680          1.6659          1.6638          1.6617
          1.6596          1.6576          1.6555          1.6534          1.6514          1.6494          1.6473
          1.6453          1.6431          1.6410          1.6389          1.6367          1.6346          1.6325
          1.6303          1.6282          1.6261          1.6240          1.6220          1.6200          1.6179
          1.6159          1.6138          1.6117          1.6096          1.6075          1.6388          1.6440
          1.6492          1.6547          1.6605          1.6664          1.6714          1.6761          1.6807
          1.6852          1.6897          1.6942          1.6986          1.7029          1.7072          1.7116
          1.7160          1.7203          1.7240          1.7277          1.7314          1.7349          1.7383
          1.7413          1.7441          1.7469          1.7492          1.7495          1.7499          1.7509
          1.7515          1.7520          1.7523          1.7526          1.7546          1.7557          1.7562
          1.7568          1.7575          1.7581          1.7610          1.7633          1.7640          1.7647
          1.7655          1.7669          1.7693          1.7700          1.7707          1.7715          1.7740
          1.7768          1.7796          1.7824          1.7852          1.7863          1.7848          1.7834
          1.7820          1.7808          1.7796          1.7782          1.7764          1.7747          1.7730
          1.7713          1.7697          1.7681          1.7665          1.7650          1.7636          1.7602
          1.7566          1.7531          1.7498          1.7467          1.7439          1.7413          1.7390
          1.7369          1.7350          1.7334          1.7330          1.7327          1.7326          1.7327
          1.7328          1.7330          1.7333          1.7336          1.7339          1.7342          1.7345
          1.7347          1.7349          1.7350          1.7351          1.7351          1.7351          1.7350
          1.7349          1.7348          1.7346          1.7344          1.7342          1.7339          1.7337
          1.7334          1.7332          1.7329          1.7327          1.7325          1.7323          1.7321
          1.7318          1.7316          1.7308          1.7298          1.7289          1.7279          1.7269
          1.7258          1.7254          1.7254          1.7254          1.7254          1.7255          1.7256
          1.7257          1.7258          1.7260          1.7262          1.7265          1.7268          1.7272
          1.7276          1.7280          1.7285          1.7290          1.7296          1.7301          1.7307
          1.7312          1.7316          1.7319          1.7309          1.7286          1.7263          1.7241
          1.7219          1.7194          1.7170          1.7146          1.7121          1.7097          1.7073
          1.7049          1.7024          1.6999          1.6975          1.6950          1.6926          1.6902
          1.6879          1.6856          1.6833          1.6810          1.6788          1.6765          1.6743
          1.6721          1.6699          1.6678          1.6656          1.6635          1.6614          1.6592
          1.6571          1.6550          1.6529          1.6508          1.6487          1.6466          1.6444
          1.6422          1.6400          1.6378          1.6356          1.6335          1.6313          1.6291
          1.6270          1.6250          1.6229          1.6208          1.6187          1.6167          1.6146
          1.6124          1.6103          1.6081          1.6286          1.6338          1.6394          1.6448
          1.6503          1.6561          1.6620          1.6670          1.6718          1.6764          1.6809
          1.6853          1.6897          1.6940          1.6982          1.7024          1.7068          1.7110
          1.7151          1.7188          1.7225          1.7262          1.7297          1.7330          1.7361
          1.7391          1.7420          1.7448          1.7473          1.7496          1.7517          1.7537
          1.7559          1.7568          1.7571          1.7585          1.7590          1.7597          1.7603
          1.7610          1.7617          1.7643          1.7650          1.7657          1.7664          1.7672
          1.7694          1.7701          1.7708          1.7716          1.7727          1.7756          1.7785
          1.7812          1.7822          1.7824          1.7814          1.7799          1.7784          1.7770
          1.7757          1.7746          1.7733          1.7716          1.7700          1.7683          1.7667
          1.7651          1.7636          1.7622          1.7596          1.7561          1.7526          1.7492
          1.7459          1.7429          1.7401          1.7376          1.7352          1.7331          1.7311
          1.7295          1.7290          1.7288          1.7287          1.7288          1.7289          1.7292
          1.7295          1.7298          1.7302          1.7305          1.7308          1.7311          1.7313
          1.7315          1.7316          1.7316          1.7316          1.7316          1.7315          1.7313
          1.7312          1.7310          1.7308          1.7305          1.7303          1.7301          1.7298
          1.7296          1.7294          1.7292          1.7290          1.7288          1.7286          1.7284
          1.7282          1.7279          1.7270          1.7261          1.7252          1.7241          1.7230
          1.7224          1.7224          1.7225          1.7225          1.7226          1.7228          1.7229
          1.7231          1.7233          1.7236          1.7239          1.7243          1.7246          1.7250
          1.7255          1.7260          1.7264          1.7270          1.7275          1.7280          1.7284
          1.7288          1.7291          1.7286          1.7271          1.7255          1.7242          1.7217
          1.7192          1.7167          1.7143          1.7118          1.7094          1.7070          1.7047
          1.7023          1.7000          1.6976          1.6952          1.6928          1.6904          1.6880
          1.6857          1.6833          1.6810          1.6788          1.6765          1.6743          1.6720
          1.6698          1.6676          1.6654          1.6632          1.6610          1.6589          1.6567
          1.6545          1.6524          1.6502          1.6480          1.6458          1.6435          1.6412
          1.6390          1.6368          1.6345          1.6323          1.6302          1.6281          1.6260
          1.6239          1.6217          1.6196          1.6175          1.6153          1.6132          1.6110
          1.6088          1.6180          1.6236          1.6293          1.6351          1.6406          1.6460
          1.6518          1.6575          1.6625          1.6674          1.6720          1.6764          1.6808
          1.6852          1.6894          1.6935          1.6976          1.7019          1.7060          1.7098
          1.7135          1.7171          1.7207          1.7241          1.7274          1.7306          1.7336
          1.7365          1.7392          1.7417          1.7440          1.7463          1.7486          1.7509
          1.7532          1.7552          1.7570          1.7585          1.7600          1.7616          1.7632
          1.7649          1.7661          1.7668          1.7675          1.7683          1.7692          1.7703
          1.7710          1.7718          1.7726          1.7745          1.7763          1.7767          1.7773
          1.7780          1.7770          1.7755          1.7745          1.7734          1.7719          1.7706
          1.7695          1.7684          1.7668          1.7652          1.7636          1.7621          1.7607
          1.7589          1.7555          1.7520          1.7486          1.7453          1.7421          1.7392
          1.7364          1.7339          1.7315          1.7293          1.7273          1.7258          1.7253
          1.7251          1.7250          1.7251          1.7253          1.7256          1.7259          1.7262
          1.7266          1.7270          1.7273          1.7276          1.7278          1.7280          1.7281
          1.7282          1.7282          1.7281          1.7281          1.7279          1.7278          1.7276
          1.7274          1.7272          1.7270          1.7267          1.7265          1.7263          1.7261
          1.7259          1.7257          1.7255          1.7253          1.7251          1.7249          1.7247
          1.7246          1.7242          1.7233          1.7224          1.7213          1.7201          1.7194
          1.7195          1.7195          1.7196          1.7197          1.7199          1.7201          1.7203
          1.7206          1.7209          1.7213          1.7216          1.7220          1.7224          1.7229
          1.7233          1.7238          1.7242          1.7247          1.7251          1.7255          1.7260
          1.7263          1.7254          1.7239          1.7223          1.7215          1.7208          1.7189
          1.7164          1.7140          1.7116          1.7092          1.7068          1.7044          1.7021
          1.6998          1.6975          1.6953          1.6930          1.6906          1.6882          1.6858
          1.6835          1.6812          1.6788          1.6766          1.6743          1.6720          1.6697
          1.6675          1.6652          1.6630          1.6608          1.6585          1.6563          1.6541
          1.6519          1.6496          1.6473          1.6449          1.6426          1.6403          1.6380
          1.6358          1.6336          1.6314          1.6292          1.6271          1.6249          1.6227
          1.6205          1.6184          1.6162          1.6139          1.6117          1.6094          1.6093
          1.6156          1.6219          1.6281          1.6337          1.6393          1.6447          1.6505
          1.6555          1.6605          1.6654          1.6698          1.6742          1.6785          1.6827
          1.6868          1.6908          1.6950          1.6990          1.7027          1.7064          1.7099
          1.7135          1.7170          1.7203          1.7234          1.7265          1.7294          1.7322
          1.7349          1.7373          1.7398          1.7422          1.7445          1.7468          1.7489
          1.7509          1.7526          1.7543          1.7559          1.7576          1.7594          1.7610
          1.7623          1.7637          1.7649          1.7662          1.7674          1.7684          1.7695
          1.7705          1.7720          1.7737          1.7749          1.7757          1.7769          1.7749
          1.7729          1.7708          1.7688          1.7676          1.7666          1.7653          1.7643
          1.7631          1.7616          1.7602          1.7588          1.7570          1.7536          1.7502
          1.7468          1.7435          1.7403          1.7373          1.7344          1.7317          1.7291
          1.7268          1.7246          1.7227          1.7218          1.7214          1.7212          1.7211
          1.7212          1.7214          1.7217          1.7221          1.7224          1.7228          1.7232
          1.7235          1.7238          1.7240          1.7242          1.7244          1.7244          1.7244
          1.7244          1.7243          1.7242          1.7241          1.7239          1.7237          1.7235
          1.7233          1.7231          1.7229          1.7227          1.7225          1.7223          1.7221
          1.7219          1.7217          1.7215          1.7214          1.7212          1.7210          1.7209
          1.7206          1.7197          1.7187          1.7176          1.7164          1.7162          1.7163
          1.7164          1.7165          1.7167          1.7168          1.7171          1.7173          1.7176
          1.7179          1.7183          1.7187          1.7191          1.7195          1.7199          1.7203
          1.7207          1.7211          1.7216          1.7221          1.7225          1.7228          1.7229
          1.7214          1.7199          1.7187          1.7181          1.7175          1.7168          1.7158
          1.7134          1.7109          1.7085          1.7061          1.7038          1.7015          1.6992
          1.6969          1.6946          1.6924          1.6901          1.6879          1.6856          1.6833
          1.6809          1.6786          1.6763          1.6740          1.6717          1.6694          1.6671
          1.6648          1.6625          1.6602          1.6580          1.6557          1.6534          1.6510
          1.6487          1.6463          1.6439          1.6415          1.6393          1.6370          1.6348
          1.6326          1.6303          1.6281          1.6259          1.6237          1.6215          1.6192
          1.6169          1.6145          1.6123          1.6101          1.6036          1.6105          1.6171
          1.6232          1.6291          1.6349          1.6406          1.6461          1.6511          1.6561
          1.6610          1.6656          1.6699          1.6740          1.6781          1.6822          1.6862
          1.6903          1.6940          1.6976          1.7012          1.7048          1.7083          1.7116
          1.7148          1.7179          1.7209          1.7238          1.7267          1.7293          1.7318
          1.7343          1.7367          1.7391          1.7414          1.7435          1.7456          1.7475
          1.7492          1.7510          1.7528          1.7545          1.7562          1.7577          1.7591
          1.7604          1.7619          1.7632          1.7643          1.7655          1.7667          1.7686
          1.7706          1.7723          1.7737          1.7733          1.7715          1.7697          1.7679
          1.7659          1.7639          1.7619          1.7611          1.7600          1.7590          1.7577
          1.7564          1.7537          1.7504          1.7471          1.7438          1.7406          1.7374
          1.7344          1.7314          1.7286          1.7259          1.7234          1.7211          1.7191
          1.7182          1.7177          1.7173          1.7171          1.7171          1.7172          1.7174
          1.7177          1.7181          1.7184          1.7188          1.7191          1.7195          1.7198
          1.7200          1.7202          1.7203          1.7204          1.7204          1.7204          1.7203
          1.7202          1.7201          1.7199          1.7197          1.7195          1.7193          1.7191
          1.7189          1.7187          1.7185          1.7184          1.7182          1.7180          1.7178
          1.7177          1.7175          1.7174          1.7172          1.7170          1.7169          1.7162
          1.7153          1.7142          1.7130          1.7128          1.7128          1.7129          1.7130
          1.7132          1.7133          1.7136          1.7138          1.7141          1.7144          1.7147
          1.7151          1.7154          1.7158          1.7162          1.7166          1.7170          1.7175
          1.7179          1.7184          1.7188          1.7191          1.7194          1.7183          1.7168
          1.7154          1.7149          1.7143          1.7137          1.7130          1.7123          1.7115
          1.7100          1.7077          1.7053          1.7030          1.7006          1.6982          1.6959
          1.6936          1.6913          1.6891          1.6869          1.6847          1.6825          1.6804
          1.6780          1.6757          1.6734          1.6710          1.6687          1.6664          1.6641
          1.6618          1.6594          1.6571          1.6548          1.6523          1.6499          1.6475
          1.6451          1.6428          1.6405          1.6382          1.6359          1.6337          1.6314
          1.6291          1.6269          1.6245          1.6221          1.6197          1.6175          1.6152
          1.6130          1.6107          1.5998          1.6068          1.6133          1.6194          1.6253
          1.6312          1.6362          1.6416          1.6469          1.6522          1.6573          1.6620
          1.6662          1.6703          1.6743          1.6782          1.6822          1.6859          1.6895
          1.6931          1.6967          1.7002          1.7035          1.7067          1.7099          1.7130
          1.7159          1.7188          1.7214          1.7240          1.7266          1.7291          1.7315
          1.7339          1.7362          1.7384          1.7405          1.7424          1.7443          1.7461
          1.7479          1.7498          1.7514          1.7529          1.7544          1.7560          1.7576
          1.7590          1.7602          1.7615          1.7634          1.7654          1.7674          1.7693
          1.7701          1.7685          1.7669          1.7653          1.7637          1.7620          1.7604
          1.7587          1.7570          1.7557          1.7547          1.7527          1.7496          1.7464
          1.7433          1.7401          1.7370          1.7339          1.7309          1.7279          1.7250
          1.7223          1.7197          1.7174          1.7155          1.7147          1.7140          1.7135
          1.7132          1.7131          1.7131          1.7132          1.7135          1.7137          1.7141
          1.7144          1.7148          1.7151          1.7154          1.7157          1.7159          1.7161
          1.7162          1.7163          1.7163          1.7163          1.7162          1.7161          1.7160
          1.7158          1.7157          1.7155          1.7153          1.7151          1.7149          1.7147
          1.7145          1.7144          1.7142          1.7140          1.7139          1.7137          1.7136
          1.7134          1.7133          1.7131          1.7130          1.7125          1.7116          1.7105
          1.7093          1.7093          1.7093          1.7094          1.7095          1.7096          1.7098
          1.7099          1.7102          1.7104          1.7107          1.7110          1.7113          1.7116
          1.7120          1.7124          1.7128          1.7133          1.7137          1.7141          1.7146
          1.7149          1.7153          1.7156          1.7148          1.7133          1.7119          1.7114
          1.7108          1.7102          1.7096          1.7089          1.7082          1.7075          1.7068
          1.7060          1.7043          1.7021          1.6998          1.6974          1.6951          1.6928
          1.6905          1.6882          1.6859          1.6836          1.6814          1.6792          1.6770
          1.6749          1.6727          1.6703          1.6680          1.6656          1.6633          1.6609
          1.6586          1.6561          1.6537          1.6512          1.6488          1.6465          1.6441
          1.6418          1.6395          1.6371          1.6348          1.6323          1.6299          1.6275
          1.6251          1.6228          1.6205          1.6183          1.6160          1.6137          1.6114
          1.5976          1.6043          1.6106          1.6167          1.6224          1.6270          1.6325
          1.6379          1.6426          1.6459          1.6501          1.6551          1.6600          1.6649
          1.6696          1.6741          1.6785          1.6821          1.6857          1.6892          1.6926
          1.6959          1.6991          1.7023          1.7054          1.7084          1.7112          1.7139
          1.7166          1.7192          1.7218          1.7243          1.7267          1.7290          1.7313
          1.7336          1.7357          1.7376          1.7395          1.7414          1.7432          1.7451
          1.7467          1.7483          1.7500          1.7517          1.7534          1.7548          1.7562
          1.7581          1.7602          1.7624          1.7645          1.7661          1.7646          1.7631
          1.7616          1.7602          1.7587          1.7573          1.7558          1.7544          1.7524
          1.7502          1.7476          1.7446          1.7416          1.7386          1.7356          1.7326
          1.7297          1.7267          1.7238          1.7210          1.7183          1.7158          1.7134
          1.7121          1.7112          1.7105          1.7099          1.7095          1.7093          1.7092
          1.7092          1.7093          1.7096          1.7098          1.7101          1.7105          1.7108
          1.7111          1.7114          1.7117          1.7119          1.7120          1.7121          1.7122
          1.7122          1.7122          1.7121          1.7120          1.7119          1.7117          1.7116
          1.7114          1.7112          1.7110          1.7108          1.7107          1.7105          1.7103
          1.7102          1.7100          1.7099          1.7097          1.7096          1.7095          1.7093
          1.7092          1.7090          1.7085          1.7076          1.7065          1.7057          1.7057
          1.7058          1.7058          1.7059          1.7060          1.7061          1.7063          1.7065
          1.7067          1.7069          1.7072          1.7075          1.7078          1.7082          1.7086
          1.7090          1.7094          1.7099          1.7103          1.7107          1.7110          1.7114
          1.7117          1.7111          1.7097          1.7082          1.7077          1.7071          1.7065
          1.7059          1.7053          1.7047          1.7040          1.7033          1.7026          1.7019
          1.7012          1.7004          1.6987          1.6965          1.6942          1.6919          1.6896
          1.6873          1.6850          1.6827          1.6804          1.6782          1.6759          1.6737
          1.6714          1.6692          1.6670          1.6647          1.6623          1.6599          1.6574
          1.6550          1.6526          1.6502          1.6478          1.6453          1.6428          1.6404
          1.6379          1.6354          1.6330          1.6305          1.6282          1.6259          1.6236
          1.6213          1.6190          1.6167          1.6144          1.6121          1.5970          1.6030
          1.6087          1.6133          1.6186          1.6242          1.6277          1.6309          1.6341
          1.6384          1.6434          1.6483          1.6532          1.6579          1.6623          1.6668
          1.6711          1.6753          1.6795          1.6834          1.6873          1.6912          1.6950
          1.6983          1.7014          1.7041          1.7068          1.7095          1.7121          1.7147
          1.7173          1.7197          1.7221          1.7245          1.7268          1.7291          1.7310
          1.7330          1.7349          1.7368          1.7387          1.7406          1.7422          1.7440
          1.7458          1.7476          1.7494          1.7507          1.7528          1.7550          1.7573
          1.7594          1.7612          1.7599          1.7586          1.7572          1.7551          1.7531
          1.7512          1.7493          1.7473          1.7453          1.7433          1.7413          1.7387
          1.7359          1.7331          1.7303          1.7275          1.7247          1.7219          1.7192
          1.7165          1.7139          1.7115          1.7096          1.7087          1.7078          1.7070
          1.7064          1.7059          1.7056          1.7054          1.7053          1.7054          1.7055
          1.7057          1.7060          1.7062          1.7065          1.7068          1.7071          1.7074
          1.7076          1.7078          1.7079          1.7080          1.7081          1.7081          1.7080
          1.7080          1.7079          1.7077          1.7076          1.7074          1.7073          1.7071
          1.7069          1.7068          1.7066          1.7064          1.7063          1.7061          1.7060
          1.7058          1.7057          1.7056          1.7054          1.7053          1.7051          1.7050
          1.7044          1.7034          1.7023          1.7021          1.7022          1.7022          1.7022
          1.7023          1.7024          1.7025          1.7026          1.7028          1.7029          1.7031
          1.7034          1.7037          1.7041          1.7045          1.7048          1.7052          1.7056
          1.7060          1.7064          1.7067          1.7071          1.7074          1.7077          1.7073
          1.7058          1.7044          1.7038          1.7033          1.7027          1.7021          1.7015
          1.7009          1.7003          1.6997          1.6990          1.6984          1.6977          1.6970
          1.6963          1.6956          1.6949          1.6931          1.6909          1.6886          1.6863
          1.6840          1.6817          1.6794          1.6772          1.6749          1.6726          1.6703
          1.6681          1.6658          1.6635          1.6611          1.6586          1.6561          1.6536
          1.6511          1.6486          1.6461          1.6436          1.6411          1.6386          1.6361
          1.6338          1.6314          1.6291          1.6268          1.6245          1.6222          1.6199
          1.6175          1.6152          1.6129          1.5986          1.6015          1.6048          1.6093
          1.6126          1.6159          1.6191          1.6222          1.6265          1.6314          1.6363
          1.6412          1.6459          1.6503          1.6546          1.6589          1.6631          1.6673
          1.6711          1.6750          1.6788          1.6826          1.6863          1.6898          1.6932
          1.6965          1.6997          1.7028          1.7059          1.7090          1.7120          1.7152
          1.7176          1.7200          1.7223          1.7244          1.7264          1.7284          1.7303
          1.7323          1.7342          1.7360          1.7378          1.7397          1.7415          1.7434
          1.7451          1.7472          1.7494          1.7515          1.7534          1.7553          1.7536
          1.7513          1.7491          1.7469          1.7446          1.7424          1.7406          1.7389
          1.7372          1.7355          1.7337          1.7320          1.7295          1.7268          1.7242
          1.7216          1.7190          1.7165          1.7140          1.7116          1.7092          1.7070
          1.7060          1.7051          1.7043          1.7035          1.7029          1.7024          1.7020
          1.7017          1.7016          1.7015          1.7016          1.7017          1.7019          1.7021
          1.7024          1.7026          1.7029          1.7032          1.7034          1.7036          1.7037
          1.7039          1.7039          1.7040          1.7040          1.7039          1.7038          1.7037
          1.7036          1.7035          1.7033          1.7031          1.7030          1.7028          1.7027
          1.7025          1.7023          1.7022          1.7021          1.7019          1.7018          1.7017
          1.7015          1.7014          1.7013          1.7011          1.7010          1.7002          1.6991
          1.6986          1.6986          1.6986          1.6986          1.6987          1.6987          1.6988
          1.6989          1.6990          1.6991          1.6993          1.6995          1.6998          1.7001
          1.7004          1.7007          1.7011          1.7014          1.7018          1.7021          1.7025
          1.7028          1.7031          1.7034          1.7037          1.7034          1.7019          1.7006
          1.7000          1.6995          1.6989          1.6984          1.6978          1.6972          1.6966
          1.6960          1.6954          1.6948          1.6941          1.6935          1.6929          1.6922
          1.6916          1.6909          1.6902          1.6895          1.6875          1.6852          1.6829
          1.6807          1.6784          1.6761          1.6738          1.6715          1.6692          1.6669
          1.6645          1.6620          1.6595          1.6570          1.6544          1.6519          1.6494
          1.6469          1.6443          1.6419          1.6395          1.6372          1.6348          1.6325
          1.6301          1.6278          1.6254          1.6231          1.6207          1.6183          1.6160
          1.6136          1.5932          1.5938          1.5971          1.6000          1.6031          1.6063
          1.6093          1.6130          1.6179          1.6227          1.6274          1.6322          1.6366
          1.6409          1.6451          1.6493          1.6535          1.6573          1.6611          1.6649
          1.6686          1.6723          1.6758          1.6792          1.6825          1.6858          1.6890
          1.6921          1.6951          1.6981          1.7011          1.7041          1.7071          1.7099
          1.7126          1.7150          1.7174          1.7197          1.7220          1.7243          1.7266
          1.7287          1.7309          1.7330          1.7351          1.7373          1.7401          1.7422
          1.7441          1.7460          1.7480          1.7482          1.7452          1.7421          1.7396
          1.7375          1.7355          1.7336          1.7317          1.7299          1.7281          1.7263
          1.7245          1.7226          1.7204          1.7180          1.7156          1.7133          1.7111
          1.7089          1.7067          1.7046          1.7032          1.7023          1.7015          1.7008
          1.7001          1.6995          1.6990          1.6986          1.6982          1.6980          1.6979
          1.6979          1.6979          1.6981          1.6982          1.6984          1.6986          1.6989
          1.6991          1.6993          1.6995          1.6997          1.6998          1.6999          1.6999
          1.7000          1.6999          1.6999          1.6998          1.6997          1.6996          1.6994
          1.6993          1.6991          1.6990          1.6988          1.6987          1.6985          1.6984
          1.6982          1.6981          1.6980          1.6978          1.6977          1.6976          1.6975
          1.6973          1.6972          1.6971          1.6964          1.6953          1.6951          1.6951
          1.6951          1.6951          1.6952          1.6952          1.6952          1.6953          1.6954
          1.6956          1.6958          1.6960          1.6962          1.6965          1.6968          1.6971
          1.6974          1.6977          1.6980          1.6983          1.6986          1.6989          1.6992
          1.6995          1.6997          1.6998          1.6984          1.6969          1.6964          1.6958
          1.6953          1.6947          1.6942          1.6936          1.6930          1.6924          1.6918
          1.6912          1.6906          1.6901          1.6895          1.6889          1.6882          1.6876
          1.6870          1.6864          1.6857          1.6851          1.6842          1.6820          1.6798
          1.6775          1.6752          1.6729          1.6706          1.6682          1.6657          1.6631
          1.6605          1.6580          1.6554          1.6529          1.6504          1.6480          1.6456
          1.6432          1.6408          1.6383          1.6359          1.6335          1.6312          1.6288
          1.6264          1.6240          1.6216          1.6192          1.6168          1.6144          1.5744
          1.5788          1.5840          1.5886          1.5915          1.5944          1.5973          1.6007
          1.6055          1.6102          1.6149          1.6196          1.6240          1.6282          1.6324
          1.6365          1.6405          1.6443          1.6480          1.6517          1.6554          1.6590
          1.6625          1.6658          1.6691          1.6723          1.6755          1.6787          1.6817
          1.6847          1.6877          1.6907          1.6936          1.6965          1.6992          1.7017
          1.7042          1.7066          1.7090          1.7114          1.7138          1.7162          1.7184
          1.7207          1.7230          1.7253          1.7277          1.7312          1.7348          1.7379
          1.7403          1.7415          1.7384          1.7353          1.7323          1.7298          1.7275
          1.7249          1.7225          1.7200          1.7185          1.7169          1.7154          1.7138
          1.7123          1.7102          1.7081          1.7061          1.7043          1.7024          1.7006
          1.6993          1.6986          1.6980          1.6973          1.6967          1.6962          1.6957
          1.6953          1.6950          1.6948          1.6946          1.6945          1.6945          1.6945
          1.6946          1.6948          1.6949          1.6951          1.6953          1.6955          1.6957
          1.6958          1.6960          1.6960          1.6961          1.6961          1.6961          1.6961
          1.6960          1.6960          1.6958          1.6957          1.6956          1.6954          1.6953
          1.6951          1.6950          1.6948          1.6947          1.6946          1.6944          1.6943
          1.6942          1.6941          1.6939          1.6938          1.6937          1.6936          1.6935
          1.6933          1.6932          1.6924          1.6917          1.6917          1.6917          1.6917
          1.6917          1.6918          1.6918          1.6919          1.6920          1.6922          1.6924
          1.6925          1.6927          1.6930          1.6932          1.6934          1.6937          1.6940
          1.6942          1.6945          1.6948          1.6951          1.6953          1.6956          1.6959
          1.6961          1.6955          1.6940          1.6930          1.6925          1.6920          1.6914
          1.6909          1.6903          1.6897          1.6892          1.6886          1.6880          1.6874
          1.6869          1.6863          1.6857          1.6851          1.6845          1.6840          1.6834
          1.6828          1.6822          1.6816          1.6809          1.6802          1.6793          1.6770
          1.6747          1.6724          1.6699          1.6673          1.6647          1.6621          1.6595
          1.6570          1.6545          1.6521          1.6496          1.6471          1.6446          1.6422
          1.6397          1.6373          1.6348          1.6324          1.6299          1.6275          1.6251
          1.6226          1.6202          1.6177          1.6152          1.5571          1.5620          1.5675
          1.5729          1.5780          1.5819          1.5846          1.5874          1.5921          1.5968
          1.6014          1.6060          1.6104          1.6146          1.6186          1.6227          1.6267
          1.6304          1.6340          1.6376          1.6412          1.6448          1.6482          1.6515
          1.6547          1.6580          1.6612          1.6644          1.6674          1.6705          1.6735
          1.6765          1.6794          1.6823          1.6850          1.6877          1.6903          1.6928
          1.6953          1.6978          1.7003          1.7028          1.7052          1.7076          1.7100
          1.7125          1.7150          1.7181          1.7218          1.7256          1.7294          1.7329
          1.7310          1.7281          1.7254          1.7228          1.7204          1.7180          1.7156
          1.7133          1.7110          1.7088          1.7071          1.7056          1.7041          1.7026
          1.7008          1.6992          1.6977          1.6962          1.6949          1.6945          1.6941
          1.6936          1.6931          1.6926          1.6922          1.6919          1.6916          1.6913
          1.6912          1.6910          1.6910          1.6910          1.6910          1.6911          1.6912
          1.6913          1.6915          1.6916          1.6918          1.6919          1.6921          1.6922
          1.6922          1.6923          1.6923          1.6923          1.6922          1.6921          1.6920
          1.6919          1.6918          1.6917          1.6915          1.6914          1.6913          1.6911
          1.6910          1.6908          1.6907          1.6906          1.6905          1.6904          1.6902
          1.6901          1.6900          1.6899          1.6898          1.6897          1.6896          1.6894
          1.6893          1.6885          1.6883          1.6883          1.6883          1.6883          1.6883
          1.6884          1.6885          1.6886          1.6888          1.6889          1.6891          1.6892
          1.6894          1.6896          1.6898          1.6901          1.6903          1.6905          1.6908
          1.6910          1.6913          1.6915          1.6918          1.6920          1.6922          1.6925
          1.6913          1.6898          1.6892          1.6887          1.6882          1.6876          1.6871
          1.6865          1.6860          1.6854          1.6849          1.6843          1.6837          1.6832
          1.6826          1.6821          1.6815          1.6809          1.6804          1.6798          1.6793
          1.6787          1.6781          1.6775          1.6768          1.6762          1.6755          1.6741
          1.6718          1.6693          1.6667          1.6641          1.6615          1.6589          1.6563
          1.6538          1.6512          1.6487          1.6462          1.6437          1.6412          1.6387
          1.6362          1.6337          1.6312          1.6287          1.6262          1.6237          1.6212
          1.6186          1.6160          1.5396          1.5448          1.5499          1.5557          1.5609
          1.5660          1.5709          1.5741          1.5781          1.5827          1.5873          1.5918
          1.5962          1.6004          1.6044          1.6083          1.6122          1.6159          1.6195
          1.6230          1.6265          1.6300          1.6335          1.6367          1.6399          1.6431
          1.6463          1.6496          1.6527          1.6558          1.6589          1.6619          1.6648
          1.6678          1.6705          1.6732          1.6759          1.6785          1.6811          1.6837
          1.6863          1.6890          1.6916          1.6941          1.6966          1.6992          1.7018
          1.7045          1.7081          1.7121          1.7161          1.7201          1.7214          1.7188
          1.7162          1.7139          1.7116          1.7093          1.7071          1.7051          1.7033
          1.7015          1.6998          1.6982          1.6966          1.6951          1.6937          1.6924
          1.6912          1.6901          1.6899          1.6897          1.6894          1.6891          1.6888
          1.6885          1.6882          1.6879          1.6877          1.6876          1.6874          1.6873
          1.6873          1.6873          1.6873          1.6874          1.6875          1.6876          1.6877
          1.6878          1.6880          1.6881          1.6882          1.6882          1.6883          1.6883
          1.6883          1.6883          1.6882          1.6881          1.6881          1.6880          1.6878
          1.6877          1.6876          1.6874          1.6873          1.6872          1.6871          1.6869
          1.6868          1.6867          1.6866          1.6865          1.6864          1.6863          1.6862
          1.6861          1.6860          1.6858          1.6857          1.6856          1.6855          1.6854
          1.6848          1.6848          1.6848          1.6848          1.6849          1.6850          1.6851
          1.6852          1.6853          1.6854          1.6856          1.6857          1.6859          1.6861
          1.6863          1.6864          1.6867          1.6869          1.6871          1.6873          1.6875
          1.6878          1.6880          1.6882          1.6884          1.6886          1.6887          1.6872
          1.6861          1.6855          1.6850          1.6845          1.6839          1.6834          1.6828
          1.6823          1.6818          1.6812          1.6807          1.6801          1.6796          1.6791
          1.6785          1.6780          1.6774          1.6769          1.6764          1.6758          1.6752
          1.6747          1.6741          1.6735          1.6730          1.6728          1.6726          1.6712
          1.6687          1.6661          1.6635          1.6608          1.6581          1.6555          1.6529
          1.6503          1.6477          1.6452          1.6426          1.6401          1.6375          1.6349
          1.6324          1.6298          1.6273          1.6247          1.6221          1.6195          1.6169
          1.5251          1.5305          1.5359          1.5410          1.5460          1.5512          1.5563
          1.5611          1.5653          1.5702          1.5760          1.5804          1.5846          1.5886
          1.5926          1.5964          1.6002          1.6037          1.6072          1.6107          1.6141
          1.6176          1.6208          1.6240          1.6272          1.6303          1.6335          1.6367
          1.6399          1.6430          1.6461          1.6492          1.6521          1.6550          1.6577
          1.6605          1.6632          1.6659          1.6686          1.6712          1.6739          1.6766
          1.6793          1.6819          1.6845          1.6873          1.6900          1.6927          1.6962
          1.7003          1.7045          1.7083          1.7101          1.7079          1.7056          1.7036
          1.7016          1.6997          1.6978          1.6960          1.6943          1.6927          1.6911
          1.6896          1.6882          1.6869          1.6858          1.6848          1.6840          1.6847
          1.6847          1.6846          1.6845          1.6843          1.6842          1.6840          1.6839
          1.6837          1.6836          1.6835          1.6834          1.6833          1.6833          1.6833
          1.6833          1.6834          1.6834          1.6835          1.6836          1.6837          1.6838
          1.6839          1.6840          1.6840          1.6840          1.6841          1.6840          1.6840
          1.6840          1.6839          1.6838          1.6837          1.6836          1.6835          1.6834
          1.6832          1.6831          1.6830          1.6829          1.6828          1.6827          1.6826
          1.6825          1.6824          1.6823          1.6822          1.6821          1.6820          1.6819
          1.6818          1.6817          1.6816          1.6815          1.6814          1.6812          1.6812
          1.6813          1.6814          1.6815          1.6815          1.6816          1.6817          1.6818
          1.6819          1.6821          1.6822          1.6823          1.6825          1.6827          1.6828
          1.6830          1.6832          1.6834          1.6836          1.6838          1.6840          1.6842
          1.6844          1.6847          1.6849          1.6851          1.6841          1.6827          1.6822
          1.6816          1.6811          1.6806          1.6801          1.6795          1.6790          1.6785
          1.6780          1.6775          1.6770          1.6764          1.6759          1.6754          1.6749
          1.6744          1.6739          1.6733          1.6728          1.6722          1.6717          1.6711
          1.6708          1.6707          1.6705          1.6704          1.6702          1.6700          1.6677
          1.6651          1.6625          1.6597          1.6570          1.6544          1.6517          1.6491
          1.6465          1.6439          1.6413          1.6387          1.6361          1.6335          1.6309
          1.6283          1.6257          1.6231          1.6204          1.6178          1.5113          1.5171
          1.5223          1.5271          1.5324          1.5378          1.5430          1.5455          1.5501
          1.5549          1.5597          1.5645          1.5690          1.5732          1.5773          1.5812
          1.5852          1.5890          1.5926          1.5963          1.5999          1.6035          1.6070
          1.6104          1.6138          1.6172          1.6206          1.6241          1.6275          1.6314
          1.6345          1.6375          1.6404          1.6432          1.6459          1.6487          1.6514
          1.6542          1.6569          1.6596          1.6623          1.6651          1.6679          1.6706
          1.6734          1.6762          1.6790          1.6818          1.6854          1.6894          1.6929
          1.6962          1.6985          1.6966          1.6947          1.6929          1.6911          1.6895
          1.6878          1.6863          1.6848          1.6834          1.6821          1.6810          1.6799
          1.6788          1.6779          1.6771          1.6765          1.6770          1.6787          1.6799
          1.6799          1.6799          1.6798          1.6798          1.6797          1.6797          1.6796
          1.6795          1.6795          1.6795          1.6795          1.6795          1.6795          1.6796
          1.6796          1.6797          1.6798          1.6798          1.6799          1.6799          1.6800
          1.6800          1.6800          1.6800          1.6800          1.6799          1.6799          1.6798
          1.6797          1.6796          1.6795          1.6794          1.6793          1.6792          1.6791
          1.6790          1.6789          1.6789          1.6788          1.6787          1.6786          1.6785
          1.6784          1.6783          1.6783          1.6782          1.6781          1.6780          1.6779
          1.6778          1.6777          1.6776          1.6777          1.6777          1.6778          1.6779
          1.6780          1.6781          1.6782          1.6782          1.6783          1.6785          1.6786
          1.6787          1.6788          1.6790          1.6791          1.6793          1.6794          1.6796
          1.6798          1.6800          1.6802          1.6804          1.6806          1.6808          1.6810
          1.6812          1.6814          1.6808          1.6793          1.6788          1.6783          1.6778
          1.6773          1.6767          1.6762          1.6757          1.6752          1.6747          1.6742
          1.6738          1.6733          1.6728          1.6723          1.6718          1.6713          1.6708
          1.6703          1.6698          1.6693          1.6687          1.6685          1.6684          1.6683
          1.6682          1.6681          1.6679          1.6678          1.6676          1.6665          1.6639
          1.6612          1.6585          1.6558          1.6531          1.6504          1.6477          1.6451
          1.6425          1.6399          1.6372          1.6346          1.6320          1.6293          1.6267
          1.6240          1.6213          1.6187          1.4981          1.5039          1.5092          1.5143
          1.5199          1.5254          1.5283          1.5309          1.5355          1.5402          1.5449
          1.5495          1.5539          1.5581          1.5621          1.5661          1.5700          1.5738
          1.5775          1.5811          1.5847          1.5884          1.5919          1.5953          1.5987
          1.6021          1.6056          1.6092          1.6126          1.6161          1.6194          1.6227
          1.6258          1.6289          1.6319          1.6348          1.6378          1.6410          1.6439
          1.6469          1.6499          1.6530          1.6560          1.6592          1.6622          1.6652
          1.6683          1.6713          1.6745          1.6777          1.6810          1.6841          1.6868
          1.6852          1.6836          1.6820          1.6805          1.6791          1.6777          1.6764
          1.6751          1.6740          1.6730          1.6721          1.6713          1.6705          1.6701
          1.6706          1.6711          1.6715          1.6718          1.6727          1.6744          1.6753
          1.6754          1.6755          1.6755          1.6755          1.6755          1.6755          1.6755
          1.6755          1.6755          1.6755          1.6756          1.6756          1.6757          1.6757
          1.6758          1.6759          1.6759          1.6760          1.6760          1.6760          1.6760
          1.6760          1.6760          1.6760          1.6759          1.6759          1.6758          1.6757
          1.6756          1.6756          1.6755          1.6754          1.6753          1.6752          1.6751
          1.6751          1.6750          1.6749          1.6748          1.6748          1.6747          1.6746
          1.6746          1.6745          1.6744          1.6743          1.6743          1.6742          1.6742
          1.6743          1.6743          1.6744          1.6744          1.6745          1.6745          1.6746
          1.6747          1.6748          1.6749          1.6750          1.6751          1.6752          1.6754
          1.6755          1.6756          1.6758          1.6759          1.6761          1.6763          1.6765
          1.6766          1.6768          1.6770          1.6772          1.6774          1.6777          1.6779
          1.6775          1.6760          1.6754          1.6749          1.6744          1.6739          1.6735
          1.6730          1.6725          1.6720          1.6715          1.6711          1.6706          1.6701
          1.6697          1.6692          1.6687          1.6683          1.6678          1.6673          1.6668
          1.6663          1.6662          1.6662          1.6661          1.6660          1.6659          1.6658
          1.6657          1.6656          1.6654          1.6653          1.6650          1.6625          1.6598
          1.6571          1.6543          1.6516          1.6489          1.6463          1.6436          1.6410
          1.6383          1.6357          1.6330          1.6304          1.6277          1.6250          1.6223
          1.6196          1.4857          1.4917          1.4972          1.5028          1.5085          1.5115
          1.5134          1.5171          1.5217          1.5264          1.5309          1.5354          1.5397
          1.5438          1.5478          1.5518          1.5557          1.5595          1.5632          1.5669
          1.5705          1.5742          1.5778          1.5812          1.5846          1.5880          1.5916
          1.5952          1.5985          1.6019          1.6053          1.6085          1.6116          1.6147
          1.6178          1.6208          1.6240          1.6273          1.6304          1.6335          1.6366
          1.6398          1.6432          1.6464          1.6496          1.6528          1.6560          1.6593
          1.6627          1.6660          1.6693          1.6724          1.6752          1.6742          1.6728
          1.6714          1.6702          1.6689          1.6678          1.6667          1.6657          1.6648
          1.6640          1.6633          1.6637          1.6643          1.6650          1.6656          1.6661
          1.6666          1.6670          1.6674          1.6677          1.6693          1.6710          1.6711
          1.6712          1.6713          1.6713          1.6713          1.6713          1.6714          1.6714
          1.6715          1.6716          1.6716          1.6717          1.6717          1.6718          1.6719
          1.6719          1.6720          1.6720          1.6720          1.6720          1.6720          1.6720
          1.6720          1.6720          1.6719          1.6719          1.6718          1.6717          1.6717
          1.6716          1.6715          1.6715          1.6714          1.6714          1.6713          1.6712
          1.6712          1.6711          1.6711          1.6710          1.6709          1.6709          1.6708
          1.6708          1.6707          1.6708          1.6708          1.6709          1.6710          1.6710
          1.6711          1.6711          1.6712          1.6712          1.6713          1.6714          1.6715
          1.6716          1.6717          1.6718          1.6719          1.6720          1.6722          1.6723
          1.6724          1.6726          1.6728          1.6729          1.6731          1.6733          1.6735
          1.6737          1.6739          1.6741          1.6743          1.6745          1.6740          1.6727
          1.6722          1.6717          1.6712          1.6707          1.6702          1.6698          1.6693
          1.6688          1.6684          1.6679          1.6675          1.6670          1.6666          1.6661
          1.6657          1.6652          1.6648          1.6643          1.6640          1.6640          1.6639
          1.6638          1.6638          1.6637          1.6636          1.6635          1.6634          1.6633
          1.6632          1.6631          1.6630          1.6628          1.6609          1.6582          1.6554
          1.6527          1.6501          1.6474          1.6447          1.6421          1.6394          1.6368
          1.6341          1.6314          1.6287          1.6260          1.6233          1.6206          1.4753
          1.4811          1.4867          1.4926          1.4948          1.4969          1.4995          1.5042
          1.5088          1.5134          1.5179          1.5223          1.5265          1.5306          1.5346
          1.5386          1.5425          1.5463          1.5500          1.5537          1.5573          1.5611
          1.5647          1.5681          1.5715          1.5750          1.5785          1.5821          1.5855
          1.5888          1.5921          1.5953          1.5984          1.6016          1.6047          1.6080
          1.6114          1.6147          1.6178          1.6210          1.6242          1.6277          1.6313
          1.6346          1.6380          1.6413          1.6447          1.6484          1.6518          1.6553
          1.6587          1.6619          1.6648          1.6636          1.6624          1.6612          1.6601
          1.6590          1.6580          1.6571          1.6563          1.6561          1.6569          1.6577
          1.6584          1.6592          1.6599          1.6606          1.6612          1.6618          1.6623
          1.6628          1.6632          1.6637          1.6649          1.6668          1.6670          1.6671
          1.6671          1.6672          1.6672          1.6673          1.6674          1.6675          1.6675
          1.6676          1.6677          1.6678          1.6678          1.6679          1.6679          1.6680
          1.6680          1.6681          1.6681          1.6681          1.6681          1.6681          1.6681
          1.6680          1.6680          1.6680          1.6679          1.6679          1.6678          1.6678
          1.6677          1.6677          1.6676          1.6676          1.6676          1.6675          1.6675
          1.6674          1.6674          1.6673          1.6673          1.6673          1.6674          1.6675
          1.6675          1.6676          1.6677          1.6678          1.6678          1.6679          1.6680
          1.6680          1.6681          1.6681          1.6682          1.6683          1.6684          1.6685
          1.6686          1.6687          1.6689          1.6690          1.6691          1.6693          1.6694
          1.6696          1.6697          1.6699          1.6701          1.6703          1.6705          1.6707
          1.6709          1.6711          1.6713          1.6705          1.6694          1.6690          1.6685
          1.6680          1.6675          1.6671          1.6666          1.6662          1.6657          1.6653
          1.6649          1.6644          1.6640          1.6636          1.6631          1.6627          1.6623
          1.6618          1.6618          1.6617          1.6617          1.6617          1.6616          1.6616
          1.6615          1.6614          1.6614          1.6613          1.6612          1.6611          1.6610
          1.6609          1.6607          1.6606          1.6590          1.6564          1.6537          1.6510
          1.6484          1.6457          1.6431          1.6405          1.6378          1.6351          1.6324
          1.6297          1.6270          1.6243          1.6216          1.4662          1.4717          1.4760
          1.4782          1.4804          1.4825          1.4869          1.4916          1.4964          1.5010
          1.5054          1.5097          1.5139          1.5180          1.5220          1.5260          1.5300
          1.5338          1.5375          1.5411          1.5449          1.5486          1.5523          1.5557
          1.5591          1.5627          1.5662          1.5698          1.5732          1.5764          1.5797
          1.5829          1.5861          1.5892          1.5926          1.5961          1.5996          1.6028
          1.6060          1.6093          1.6128          1.6165          1.6202          1.6236          1.6270
          1.6305          1.6343          1.6380          1.6416          1.6452          1.6488          1.6521
          1.6546          1.6535          1.6525          1.6514          1.6504          1.6495          1.6487
          1.6492          1.6500          1.6508          1.6517          1.6526          1.6534          1.6542
          1.6551          1.6558          1.6565          1.6572          1.6578          1.6584          1.6589
          1.6594          1.6599          1.6610          1.6628          1.6630          1.6631          1.6631
          1.6632          1.6633          1.6634          1.6635          1.6636          1.6637          1.6638
          1.6639          1.6639          1.6640          1.6641          1.6641          1.6642          1.6642
          1.6643          1.6643          1.6643          1.6643          1.6643          1.6643          1.6643
          1.6642          1.6642          1.6642          1.6642          1.6641          1.6641          1.6641
          1.6641          1.6640          1.6640          1.6640          1.6639          1.6639          1.6639
          1.6639          1.6640          1.6642          1.6643          1.6644          1.6644          1.6645
          1.6646          1.6647          1.6648          1.6649          1.6649          1.6650          1.6651
          1.6651          1.6652          1.6653          1.6653          1.6655          1.6656          1.6657
          1.6658          1.6660          1.6661          1.6663          1.6664          1.6666          1.6667
          1.6669          1.6671          1.6673          1.6675          1.6677          1.6679          1.6681
          1.6683          1.6671          1.6664          1.6659          1.6654          1.6650          1.6645
          1.6641          1.6636          1.6632          1.6627          1.6623          1.6619          1.6615
          1.6611          1.6607          1.6602          1.6598          1.6596          1.6596          1.6596
          1.6595          1.6595          1.6595          1.6594          1.6594          1.6594          1.6593
          1.6592          1.6592          1.6591          1.6590          1.6589          1.6588          1.6587
          1.6586          1.6584          1.6572          1.6546          1.6520          1.6493          1.6467
          1.6440          1.6414          1.6387          1.6361          1.6334          1.6307          1.6280
          1.6253          1.6226          1.4603          1.4602          1.4617          1.4636          1.4657
          1.4688          1.4736          1.4785          1.4833          1.4880          1.4924          1.4968
          1.5010          1.5051          1.5092          1.5132          1.5171          1.5210          1.5247
          1.5285          1.5322          1.5360          1.5397          1.5432          1.5466          1.5502
          1.5538          1.5574          1.5609          1.5641          1.5674          1.5706          1.5738
          1.5772          1.5807          1.5843          1.5878          1.5910          1.5944          1.5979
          1.6016          1.6054          1.6091          1.6126          1.6162          1.6200          1.6239
          1.6278          1.6315          1.6352          1.6389          1.6424          1.6451          1.6442
          1.6433          1.6423          1.6415          1.6423          1.6432          1.6440          1.6449
          1.6458          1.6467          1.6477          1.6486          1.6495          1.6504          1.6513
          1.6521          1.6528          1.6535          1.6541          1.6547          1.6552          1.6558
          1.6562          1.6572          1.6590          1.6591          1.6592          1.6593          1.6594
          1.6596          1.6597          1.6598          1.6599          1.6600          1.6601          1.6602
          1.6603          1.6604          1.6604          1.6605          1.6605          1.6606          1.6606
          1.6606          1.6607          1.6607          1.6607          1.6607          1.6607          1.6607
          1.6607          1.6607          1.6607          1.6607          1.6607          1.6606          1.6606
          1.6606          1.6606          1.6606          1.6607          1.6608          1.6609          1.6610
          1.6612          1.6613          1.6614          1.6615          1.6616          1.6617          1.6618
          1.6619          1.6619          1.6620          1.6621          1.6622          1.6623          1.6623
          1.6624          1.6625          1.6626          1.6627          1.6628          1.6630          1.6631
          1.6633          1.6634          1.6636          1.6637          1.6639          1.6641          1.6642
          1.6644          1.6646          1.6648          1.6650          1.6652          1.6652          1.6639
          1.6635          1.6630          1.6625          1.6621          1.6617          1.6612          1.6608
          1.6604          1.6600          1.6595          1.6591          1.6587          1.6583          1.6579
          1.6575          1.6575          1.6575          1.6575          1.6574          1.6574          1.6574
          1.6574          1.6574          1.6573          1.6573          1.6573          1.6572          1.6572
          1.6571          1.6570          1.6569          1.6568          1.6567          1.6566          1.6565
          1.6564          1.6554          1.6529          1.6503          1.6477          1.6450          1.6423
          1.6397          1.6370          1.6344          1.6317          1.6291          1.6263          1.6236
          1.4392          1.4421          1.4462          1.4479          1.4500          1.4522          1.4574
          1.4625          1.4674          1.4722          1.4767          1.4811          1.4855          1.4897
          1.4938          1.4979          1.5019          1.5059          1.5098          1.5135          1.5173
          1.5212          1.5249          1.5286          1.5322          1.5357          1.5394          1.5430
          1.5467          1.5501          1.5535          1.5568          1.5601          1.5635          1.5671
          1.5707          1.5744          1.5779          1.5813          1.5849          1.5887          1.5926
          1.5966          1.6002          1.6039          1.6079          1.6120          1.6161          1.6200
          1.6238          1.6277          1.6314          1.6349          1.6361          1.6354          1.6353
          1.6362          1.6371          1.6380          1.6390          1.6400          1.6410          1.6420
          1.6430          1.6440          1.6450          1.6460          1.6469          1.6477          1.6485
          1.6492          1.6499          1.6506          1.6512          1.6517          1.6522          1.6527
          1.6531          1.6537          1.6552          1.6556          1.6558          1.6559          1.6561
          1.6562          1.6563          1.6564          1.6565          1.6566          1.6567          1.6568
          1.6569          1.6570          1.6571          1.6571          1.6572          1.6572          1.6573
          1.6573          1.6573          1.6573          1.6574          1.6574          1.6574          1.6574
          1.6574          1.6574          1.6574          1.6574          1.6574          1.6574          1.6575
          1.6576          1.6577          1.6579          1.6580          1.6581          1.6582          1.6583
          1.6585          1.6586          1.6587          1.6588          1.6589          1.6590          1.6591
          1.6592          1.6593          1.6594          1.6595          1.6596          1.6596          1.6597
          1.6598          1.6599          1.6600          1.6602          1.6603          1.6605          1.6606
          1.6608          1.6609          1.6611          1.6613          1.6615          1.6617          1.6619
          1.6621          1.6623          1.6625          1.6627          1.6614          1.6609          1.6605
          1.6600          1.6596          1.6591          1.6587          1.6583          1.6579          1.6575
          1.6571          1.6567          1.6563          1.6559          1.6556          1.6555          1.6555
          1.6555          1.6555          1.6555          1.6555          1.6554          1.6554          1.6554
          1.6554          1.6553          1.6553          1.6553          1.6552          1.6552          1.6551
          1.6550          1.6549          1.6548          1.6547          1.6546          1.6545          1.6543
          1.6539          1.6514          1.6488          1.6461          1.6434          1.6407          1.6380
          1.6354          1.6327          1.6301          1.6274          1.6247          1.4191          1.4228
          1.4268          1.4306          1.4340          1.4363          1.4403          1.4455          1.4505
          1.4554          1.4601          1.4646          1.4690          1.4734          1.4776          1.4818
          1.4859          1.4900          1.4940          1.4979          1.5018          1.5057          1.5095
          1.5134          1.5172          1.5207          1.5244          1.5281          1.5318          1.5355
          1.5392          1.5426          1.5459          1.5494          1.5531          1.5568          1.5605
          1.5644          1.5679          1.5715          1.5755          1.5795          1.5836          1.5876
          1.5914          1.5955          1.5997          1.6039          1.6082          1.6122          1.6162
          1.6201          1.6240          1.6278          1.6293          1.6301          1.6310          1.6320
          1.6330          1.6341          1.6352          1.6362          1.6373          1.6384          1.6395
          1.6405          1.6416          1.6425          1.6434          1.6443          1.6450          1.6458
          1.6464          1.6471          1.6477          1.6482          1.6487          1.6491          1.6495
          1.6498          1.6501          1.6514          1.6523          1.6525          1.6526          1.6528
          1.6529          1.6530          1.6531          1.6532          1.6533          1.6534          1.6535
          1.6536          1.6537          1.6538          1.6538          1.6539          1.6540          1.6540
          1.6541          1.6541          1.6541          1.6542          1.6542          1.6542          1.6542
          1.6543          1.6543          1.6543          1.6544          1.6545          1.6547          1.6548
          1.6549          1.6551          1.6552          1.6553          1.6555          1.6556          1.6557
          1.6558          1.6560          1.6561          1.6562          1.6563          1.6564          1.6565
          1.6566          1.6567          1.6568          1.6569          1.6570          1.6571          1.6572
          1.6573          1.6574          1.6576          1.6577          1.6579          1.6581          1.6582
          1.6584          1.6586          1.6588          1.6590          1.6592          1.6594          1.6596
          1.6599          1.6601          1.6591          1.6585          1.6581          1.6577          1.6572
          1.6568          1.6564          1.6560          1.6555          1.6551          1.6548          1.6544
          1.6540          1.6537          1.6537          1.6537          1.6536          1.6536          1.6536
          1.6536          1.6536          1.6535          1.6535          1.6535          1.6535          1.6535
          1.6534          1.6534          1.6533          1.6533          1.6532          1.6532          1.6531
          1.6530          1.6529          1.6528          1.6526          1.6525          1.6523          1.6520
          1.6499          1.6472          1.6445          1.6418          1.6391          1.6364          1.6337
          1.6311          1.6284          1.6257          1.3983          1.4027          1.4071          1.4115
          1.4158          1.4206          1.4230          1.4283          1.4334          1.4384          1.4432
          1.4479          1.4525          1.4570          1.4614          1.4657          1.4699          1.4741
          1.4782          1.4823          1.4863          1.4902          1.4942          1.4981          1.5020
          1.5059          1.5096          1.5133          1.5171          1.5209          1.5247          1.5285
          1.5320          1.5355          1.5392          1.5430          1.5469          1.5508          1.5547
          1.5584          1.5624          1.5666          1.5708          1.5750          1.5791          1.5833
          1.5876          1.5920          1.5964          1.6007          1.6048          1.6090          1.6132
          1.6174          1.6214          1.6231          1.6249          1.6268          1.6282          1.6293
          1.6304          1.6315          1.6327          1.6338          1.6349          1.6360          1.6371
          1.6381          1.6390          1.6399          1.6408          1.6415          1.6423          1.6429
          1.6435          1.6441          1.6446          1.6451          1.6455          1.6459          1.6462
          1.6466          1.6469          1.6479          1.6490          1.6491          1.6493          1.6494
          1.6496          1.6497          1.6498          1.6499          1.6500          1.6502          1.6503
          1.6504          1.6504          1.6505          1.6506          1.6507          1.6507          1.6508
          1.6509          1.6509          1.6510          1.6510          1.6511          1.6511          1.6511
          1.6512          1.6514          1.6516          1.6517          1.6519          1.6520          1.6522
          1.6523          1.6524          1.6526          1.6527          1.6529          1.6530          1.6531
          1.6532          1.6534          1.6535          1.6536          1.6537          1.6539          1.6540
          1.6541          1.6542          1.6543          1.6544          1.6546          1.6547          1.6548
          1.6549          1.6550          1.6552          1.6554          1.6556          1.6558          1.6560
          1.6562          1.6564          1.6566          1.6568          1.6570          1.6573          1.6575
          1.6569          1.6562          1.6558          1.6553          1.6549          1.6545          1.6541
          1.6537          1.6533          1.6529          1.6525          1.6521          1.6518          1.6518
          1.6518          1.6518          1.6518          1.6518          1.6518          1.6517          1.6517
          1.6517          1.6517          1.6516          1.6516          1.6516          1.6516          1.6515
          1.6515          1.6514          1.6514          1.6513          1.6512          1.6511          1.6510
          1.6509          1.6508          1.6506          1.6504          1.6502          1.6500          1.6483
          1.6456          1.6429          1.6402          1.6375          1.6348          1.6321          1.6294
          1.6268          1.3774          1.3825          1.3874          1.3922          1.3970          1.4019
          1.4074          1.4112          1.4165          1.4216          1.4266          1.4315          1.4362
          1.4408          1.4454          1.4499          1.4542          1.4585          1.4628          1.4670
          1.4711          1.4752          1.4792          1.4832          1.4872          1.4912          1.4951
          1.4990          1.5029          1.5067          1.5106          1.5145          1.5184          1.5221
          1.5258          1.5297          1.5336          1.5376          1.5417          1.5457          1.5498
          1.5540          1.5583          1.5627          1.5671          1.5714          1.5758          1.5803
          1.5848          1.5894          1.5938          1.5981          1.6026          1.6070          1.6114
          1.6149          1.6168          1.6188          1.6208          1.6229          1.6249          1.6268
          1.6279          1.6291          1.6302          1.6313          1.6324          1.6335          1.6345
          1.6354          1.6363          1.6371          1.6379          1.6386          1.6392          1.6398
          1.6404          1.6409          1.6413          1.6417          1.6421          1.6425          1.6429
          1.6433          1.6436          1.6443          1.6455          1.6457          1.6458          1.6460
          1.6461          1.6463          1.6464          1.6465          1.6467          1.6468          1.6469
          1.6470          1.6471          1.6472          1.6473          1.6474          1.6475          1.6476
          1.6476          1.6477          1.6478          1.6478          1.6480          1.6482          1.6483
          1.6485          1.6487          1.6488          1.6490          1.6492          1.6493          1.6495
          1.6496          1.6498          1.6499          1.6501          1.6502          1.6503          1.6505
          1.6506          1.6508          1.6509          1.6510          1.6512          1.6513          1.6515
          1.6516          1.6517          1.6518          1.6520          1.6521          1.6522          1.6524
          1.6525          1.6527          1.6529          1.6531          1.6533          1.6535          1.6537
          1.6539          1.6542          1.6544          1.6547          1.6549          1.6547          1.6539
          1.6535          1.6530          1.6526          1.6522          1.6518          1.6514          1.6510
          1.6506          1.6502          1.6500          1.6500          1.6500          1.6500          1.6500
          1.6500          1.6499          1.6499          1.6499          1.6499          1.6499          1.6498
          1.6498          1.6498          1.6497          1.6497          1.6497          1.6496          1.6496
          1.6495          1.6495          1.6494          1.6493          1.6492          1.6491          1.6489
          1.6488          1.6486          1.6484          1.6482          1.6480          1.6467          1.6440
          1.6414          1.6387          1.6360          1.6332          1.6305          1.6279          1.3563
          1.3633          1.3676          1.3733          1.3786          1.3840          1.3894          1.3944
          1.3998          1.4051          1.4103          1.4153          1.4202          1.4250          1.4297
          1.4343          1.4388          1.4433          1.4476          1.4519          1.4562          1.4604
          1.4646          1.4687          1.4728          1.4769          1.4809          1.4850          1.4889
          1.4929          1.4969          1.5008          1.5048          1.5088          1.5128          1.5167
          1.5207          1.5248          1.5290          1.5332          1.5374          1.5417          1.5461
          1.5506          1.5552          1.5597          1.5643          1.5689          1.5735          1.5782
          1.5829          1.5873          1.5919          1.5965          1.6012          1.6057          1.6086
          1.6106          1.6127          1.6148          1.6169          1.6189          1.6209          1.6229
          1.6249          1.6265          1.6276          1.6287          1.6297          1.6307          1.6316
          1.6325          1.6333          1.6340          1.6347          1.6353          1.6359          1.6364
          1.6369          1.6374          1.6378          1.6383          1.6387          1.6391          1.6394
          1.6398          1.6401          1.6405          1.6419          1.6420          1.6422          1.6424
          1.6426          1.6428          1.6429          1.6431          1.6432          1.6434          1.6435
          1.6436          1.6438          1.6439          1.6440          1.6441          1.6442          1.6443
          1.6444          1.6446          1.6448          1.6450          1.6452          1.6454          1.6455
          1.6457          1.6459          1.6461          1.6462          1.6464          1.6465          1.6467
          1.6469          1.6470          1.6472          1.6473          1.6475          1.6477          1.6478
          1.6480          1.6481          1.6483          1.6484          1.6486          1.6488          1.6489
          1.6491          1.6492          1.6494          1.6495          1.6497          1.6498          1.6500
          1.6501          1.6503          1.6506          1.6508          1.6510          1.6513          1.6515
          1.6518          1.6520          1.6523          1.6525          1.6515          1.6511          1.6507
          1.6503          1.6499          1.6495          1.6491          1.6487          1.6484          1.6481
          1.6482          1.6482          1.6481          1.6481          1.6481          1.6481          1.6481
          1.6481          1.6481          1.6480          1.6480          1.6480          1.6480          1.6479
          1.6479          1.6479          1.6478          1.6478          1.6477          1.6477          1.6476
          1.6475          1.6474          1.6473          1.6472          1.6471          1.6469          1.6468
          1.6466          1.6464          1.6462          1.6460          1.6452          1.6426          1.6399
          1.6372          1.6344          1.6317          1.6290          1.3366          1.3460          1.3505
          1.3551          1.3609          1.3670          1.3729          1.3788          1.3844          1.3899
          1.3953          1.4005          1.4052          1.4101          1.4150          1.4198          1.4245
          1.4291          1.4336          1.4380          1.4424          1.4467          1.4511          1.4553
          1.4595          1.4637          1.4678          1.4719          1.4761          1.4801          1.4841
          1.4882          1.4923          1.4964          1.5005          1.5045          1.5086          1.5128
          1.5170          1.5213          1.5258          1.5301          1.5346          1.5392          1.5438
          1.5485          1.5533          1.5579          1.5627          1.5674          1.5722          1.5769
          1.5816          1.5863          1.5910          1.5956          1.6001          1.6024          1.6046
          1.6067          1.6087          1.6108          1.6129          1.6150          1.6170          1.6189
          1.6207          1.6226          1.6244          1.6258          1.6268          1.6277          1.6285
          1.6293          1.6300          1.6306          1.6312          1.6318          1.6323          1.6328
          1.6333          1.6338          1.6342          1.6346          1.6350          1.6354          1.6358
          1.6362          1.6365          1.6369          1.6378          1.6384          1.6386          1.6388
          1.6390          1.6392          1.6394          1.6396          1.6397          1.6399          1.6401
          1.6402          1.6403          1.6405          1.6406          1.6407          1.6410          1.6412
          1.6414          1.6417          1.6419          1.6421          1.6423          1.6425          1.6427
          1.6428          1.6430          1.6432          1.6434          1.6435          1.6437          1.6439
          1.6441          1.6442          1.6444          1.6446          1.6448          1.6450          1.6451
          1.6453          1.6455          1.6457          1.6458          1.6460          1.6462          1.6464
          1.6465          1.6467          1.6469          1.6471          1.6472          1.6474          1.6476
          1.6478          1.6480          1.6483          1.6485          1.6488          1.6491          1.6494
          1.6496          1.6499          1.6492          1.6487          1.6483          1.6479          1.6476
          1.6472          1.6468          1.6464          1.6463          1.6463          1.6463          1.6463
          1.6463          1.6463          1.6463          1.6463          1.6463          1.6462          1.6462
          1.6462          1.6462          1.6462          1.6461          1.6461          1.6461          1.6460
          1.6460          1.6459          1.6459          1.6458          1.6458          1.6457          1.6456
          1.6455          1.6454          1.6453          1.6451          1.6449          1.6448          1.6446
          1.6444          1.6442          1.6439          1.6436          1.6411          1.6384          1.6356
          1.6328          1.6301          1.3242          1.3312          1.3379          1.3438          1.3496
          1.3558          1.3619          1.3678          1.3735          1.3791          1.3845          1.3891
          1.3938          1.3989          1.4039          1.4087          1.4136          1.4183          1.4229
          1.4274          1.4319          1.4363          1.4407          1.4450          1.4493          1.4535
          1.4578          1.4620          1.4662          1.4703          1.4744          1.4785          1.4826
          1.4868          1.4910          1.4951          1.4993          1.5035          1.5078          1.5122
          1.5167          1.5212          1.5257          1.5303          1.5350          1.5399          1.5448
          1.5495          1.5543          1.5591          1.5640          1.5689          1.5736          1.5782
          1.5829          1.5875          1.5920          1.5947          1.5968          1.5990          1.6011
          1.6032          1.6053          1.6073          1.6092          1.6112          1.6132          1.6151
          1.6168          1.6185          1.6201          1.6217          1.6232          1.6245          1.6253
          1.6259          1.6265          1.6271          1.6277          1.6282          1.6288          1.6293
          1.6297          1.6302          1.6306          1.6310          1.6314          1.6319          1.6323
          1.6326          1.6330          1.6334          1.6345          1.6347          1.6350          1.6352
          1.6354          1.6357          1.6359          1.6360          1.6362          1.6364          1.6366
          1.6367          1.6370          1.6373          1.6376          1.6378          1.6381          1.6383
          1.6386          1.6388          1.6390          1.6392          1.6394          1.6396          1.6398
          1.6400          1.6402          1.6404          1.6406          1.6408          1.6409          1.6411
          1.6413          1.6415          1.6417          1.6419          1.6421          1.6423          1.6425
          1.6427          1.6429          1.6431          1.6433          1.6435          1.6437          1.6439
          1.6441          1.6443          1.6445          1.6447          1.6449          1.6451          1.6453
          1.6456          1.6459          1.6461          1.6464          1.6467          1.6470          1.6473
          1.6466          1.6462          1.6458          1.6455          1.6451          1.6447          1.6444
          1.6443          1.6443          1.6444          1.6444          1.6444          1.6444          1.6444
          1.6444          1.6444          1.6444          1.6444          1.6444          1.6443          1.6443
          1.6443          1.6443          1.6442          1.6442          1.6442          1.6441          1.6441
          1.6440          1.6440          1.6439          1.6438          1.6438          1.6437          1.6435
          1.6434          1.6433          1.6431          1.6429          1.6428          1.6426          1.6424
          1.6421          1.6419          1.6416          1.6395          1.6367          1.6340          1.6313
          1.3125          1.3200          1.3267          1.3325          1.3388          1.3452          1.3515
          1.3574          1.3632          1.3685          1.3735          1.3783          1.3832          1.3884
          1.3935          1.3985          1.4034          1.4082          1.4129          1.4175          1.4220
          1.4266          1.4311          1.4355          1.4398          1.4441          1.4484          1.4527
          1.4570          1.4612          1.4653          1.4695          1.4737          1.4780          1.4823
          1.4864          1.4906          1.4949          1.4993          1.5038          1.5084          1.5129
          1.5175          1.5222          1.5269          1.5319          1.5369          1.5417          1.5465
          1.5514          1.5563          1.5615          1.5661          1.5708          1.5754          1.5800
          1.5845          1.5876          1.5896          1.5916          1.5937          1.5957          1.5976
          1.5997          1.6017          1.6037          1.6056          1.6074          1.6092          1.6110
          1.6127          1.6142          1.6157          1.6171          1.6184          1.6195          1.6206
          1.6217          1.6228          1.6237          1.6243          1.6248          1.6252          1.6257
          1.6262          1.6266          1.6271          1.6275          1.6280          1.6284          1.6288
          1.6292          1.6297          1.6307          1.6310          1.6312          1.6315          1.6317
          1.6320          1.6322          1.6324          1.6326          1.6329          1.6332          1.6336
          1.6339          1.6342          1.6345          1.6347          1.6350          1.6352          1.6355
          1.6357          1.6359          1.6361          1.6363          1.6366          1.6368          1.6370
          1.6372          1.6374          1.6376          1.6378          1.6380          1.6382          1.6385
          1.6387          1.6389          1.6391          1.6393          1.6396          1.6398          1.6400
          1.6402          1.6405          1.6407          1.6409          1.6411          1.6414          1.6416
          1.6418          1.6420          1.6423          1.6425          1.6427          1.6430          1.6432
          1.6435          1.6438          1.6441          1.6444          1.6448          1.6441          1.6437
          1.6433          1.6430          1.6426          1.6424          1.6424          1.6424          1.6424
          1.6425          1.6425          1.6425          1.6425          1.6425          1.6425          1.6425
          1.6425          1.6425          1.6425          1.6425          1.6425          1.6425          1.6424
          1.6424          1.6424          1.6423          1.6423          1.6423          1.6422          1.6422
          1.6421          1.6420          1.6419          1.6418          1.6417          1.6416          1.6414
          1.6413          1.6411          1.6409          1.6407          1.6405          1.6403          1.6401
          1.6398          1.6396          1.6377          1.6351          1.6324          1.3024          1.3099
          1.3166          1.3229          1.3296          1.3363          1.3425          1.3486          1.3538
          1.3589          1.3639          1.3688          1.3741          1.3794          1.3846          1.3897
          1.3947          1.3995          1.4043          1.4090          1.4136          1.4183          1.4228
          1.4273          1.4317          1.4361          1.4405          1.4448          1.4491          1.4533
          1.4576          1.4618          1.4661          1.4704          1.4747          1.4790          1.4832
          1.4876          1.4920          1.4966          1.5012          1.5058          1.5104          1.5152
          1.5200          1.5251          1.5301          1.5349          1.5398          1.5448          1.5499
          1.5550          1.5597          1.5644          1.5690          1.5735          1.5779          1.5809
          1.5828          1.5848          1.5868          1.5887          1.5906          1.5926          1.5945
          1.5965          1.5983          1.6001          1.6019          1.6036          1.6053          1.6069
          1.6084          1.6099          1.6113          1.6125          1.6136          1.6147          1.6158
          1.6169          1.6179          1.6188          1.6197          1.6205          1.6214          1.6223
          1.6229          1.6234          1.6239          1.6243          1.6248          1.6252          1.6257
          1.6262          1.6269          1.6273          1.6276          1.6279          1.6281          1.6284
          1.6287          1.6291          1.6295          1.6298          1.6302          1.6305          1.6308
          1.6311          1.6314          1.6317          1.6320          1.6322          1.6325          1.6327
          1.6329          1.6331          1.6334          1.6336          1.6338          1.6340          1.6342
          1.6345          1.6347          1.6349          1.6352          1.6354          1.6356          1.6359
          1.6361          1.6364          1.6366          1.6369          1.6371          1.6374          1.6376
          1.6379          1.6381          1.6384          1.6387          1.6389          1.6392          1.6394
          1.6397          1.6399          1.6402          1.6404          1.6407          1.6409          1.6413
          1.6416          1.6419          1.6421          1.6416          1.6412          1.6408          1.6405
          1.6404          1.6404          1.6405          1.6405          1.6405          1.6406          1.6406
          1.6406          1.6406          1.6407          1.6407          1.6407          1.6407          1.6407
          1.6407          1.6407          1.6407          1.6407          1.6406          1.6406          1.6406
          1.6405          1.6405          1.6405          1.6404          1.6404          1.6403          1.6402
          1.6401          1.6400          1.6399          1.6397          1.6396          1.6395          1.6393
          1.6391          1.6389          1.6387          1.6385          1.6382          1.6380          1.6378
          1.6376          1.6361          1.6336          1.2940          1.3017          1.3086          1.3155
          1.3226          1.3292          1.3349          1.3404          1.3456          1.3508          1.3559
          1.3612          1.3667          1.3721          1.3774          1.3825          1.3876          1.3925
          1.3973          1.4021          1.4069          1.4116          1.4161          1.4207          1.4251
          1.4296          1.4340          1.4384          1.4427          1.4470          1.4513          1.4557
          1.4600          1.4644          1.4687          1.4729          1.4773          1.4817          1.4863
          1.4909          1.4955          1.5001          1.5048          1.5096          1.5147          1.5198
          1.5246          1.5295          1.5344          1.5395          1.5448          1.5498          1.5545
          1.5591          1.5637          1.5682          1.5725          1.5748          1.5767          1.5786
          1.5804          1.5822          1.5840          1.5859          1.5879          1.5899          1.5917
          1.5935          1.5951          1.5968          1.5984          1.6000          1.6015          1.6031
          1.6045          1.6057          1.6069          1.6080          1.6092          1.6104          1.6114
          1.6124          1.6134          1.6143          1.6152          1.6161          1.6170          1.6179
          1.6188          1.6196          1.6204          1.6213          1.6220          1.6225          1.6230
          1.6237          1.6240          1.6242          1.6246          1.6250          1.6254          1.6258
          1.6262          1.6266          1.6270          1.6273          1.6276          1.6280          1.6283
          1.6285          1.6288          1.6291          1.6293          1.6296          1.6298          1.6301
          1.6303          1.6305          1.6307          1.6310          1.6312          1.6315          1.6317
          1.6319          1.6322          1.6325          1.6327          1.6330          1.6333          1.6335
          1.6338          1.6341          1.6343          1.6346          1.6349          1.6352          1.6355
          1.6358          1.6360          1.6363          1.6366          1.6369          1.6371          1.6374
          1.6377          1.6380          1.6382          1.6385          1.6388          1.6392          1.6395
          1.6394          1.6390          1.6387          1.6385          1.6385          1.6385          1.6386
          1.6386          1.6386          1.6387          1.6387          1.6387          1.6388          1.6388
          1.6388          1.6388          1.6388          1.6388          1.6389          1.6389          1.6389
          1.6389          1.6388          1.6388          1.6388          1.6388          1.6388          1.6387
          1.6387          1.6386          1.6386          1.6385          1.6384          1.6383          1.6381
          1.6380          1.6379          1.6378          1.6376          1.6375          1.6373          1.6371
          1.6369          1.6367          1.6364          1.6362          1.6360          1.6359          1.6356
          1.6348          1.2891          1.2966          1.3035          1.3106          1.3170          1.3228
          1.3285          1.3339          1.3392          1.3445          1.3499          1.3555          1.3611
          1.3665          1.3719          1.3771          1.3821          1.3871          1.3920          1.3970
          1.4018          1.4065          1.4111          1.4156          1.4202          1.4247          1.4292
          1.4336          1.4379          1.4423          1.4467          1.4511          1.4555          1.4598
          1.4641          1.4684          1.4728          1.4774          1.4820          1.4866          1.4912
          1.4958          1.5006          1.5057          1.5108          1.5157          1.5206          1.5255
          1.5305          1.5358          1.5411          1.5458          1.5505          1.5552          1.5598
          1.5642          1.5676          1.5694          1.5712          1.5730          1.5747          1.5763
          1.5781          1.5799          1.5819          1.5839          1.5856          1.5873          1.5889
          1.5905          1.5922          1.5939          1.5955          1.5969          1.5983          1.5995
          1.6006          1.6017          1.6029          1.6041          1.6053          1.6064          1.6074
          1.6085          1.6095          1.6104          1.6113          1.6122          1.6131          1.6141
          1.6150          1.6159          1.6169          1.6179          1.6189          1.6198          1.6208
          1.6212          1.6216          1.6220          1.6224          1.6228          1.6232          1.6236
          1.6239          1.6243          1.6247          1.6250          1.6253          1.6256          1.6258
          1.6261          1.6264          1.6266          1.6269          1.6271          1.6274          1.6276
          1.6278          1.6281          1.6283          1.6286          1.6289          1.6291          1.6294
          1.6297          1.6299          1.6302          1.6305          1.6308          1.6311          1.6314
          1.6317          1.6320          1.6323          1.6326          1.6329          1.6332          1.6336
          1.6339          1.6342          1.6345          1.6348          1.6350          1.6353          1.6356
          1.6359          1.6362          1.6365          1.6368          1.6372          1.6369          1.6366
          1.6366          1.6366          1.6367          1.6367          1.6367          1.6367          1.6368
          1.6368          1.6369          1.6369          1.6369          1.6369          1.6370          1.6370
          1.6370          1.6370          1.6370          1.6371          1.6371          1.6371          1.6371
          1.6371          1.6370          1.6370          1.6370          1.6370          1.6369          1.6369
          1.6368          1.6368          1.6367          1.6365          1.6364          1.6362          1.6361
          1.6359          1.6358          1.6357          1.6356          1.6354          1.6352          1.6350
          1.6352          1.6354          1.6356          1.6358          1.6360          1.6361          1.2921
          1.2945          1.3001          1.3059          1.3119          1.3177          1.3234          1.3289
          1.3342          1.3398          1.3456          1.3513          1.3569          1.3624          1.3677
          1.3729          1.3780          1.3831          1.3882          1.3931          1.3979          1.4026
          1.4073          1.4120          1.4166          1.4211          1.4256          1.4300          1.4344
          1.4389          1.4433          1.4478          1.4521          1.4564          1.4607          1.4652
          1.4697          1.4744          1.4789          1.4835          1.4881          1.4929          1.4979
          1.5030          1.5079          1.5128          1.5177          1.5228          1.5281          1.5333
          1.5382          1.5429          1.5477          1.5523          1.5569          1.5611          1.5633
          1.5654          1.5675          1.5696          1.5713          1.5723          1.5734          1.5744
          1.5766          1.5785          1.5802          1.5817          1.5833          1.5848          1.5865
          1.5882          1.5899          1.5914          1.5927          1.5939          1.5950          1.5962
          1.5973          1.5985          1.5997          1.6008          1.6019          1.6030          1.6040
          1.6050          1.6059          1.6068          1.6078          1.6087          1.6098          1.6108
          1.6119          1.6130          1.6140          1.6151          1.6163          1.6174          1.6185
          1.6196          1.6206          1.6214          1.6217          1.6220          1.6223          1.6226
          1.6229          1.6232          1.6235          1.6237          1.6240          1.6242          1.6245
          1.6248          1.6250          1.6252          1.6255          1.6257          1.6259          1.6262
          1.6264          1.6266          1.6269          1.6271          1.6274          1.6276          1.6279
          1.6281          1.6284          1.6286          1.6289          1.6292          1.6294          1.6297
          1.6300          1.6302          1.6305          1.6309          1.6312          1.6316          1.6319
          1.6322          1.6325          1.6328          1.6331          1.6334          1.6337          1.6340
          1.6344          1.6347          1.6347          1.6347          1.6348          1.6348          1.6348
          1.6349          1.6349          1.6349          1.6350          1.6350          1.6351          1.6351
          1.6351          1.6351          1.6352          1.6352          1.6352          1.6353          1.6353
          1.6353          1.6353          1.6353          1.6353          1.6353          1.6353          1.6353
          1.6353          1.6353          1.6353          1.6353          1.6352          1.6352          1.6351
          1.6350          1.6348          1.6348          1.6350          1.6352          1.6353          1.6354
          1.6356          1.6357          1.6359          1.6361          1.6363          1.6365          1.6367
          1.6369          1.6371          1.6373          1.6373          1.2809          1.2837          1.2895
          1.2951          1.3010          1.3069          1.3126          1.3183          1.3238          1.3295
          1.3354          1.3412          1.3470          1.3526          1.3580          1.3634          1.3686
          1.3739          1.3790          1.3841          1.3890          1.3938          1.3986          1.4033
          1.4081          1.4127          1.4172          1.4218          1.4263          1.4308          1.4354
          1.4399          1.4443          1.4487          1.4532          1.4578          1.4624          1.4672
          1.4718          1.4764          1.4812          1.4861          1.4912          1.4964          1.5014
          1.5063          1.5112          1.5165          1.5218          1.5271          1.5320          1.5368
          1.5415          1.5462          1.5508          1.5556          1.5577          1.5598          1.5618
          1.5638          1.5657          1.5676          1.5696          1.5717          1.5739          1.5755
          1.5764          1.5774          1.5783          1.5791          1.5800          1.5821          1.5837
          1.5851          1.5864          1.5876          1.5887          1.5898          1.5910          1.5922
          1.5935          1.5947          1.5959          1.5970          1.5980          1.5989          1.5998
          1.6006          1.6016          1.6026          1.6037          1.6049          1.6061          1.6073
          1.6083          1.6094          1.6106          1.6119          1.6131          1.6143          1.6155
          1.6166          1.6177          1.6187          1.6197          1.6206          1.6217          1.6219
          1.6222          1.6224          1.6227          1.6229          1.6232          1.6235          1.6237
          1.6239          1.6242          1.6244          1.6246          1.6249          1.6251          1.6254
          1.6256          1.6259          1.6261          1.6264          1.6266          1.6269          1.6272
          1.6274          1.6277          1.6280          1.6283          1.6285          1.6288          1.6291
          1.6294          1.6297          1.6300          1.6303          1.6305          1.6308          1.6311
          1.6314          1.6317          1.6320          1.6322          1.6325          1.6328          1.6331
          1.6335          1.6339          1.6343          1.6347          1.6347          1.6347          1.6348
          1.6348          1.6348          1.6348          1.6348          1.6348          1.6348          1.6348
          1.6348          1.6348          1.6348          1.6349          1.6349          1.6349          1.6349
          1.6349          1.6350          1.6350          1.6350          1.6351          1.6351          1.6352
          1.6352          1.6353          1.6354          1.6355          1.6356          1.6357          1.6358
          1.6360          1.6362          1.6364          1.6365          1.6367          1.6368          1.6370
          1.6372          1.6374          1.6376          1.6378          1.6380          1.6382          1.6384
          1.6386          1.6386          1.2595          1.2662          1.2730          1.2794          1.2856
          1.2917          1.2976          1.3034          1.3091          1.3147          1.3208          1.3268
          1.3328          1.3385          1.3442          1.3497          1.3551          1.3605          1.3658
          1.3711          1.3762          1.3812          1.3861          1.3910          1.3958          1.4007
          1.4054          1.4100          1.4147          1.4193          1.4240          1.4287          1.4334
          1.4379          1.4425          1.4472          1.4520          1.4568          1.4617          1.4665
          1.4713          1.4764          1.4816          1.4868          1.4921          1.4971          1.5021
          1.5074          1.5128          1.5181          1.5234          1.5282          1.5329          1.5376
          1.5423          1.5470          1.5513          1.5533          1.5554          1.5574          1.5593
          1.5613          1.5632          1.5653          1.5673          1.5693          1.5711          1.5729
          1.5746          1.5765          1.5785          1.5793          1.5802          1.5809          1.5817
          1.5824          1.5831          1.5838          1.5845          1.5852          1.5869          1.5881
          1.5894          1.5905          1.5915          1.5924          1.5933          1.5941          1.5950
          1.5961          1.5973          1.5986          1.5999          1.6011          1.6022          1.6032
          1.6042          1.6055          1.6068          1.6081          1.6095          1.6108          1.6120
          1.6131          1.6142          1.6152          1.6162          1.6171          1.6179          1.6188
          1.6196          1.6204          1.6212          1.6221          1.6224          1.6226          1.6228
          1.6230          1.6232          1.6235          1.6237          1.6240          1.6243          1.6245
          1.6247          1.6250          1.6253          1.6256          1.6259          1.6261          1.6264
          1.6267          1.6270          1.6273          1.6275          1.6278          1.6281          1.6284
          1.6287          1.6290          1.6293          1.6296          1.6299          1.6302          1.6305
          1.6308          1.6311          1.6314          1.6317          1.6320          1.6323          1.6327
          1.6331          1.6336          1.6340          1.6344          1.6348          1.6352          1.6357
          1.6359          1.6359          1.6360          1.6360          1.6360          1.6360          1.6360
          1.6360          1.6360          1.6360          1.6360          1.6361          1.6361          1.6361
          1.6362          1.6362          1.6362          1.6363          1.6363          1.6364          1.6365
          1.6366          1.6366          1.6368          1.6369          1.6370          1.6372          1.6374
          1.6376          1.6377          1.6379          1.6381          1.6382          1.6384          1.6386
          1.6388          1.6390          1.6393          1.6395          1.6397          1.6399          1.6399
          1.2388          1.2467          1.2549          1.2616          1.2684          1.2752          1.2816
          1.2876          1.2935          1.2994          1.3053          1.3115          1.3176          1.3236
          1.3295          1.3353          1.3408          1.3464          1.3519          1.3573          1.3626
          1.3678          1.3729          1.3779          1.3829          1.3879          1.3928          1.3976
          1.4024          1.4072          1.4120          1.4168          1.4217          1.4265          1.4312
          1.4360          1.4410          1.4460          1.4510          1.4561          1.4610          1.4661
          1.4714          1.4768          1.4822          1.4876          1.4927          1.4979          1.5033
          1.5087          1.5140          1.5192          1.5240          1.5287          1.5333          1.5380
          1.5427          1.5469          1.5489          1.5509          1.5529          1.5549          1.5569
          1.5589          1.5608          1.5627          1.5646          1.5664          1.5681          1.5700
          1.5718          1.5737          1.5753          1.5769          1.5785          1.5799          1.5814
          1.5821          1.5828          1.5835          1.5842          1.5849          1.5855          1.5862
          1.5868          1.5875          1.5881          1.5887          1.5894          1.5901          1.5908
          1.5925          1.5938          1.5950          1.5961          1.5971          1.5982          1.5993
          1.6006          1.6020          1.6034          1.6048          1.6061          1.6073          1.6084
          1.6095          1.6105          1.6115          1.6125          1.6135          1.6145          1.6154
          1.6163          1.6171          1.6179          1.6185          1.6191          1.6198          1.6205
          1.6213          1.6224          1.6226          1.6229          1.6231          1.6234          1.6236
          1.6239          1.6242          1.6245          1.6248          1.6251          1.6253          1.6256
          1.6259          1.6262          1.6265          1.6268          1.6272          1.6275          1.6278
          1.6281          1.6284          1.6287          1.6290          1.6293          1.6296          1.6299
          1.6302          1.6305          1.6308          1.6311          1.6315          1.6319          1.6324
          1.6328          1.6332          1.6336          1.6341          1.6345          1.6349          1.6354
          1.6358          1.6362          1.6366          1.6370          1.6372          1.6372          1.6372
          1.6372          1.6372          1.6372          1.6373          1.6373          1.6373          1.6374
          1.6374          1.6375          1.6375          1.6376          1.6377          1.6378          1.6379
          1.6380          1.6381          1.6383          1.6384          1.6386          1.6388          1.6389
          1.6391          1.6393          1.6395          1.6397          1.6399          1.6401          1.6403
          1.6405          1.6408          1.6410          1.6412          1.6412          1.2185          1.2267
          1.2352          1.2432          1.2504          1.2575          1.2645          1.2714          1.2778
          1.2839          1.2898          1.2960          1.3023          1.3085          1.3146          1.3206
          1.3264          1.3321          1.3378          1.3434          1.3489          1.3543          1.3595
          1.3647          1.3699          1.3750          1.3801          1.3851          1.3901          1.3950
          1.4000          1.4050          1.4099          1.4150          1.4199          1.4249          1.4300
          1.4351          1.4403          1.4456          1.4508          1.4560          1.4614          1.4669
          1.4724          1.4779          1.4833          1.4885          1.4939          1.4994          1.5047
          1.5101          1.5151          1.5198          1.5244          1.5291          1.5339          1.5386
          1.5425          1.5445          1.5465          1.5486          1.5505          1.5525          1.5544
          1.5563          1.5582          1.5600          1.5618          1.5636          1.5654          1.5671
          1.5688          1.5704          1.5719          1.5734          1.5749          1.5764          1.5777
          1.5791          1.5805          1.5819          1.5834          1.5845          1.5852          1.5858
          1.5864          1.5871          1.5877          1.5884          1.5892          1.5900          1.5907
          1.5915          1.5922          1.5930          1.5938          1.5946          1.5954          1.5962
          1.5976          1.5990          1.6004          1.6016          1.6027          1.6038          1.6049
          1.6060          1.6071          1.6082          1.6092          1.6102          1.6111          1.6120
          1.6127          1.6134          1.6140          1.6147          1.6154          1.6162          1.6170
          1.6178          1.6186          1.6194          1.6202          1.6211          1.6221          1.6229
          1.6232          1.6234          1.6237          1.6240          1.6243          1.6246          1.6249
          1.6252          1.6255          1.6258          1.6261          1.6265          1.6268          1.6271
          1.6274          1.6277          1.6280          1.6283          1.6287          1.6290          1.6293
          1.6296          1.6299          1.6302          1.6307          1.6311          1.6316          1.6320
          1.6325          1.6329          1.6333          1.6338          1.6342          1.6346          1.6351
          1.6355          1.6359          1.6364          1.6368          1.6372          1.6376          1.6381
          1.6384          1.6384          1.6385          1.6385          1.6386          1.6387          1.6387
          1.6388          1.6388          1.6389          1.6390          1.6391          1.6393          1.6394
          1.6395          1.6397          1.6398          1.6400          1.6401          1.6403          1.6405
          1.6407          1.6409          1.6412          1.6414          1.6416          1.6418          1.6420
          1.6423          1.6425          1.6426          1.1996          1.2070          1.2157          1.2247
          1.2323          1.2398          1.2472          1.2544          1.2614          1.2685          1.2746
          1.2807          1.2871          1.2935          1.2998          1.3061          1.3122          1.3181
          1.3239          1.3296          1.3353          1.3409          1.3464          1.3518          1.3571
          1.3623          1.3675          1.3727          1.3779          1.3830          1.3881          1.3933
          1.3984          1.4036          1.4088          1.4140          1.4192          1.4245          1.4298
          1.4353          1.4407          1.4461          1.4516          1.4572          1.4628          1.4684
          1.4741          1.4794          1.4848          1.4903          1.4957          1.5010          1.5063
          1.5111          1.5157          1.5204          1.5252          1.5299          1.5346          1.5382
          1.5402          1.5422          1.5442          1.5462          1.5481          1.5500          1.5518
          1.5537          1.5555          1.5573          1.5590          1.5607          1.5623          1.5639
          1.5655          1.5670          1.5685          1.5700          1.5714          1.5727          1.5741
          1.5755          1.5769          1.5783          1.5796          1.5809          1.5820          1.5832
          1.5845          1.5859          1.5876          1.5884          1.5891          1.5899          1.5906
          1.5914          1.5922          1.5930          1.5938          1.5947          1.5955          1.5963
          1.5971          1.5979          1.5987          1.5994          1.6001          1.6008          1.6015
          1.6029          1.6040          1.6050          1.6059          1.6067          1.6074          1.6081
          1.6087          1.6094          1.6101          1.6109          1.6116          1.6124          1.6132
          1.6141          1.6151          1.6161          1.6171          1.6180          1.6189          1.6197
          1.6205          1.6214          1.6224          1.6232          1.6236          1.6239          1.6242
          1.6245          1.6248          1.6251          1.6254          1.6257          1.6261          1.6264
          1.6267          1.6270          1.6274          1.6277          1.6280          1.6284          1.6287
          1.6290          1.6294          1.6298          1.6303          1.6308          1.6312          1.6317
          1.6321          1.6326          1.6330          1.6334          1.6339          1.6343          1.6347
          1.6352          1.6356          1.6361          1.6365          1.6369          1.6374          1.6378
          1.6382          1.6386          1.6390          1.6394          1.6398          1.6400          1.6401
          1.6402          1.6403          1.6404          1.6405          1.6407          1.6408          1.6409
          1.6410          1.6412          1.6414          1.6416          1.6418          1.6420          1.6422
          1.6424          1.6427          1.6429          1.6431          1.6433          1.6436          1.6438
          1.6439          1.1812          1.1890          1.1970          1.2060          1.2146          1.2224
          1.2302          1.2378          1.2451          1.2523          1.2594          1.2662          1.2724
          1.2791          1.2856          1.2920          1.2983          1.3045          1.3105          1.3164
          1.3223          1.3280          1.3337          1.3393          1.3447          1.3501          1.3555
          1.3608          1.3662          1.3715          1.3767          1.3820          1.3873          1.3927
          1.3981          1.4035          1.4089          1.4143          1.4199          1.4254          1.4310
          1.4367          1.4423          1.4480          1.4537          1.4595          1.4652          1.4708
          1.4762          1.4817          1.4872          1.4925          1.4977          1.5028          1.5074
          1.5120          1.5168          1.5216          1.5263          1.5309          1.5340          1.5360
          1.5380          1.5400          1.5419          1.5438          1.5457          1.5475          1.5493
          1.5511          1.5528          1.5545          1.5561          1.5577          1.5593          1.5608
          1.5623          1.5638          1.5651          1.5665          1.5678          1.5692          1.5706
          1.5719          1.5732          1.5745          1.5757          1.5770          1.5784          1.5799
          1.5814          1.5830          1.5844          1.5859          1.5874          1.5889          1.5907
          1.5915          1.5923          1.5931          1.5940          1.5948          1.5956          1.5964
          1.5972          1.5980          1.5987          1.5995          1.6002          1.6008          1.6015
          1.6021          1.6027          1.6033          1.6038          1.6043          1.6049          1.6054
          1.6059          1.6064          1.6070          1.6075          1.6080          1.6086          1.6099
          1.6109          1.6118          1.6128          1.6136          1.6145          1.6153          1.6163
          1.6174          1.6185          1.6196          1.6206          1.6216          1.6226          1.6234
          1.6237          1.6240          1.6243          1.6247          1.6250          1.6254          1.6257
          1.6260          1.6264          1.6267          1.6271          1.6274          1.6278          1.6281
          1.6285          1.6290          1.6295          1.6299          1.6304          1.6308          1.6313
          1.6317          1.6322          1.6326          1.6331          1.6335          1.6339          1.6344
          1.6348          1.6353          1.6357          1.6361          1.6366          1.6370          1.6374
          1.6378          1.6383          1.6387          1.6391          1.6395          1.6399          1.6403
          1.6407          1.6411          1.6415          1.6419          1.6422          1.6423          1.6425
          1.6426          1.6428          1.6430          1.6433          1.6435          1.6437          1.6440
          1.6442          1.6444          1.6447          1.6449          1.6451          1.6453          1.1630
          1.1716          1.1802          1.1886          1.1976          1.2058          1.2139          1.2218
          1.2294          1.2369          1.2443          1.2515          1.2585          1.2652          1.2720
          1.2786          1.2851          1.2915          1.2977          1.3038          1.3098          1.3157
          1.3215          1.3273          1.3329          1.3385          1.3440          1.3495          1.3550
          1.3604          1.3659          1.3713          1.3768          1.3823          1.3879          1.3935
          1.3991          1.4047          1.4104          1.4161          1.4219          1.4277          1.4335
          1.4393          1.4452          1.4510          1.4568          1.4625          1.4681          1.4736
          1.4791          1.4844          1.4897          1.4948          1.4995          1.5041          1.5089
          1.5136          1.5183          1.5229          1.5274          1.5300          1.5319          1.5339
          1.5358          1.5377          1.5396          1.5414          1.5432          1.5450          1.5467
          1.5484          1.5500          1.5517          1.5532          1.5548          1.5563          1.5577
          1.5591          1.5605          1.5618          1.5631          1.5645          1.5658          1.5671
          1.5684          1.5697          1.5709          1.5723          1.5738          1.5752          1.5767
          1.5782          1.5796          1.5812          1.5828          1.5845          1.5861          1.5877
          1.5892          1.5906          1.5918          1.5929          1.5941          1.5953          1.5966
          1.5973          1.5981          1.5988          1.5995          1.6001          1.6008          1.6014
          1.6019          1.6025          1.6031          1.6036          1.6041          1.6047          1.6052
          1.6058          1.6063          1.6069          1.6074          1.6080          1.6086          1.6091
          1.6097          1.6103          1.6108          1.6114          1.6120          1.6126          1.6132
          1.6146          1.6157          1.6167          1.6176          1.6186          1.6195          1.6205
          1.6214          1.6225          1.6236          1.6240          1.6243          1.6246          1.6250
          1.6254          1.6257          1.6261          1.6264          1.6268          1.6271          1.6276
          1.6281          1.6286          1.6290          1.6295          1.6300          1.6304          1.6309
          1.6313          1.6318          1.6322          1.6327          1.6331          1.6335          1.6340
          1.6344          1.6349          1.6353          1.6357          1.6362          1.6366          1.6370
          1.6375          1.6379          1.6383          1.6387          1.6391          1.6395          1.6399
          1.6403          1.6408          1.6412          1.6416          1.6419          1.6423          1.6427
          1.6430          1.6434          1.6437          1.6441          1.6444          1.6448          1.6451
          1.6455          1.6459          1.6463          1.6467          1.1459          1.1558          1.1653
          1.1744          1.1828          1.1914          1.1998          1.2080          1.2157          1.2235
          1.2311          1.2386          1.2460          1.2531          1.2600          1.2668          1.2735
          1.2801          1.2865          1.2928          1.2989          1.3050          1.3110          1.3169
          1.3227          1.3284          1.3340          1.3396          1.3453          1.3509          1.3565
          1.3621          1.3677          1.3734          1.3791          1.3848          1.3906          1.3964
          1.4022          1.4080          1.4139          1.4199          1.4258          1.4317          1.4376
          1.4435          1.4493          1.4551          1.4608          1.4664          1.4718          1.4772
          1.4824          1.4875          1.4923          1.4971          1.5018          1.5064          1.5110
          1.5156          1.5201          1.5243          1.5262          1.5282          1.5301          1.5320
          1.5338          1.5356          1.5374          1.5392          1.5409          1.5426          1.5443
          1.5459          1.5475          1.5490          1.5505          1.5520          1.5534          1.5548
          1.5561          1.5574          1.5588          1.5601          1.5614          1.5626          1.5639
          1.5652          1.5666          1.5680          1.5694          1.5709          1.5723          1.5738
          1.5753          1.5769          1.5785          1.5802          1.5817          1.5832          1.5847
          1.5861          1.5874          1.5886          1.5899          1.5911          1.5923          1.5933
          1.5943          1.5952          1.5960          1.5968          1.5975          1.5981          1.5988
          1.5994          1.6000          1.6007          1.6013          1.6019          1.6025          1.6031
          1.6038          1.6046          1.6053          1.6061          1.6068          1.6075          1.6082
          1.6090          1.6098          1.6109          1.6115          1.6122          1.6128          1.6134
          1.6140          1.6146          1.6152          1.6158          1.6164          1.6170          1.6176
          1.6187          1.6198          1.6208          1.6219          1.6230          1.6240          1.6244
          1.6247          1.6251          1.6254          1.6258          1.6262          1.6267          1.6272
          1.6277          1.6282          1.6286          1.6291          1.6295          1.6300          1.6304
          1.6309          1.6313          1.6318          1.6322          1.6327          1.6331          1.6336
          1.6340          1.6344          1.6349          1.6353          1.6358          1.6362          1.6366
          1.6371          1.6375          1.6379          1.6383          1.6387          1.6392          1.6396
          1.6400          1.6404          1.6407          1.6411          1.6415          1.6419          1.6422
          1.6426          1.6430          1.6435          1.6443          1.6450          1.6458          1.6466
          1.6474          1.6481          1.1361          1.1462          1.1558          1.1649          1.1731
          1.1820          1.1907          1.1992          1.2064          1.2144          1.2222          1.2298
          1.2373          1.2446          1.2517          1.2586          1.2654          1.2721          1.2787
          1.2851          1.2914          1.2975          1.3036          1.3096          1.3155          1.3213
          1.3271          1.3328          1.3385          1.3443          1.3500          1.3557          1.3615
          1.3673          1.3731          1.3790          1.3850          1.3909          1.3968          1.4028
          1.4089          1.4149          1.4209          1.4270          1.4330          1.4389          1.4448
          1.4506          1.4563          1.4618          1.4673          1.4726          1.4777          1.4828
          1.4876          1.4923          1.4969          1.5015          1.5060          1.5105          1.5150
          1.5193          1.5215          1.5234          1.5253          1.5272          1.5290          1.5308
          1.5326          1.5344          1.5361          1.5378          1.5395          1.5411          1.5427
          1.5442          1.5457          1.5472          1.5486          1.5500          1.5513          1.5527
          1.5540          1.5553          1.5565          1.5578          1.5591          1.5604          1.5618
          1.5632          1.5645          1.5660          1.5674          1.5689          1.5704          1.5722
          1.5739          1.5757          1.5774          1.5791          1.5809          1.5826          1.5840
          1.5851          1.5862          1.5873          1.5883          1.5893          1.5902          1.5910
          1.5918          1.5926          1.5934          1.5941          1.5948          1.5955          1.5962
          1.5968          1.5975          1.5982          1.5989          1.5995          1.6002          1.6009
          1.6017          1.6024          1.6031          1.6038          1.6045          1.6053          1.6061
          1.6069          1.6078          1.6086          1.6094          1.6101          1.6109          1.6116
          1.6124          1.6131          1.6138          1.6146          1.6154          1.6163          1.6172
          1.6181          1.6190          1.6199          1.6207          1.6214          1.6221          1.6231
          1.6241          1.6245          1.6249          1.6254          1.6259          1.6264          1.6268
          1.6273          1.6278          1.6282          1.6287          1.6292          1.6296          1.6301
          1.6305          1.6310          1.6314          1.6319          1.6323          1.6328          1.6332
          1.6336          1.6341          1.6345          1.6350          1.6354          1.6358          1.6363
          1.6367          1.6371          1.6376          1.6380          1.6384          1.6388          1.6392
          1.6398          1.6405          1.6412          1.6419          1.6426          1.6434          1.6441
          1.6449          1.6457          1.6465          1.6473          1.6480          1.6488          1.6495
          1.1276          1.1380          1.1479          1.1569          1.1655          1.1747          1.1836
          1.1917          1.1991          1.2072          1.2152          1.2230          1.2306          1.2380
          1.2452          1.2523          1.2592          1.2660          1.2727          1.2792          1.2855
          1.2918          1.2979          1.3040          1.3100          1.3159          1.3217          1.3276
          1.3334          1.3392          1.3451          1.3509          1.3567          1.3626          1.3686
          1.3747          1.3807          1.3868          1.3929          1.3990          1.4051          1.4113
          1.4174          1.4236          1.4296          1.4357          1.4416          1.4474          1.4531
          1.4586          1.4640          1.4693          1.4744          1.4794          1.4842          1.4888
          1.4934          1.4978          1.5022          1.5066          1.5110          1.5152          1.5174
          1.5193          1.5212          1.5231          1.5249          1.5267          1.5284          1.5302
          1.5319          1.5336          1.5353          1.5369          1.5385          1.5400          1.5415
          1.5430          1.5444          1.5458          1.5471          1.5484          1.5497          1.5510
          1.5523          1.5535          1.5549          1.5564          1.5578          1.5593          1.5608
          1.5624          1.5640          1.5656          1.5672          1.5689          1.5706          1.5724
          1.5741          1.5758          1.5776          1.5793          1.5810          1.5821          1.5832
          1.5842          1.5853          1.5862          1.5871          1.5880          1.5888          1.5896
          1.5904          1.5912          1.5919          1.5926          1.5933          1.5940          1.5947
          1.5954          1.5961          1.5968          1.5976          1.5983          1.5990          1.5997
          1.6004          1.6012          1.6019          1.6027          1.6035          1.6043          1.6051
          1.6059          1.6067          1.6075          1.6082          1.6090          1.6097          1.6105
          1.6113          1.6121          1.6129          1.6137          1.6145          1.6154          1.6162
          1.6171          1.6180          1.6188          1.6197          1.6207          1.6218          1.6228
          1.6238          1.6247          1.6256          1.6264          1.6268          1.6272          1.6276
          1.6281          1.6285          1.6289          1.6293          1.6298          1.6302          1.6306
          1.6311          1.6315          1.6320          1.6324          1.6329          1.6333          1.6338
          1.6343          1.6348          1.6353          1.6358          1.6364          1.6369          1.6375
          1.6380          1.6386          1.6392          1.6399          1.6406          1.6413          1.6420
          1.6427          1.6434          1.6441          1.6448          1.6456          1.6464          1.6471
          1.6479          1.6487          1.6495          1.6503          1.6510          1.1213          1.1321
          1.1421          1.1511          1.1605          1.1699          1.1785          1.1860          1.1942
          1.2024          1.2105          1.2185          1.2262          1.2337          1.2410          1.2481
          1.2551          1.2620          1.2687          1.2753          1.2817          1.2880          1.2942
          1.3004          1.3064          1.3124          1.3183          1.3242          1.3301          1.3361
          1.3419          1.3478          1.3538          1.3598          1.3659          1.3720          1.3782
          1.3844          1.3906          1.3968          1.4030          1.4093          1.4155          1.4217
          1.4278          1.4339          1.4399          1.4457          1.4513          1.4569          1.4623
          1.4675          1.4726          1.4774          1.4822          1.4867          1.4912          1.4956
          1.4999          1.5042          1.5084          1.5123          1.5141          1.5160          1.5178
          1.5197          1.5215          1.5232          1.5250          1.5267          1.5285          1.5302
          1.5318          1.5334          1.5350          1.5365          1.5380          1.5395          1.5411
          1.5426          1.5440          1.5454          1.5469          1.5482          1.5496          1.5510
          1.5524          1.5538          1.5553          1.5567          1.5582          1.5597          1.5613
          1.5629          1.5645          1.5662          1.5679          1.5696          1.5713          1.5730
          1.5747          1.5765          1.5782          1.5794          1.5804          1.5815          1.5825
          1.5834          1.5844          1.5853          1.5861          1.5869          1.5877          1.5885
          1.5893          1.5900          1.5908          1.5915          1.5922          1.5929          1.5936
          1.5944          1.5951          1.5958          1.5965          1.5973          1.5980          1.5987
          1.5995          1.6003          1.6011          1.6019          1.6026          1.6034          1.6042
          1.6050          1.6058          1.6065          1.6073          1.6081          1.6089          1.6097
          1.6105          1.6113          1.6123          1.6134          1.6144          1.6154          1.6165
          1.6175          1.6185          1.6196          1.6206          1.6217          1.6227          1.6236
          1.6245          1.6254          1.6263          1.6272          1.6281          1.6290          1.6299
          1.6306          1.6310          1.6314          1.6319          1.6323          1.6327          1.6332
          1.6336          1.6341          1.6345          1.6350          1.6355          1.6359          1.6364
          1.6369          1.6375          1.6380          1.6385          1.6391          1.6397          1.6402
          1.6408          1.6415          1.6421          1.6428          1.6435          1.6442          1.6449
          1.6456          1.6464          1.6471          1.6479          1.6486          1.6494          1.6502
          1.6510          1.6518          1.6524          1.1172          1.1283          1.1384          1.1479
          1.1580          1.1669          1.1748          1.1830          1.1916          1.1999          1.2081
          1.2161          1.2239          1.2314          1.2388          1.2460          1.2531          1.2600
          1.2667          1.2733          1.2798          1.2861          1.2924          1.2986          1.3046
          1.3106          1.3166          1.3226          1.3286          1.3345          1.3405          1.3464
          1.3525          1.3586          1.3648          1.3709          1.3772          1.3834          1.3897
          1.3960          1.4023          1.4087          1.4150          1.4212          1.4274          1.4335
          1.4394          1.4453          1.4509          1.4564          1.4618          1.4670          1.4720
          1.4768          1.4815          1.4860          1.4904          1.4946          1.4988          1.5029
          1.5070          1.5097          1.5115          1.5133          1.5151          1.5169          1.5187
          1.5205          1.5222          1.5240          1.5259          1.5277          1.5295          1.5313
          1.5330          1.5346          1.5362          1.5378          1.5393          1.5408          1.5422
          1.5436          1.5450          1.5463          1.5477          1.5491          1.5504          1.5518
          1.5532          1.5546          1.5561          1.5576          1.5591          1.5607          1.5623
          1.5639          1.5656          1.5672          1.5689          1.5706          1.5723          1.5740
          1.5757          1.5769          1.5780          1.5790          1.5800          1.5810          1.5819
          1.5828          1.5837          1.5845          1.5853          1.5861          1.5869          1.5877
          1.5884          1.5892          1.5899          1.5906          1.5914          1.5921          1.5928
          1.5936          1.5943          1.5950          1.5958          1.5965          1.5973          1.5980
          1.5988          1.5996          1.6004          1.6012          1.6019          1.6027          1.6036
          1.6046          1.6055          1.6065          1.6074          1.6084          1.6094          1.6104
          1.6114          1.6124          1.6134          1.6144          1.6155          1.6165          1.6175
          1.6186          1.6196          1.6207          1.6217          1.6226          1.6235          1.6244
          1.6253          1.6262          1.6271          1.6280          1.6289          1.6298          1.6307
          1.6315          1.6324          1.6333          1.6342          1.6348          1.6353          1.6357
          1.6362          1.6367          1.6371          1.6376          1.6381          1.6386          1.6391
          1.6397          1.6402          1.6408          1.6413          1.6419          1.6425          1.6431
          1.6438          1.6444          1.6451          1.6458          1.6465          1.6472          1.6479
          1.6486          1.6494          1.6501          1.6509          1.6517          1.6524          1.6532
          1.6539          1.1171          1.1281          1.1384          1.1490          1.1579          1.1662
          1.1747          1.1836          1.1923          1.2008          1.2090          1.2169          1.2247
          1.2322          1.2397          1.2469          1.2539          1.2608          1.2676          1.2742
          1.2806          1.2870          1.2933          1.2994          1.3055          1.3115          1.3175
          1.3236          1.3295          1.3355          1.3414          1.3475          1.3536          1.3598
          1.3659          1.3721          1.3784          1.3847          1.3910          1.3974          1.4038
          1.4102          1.4165          1.4228          1.4290          1.4350          1.4410          1.4468
          1.4525          1.4579          1.4632          1.4683          1.4733          1.4781          1.4827
          1.4872          1.4914          1.4955          1.4995          1.5034          1.5063          1.5080
          1.5097          1.5117          1.5137          1.5156          1.5176          1.5195          1.5214
          1.5233          1.5251          1.5269          1.5287          1.5304          1.5321          1.5338
          1.5354          1.5369          1.5384          1.5398          1.5412          1.5426          1.5439
          1.5453          1.5466          1.5479          1.5492          1.5506          1.5519          1.5533
          1.5547          1.5561          1.5576          1.5591          1.5607          1.5623          1.5639
          1.5656          1.5672          1.5689          1.5706          1.5722          1.5738          1.5749
          1.5759          1.5769          1.5779          1.5789          1.5798          1.5807          1.5816
          1.5824          1.5833          1.5841          1.5849          1.5856          1.5864          1.5872
          1.5879          1.5887          1.5894          1.5901          1.5909          1.5916          1.5924
          1.5931          1.5939          1.5947          1.5956          1.5965          1.5974          1.5984
          1.5993          1.6002          1.6011          1.6020          1.6030          1.6039          1.6049
          1.6058          1.6068          1.6077          1.6087          1.6097          1.6107          1.6117
          1.6127          1.6137          1.6147          1.6157          1.6168          1.6178          1.6188
          1.6199          1.6209          1.6218          1.6227          1.6236          1.6245          1.6253
          1.6262          1.6271          1.6280          1.6289          1.6298          1.6307          1.6316
          1.6324          1.6333          1.6342          1.6351          1.6360          1.6369          1.6377
          1.6386          1.6393          1.6398          1.6403          1.6408          1.6414          1.6419
          1.6424          1.6430          1.6435          1.6441          1.6448          1.6454          1.6461
          1.6467          1.6474          1.6481          1.6488          1.6495          1.6502          1.6509
          1.6516          1.6524          1.6531          1.6539          1.6547          1.6554          1.1204
          1.1317          1.1419          1.1513          1.1600          1.1692          1.1784          1.1873
          1.1960          1.2044          1.2125          1.2204          1.2282          1.2357          1.2431
          1.2503          1.2573          1.2642          1.2708          1.2774          1.2838          1.2902
          1.2964          1.3025          1.3086          1.3147          1.3207          1.3267          1.3326
          1.3386          1.3446          1.3507          1.3567          1.3628          1.3690          1.3753
          1.3815          1.3878          1.3942          1.4005          1.4069          1.4133          1.4197
          1.4259          1.4321          1.4382          1.4441          1.4499          1.4555          1.4609
          1.4661          1.4712          1.4762          1.4810          1.4856          1.4900          1.4941
          1.4979          1.5015          1.5040          1.5059          1.5078          1.5098          1.5118
          1.5138          1.5157          1.5177          1.5196          1.5214          1.5233          1.5251
          1.5269          1.5286          1.5303          1.5320          1.5336          1.5352          1.5367
          1.5382          1.5396          1.5409          1.5423          1.5436          1.5449          1.5462
          1.5474          1.5487          1.5500          1.5513          1.5526          1.5539          1.5553
          1.5567          1.5582          1.5597          1.5613          1.5629          1.5645          1.5661
          1.5677          1.5693          1.5709          1.5722          1.5732          1.5742          1.5752
          1.5762          1.5771          1.5781          1.5790          1.5798          1.5807          1.5815
          1.5823          1.5831          1.5839          1.5847          1.5855          1.5863          1.5872
          1.5881          1.5890          1.5899          1.5908          1.5917          1.5926          1.5935
          1.5944          1.5953          1.5962          1.5971          1.5980          1.5989          1.5999
          1.6008          1.6017          1.6026          1.6035          1.6045          1.6054          1.6063
          1.6073          1.6083          1.6092          1.6102          1.6112          1.6122          1.6132
          1.6142          1.6152          1.6162          1.6172          1.6182          1.6193          1.6202
          1.6211          1.6220          1.6229          1.6238          1.6246          1.6255          1.6264
          1.6273          1.6282          1.6291          1.6299          1.6308          1.6317          1.6326
          1.6334          1.6343          1.6352          1.6361          1.6369          1.6378          1.6387
          1.6396          1.6404          1.6413          1.6422          1.6430          1.6439          1.6446
          1.6452          1.6458          1.6464          1.6470          1.6477          1.6484          1.6491
          1.6497          1.6504          1.6511          1.6518          1.6524          1.6532          1.6539
          1.6546          1.6554          1.6562          1.6569          1.1267          1.1372          1.1468
          1.1562          1.1660          1.1754          1.1845          1.1933          1.2018          1.2101
          1.2181          1.2260          1.2336          1.2411          1.2484          1.2556          1.2625
          1.2693          1.2759          1.2824          1.2888          1.2951          1.3013          1.3074
          1.3135          1.3195          1.3254          1.3314          1.3373          1.3433          1.3493
          1.3553          1.3613          1.3674          1.3736          1.3797          1.3859          1.3922
          1.3986          1.4049          1.4114          1.4177          1.4240          1.4302          1.4363
          1.4424          1.4482          1.4540          1.4595          1.4649          1.4701          1.4752
          1.4802          1.4851          1.4897          1.4940          1.4978          1.5012          1.5028
          1.5045          1.5063          1.5081          1.5100          1.5119          1.5138          1.5157
          1.5177          1.5197          1.5216          1.5235          1.5254          1.5273          1.5291
          1.5308          1.5325          1.5341          1.5356          1.5371          1.5385          1.5399
          1.5412          1.5425          1.5438          1.5450          1.5463          1.5475          1.5487
          1.5499          1.5511          1.5524          1.5536          1.5550          1.5563          1.5578
          1.5593          1.5608          1.5624          1.5639          1.5655          1.5670          1.5686
          1.5699          1.5708          1.5718          1.5728          1.5738          1.5748          1.5757
          1.5766          1.5775          1.5785          1.5796          1.5806          1.5815          1.5825
          1.5835          1.5844          1.5853          1.5863          1.5872          1.5881          1.5890
          1.5899          1.5908          1.5917          1.5926          1.5935          1.5944          1.5953
          1.5961          1.5970          1.5979          1.5988          1.5997          1.6006          1.6015
          1.6024          1.6033          1.6043          1.6052          1.6061          1.6070          1.6080
          1.6089          1.6099          1.6109          1.6118          1.6128          1.6138          1.6148
          1.6158          1.6168          1.6178          1.6188          1.6197          1.6206          1.6214
          1.6223          1.6232          1.6241          1.6249          1.6258          1.6267          1.6275
          1.6284          1.6293          1.6301          1.6310          1.6319          1.6327          1.6336
          1.6345          1.6353          1.6362          1.6371          1.6379          1.6388          1.6396
          1.6405          1.6414          1.6422          1.6431          1.6440          1.6448          1.6457
          1.6466          1.6474          1.6483          1.6491          1.6500          1.6508          1.6517
          1.6526          1.6533          1.6540          1.6547          1.6554          1.6561          1.6569
          1.6576          1.6584          1.1346          1.1431          1.1530          1.1629          1.1725
          1.1817          1.1906          1.1992          1.2076          1.2158          1.2238          1.2315
          1.2391          1.2466          1.2538          1.2608          1.2677          1.2744          1.2810
          1.2875          1.2938          1.3001          1.3063          1.3124          1.3184          1.3243
          1.3303          1.3362          1.3421          1.3480          1.3539          1.3599          1.3659
          1.3720          1.3780          1.3841          1.3903          1.3966          1.4029          1.4092
          1.4155          1.4218          1.4281          1.4343          1.4404          1.4463          1.4521
          1.4578          1.4633          1.4687          1.4739          1.4790          1.4840          1.4889
          1.4935          1.4977          1.5007          1.5024          1.5041          1.5058          1.5075
          1.5093          1.5112          1.5130          1.5148          1.5167          1.5186          1.5204
          1.5222          1.5240          1.5258          1.5276          1.5293          1.5310          1.5326
          1.5342          1.5358          1.5373          1.5387          1.5401          1.5414          1.5426
          1.5439          1.5451          1.5462          1.5474          1.5485          1.5497          1.5509
          1.5521          1.5534          1.5546          1.5560          1.5574          1.5588          1.5603
          1.5619          1.5634          1.5650          1.5665          1.5677          1.5688          1.5699
          1.5711          1.5722          1.5733          1.5744          1.5755          1.5765          1.5776
          1.5786          1.5796          1.5806          1.5816          1.5825          1.5835          1.5844
          1.5854          1.5863          1.5872          1.5881          1.5890          1.5899          1.5908
          1.5917          1.5926          1.5935          1.5944          1.5952          1.5961          1.5970
          1.5979          1.5987          1.5996          1.6005          1.6014          1.6023          1.6032
          1.6041          1.6050          1.6059          1.6068          1.6078          1.6087          1.6096
          1.6106          1.6115          1.6125          1.6135          1.6144          1.6154          1.6164
          1.6174          1.6184          1.6192          1.6201          1.6209          1.6218          1.6226
          1.6235          1.6243          1.6252          1.6261          1.6269          1.6278          1.6286
          1.6295          1.6303          1.6312          1.6320          1.6329          1.6337          1.6346
          1.6354          1.6363          1.6371          1.6380          1.6388          1.6397          1.6405
          1.6414          1.6422          1.6431          1.6440          1.6448          1.6457          1.6465
          1.6473          1.6482          1.6490          1.6499          1.6507          1.6516          1.6525
          1.6534          1.6543          1.6552          1.6560          1.6569          1.6581          1.6599
          1.1406          1.1488          1.1587          1.1681          1.1774          1.1862          1.1949
          1.2034          1.2117          1.2197          1.2275          1.2351          1.2426          1.2498
          1.2569          1.2639          1.2707          1.2774          1.2839          1.2904          1.2967
          1.3030          1.3092          1.3152          1.3212          1.3271          1.3331          1.3390
          1.3449          1.3507          1.3566          1.3626          1.3686          1.3746          1.3805
          1.3866          1.3926          1.3989          1.4051          1.4114          1.4177          1.4240
          1.4302          1.4363          1.4423          1.4482          1.4539          1.4596          1.4651
          1.4705          1.4756          1.4807          1.4857          1.4906          1.4977          1.4995
          1.5012          1.5029          1.5046          1.5063          1.5080          1.5098          1.5116
          1.5134          1.5152          1.5170          1.5189          1.5207          1.5226          1.5244
          1.5261          1.5279          1.5296          1.5312          1.5329          1.5344          1.5359
          1.5374          1.5387          1.5401          1.5413          1.5426          1.5438          1.5450
          1.5461          1.5473          1.5484          1.5496          1.5507          1.5519          1.5531
          1.5546          1.5561          1.5577          1.5593          1.5610          1.5622          1.5634
          1.5646          1.5657          1.5670          1.5683          1.5696          1.5709          1.5720
          1.5731          1.5742          1.5752          1.5763          1.5773          1.5783          1.5793
          1.5803          1.5813          1.5823          1.5832          1.5842          1.5851          1.5860
          1.5869          1.5879          1.5888          1.5897          1.5906          1.5914          1.5923
          1.5932          1.5941          1.5950          1.5958          1.5967          1.5976          1.5984
          1.5993          1.6002          1.6010          1.6019          1.6028          1.6037          1.6046
          1.6055          1.6064          1.6073          1.6082          1.6091          1.6101          1.6110
          1.6120          1.6129          1.6139          1.6148          1.6158          1.6168          1.6177
          1.6186          1.6194          1.6202          1.6211          1.6219          1.6228          1.6236
          1.6245          1.6253          1.6262          1.6270          1.6279          1.6287          1.6296
          1.6304          1.6313          1.6321          1.6329          1.6338          1.6346          1.6355
          1.6363          1.6371          1.6380          1.6388          1.6396          1.6405          1.6413
          1.6422          1.6430          1.6439          1.6447          1.6455          1.6464          1.6472
          1.6480          1.6489          1.6497          1.6506          1.6515          1.6524          1.6532
          1.6544          1.6562          1.6579          1.6597          1.6614          1.1256          1.1345
          1.1440          1.1535          1.1628          1.1720          1.1809          1.1895          1.1980
          1.2063          1.2143          1.2221          1.2298          1.2373          1.2446          1.2517
          1.2586          1.2655          1.2722          1.2788          1.2853          1.2917          1.2980
          1.3043          1.3104          1.3164          1.3225          1.3286          1.3346          1.3406
          1.3466          1.3527          1.3587          1.3649          1.3710          1.3771          1.3833
          1.3895          1.3958          1.4019          1.4081          1.4142          1.4203          1.4263
          1.4321          1.4378          1.4434          1.4489          1.4542          1.4596          1.4649
          1.4699          1.4749          1.4798          1.4846          1.4890          1.4961          1.4978
          1.4995          1.5013          1.5030          1.5048          1.5067          1.5085          1.5104
          1.5123          1.5142          1.5160          1.5179          1.5198          1.5216          1.5234
          1.5251          1.5268          1.5284          1.5300          1.5315          1.5330          1.5343
          1.5357          1.5370          1.5382          1.5394          1.5406          1.5418          1.5430
          1.5441          1.5454          1.5469          1.5484          1.5500          1.5515          1.5531
          1.5548          1.5563          1.5574          1.5586          1.5597          1.5609          1.5620
          1.5632          1.5643          1.5656          1.5669          1.5681          1.5694          1.5707
          1.5719          1.5731          1.5744          1.5756          1.5766          1.5776          1.5786
          1.5796          1.5806          1.5816          1.5825          1.5835          1.5844          1.5854
          1.5863          1.5872          1.5882          1.5891          1.5900          1.5909          1.5918
          1.5927          1.5935          1.5944          1.5953          1.5962          1.5971          1.5980
          1.5988          1.5997          1.6006          1.6015          1.6024          1.6033          1.6043
          1.6052          1.6061          1.6071          1.6080          1.6090          1.6099          1.6109
          1.6118          1.6128          1.6138          1.6148          1.6158          1.6168          1.6176
          1.6185          1.6193          1.6202          1.6211          1.6219          1.6228          1.6237
          1.6245          1.6254          1.6262          1.6271          1.6280          1.6288          1.6297
          1.6305          1.6314          1.6322          1.6331          1.6339          1.6348          1.6356
          1.6365          1.6373          1.6382          1.6390          1.6399          1.6408          1.6416
          1.6425          1.6433          1.6442          1.6450          1.6459          1.6467          1.6476
          1.6485          1.6494          1.6504          1.6522          1.6540          1.6558          1.6576
          1.6594          1.6612          1.6630          1.1131          1.1224          1.1315          1.1411
          1.1505          1.1598          1.1689          1.1779          1.1865          1.1949          1.2032
          1.2112          1.2190          1.2266          1.2341          1.2414          1.2485          1.2555
          1.2624          1.2691          1.2757          1.2822          1.2887          1.2950          1.3014
          1.3075          1.3137          1.3198          1.3260          1.3321          1.3382          1.3443
          1.3505          1.3567          1.3629          1.3691          1.3754          1.3816          1.3879
          1.3942          1.4004          1.4066          1.4127          1.4187          1.4247          1.4303
          1.4359          1.4414          1.4467          1.4519          1.4569          1.4616          1.4663
          1.4710          1.4754          1.4798          1.4839          1.4879          1.4949          1.4967
          1.4985          1.5003          1.5022          1.5041          1.5060          1.5079          1.5099
          1.5118          1.5137          1.5156          1.5175          1.5193          1.5211          1.5228
          1.5244          1.5260          1.5275          1.5290          1.5304          1.5318          1.5331
          1.5343          1.5355          1.5367          1.5383          1.5398          1.5413          1.5428
          1.5444          1.5459          1.5475          1.5492          1.5509          1.5520          1.5530
          1.5541          1.5552          1.5564          1.5575          1.5586          1.5598          1.5609
          1.5621          1.5632          1.5645          1.5658          1.5670          1.5683          1.5696
          1.5708          1.5720          1.5733          1.5745          1.5757          1.5768          1.5780
          1.5792          1.5802          1.5812          1.5822          1.5831          1.5841          1.5851
          1.5860          1.5869          1.5879          1.5888          1.5897          1.5906          1.5915
          1.5924          1.5933          1.5942          1.5951          1.5959          1.5968          1.5977
          1.5987          1.5996          1.6005          1.6014          1.6023          1.6033          1.6042
          1.6051          1.6061          1.6071          1.6080          1.6090          1.6100          1.6110
          1.6119          1.6129          1.6139          1.6149          1.6159          1.6168          1.6177
          1.6186          1.6194          1.6203          1.6212          1.6221          1.6229          1.6238
          1.6247          1.6256          1.6264          1.6273          1.6282          1.6290          1.6299
          1.6308          1.6316          1.6325          1.6334          1.6342          1.6351          1.6359
          1.6368          1.6377          1.6385          1.6394          1.6402          1.6411          1.6420
          1.6428          1.6437          1.6446          1.6455          1.6465          1.6482          1.6499
          1.6517          1.6535          1.6553          1.6572          1.6590          1.6609          1.6628
          1.6645          1.1000          1.1097          1.1194          1.1287          1.1380          1.1474
          1.1566          1.1657          1.1747          1.1833          1.1917          1.1999          1.2080
          1.2158          1.2234          1.2309          1.2382          1.2453          1.2523          1.2592
          1.2660          1.2726          1.2792          1.2856          1.2920          1.2984          1.3047
          1.3109          1.3171          1.3233          1.3296          1.3358          1.3420          1.3482
          1.3546          1.3609          1.3672          1.3735          1.3798          1.3862          1.3925
          1.3986          1.4047          1.4108          1.4167          1.4226          1.4281          1.4335
          1.4389          1.4441          1.4491          1.4539          1.4585          1.4630          1.4675
          1.4718          1.4760          1.4802          1.4842          1.4880          1.4937          1.4956
          1.4975          1.4995          1.5015          1.5035          1.5055          1.5075          1.5094
          1.5114          1.5133          1.5151          1.5169          1.5187          1.5204          1.5220
          1.5235          1.5250          1.5264          1.5278          1.5292          1.5308          1.5324
          1.5340          1.5356          1.5371          1.5387          1.5403          1.5418          1.5435
          1.5452          1.5467          1.5477          1.5487          1.5497          1.5508          1.5519
          1.5530          1.5541          1.5552          1.5564          1.5575          1.5586          1.5598
          1.5609          1.5621          1.5634          1.5647          1.5659          1.5672          1.5685
          1.5697          1.5709          1.5722          1.5734          1.5746          1.5758          1.5770
          1.5782          1.5794          1.5805          1.5817          1.5828          1.5838          1.5848
          1.5857          1.5866          1.5876          1.5885          1.5894          1.5903          1.5912
          1.5921          1.5930          1.5939          1.5948          1.5957          1.5967          1.5976
          1.5985          1.5994          1.6004          1.6013          1.6023          1.6032          1.6042
          1.6051          1.6061          1.6071          1.6081          1.6091          1.6101          1.6111
          1.6121          1.6131          1.6141          1.6151          1.6161          1.6169          1.6178
          1.6187          1.6196          1.6205          1.6214          1.6223          1.6231          1.6240
          1.6249          1.6258          1.6267          1.6275          1.6284          1.6293          1.6302
          1.6310          1.6319          1.6328          1.6337          1.6345          1.6354          1.6363
          1.6371          1.6380          1.6389          1.6398          1.6406          1.6415          1.6426
          1.6443          1.6460          1.6477          1.6495          1.6513          1.6531          1.6549
          1.6568          1.6586          1.6605          1.6624          1.6643          1.6661          1.0877
          1.0972          1.1067          1.1168          1.1263          1.1354          1.1448          1.1540
          1.1630          1.1720          1.1807          1.1890          1.1972          1.2052          1.2131
          1.2206          1.2281          1.2354          1.2426          1.2496          1.2565          1.2633
          1.2700          1.2766          1.2831          1.2895          1.2960          1.3023          1.3085
          1.3149          1.3212          1.3275          1.3338          1.3401          1.3464          1.3528
          1.3592          1.3655          1.3718          1.3782          1.3845          1.3908          1.3968
          1.4028          1.4088          1.4146          1.4204          1.4258          1.4310          1.4361
          1.4412          1.4461          1.4508          1.4553          1.4596          1.4639          1.4682
          1.4724          1.4766          1.4807          1.4847          1.4884          1.4929          1.4949
          1.4970          1.4990          1.5011          1.5031          1.5052          1.5072          1.5091
          1.5110          1.5128          1.5146          1.5163          1.5180          1.5196          1.5214
          1.5231          1.5248          1.5265          1.5282          1.5298          1.5314          1.5330
          1.5346          1.5362          1.5379          1.5396          1.5414          1.5426          1.5435
          1.5445          1.5455          1.5465          1.5475          1.5486          1.5497          1.5508
          1.5519          1.5530          1.5542          1.5553          1.5564          1.5576          1.5587
          1.5599          1.5611          1.5624          1.5637          1.5649          1.5662          1.5675
          1.5687          1.5700          1.5712          1.5724          1.5737          1.5749          1.5761
          1.5773          1.5785          1.5796          1.5808          1.5819          1.5830          1.5841
          1.5852          1.5863          1.5874          1.5883          1.5892          1.5901          1.5910
          1.5919          1.5929          1.5938          1.5947          1.5956          1.5966          1.5975
          1.5984          1.5994          1.6004          1.6013          1.6023          1.6033          1.6042
          1.6052          1.6062          1.6072          1.6082          1.6093          1.6103          1.6113
          1.6123          1.6134          1.6144          1.6153          1.6162          1.6171          1.6180
          1.6189          1.6198          1.6207          1.6216          1.6225          1.6234          1.6243
          1.6252          1.6261          1.6269          1.6278          1.6287          1.6296          1.6305
          1.6314          1.6322          1.6331          1.6340          1.6349          1.6358          1.6367
          1.6375          1.6387          1.6403          1.6420          1.6437          1.6455          1.6472
          1.6490          1.6508          1.6526          1.6545          1.6563          1.6582          1.6601
          1.6620          1.6639          1.6658          1.6676          1.0747          1.0850          1.0949
          1.1044          1.1145          1.1243          1.1334          1.1427          1.1518          1.1608
          1.1698          1.1785          1.1868          1.1949          1.2029          1.2108          1.2184
          1.2258          1.2331          1.2403          1.2474          1.2543          1.2611          1.2678
          1.2744          1.2810          1.2875          1.2940          1.3003          1.3067          1.3130
          1.3194          1.3258          1.3321          1.3385          1.3449          1.3513          1.3577
          1.3640          1.3703          1.3766          1.3829          1.3891          1.3950          1.4009
          1.4067          1.4124          1.4180          1.4233          1.4283          1.4333          1.4382
          1.4430          1.4476          1.4520          1.4563          1.4604          1.4647          1.4689
          1.4732          1.4773          1.4815          1.4854          1.4892          1.4924          1.4946
          1.4967          1.4988          1.5009          1.5030          1.5050          1.5069          1.5090
          1.5110          1.5130          1.5149          1.5168          1.5186          1.5204          1.5222
          1.5239          1.5256          1.5273          1.5290          1.5306          1.5323          1.5341
          1.5358          1.5375          1.5384          1.5394          1.5403          1.5413          1.5423
          1.5433          1.5443          1.5454          1.5464          1.5475          1.5486          1.5498
          1.5509          1.5520          1.5532          1.5543          1.5554          1.5566          1.5577
          1.5589          1.5602          1.5615          1.5627          1.5640          1.5653          1.5666
          1.5679          1.5691          1.5704          1.5716          1.5729          1.5741          1.5753
          1.5765          1.5777          1.5788          1.5800          1.5811          1.5822          1.5833
          1.5844          1.5855          1.5866          1.5876          1.5887          1.5898          1.5909
          1.5919          1.5928          1.5937          1.5947          1.5956          1.5966          1.5975
          1.5985          1.5994          1.6004          1.6014          1.6024          1.6034          1.6044
          1.6054          1.6064          1.6075          1.6085          1.6095          1.6106          1.6116
          1.6127          1.6137          1.6146          1.6155          1.6165          1.6174          1.6183
          1.6192          1.6201          1.6210          1.6219          1.6228          1.6237          1.6246
          1.6255          1.6264          1.6273          1.6282          1.6291          1.6299          1.6308
          1.6317          1.6326          1.6335          1.6348          1.6364          1.6381          1.6398
          1.6415          1.6432          1.6450          1.6467          1.6485          1.6503          1.6521
          1.6540          1.6558          1.6577          1.6596          1.6615          1.6634          1.6654
          1.6673          1.6692          1.0622          1.0726          1.0829          1.0930          1.1025
          1.1125          1.1225          1.1318          1.1409          1.1500          1.1590          1.1679
          1.1766          1.1849          1.1930          1.2010          1.2088          1.2164          1.2239
          1.2312          1.2384          1.2455          1.2524          1.2592          1.2659          1.2726
          1.2792          1.2857          1.2923          1.2986          1.3050          1.3115          1.3179
          1.3243          1.3307          1.3370          1.3434          1.3499          1.3563          1.3625
          1.3688          1.3750          1.3812          1.3873          1.3931          1.3988          1.4045
          1.4100          1.4155          1.4206          1.4255          1.4303          1.4351          1.4398
          1.4444          1.4488          1.4530          1.4572          1.4614          1.4656          1.4699
          1.4742          1.4785          1.4826          1.4866          1.4905          1.4927          1.4950
          1.4973          1.4995          1.5017          1.5039          1.5060          1.5081          1.5101
          1.5121          1.5141          1.5160          1.5178          1.5196          1.5214          1.5231
          1.5249          1.5266          1.5284          1.5302          1.5320          1.5335          1.5344
          1.5353          1.5362          1.5371          1.5381          1.5391          1.5401          1.5411
          1.5422          1.5432          1.5443          1.5454          1.5465          1.5477          1.5488
          1.5499          1.5511          1.5522          1.5534          1.5545          1.5557          1.5568
          1.5580          1.5594          1.5607          1.5620          1.5633          1.5646          1.5659
          1.5672          1.5684          1.5697          1.5709          1.5722          1.5734          1.5746
          1.5758          1.5769          1.5781          1.5792          1.5803          1.5814          1.5825
          1.5836          1.5847          1.5858          1.5869          1.5880          1.5891          1.5902
          1.5912          1.5923          1.5935          1.5946          1.5957          1.5966          1.5976
          1.5986          1.5996          1.6006          1.6016          1.6026          1.6036          1.6046
          1.6057          1.6067          1.6078          1.6088          1.6099          1.6109          1.6120
          1.6131          1.6140          1.6149          1.6158          1.6167          1.6176          1.6186
          1.6195          1.6204          1.6213          1.6222          1.6231          1.6240          1.6249
          1.6258          1.6267          1.6276          1.6285          1.6295          1.6310          1.6326
          1.6342          1.6358          1.6375          1.6392          1.6409          1.6427          1.6444
          1.6462          1.6480          1.6498          1.6516          1.6534          1.6553          1.6572
          1.6591          1.6610          1.6629          1.6649          1.6668          1.6688          1.6708
          1.0499          1.0601          1.0707          1.0814          1.0916          1.1012          1.1112
          1.1211          1.1307          1.1397          1.1487          1.1577          1.1666          1.1753
          1.1835          1.1916          1.1996          1.2074          1.2150          1.2225          1.2298
          1.2370          1.2441          1.2510          1.2578          1.2645          1.2712          1.2779
          1.2845          1.2910          1.2974          1.3039          1.3103          1.3168          1.3232
          1.3296          1.3359          1.3423          1.3487          1.3550          1.3612          1.3674
          1.3735          1.3795          1.3855          1.3912          1.3968          1.4022          1.4076
          1.4129          1.4179          1.4228          1.4275          1.4321          1.4367          1.4413
          1.4458          1.4500          1.4543          1.4585          1.4627          1.4671          1.4716
          1.4760          1.4802          1.4844          1.4885          1.4918          1.4941          1.4964
          1.4987          1.5010          1.5032          1.5053          1.5074          1.5095          1.5115
          1.5134          1.5153          1.5172          1.5190          1.5208          1.5226          1.5245
          1.5264          1.5283          1.5295          1.5303          1.5312          1.5321          1.5331
          1.5340          1.5350          1.5360          1.5370          1.5380          1.5391          1.5401
          1.5412          1.5423          1.5434          1.5445          1.5456          1.5468          1.5479
          1.5491          1.5502          1.5514          1.5525          1.5537          1.5549          1.5560
          1.5574          1.5587          1.5600          1.5613          1.5627          1.5640          1.5653
          1.5666          1.5679          1.5691          1.5704          1.5716          1.5728          1.5740
          1.5751          1.5763          1.5774          1.5785          1.5796          1.5808          1.5818
          1.5829          1.5840          1.5851          1.5862          1.5873          1.5884          1.5896
          1.5907          1.5918          1.5929          1.5940          1.5952          1.5963          1.5974
          1.5986          1.5998          1.6008          1.6018          1.6029          1.6039          1.6050
          1.6060          1.6071          1.6081          1.6092          1.6103          1.6114          1.6124
          1.6134          1.6143          1.6152          1.6161          1.6171          1.6180          1.6189
          1.6198          1.6208          1.6217          1.6226          1.6235          1.6244          1.6258
          1.6273          1.6288          1.6304          1.6320          1.6336          1.6353          1.6369
          1.6386          1.6404          1.6421          1.6438          1.6456          1.6474          1.6492
          1.6510          1.6529          1.6547          1.6566          1.6585          1.6604          1.6624
          1.6643          1.6663          1.6683          1.6703          1.6724          1.0378          1.0483
          1.0588          1.0693          1.0803          1.0907          1.1005          1.1104          1.1203
          1.1300          1.1390          1.1480          1.1569          1.1658          1.1744          1.1827
          1.1907          1.1987          1.2065          1.2141          1.2215          1.2288          1.2360
          1.2431          1.2500          1.2568          1.2636          1.2703          1.2770          1.2836
          1.2901          1.2965          1.3030          1.3094          1.3159          1.3223          1.3286
          1.3350          1.3413          1.3476          1.3538          1.3599          1.3660          1.3720
          1.3779          1.3836          1.3892          1.3947          1.4000          1.4052          1.4104
          1.4153          1.4201          1.4247          1.4293          1.4339          1.4385          1.4430
          1.4473          1.4516          1.4560          1.4603          1.4647          1.4693          1.4738
          1.4782          1.4825          1.4868          1.4910          1.4934          1.4958          1.4981
          1.5004          1.5026          1.5048          1.5068          1.5089          1.5109          1.5128
          1.5148          1.5166          1.5186          1.5206          1.5225          1.5245          1.5254
          1.5263          1.5272          1.5281          1.5290          1.5300          1.5309          1.5319
          1.5329          1.5339          1.5350          1.5360          1.5371          1.5382          1.5392
          1.5403          1.5415          1.5426          1.5437          1.5448          1.5460          1.5471
          1.5483          1.5495          1.5507          1.5518          1.5530          1.5542          1.5555
          1.5568          1.5582          1.5595          1.5609          1.5622          1.5635          1.5648
          1.5661          1.5674          1.5686          1.5698          1.5710          1.5722          1.5734
          1.5745          1.5757          1.5768          1.5779          1.5790          1.5801          1.5812
          1.5823          1.5835          1.5846          1.5857          1.5868          1.5879          1.5891
          1.5902          1.5913          1.5924          1.5935          1.5947          1.5958          1.5970
          1.5982          1.5994          1.6006          1.6019          1.6031          1.6043          1.6054
          1.6064          1.6075          1.6086          1.6097          1.6108          1.6118          1.6128
          1.6137          1.6146          1.6156          1.6165          1.6174          1.6184          1.6193
          1.6207          1.6222          1.6237          1.6252          1.6267          1.6283          1.6298
          1.6314          1.6331          1.6347          1.6364          1.6381          1.6398          1.6415
          1.6433          1.6450          1.6468          1.6486          1.6504          1.6523          1.6542
          1.6560          1.6580          1.6599          1.6619          1.6638          1.6658          1.6678
          1.6699          1.6719          1.6740          1.0237          1.0355          1.0473          1.0580
          1.0685          1.0795          1.0902          1.1003          1.1100          1.1199          1.1295
          1.1387          1.1477          1.1566          1.1654          1.1740          1.1822          1.1902
          1.1981          1.2059          1.2135          1.2209          1.2282          1.2353          1.2424
          1.2494          1.2562          1.2630          1.2697          1.2763          1.2830          1.2894
          1.2959          1.3023          1.3088          1.3152          1.3215          1.3278          1.3341
          1.3403          1.3466          1.3526          1.3586          1.3646          1.3704          1.3762
          1.3818          1.3872          1.3925          1.3978          1.4029          1.4079          1.4128
          1.4175          1.4221          1.4267          1.4313          1.4358          1.4404          1.4449
          1.4493          1.4537          1.4582          1.4626          1.4673          1.4720          1.4764
          1.4808          1.4852          1.4895          1.4928          1.4952          1.4975          1.4998
          1.5020          1.5042          1.5063          1.5084          1.5104          1.5123          1.5144
          1.5165          1.5186          1.5204          1.5213          1.5222          1.5231          1.5241
          1.5250          1.5259          1.5269          1.5279          1.5289          1.5299          1.5309
          1.5320          1.5330          1.5341          1.5352          1.5362          1.5373          1.5385
          1.5396          1.5407          1.5418          1.5430          1.5442          1.5453          1.5465
          1.5477          1.5489          1.5501          1.5513          1.5525          1.5537          1.5551
          1.5565          1.5578          1.5592          1.5605          1.5618          1.5632          1.5644
          1.5657          1.5669          1.5682          1.5694          1.5705          1.5717          1.5729
          1.5740          1.5751          1.5763          1.5774          1.5785          1.5796          1.5807
          1.5818          1.5830          1.5841          1.5852          1.5864          1.5875          1.5886
          1.5897          1.5908          1.5919          1.5931          1.5943          1.5955          1.5967
          1.5979          1.5992          1.6004          1.6017          1.6029          1.6042          1.6055
          1.6067          1.6080          1.6091          1.6102          1.6113          1.6122          1.6132
          1.6144          1.6158          1.6172          1.6187          1.6201          1.6216          1.6231
          1.6246          1.6262          1.6277          1.6293          1.6309          1.6325          1.6342
          1.6359          1.6375          1.6392          1.6410          1.6427          1.6445          1.6463
          1.6481          1.6500          1.6518          1.6537          1.6556          1.6575          1.6594
          1.6614          1.6634          1.6654          1.6674          1.6694          1.6715          1.6736
          1.6756          1.0097          1.0220          1.0342          1.0462          1.0578          1.0684
          1.0794          1.0900          1.1004          1.1102          1.1200          1.1296          1.1389
          1.1478          1.1567          1.1654          1.1740          1.1822          1.1901          1.1980
          1.2057          1.2133          1.2206          1.2279          1.2351          1.2421          1.2491
          1.2559          1.2626          1.2693          1.2760          1.2826          1.2890          1.2955
          1.3019          1.3083          1.3147          1.3209          1.3271          1.3333          1.3395
          1.3455          1.3515          1.3574          1.3631          1.3689          1.3745          1.3799
          1.3852          1.3904          1.3956          1.4006          1.4055          1.4103          1.4150
          1.4197          1.4243          1.4289          1.4335          1.4382          1.4427          1.4472
          1.4518          1.4564          1.4609          1.4656          1.4703          1.4748          1.4793
          1.4838          1.4881          1.4923          1.4947          1.4970          1.4993          1.5015
          1.5037          1.5058          1.5079          1.5101          1.5123          1.5144          1.5161
          1.5171          1.5180          1.5190          1.5199          1.5209          1.5219          1.5228
          1.5238          1.5249          1.5259          1.5269          1.5280          1.5290          1.5301
          1.5311          1.5322          1.5333          1.5344          1.5355          1.5366          1.5378
          1.5389          1.5401          1.5412          1.5424          1.5436          1.5448          1.5460
          1.5472          1.5484          1.5496          1.5509          1.5521          1.5535          1.5548
          1.5562          1.5576          1.5589          1.5602          1.5615          1.5628          1.5641
          1.5653          1.5665          1.5677          1.5689          1.5701          1.5712          1.5724
          1.5735          1.5746          1.5758          1.5769          1.5780          1.5792          1.5803
          1.5814          1.5826          1.5837          1.5848          1.5859          1.5871          1.5884
          1.5897          1.5910          1.5923          1.5935          1.5948          1.5961          1.5974
          1.5988          1.6001          1.6014          1.6028          1.6041          1.6055          1.6068
          1.6082          1.6096          1.6110          1.6124          1.6138          1.6153          1.6167
          1.6182          1.6196          1.6211          1.6227          1.6242          1.6257          1.6273
          1.6289          1.6305          1.6321          1.6338          1.6354          1.6371          1.6388
          1.6406          1.6423          1.6441          1.6459          1.6477          1.6495          1.6514
          1.6533          1.6551          1.6571          1.6590          1.6610          1.6629          1.6649
          1.6669          1.6690          1.6710          1.6731          1.6752          1.6772          0.9935
          1.0073          1.0202          1.0331          1.0458          1.0580          1.0694          1.0804
          1.0910          1.1014          1.1112          1.1209          1.1303          1.1395          1.1484
          1.1572          1.1658          1.1742          1.1823          1.1902          1.1980          1.2057
          1.2132          1.2205          1.2277          1.2348          1.2419          1.2488          1.2556
          1.2624          1.2691          1.2757          1.2822          1.2887          1.2951          1.3015
          1.3079          1.3141          1.3203          1.3264          1.3325          1.3386          1.3445
          1.3503          1.3560          1.3617          1.3673          1.3728          1.3781          1.3833
          1.3884          1.3935          1.3984          1.4033          1.4081          1.4128          1.4174
          1.4221          1.4267          1.4313          1.4358          1.4403          1.4448          1.4494
          1.4541          1.4588          1.4635          1.4682          1.4727          1.4772          1.4817
          1.4861          1.4905          1.4938          1.4961          1.4984          1.5006          1.5029
          1.5052          1.5074          1.5097          1.5114          1.5124          1.5134          1.5144
          1.5154          1.5164          1.5175          1.5185          1.5195          1.5206          1.5216
          1.5227          1.5237          1.5248          1.5259          1.5270          1.5280          1.5291
          1.5303          1.5315          1.5326          1.5338          1.5349          1.5361          1.5373
          1.5385          1.5397          1.5409          1.5421          1.5434          1.5446          1.5459
          1.5473          1.5487          1.5500          1.5514          1.5529          1.5543          1.5557
          1.5571          1.5585          1.5598          1.5612          1.5625          1.5638          1.5651
          1.5664          1.5676          1.5689          1.5701          1.5713          1.5725          1.5737
          1.5749          1.5761          1.5773          1.5785          1.5797          1.5810          1.5822
          1.5834          1.5847          1.5860          1.5873          1.5887          1.5900          1.5913
          1.5926          1.5939          1.5952          1.5965          1.5978          1.5992          1.6005
          1.6019          1.6033          1.6047          1.6061          1.6075          1.6089          1.6104
          1.6118          1.6132          1.6147          1.6162          1.6177          1.6192          1.6207
          1.6222          1.6238          1.6253          1.6269          1.6285          1.6301          1.6317
          1.6333          1.6350          1.6367          1.6384          1.6401          1.6419          1.6436
          1.6454          1.6472          1.6491          1.6509          1.6528          1.6547          1.6566
          1.6585          1.6605          1.6624          1.6644          1.6665          1.6685          1.6705
          1.6726          1.6747          1.6768          1.6788          0.9863          1.0016          1.0158
          1.0294          1.0423          1.0546          1.0662          1.0772          1.0879          1.0984
          1.1084          1.1181          1.1275          1.1368          1.1458          1.1545          1.1632
          1.1716          1.1800          1.1878          1.1956          1.2033          1.2109          1.2182
          1.2254          1.2325          1.2396          1.2466          1.2534          1.2601          1.2668
          1.2734          1.2800          1.2863          1.2927          1.2990          1.3053          1.3115
          1.3176          1.3237          1.3297          1.3356          1.3415          1.3472          1.3529
          1.3584          1.3639          1.3694          1.3747          1.3799          1.3850          1.3900
          1.3949          1.3998          1.4047          1.4095          1.4141          1.4188          1.4235
          1.4281          1.4327          1.4373          1.4418          1.4464          1.4509          1.4554
          1.4599          1.4644          1.4680          1.4724          1.4769          1.4813          1.4857
          1.4900          1.4938          1.4962          1.4986          1.5009          1.5032          1.5055
          1.5070          1.5081          1.5092          1.5102          1.5113          1.5124          1.5134
          1.5145          1.5158          1.5172          1.5186          1.5200          1.5213          1.5226
          1.5238          1.5251          1.5263          1.5275          1.5287          1.5299          1.5310
          1.5322          1.5334          1.5345          1.5357          1.5370          1.5382          1.5394
          1.5407          1.5420          1.5433          1.5447          1.5460          1.5474          1.5488
          1.5502          1.5516          1.5530          1.5545          1.5560          1.5574          1.5588
          1.5602          1.5615          1.5629          1.5642          1.5655          1.5668          1.5681
          1.5693          1.5706          1.5718          1.5731          1.5743          1.5755          1.5767
          1.5780          1.5792          1.5804          1.5817          1.5829          1.5842          1.5854
          1.5867          1.5881          1.5894          1.5907          1.5920          1.5933          1.5946
          1.5960          1.5974          1.5987          1.6001          1.6015          1.6029          1.6043
          1.6057          1.6072          1.6086          1.6100          1.6115          1.6129          1.6144
          1.6159          1.6174          1.6189          1.6204          1.6220          1.6235          1.6251
          1.6266          1.6282          1.6298          1.6315          1.6331          1.6348          1.6364
          1.6381          1.6399          1.6416          1.6434          1.6451          1.6469          1.6487
          1.6506          1.6524          1.6543          1.6562          1.6581          1.6601          1.6620
          1.6640          1.6660          1.6680          1.6701          1.6721          1.6742          1.6763
          1.6784          1.6804          0.9944          1.0084          1.0222          1.0354          1.0481
          1.0601          1.0715          1.0826          1.0933          1.1035          1.1134          1.1230
          1.1324          1.1417          1.1506          1.1592          1.1678          1.1762          1.1845
          1.1921          1.1999          1.2076          1.2151          1.2223          1.2294          1.2365
          1.2435          1.2504          1.2571          1.2638          1.2704          1.2769          1.2834
          1.2896          1.2958          1.3020          1.3082          1.3143          1.3202          1.3261
          1.3320          1.3378          1.3435          1.3492          1.3546          1.3601          1.3655
          1.3708          1.3761          1.3812          1.3862          1.3911          1.3960          1.4009
          1.4057          1.4105          1.4151          1.4198          1.4244          1.4290          1.4337
          1.4383          1.4429          1.4474          1.4520          1.4565          1.4610          1.4655
          1.4694          1.4727          1.4763          1.4804          1.4847          1.4890          1.4931
          1.4961          1.4985          1.5009          1.5024          1.5036          1.5048          1.5060
          1.5075          1.5091          1.5107          1.5122          1.5138          1.5152          1.5167
          1.5181          1.5195          1.5208          1.5222          1.5236          1.5249          1.5262
          1.5275          1.5287          1.5300          1.5312          1.5324          1.5336          1.5348
          1.5360          1.5372          1.5384          1.5396          1.5408          1.5421          1.5434
          1.5447          1.5460          1.5474          1.5487          1.5501          1.5515          1.5530
          1.5544          1.5560          1.5575          1.5589          1.5603          1.5617          1.5630
          1.5644          1.5657          1.5671          1.5684          1.5696          1.5709          1.5722
          1.5734          1.5747          1.5759          1.5771          1.5784          1.5796          1.5808
          1.5821          1.5833          1.5846          1.5858          1.5871          1.5884          1.5897
          1.5911          1.5924          1.5937          1.5951          1.5964          1.5978          1.5991
          1.6005          1.6019          1.6033          1.6047          1.6061          1.6075          1.6090
          1.6104          1.6118          1.6133          1.6148          1.6163          1.6177          1.6192
          1.6208          1.6223          1.6238          1.6253          1.6269          1.6285          1.6301
          1.6317          1.6333          1.6349          1.6366          1.6383          1.6400          1.6417
          1.6434          1.6452          1.6470          1.6487          1.6506          1.6524          1.6542
          1.6561          1.6580          1.6599          1.6618          1.6638          1.6657          1.6677
          1.6697          1.6718          1.6738          1.6759          1.6779          1.6800          1.6821
          1.0055          1.0189          1.0321          1.0449          1.0571          1.0687          1.0803
          1.0909          1.1013          1.1113          1.1212          1.1307          1.1401          1.1492
          1.1578          1.1664          1.1749          1.1833          1.1912          1.1989          1.2066
          1.2142          1.2216          1.2285          1.2356          1.2426          1.2495          1.2563
          1.2630          1.2695          1.2760          1.2824          1.2887          1.2948          1.3009
          1.3070          1.3130          1.3190          1.3247          1.3305          1.3362          1.3419
          1.3475          1.3529          1.3583          1.3636          1.3689          1.3741          1.3792
          1.3842          1.3891          1.3939          1.3988          1.4036          1.4083          1.4131
          1.4176          1.4223          1.4269          1.4315          1.4361          1.4407          1.4453
          1.4499          1.4544          1.4590          1.4634          1.4679          1.4718          1.4751
          1.4784          1.4816          1.4853          1.4893          1.4932          1.4964          1.4982
          1.5001          1.5018          1.5036          1.5054          1.5071          1.5088          1.5104
          1.5120          1.5135          1.5151          1.5167          1.5183          1.5198          1.5213
          1.5228          1.5242          1.5256          1.5269          1.5282          1.5294          1.5307
          1.5319          1.5331          1.5343          1.5355          1.5367          1.5378          1.5390
          1.5402          1.5414          1.5427          1.5439          1.5452          1.5465          1.5478
          1.5492          1.5505          1.5519          1.5533          1.5548          1.5562          1.5579
          1.5594          1.5608          1.5622          1.5636          1.5649          1.5663          1.5676
          1.5690          1.5703          1.5716          1.5728          1.5741          1.5754          1.5766
          1.5778          1.5791          1.5803          1.5816          1.5828          1.5841          1.5854
          1.5866          1.5879          1.5892          1.5905          1.5918          1.5932          1.5945
          1.5958          1.5971          1.5985          1.5998          1.6012          1.6026          1.6040
          1.6054          1.6068          1.6082          1.6096          1.6110          1.6125          1.6139
          1.6154          1.6168          1.6183          1.6198          1.6213          1.6228          1.6243
          1.6258          1.6274          1.6289          1.6305          1.6321          1.6337          1.6353
          1.6369          1.6386          1.6402          1.6419          1.6436          1.6454          1.6471
          1.6489          1.6507          1.6525          1.6543          1.6561          1.6580          1.6598
          1.6617          1.6636          1.6656          1.6675          1.6695          1.6715          1.6735
          1.6755          1.6775          1.6796          1.6817          1.6837          1.0192          1.0321
          1.0447          1.0569          1.0692          1.0803          1.0911          1.1015          1.1117
          1.1217          1.1314          1.1408          1.1500          1.1589          1.1673          1.1759
          1.1843          1.1925          1.2000          1.2078          1.2154          1.2228          1.2300
          1.2368          1.2438          1.2507          1.2575          1.2642          1.2707          1.2771
          1.2835          1.2897          1.2957          1.3018          1.3078          1.3137          1.3196
          1.3252          1.3309          1.3365          1.3421          1.3476          1.3531          1.3583
          1.3635          1.3687          1.3738          1.3789          1.3840          1.3887          1.3935
          1.3983          1.4031          1.4078          1.4125          1.4171          1.4216          1.4261
          1.4307          1.4353          1.4399          1.4445          1.4490          1.4535          1.4580
          1.4626          1.4670          1.4714          1.4751          1.4784          1.4817          1.4849
          1.4878          1.4912          1.4948          1.4983          1.5001          1.5019          1.5036
          1.5054          1.5072          1.5090          1.5108          1.5126          1.5143          1.5160
          1.5176          1.5192          1.5208          1.5223          1.5237          1.5252          1.5266
          1.5279          1.5292          1.5305          1.5318          1.5330          1.5342          1.5354
          1.5366          1.5378          1.5390          1.5401          1.5413          1.5425          1.5437
          1.5450          1.5462          1.5475          1.5487          1.5501          1.5514          1.5528
          1.5541          1.5555          1.5570          1.5584          1.5602          1.5616          1.5630
          1.5644          1.5658          1.5672          1.5685          1.5699          1.5712          1.5725
          1.5738          1.5751          1.5764          1.5777          1.5789          1.5802          1.5814
          1.5827          1.5840          1.5852          1.5865          1.5878          1.5890          1.5903
          1.5916          1.5929          1.5942          1.5955          1.5968          1.5982          1.5995
          1.6008          1.6022          1.6035          1.6049          1.6063          1.6077          1.6091
          1.6105          1.6119          1.6133          1.6147          1.6162          1.6176          1.6191
          1.6206          1.6220          1.6235          1.6250          1.6265          1.6281          1.6296
          1.6311          1.6327          1.6343          1.6358          1.6374          1.6391          1.6407
          1.6424          1.6440          1.6457          1.6474          1.6492          1.6509          1.6527
          1.6544          1.6562          1.6580          1.6599          1.6617          1.6636          1.6655
          1.6674          1.6693          1.6712          1.6732          1.6752          1.6772          1.6792
          1.6812          1.6833          1.6853          1.0341          1.0463          1.0589          1.0705
          1.0816          1.0925          1.1031          1.1134          1.1235          1.1333          1.1428
          1.1521          1.1612          1.1695          1.1780          1.1865          1.1948          1.2025
          1.2100          1.2176          1.2251          1.2324          1.2392          1.2461          1.2529
          1.2597          1.2664          1.2729          1.2793          1.2856          1.2918          1.2977
          1.3037          1.3096          1.3155          1.3213          1.3269          1.3324          1.3380
          1.3435          1.3489          1.3543          1.3594          1.3645          1.3696          1.3747
          1.3797          1.3847          1.3895          1.3941          1.3988          1.4035          1.4082
          1.4128          1.4174          1.4219          1.4263          1.4308          1.4353          1.4398
          1.4443          1.4488          1.4533          1.4578          1.4623          1.4667          1.4711
          1.4754          1.4789          1.4821          1.4853          1.4885          1.4916          1.4942
          1.4975          1.5005          1.5025          1.5044          1.5063          1.5081          1.5100
          1.5118          1.5136          1.5153          1.5170          1.5187          1.5203          1.5218
          1.5234          1.5248          1.5263          1.5278          1.5293          1.5307          1.5321
          1.5334          1.5347          1.5360          1.5372          1.5384          1.5396          1.5408
          1.5420          1.5432          1.5444          1.5456          1.5468          1.5481          1.5494
          1.5507          1.5520          1.5533          1.5546          1.5559          1.5572          1.5586
          1.5600          1.5613          1.5627          1.5641          1.5655          1.5669          1.5683
          1.5697          1.5710          1.5724          1.5737          1.5750          1.5764          1.5776
          1.5789          1.5802          1.5815          1.5827          1.5840          1.5853          1.5865
          1.5878          1.5890          1.5903          1.5916          1.5928          1.5941          1.5954
          1.5967          1.5980          1.5993          1.6006          1.6020          1.6033          1.6046
          1.6060          1.6074          1.6087          1.6101          1.6115          1.6129          1.6143
          1.6157          1.6171          1.6186          1.6200          1.6215          1.6229          1.6244
          1.6259          1.6274          1.6289          1.6304          1.6319          1.6334          1.6350
          1.6365          1.6381          1.6397          1.6413          1.6429          1.6445          1.6462
          1.6479          1.6496          1.6513          1.6530          1.6547          1.6565          1.6583
          1.6601          1.6619          1.6637          1.6655          1.6674          1.6693          1.6712
          1.6731          1.6750          1.6770          1.6790          1.6810          1.6830          1.6850
          1.6870          1.0452          1.0562          1.0675          1.0788          1.0898          1.1005
          1.1110          1.1212          1.1311          1.1409          1.1503          1.1595          1.1684
          1.1766          1.1851          1.1934          1.2017          1.2091          1.2166          1.2241
          1.2315          1.2387          1.2453          1.2521          1.2589          1.2656          1.2722
          1.2786          1.2850          1.2912          1.2972          1.3030          1.3089          1.3147
          1.3205          1.3262          1.3317          1.3371          1.3425          1.3479          1.3532
          1.3585          1.3635          1.3684          1.3735          1.3784          1.3833          1.3882
          1.3929          1.3975          1.4021          1.4067          1.4112          1.4158          1.4203
          1.4247          1.4291          1.4335          1.4379          1.4424          1.4468          1.4513
          1.4557          1.4602          1.4646          1.4690          1.4733          1.4776          1.4812
          1.4844          1.4876          1.4907          1.4938          1.4968          1.4995          1.5021
          1.5045          1.5064          1.5082          1.5101          1.5119          1.5138          1.5156
          1.5174          1.5192          1.5209          1.5226          1.5242          1.5258          1.5274
          1.5289          1.5304          1.5319          1.5333          1.5347          1.5361          1.5374
          1.5387          1.5400          1.5412          1.5424          1.5437          1.5449          1.5460
          1.5472          1.5483          1.5495          1.5507          1.5519          1.5531          1.5544
          1.5556          1.5569          1.5582          1.5596          1.5609          1.5623          1.5637
          1.5649          1.5663          1.5677          1.5691          1.5705          1.5719          1.5732
          1.5746          1.5759          1.5772          1.5785          1.5798          1.5811          1.5824
          1.5837          1.5849          1.5862          1.5875          1.5887          1.5900          1.5913
          1.5925          1.5938          1.5951          1.5964          1.5977          1.5990          1.6003
          1.6016          1.6029          1.6042          1.6056          1.6069          1.6083          1.6096
          1.6110          1.6124          1.6138          1.6152          1.6166          1.6180          1.6194
          1.6209          1.6223          1.6238          1.6252          1.6267          1.6281          1.6296
          1.6311          1.6326          1.6341          1.6356          1.6372          1.6387          1.6403
          1.6419          1.6435          1.6451          1.6467          1.6483          1.6500          1.6517
          1.6534          1.6551          1.6568          1.6585          1.6603          1.6621          1.6639
          1.6657          1.6675          1.6693          1.6712          1.6731          1.6750          1.6769
          1.6788          1.6808          1.6827          1.6847          1.6867          1.6886          1.0424
          1.0531          1.0644          1.0757          1.0868          1.0976          1.1081          1.1184
          1.1284          1.1381          1.1477          1.1569          1.1660          1.1746          1.1827
          1.1909          1.1992          1.2072          1.2145          1.2218          1.2293          1.2366
          1.2436          1.2501          1.2567          1.2634          1.2701          1.2766          1.2829
          1.2892          1.2953          1.3012          1.3069          1.3127          1.3184          1.3241
          1.3297          1.3350          1.3403          1.3457          1.3510          1.3562          1.3613
          1.3662          1.3711          1.3760          1.3809          1.3857          1.3905          1.3951
          1.3996          1.4041          1.4086          1.4132          1.4177          1.4222          1.4266
          1.4309          1.4353          1.4397          1.4442          1.4486          1.4531          1.4575
          1.4619          1.4663          1.4707          1.4750          1.4792          1.4831          1.4862
          1.4893          1.4924          1.4954          1.4984          1.5012          1.5040          1.5063
          1.5083          1.5103          1.5122          1.5141          1.5159          1.5177          1.5195
          1.5212          1.5229          1.5245          1.5262          1.5278          1.5294          1.5309
          1.5324          1.5339          1.5354          1.5368          1.5381          1.5394          1.5406
          1.5418          1.5430          1.5442          1.5454          1.5466          1.5477          1.5489
          1.5501          1.5513          1.5525          1.5538          1.5550          1.5563          1.5576
          1.5590          1.5603          1.5617          1.5630          1.5644          1.5658          1.5671
          1.5685          1.5699          1.5713          1.5727          1.5740          1.5754          1.5767
          1.5781          1.5794          1.5807          1.5820          1.5833          1.5846          1.5859
          1.5871          1.5884          1.5897          1.5910          1.5923          1.5936          1.5949
          1.5962          1.5975          1.5988          1.6001          1.6014          1.6028          1.6041
          1.6055          1.6068          1.6082          1.6096          1.6109          1.6123          1.6137
          1.6151          1.6165          1.6180          1.6194          1.6208          1.6223          1.6238
          1.6252          1.6267          1.6282          1.6297          1.6311          1.6326          1.6342
          1.6357          1.6372          1.6388          1.6403          1.6419          1.6435          1.6451
          1.6467          1.6483          1.6500          1.6516          1.6533          1.6550          1.6567
          1.6585          1.6602          1.6620          1.6637          1.6655          1.6673          1.6692
          1.6710          1.6729          1.6748          1.6766          1.6786          1.6805          1.6824
          1.6844          1.6864          1.6884          1.6903          1.0412          1.0522          1.0630
          1.0737          1.0848          1.0956          1.1062          1.1164          1.1265          1.1363
          1.1459          1.1552          1.1643          1.1732          1.1815          1.1894          1.1975
          1.2056          1.2134          1.2206          1.2277          1.2351          1.2423          1.2491
          1.2556          1.2620          1.2686          1.2752          1.2816          1.2878          1.2940
          1.3000          1.3057          1.3114          1.3171          1.3227          1.3283          1.3338
          1.3390          1.3442          1.3494          1.3546          1.3597          1.3648          1.3696
          1.3744          1.3791          1.3839          1.3887          1.3934          1.3979          1.4024
          1.4068          1.4113          1.4158          1.4202          1.4247          1.4291          1.4334
          1.4378          1.4421          1.4466          1.4510          1.4555          1.4598          1.4642
          1.4685          1.4728          1.4770          1.4812          1.4852          1.4883          1.4914
          1.4944          1.4973          1.5002          1.5030          1.5057          1.5084          1.5109
          1.5128          1.5146          1.5165          1.5183          1.5201          1.5219          1.5237
          1.5254          1.5270          1.5287          1.5303          1.5318          1.5333          1.5347
          1.5361          1.5375          1.5388          1.5401          1.5413          1.5426          1.5438
          1.5450          1.5462          1.5474          1.5486          1.5498          1.5510          1.5522
          1.5535          1.5547          1.5560          1.5573          1.5586          1.5599          1.5613
          1.5626          1.5640          1.5654          1.5668          1.5682          1.5696          1.5709
          1.5723          1.5737          1.5751          1.5764          1.5778          1.5791          1.5805
          1.5818          1.5831          1.5844          1.5857          1.5870          1.5883          1.5896
          1.5909          1.5922          1.5935          1.5948          1.5961          1.5975          1.5988
          1.6001          1.6014          1.6028          1.6041          1.6055          1.6068          1.6082
          1.6096          1.6110          1.6124          1.6138          1.6152          1.6166          1.6180
          1.6195          1.6209          1.6224          1.6238          1.6253          1.6268          1.6283
          1.6298          1.6313          1.6328          1.6343          1.6358          1.6373          1.6389
          1.6404          1.6420          1.6436          1.6452          1.6468          1.6484          1.6500
          1.6517          1.6533          1.6550          1.6567          1.6584          1.6602          1.6619
          1.6637          1.6654          1.6672          1.6690          1.6709          1.6727          1.6746
          1.6764          1.6783          1.6802          1.6822          1.6841          1.6861          1.6881
          1.6901          1.6920          1.0404          1.0518          1.0628          1.0733          1.0837
          1.0941          1.1047          1.1150          1.1251          1.1349          1.1445          1.1539
          1.1631          1.1720          1.1807          1.1887          1.1965          1.2045          1.2124
          1.2200          1.2271          1.2340          1.2412          1.2483          1.2550          1.2614
          1.2676          1.2742          1.2806          1.2869          1.2931          1.2991          1.3050
          1.3106          1.3162          1.3218          1.3273          1.3328          1.3381          1.3433
          1.3484          1.3535          1.3586          1.3636          1.3686          1.3733          1.3780
          1.3826          1.3873          1.3920          1.3966          1.4011          1.4055          1.4099
          1.4143          1.4187          1.4232          1.4276          1.4320          1.4363          1.4406
          1.4449          1.4493          1.4537          1.4581          1.4624          1.4667          1.4710
          1.4752          1.4793          1.4834          1.4874          1.4906          1.4936          1.4965
          1.4994          1.5022          1.5050          1.5077          1.5103          1.5130          1.5156
          1.5175          1.5193          1.5212          1.5230          1.5247          1.5264          1.5280
          1.5296          1.5311          1.5326          1.5341          1.5355          1.5369          1.5383
          1.5396          1.5409          1.5422          1.5435          1.5447          1.5460          1.5472
          1.5484          1.5497          1.5509          1.5521          1.5533          1.5546          1.5559
          1.5571          1.5584          1.5598          1.5611          1.5624          1.5638          1.5652
          1.5665          1.5679          1.5693          1.5707          1.5721          1.5735          1.5749
          1.5763          1.5777          1.5790          1.5804          1.5817          1.5831          1.5844
          1.5857          1.5871          1.5884          1.5897          1.5910          1.5923          1.5936
          1.5949          1.5963          1.5976          1.5989          1.6002          1.6016          1.6029
          1.6043          1.6056          1.6070          1.6084          1.6097          1.6111          1.6125
          1.6139          1.6153          1.6167          1.6182          1.6196          1.6210          1.6225
          1.6240          1.6254          1.6269          1.6284          1.6299          1.6314          1.6329
          1.6344          1.6360          1.6375          1.6390          1.6406          1.6421          1.6437
          1.6453          1.6469          1.6485          1.6501          1.6518          1.6534          1.6551
          1.6568          1.6585          1.6602          1.6619          1.6636          1.6654          1.6672
          1.6689          1.6708          1.6726          1.6744          1.6763          1.6781          1.6800
          1.6819          1.6839          1.6858          1.6878          1.6898          1.6918          1.6937
          1.0402          1.0515          1.0628          1.0736          1.0838          1.0938          1.1039
          1.1140          1.1241          1.1340          1.1436          1.1530          1.1622          1.1712
          1.1799          1.1883          1.1961          1.2038          1.2117          1.2195          1.2268
          1.2337          1.2406          1.2477          1.2547          1.2612          1.2674          1.2736
          1.2800          1.2863          1.2926          1.2986          1.3046          1.3102          1.3157
          1.3212          1.3267          1.3322          1.3376          1.3428          1.3478          1.3528
          1.3579          1.3629          1.3678          1.3726          1.3773          1.3819          1.3864
          1.3911          1.3957          1.4003          1.4047          1.4090          1.4133          1.4177
          1.4221          1.4265          1.4309          1.4352          1.4395          1.4437          1.4480
          1.4523          1.4567          1.4610          1.4653          1.4695          1.4737          1.4778
          1.4818          1.4858          1.4897          1.4931          1.4960          1.4988          1.5017
          1.5044          1.5071          1.5098          1.5123          1.5154          1.5186          1.5206
          1.5222          1.5239          1.5256          1.5273          1.5290          1.5306          1.5322
          1.5337          1.5352          1.5367          1.5382          1.5396          1.5410          1.5424
          1.5437          1.5450          1.5463          1.5476          1.5489          1.5501          1.5513
          1.5526          1.5538          1.5551          1.5564          1.5576          1.5589          1.5602
          1.5615          1.5628          1.5641          1.5655          1.5668          1.5682          1.5696
          1.5709          1.5723          1.5737          1.5750          1.5764          1.5778          1.5791
          1.5805          1.5818          1.5832          1.5845          1.5859          1.5872          1.5885
          1.5899          1.5912          1.5925          1.5939          1.5952          1.5965          1.5978
          1.5992          1.6005          1.6019          1.6032          1.6046          1.6059          1.6073
          1.6087          1.6100          1.6114          1.6128          1.6142          1.6156          1.6170
          1.6184          1.6199          1.6213          1.6228          1.6242          1.6257          1.6272
          1.6286          1.6301          1.6316          1.6331          1.6347          1.6362          1.6377
          1.6392          1.6408          1.6423          1.6439          1.6455          1.6471          1.6487
          1.6503          1.6519          1.6535          1.6552          1.6569          1.6585          1.6602
          1.6619          1.6637          1.6654          1.6671          1.6689          1.6707          1.6725
          1.6743          1.6761          1.6780          1.6798          1.6817          1.6836          1.6855
          1.6875          1.6894          1.6914          1.6934          1.6953          1.0407          1.0521
          1.0631          1.0740          1.0847          1.0947          1.1045          1.1142          1.1238
          1.1336          1.1433          1.1527          1.1619          1.1710          1.1798          1.1883
          1.1964          1.2040          1.2116          1.2193          1.2270          1.2340          1.2409
          1.2476          1.2546          1.2615          1.2677          1.2739          1.2800          1.2862
          1.2925          1.2986          1.3045          1.3103          1.3158          1.3213          1.3267
          1.3321          1.3375          1.3427          1.3478          1.3528          1.3577          1.3626
          1.3675          1.3724          1.3771          1.3817          1.3862          1.3907          1.3952
          1.3998          1.4043          1.4086          1.4129          1.4172          1.4215          1.4258
          1.4302          1.4346          1.4388          1.4430          1.4473          1.4515          1.4557
          1.4600          1.4642          1.4684          1.4726          1.4767          1.4807          1.4846
          1.4885          1.4923          1.4958          1.4986          1.5014          1.5041          1.5068
          1.5095          1.5121          1.5148          1.5181          1.5214          1.5240          1.5257
          1.5274          1.5291          1.5308          1.5324          1.5340          1.5356          1.5372
          1.5387          1.5402          1.5416          1.5430          1.5444          1.5457          1.5470
          1.5483          1.5496          1.5508          1.5521          1.5533          1.5545          1.5557
          1.5570          1.5582          1.5595          1.5607          1.5620          1.5633          1.5646
          1.5659          1.5673          1.5686          1.5700          1.5713          1.5727          1.5741
          1.5754          1.5768          1.5782          1.5795          1.5809          1.5823          1.5836
          1.5850          1.5863          1.5876          1.5890          1.5903          1.5916          1.5929
          1.5943          1.5956          1.5969          1.5983          1.5996          1.6009          1.6023
          1.6036          1.6050          1.6064          1.6077          1.6091          1.6105          1.6119
          1.6133          1.6147          1.6161          1.6175          1.6189          1.6203          1.6218
          1.6232          1.6247          1.6261          1.6276          1.6291          1.6305          1.6320
          1.6335          1.6350          1.6366          1.6381          1.6396          1.6411          1.6427
          1.6442          1.6458          1.6473          1.6489          1.6505          1.6521          1.6537
          1.6554          1.6570          1.6587          1.6603          1.6620          1.6637          1.6654
          1.6672          1.6689          1.6707          1.6724          1.6742          1.6760          1.6779
          1.6797          1.6816          1.6834          1.6853          1.6872          1.6892          1.6911
          1.6931          1.6951          1.6970          1.0407          1.0524          1.0636          1.0743
          1.0849          1.0955          1.1054          1.1149          1.1243          1.1337          1.1430
          1.1525          1.1617          1.1707          1.1796          1.1882          1.1966          1.2043
          1.2119          1.2193          1.2269          1.2343          1.2412          1.2479          1.2545
          1.2614          1.2681          1.2742          1.2803          1.2863          1.2924          1.2986
          1.3046          1.3104          1.3160          1.3214          1.3268          1.3321          1.3375
          1.3428          1.3478          1.3528          1.3577          1.3626          1.3674          1.3723
          1.3770          1.3816          1.3861          1.3906          1.3950          1.3995          1.4040
          1.4084          1.4127          1.4169          1.4212          1.4254          1.4297          1.4340
          1.4383          1.4425          1.4467          1.4508          1.4550          1.4591          1.4633
          1.4675          1.4716          1.4757          1.4797          1.4836          1.4874          1.4912
          1.4949          1.4985          1.5013          1.5040          1.5067          1.5094          1.5120
          1.5145          1.5177          1.5210          1.5244          1.5276          1.5293          1.5309
          1.5326          1.5343          1.5359          1.5375          1.5390          1.5405          1.5420
          1.5435          1.5449          1.5463          1.5476          1.5489          1.5502          1.5515
          1.5528          1.5540          1.5552          1.5565          1.5577          1.5590          1.5602
          1.5615          1.5627          1.5640          1.5653          1.5666          1.5679          1.5692
          1.5705          1.5719          1.5732          1.5746          1.5760          1.5773          1.5787
          1.5800          1.5814          1.5828          1.5841          1.5855          1.5868          1.5882
          1.5895          1.5909          1.5922          1.5935          1.5949          1.5962          1.5975
          1.5989          1.6002          1.6015          1.6029          1.6042          1.6055          1.6069
          1.6082          1.6096          1.6110          1.6124          1.6138          1.6152          1.6166
          1.6180          1.6194          1.6208          1.6222          1.6237          1.6251          1.6266
          1.6280          1.6295          1.6310          1.6325          1.6340          1.6355          1.6370
          1.6385          1.6400          1.6415          1.6431          1.6446          1.6462          1.6477
          1.6493          1.6509          1.6524          1.6541          1.6557          1.6573          1.6589
          1.6606          1.6623          1.6639          1.6656          1.6673          1.6690          1.6708
          1.6725          1.6743          1.6761          1.6779          1.6797          1.6815          1.6833
          1.6852          1.6871          1.6890          1.6909          1.6928          1.6948          1.6967
          1.6987          1.0403          1.0522          1.0638          1.0748          1.0854          1.0956
          1.1060          1.1159          1.1252          1.1343          1.1434          1.1523          1.1615
          1.1706          1.1795          1.1882          1.1966          1.2047          1.2122          1.2196
          1.2269          1.2345          1.2416          1.2483          1.2550          1.2615          1.2683
          1.2747          1.2807          1.2867          1.2926          1.2986          1.3047          1.3106
          1.3163          1.3217          1.3271          1.3323          1.3376          1.3428          1.3480
          1.3530          1.3579          1.3627          1.3675          1.3723          1.3770          1.3817
          1.3862          1.3906          1.3950          1.3994          1.4038          1.4083          1.4126
          1.4169          1.4211          1.4253          1.4295          1.4337          1.4379          1.4422
          1.4463          1.4504          1.4545          1.4586          1.4627          1.4668          1.4709
          1.4749          1.4788          1.4828          1.4866          1.4903          1.4940          1.4977
          1.5013          1.5040          1.5067          1.5094          1.5120          1.5146          1.5175
          1.5208          1.5242          1.5276          1.5311          1.5333          1.5350          1.5367
          1.5383          1.5399          1.5415          1.5431          1.5446          1.5460          1.5475
          1.5489          1.5503          1.5516          1.5529          1.5542          1.5554          1.5567
          1.5579          1.5591          1.5604          1.5616          1.5628          1.5640          1.5652
          1.5665          1.5677          1.5690          1.5703          1.5716          1.5729          1.5742
          1.5755          1.5768          1.5782          1.5795          1.5808          1.5822          1.5835
          1.5848          1.5862          1.5875          1.5888          1.5902          1.5915          1.5929
          1.5942          1.5955          1.5969          1.5982          1.5995          1.6009          1.6022
          1.6036          1.6049          1.6062          1.6076          1.6089          1.6103          1.6117
          1.6130          1.6144          1.6158          1.6172          1.6185          1.6199          1.6213
          1.6228          1.6242          1.6256          1.6271          1.6285          1.6300          1.6315
          1.6330          1.6344          1.6359          1.6374          1.6390          1.6405          1.6420
          1.6435          1.6450          1.6466          1.6481          1.6497          1.6512          1.6528
          1.6544          1.6560          1.6576          1.6592          1.6609          1.6625          1.6642
          1.6658          1.6675          1.6692          1.6709          1.6727          1.6744          1.6762
          1.6779          1.6797          1.6815          1.6833          1.6852          1.6870          1.6889
          1.6908          1.6927          1.6946          1.6965          1.6985          1.7004          1.0396
          1.0518          1.0635          1.0749          1.0859          1.0963          1.1062          1.1163
          1.1261          1.1353          1.1442          1.1531          1.1619          1.1705          1.1794
          1.1881          1.1967          1.2050          1.2127          1.2201          1.2274          1.2346
          1.2421          1.2488          1.2555          1.2620          1.2684          1.2751          1.2813
          1.2873          1.2932          1.2990          1.3049          1.3108          1.3166          1.3221
          1.3274          1.3327          1.3379          1.3431          1.3483          1.3533          1.3582
          1.3630          1.3678          1.3725          1.3772          1.3819          1.3864          1.3909
          1.3953          1.3996          1.4040          1.4083          1.4127          1.4170          1.4211
          1.4253          1.4295          1.4336          1.4377          1.4420          1.4462          1.4502
          1.4542          1.4583          1.4623          1.4663          1.4703          1.4743          1.4782
          1.4821          1.4859          1.4896          1.4933          1.4969          1.5005          1.5041
          1.5069          1.5096          1.5123          1.5149          1.5176          1.5209          1.5243
          1.5278          1.5314          1.5348          1.5373          1.5390          1.5407          1.5423
          1.5439          1.5454          1.5469          1.5484          1.5499          1.5513          1.5527
          1.5540          1.5553          1.5566          1.5579          1.5591          1.5604          1.5616
          1.5628          1.5640          1.5652          1.5665          1.5677          1.5689          1.5701
          1.5714          1.5727          1.5739          1.5752          1.5765          1.5778          1.5791
          1.5804          1.5818          1.5831          1.5844          1.5857          1.5871          1.5884
          1.5897          1.5911          1.5924          1.5937          1.5950          1.5964          1.5977
          1.5990          1.6003          1.6017          1.6030          1.6043          1.6057          1.6070
          1.6084          1.6097          1.6111          1.6124          1.6138          1.6152          1.6165
          1.6179          1.6193          1.6207          1.6221          1.6235          1.6249          1.6263
          1.6277          1.6291          1.6306          1.6320          1.6335          1.6350          1.6364
          1.6379          1.6394          1.6409          1.6425          1.6440          1.6455          1.6470
          1.6486          1.6501          1.6517          1.6532          1.6548          1.6564          1.6580
          1.6596          1.6612          1.6628          1.6644          1.6661          1.6677          1.6694
          1.6711          1.6728          1.6745          1.6763          1.6780          1.6798          1.6816
          1.6833          1.6852          1.6870          1.6888          1.6907          1.6926          1.6945
          1.6964          1.6983          1.7003          1.7021          1.0386          1.0510          1.0631
          1.0746          1.0858          1.0967          1.1070          1.1167          1.1265          1.1361
          1.1454          1.1540          1.1628          1.1713          1.1797          1.1882          1.1968
          1.2052          1.2132          1.2207          1.2280          1.2352          1.2423          1.2495
          1.2561          1.2627          1.2691          1.2754          1.2820          1.2880          1.2939
          1.2997          1.3054          1.3112          1.3170          1.3226          1.3280          1.3332
          1.3384          1.3436          1.3486          1.3538          1.3587          1.3635          1.3682
          1.3729          1.3776          1.3822          1.3868          1.3913          1.3956          1.4000
          1.4043          1.4086          1.4129          1.4172          1.4214          1.4255          1.4297
          1.4338          1.4379          1.4419          1.4461          1.4502          1.4542          1.4582
          1.4621          1.4661          1.4700          1.4739          1.4778          1.4816          1.4854
          1.4891          1.4928          1.4964          1.5000          1.5035          1.5070          1.5100
          1.5127          1.5153          1.5179          1.5212          1.5247          1.5282          1.5318
          1.5354          1.5389          1.5416          1.5433          1.5449          1.5465          1.5480
          1.5496          1.5510          1.5525          1.5539          1.5552          1.5566          1.5579
          1.5592          1.5605          1.5618          1.5630          1.5642          1.5654          1.5666
          1.5678          1.5690          1.5703          1.5715          1.5727          1.5739          1.5752
          1.5764          1.5777          1.5790          1.5803          1.5816          1.5829          1.5842
          1.5855          1.5868          1.5881          1.5894          1.5908          1.5921          1.5934
          1.5947          1.5961          1.5974          1.5987          1.6000          1.6013          1.6026
          1.6040          1.6053          1.6066          1.6079          1.6093          1.6106          1.6119
          1.6133          1.6146          1.6160          1.6174          1.6187          1.6201          1.6215
          1.6229          1.6243          1.6257          1.6271          1.6285          1.6299          1.6313
          1.6328          1.6342          1.6356          1.6371          1.6386          1.6400          1.6415
          1.6430          1.6445          1.6460          1.6475          1.6490          1.6506          1.6521
          1.6536          1.6552          1.6568          1.6583          1.6599          1.6615          1.6631
          1.6647          1.6664          1.6680          1.6697          1.6713          1.6730          1.6747
          1.6764          1.6781          1.6799          1.6816          1.6834          1.6852          1.6870
          1.6888          1.6906          1.6925          1.6944          1.6962          1.6981          1.7001
          1.7020          1.7039          1.0375          1.0505          1.0626          1.0745          1.0858
          1.0968          1.1074          1.1176          1.1272          1.1368          1.1462          1.1553
          1.1640          1.1725          1.1809          1.1891          1.1972          1.2056          1.2138
          1.2215          1.2288          1.2360          1.2431          1.2501          1.2570          1.2635
          1.2700          1.2763          1.2826          1.2889          1.2948          1.3006          1.3063
          1.3119          1.3176          1.3233          1.3287          1.3340          1.3392          1.3443
          1.3493          1.3544          1.3594          1.3642          1.3689          1.3736          1.3782
          1.3828          1.3874          1.3919          1.3963          1.4006          1.4049          1.4092
          1.4134          1.4176          1.4219          1.4260          1.4301          1.4342          1.4382
          1.4423          1.4463          1.4504          1.4544          1.4583          1.4622          1.4661
          1.4700          1.4738          1.4776          1.4815          1.4852          1.4889          1.4926
          1.4961          1.4997          1.5033          1.5068          1.5103          1.5134          1.5160
          1.5186          1.5218          1.5254          1.5290          1.5325          1.5361          1.5395
          1.5429          1.5453          1.5471          1.5488          1.5504          1.5521          1.5537
          1.5552          1.5567          1.5582          1.5596          1.5609          1.5621          1.5634
          1.5646          1.5658          1.5670          1.5682          1.5694          1.5706          1.5718
          1.5730          1.5742          1.5754          1.5766          1.5779          1.5791          1.5803
          1.5816          1.5829          1.5841          1.5854          1.5867          1.5880          1.5893
          1.5906          1.5919          1.5932          1.5945          1.5959          1.5972          1.5985
          1.5998          1.6011          1.6024          1.6038          1.6051          1.6064          1.6077
          1.6090          1.6104          1.6117          1.6130          1.6143          1.6156          1.6170
          1.6183          1.6197          1.6210          1.6224          1.6237          1.6251          1.6265
          1.6279          1.6293          1.6307          1.6321          1.6335          1.6350          1.6364
          1.6378          1.6393          1.6408          1.6422          1.6437          1.6452          1.6467
          1.6482          1.6497          1.6512          1.6527          1.6542          1.6557          1.6572
          1.6588          1.6603          1.6619          1.6635          1.6651          1.6667          1.6683
          1.6700          1.6716          1.6733          1.6749          1.6766          1.6783          1.6800
          1.6817          1.6835          1.6852          1.6870          1.6888          1.6906          1.6924
          1.6943          1.6961          1.6980          1.6999          1.7018          1.7037          1.7056
          1.0371          1.0500          1.0626          1.0744          1.0860          1.0971          1.1078
          1.1181          1.1282          1.1378          1.1471          1.1563          1.1653          1.1740
          1.1823          1.1906          1.1986          1.2065          1.2145          1.2226          1.2299
          1.2371          1.2442          1.2511          1.2581          1.2647          1.2711          1.2774
          1.2837          1.2899          1.2959          1.3017          1.3074          1.3131          1.3186
          1.3242          1.3297          1.3350          1.3402          1.3453          1.3503          1.3553
          1.3603          1.3651          1.3698          1.3745          1.3791          1.3837          1.3882
          1.3928          1.3971          1.4015          1.4058          1.4100          1.4142          1.4184
          1.4226          1.4268          1.4308          1.4349          1.4389          1.4429          1.4469
          1.4509          1.4549          1.4588          1.4627          1.4665          1.4703          1.4741
          1.4779          1.4816          1.4853          1.4891          1.4927          1.4962          1.4998
          1.5033          1.5068          1.5103          1.5138          1.5169          1.5195          1.5228
          1.5264          1.5300          1.5334          1.5369          1.5403          1.5438          1.5472
          1.5492          1.5511          1.5529          1.5546          1.5562          1.5577          1.5591
          1.5606          1.5620          1.5633          1.5647          1.5661          1.5674          1.5687
          1.5700          1.5713          1.5725          1.5736          1.5748          1.5759          1.5771
          1.5783          1.5795          1.5807          1.5819          1.5831          1.5844          1.5856
          1.5869          1.5881          1.5894          1.5907          1.5919          1.5932          1.5945
          1.5958          1.5971          1.5984          1.5997          1.6010          1.6023          1.6037
          1.6049          1.6062          1.6075          1.6089          1.6102          1.6115          1.6128
          1.6141          1.6155          1.6168          1.6181          1.6195          1.6208          1.6221
          1.6235          1.6248          1.6261          1.6275          1.6289          1.6302          1.6316
          1.6330          1.6344          1.6358          1.6372          1.6387          1.6401          1.6415
          1.6430          1.6444          1.6459          1.6474          1.6489          1.6504          1.6518
          1.6533          1.6548          1.6563          1.6578          1.6594          1.6609          1.6624
          1.6640          1.6656          1.6671          1.6687          1.6703          1.6719          1.6736
          1.6752          1.6768          1.6785          1.6802          1.6819          1.6836          1.6854
          1.6871          1.6889          1.6906          1.6924          1.6942          1.6961          1.6979
          1.6998          1.7017          1.7036          1.7055          1.7073          1.0352          1.0489
          1.0619          1.0741          1.0857          1.0969          1.1078          1.1182          1.1283
          1.1382          1.1479          1.1570          1.1660          1.1748          1.1835          1.1918
          1.1998          1.2077          1.2155          1.2231          1.2307          1.2380          1.2450
          1.2520          1.2589          1.2656          1.2720          1.2784          1.2846          1.2908
          1.2969          1.3027          1.3084          1.3141          1.3196          1.3251          1.3305
          1.3358          1.3410          1.3461          1.3512          1.3561          1.3610          1.3659
          1.3706          1.3753          1.3799          1.3845          1.3890          1.3935          1.3979
          1.4022          1.4065          1.4108          1.4150          1.4191          1.4233          1.4274
          1.4315          1.4355          1.4395          1.4435          1.4474          1.4514          1.4553
          1.4592          1.4631          1.4669          1.4706          1.4744          1.4781          1.4818
          1.4855          1.4892          1.4928          1.4963          1.4998          1.5034          1.5069
          1.5104          1.5138          1.5173          1.5205          1.5238          1.5273          1.5308
          1.5342          1.5377          1.5411          1.5445          1.5479          1.5509          1.5530
          1.5549          1.5566          1.5584          1.5601          1.5617          1.5634          1.5649
          1.5662          1.5676          1.5689          1.5702          1.5714          1.5726          1.5738
          1.5750          1.5762          1.5774          1.5785          1.5798          1.5810          1.5823
          1.5836          1.5848          1.5859          1.5871          1.5883          1.5896          1.5908
          1.5921          1.5933          1.5946          1.5959          1.5971          1.5984          1.5997
          1.6010          1.6023          1.6036          1.6049          1.6062          1.6075          1.6088
          1.6101          1.6114          1.6127          1.6140          1.6153          1.6166          1.6179
          1.6192          1.6205          1.6218          1.6232          1.6245          1.6258          1.6272
          1.6285          1.6299          1.6312          1.6326          1.6340          1.6353          1.6367
          1.6381          1.6395          1.6409          1.6423          1.6437          1.6452          1.6466
          1.6481          1.6496          1.6510          1.6525          1.6540          1.6555          1.6570
          1.6585          1.6600          1.6615          1.6630          1.6645          1.6661          1.6676
          1.6692          1.6708          1.6724          1.6740          1.6756          1.6772          1.6788
          1.6805          1.6822          1.6838          1.6855          1.6872          1.6889          1.6907
          1.6924          1.6942          1.6960          1.6978          1.6997          1.7015          1.7034
          1.7053          1.7072          1.7091          1.0353          1.0490          1.0620          1.0741
          1.0855          1.0966          1.1074          1.1177          1.1278          1.1377          1.1473
          1.1568          1.1658          1.1746          1.1833          1.1918          1.2000          1.2079
          1.2157          1.2233          1.2308          1.2380          1.2451          1.2521          1.2589
          1.2657          1.2722          1.2786          1.2849          1.2910          1.2971          1.3031
          1.3088          1.3144          1.3200          1.3255          1.3309          1.3362          1.3414
          1.3465          1.3516          1.3566          1.3615          1.3663          1.3711          1.3758
          1.3804          1.3850          1.3895          1.3939          1.3984          1.4027          1.4070
          1.4112          1.4154          1.4196          1.4237          1.4278          1.4319          1.4358
          1.4398          1.4438          1.4477          1.4516          1.4555          1.4594          1.4632
          1.4669          1.4707          1.4744          1.4781          1.4818          1.4854          1.4891
          1.4927          1.4962          1.4998          1.5033          1.5068          1.5104          1.5139
          1.5174          1.5209          1.5244          1.5279          1.5313          1.5347          1.5381
          1.5415          1.5450          1.5484          1.5517          1.5542          1.5563          1.5583
          1.5603          1.5622          1.5641          1.5656          1.5671          1.5686          1.5701
          1.5716          1.5730          1.5743          1.5756          1.5768          1.5780          1.5792
          1.5803          1.5815          1.5827          1.5838          1.5850          1.5862          1.5874
          1.5886          1.5898          1.5910          1.5922          1.5935          1.5948          1.5961
          1.5973          1.5986          1.5998          1.6011          1.6024          1.6037          1.6050
          1.6062          1.6075          1.6088          1.6101          1.6114          1.6127          1.6140
          1.6153          1.6166          1.6179          1.6192          1.6204          1.6217          1.6230
          1.6243          1.6256          1.6269          1.6282          1.6296          1.6309          1.6323
          1.6336          1.6350          1.6363          1.6377          1.6391          1.6404          1.6418
          1.6432          1.6446          1.6460          1.6475          1.6489          1.6503          1.6518
          1.6532          1.6547          1.6562          1.6576          1.6591          1.6606          1.6621
          1.6636          1.6651          1.6666          1.6682          1.6697          1.6713          1.6728
          1.6744          1.6760          1.6776          1.6792          1.6808          1.6825          1.6841
          1.6858          1.6875          1.6892          1.6909          1.6926          1.6943          1.6961
          1.6979          1.6996          1.7015          1.7033          1.7051          1.7070          1.7089
          1.7108          1.0405          1.0526          1.0644          1.0759          1.0873          1.0980
          1.1085          1.1187          1.1288          1.1387          1.1483          1.1578          1.1669
          1.1757          1.1844          1.1929          1.2012          1.2091          1.2169          1.2245
          1.2320          1.2392          1.2463          1.2533          1.2602          1.2669          1.2736
          1.2799          1.2862          1.2924          1.2984          1.3044          1.3102          1.3158
          1.3214          1.3268          1.3322          1.3376          1.3429          1.3480          1.3530
          1.3580          1.3629          1.3677          1.3725          1.3772          1.3818          1.3864
          1.3909          1.3953          1.3998          1.4041          1.4084          1.4126          1.4168
          1.4209          1.4250          1.4291          1.4332          1.4371          1.4410          1.4449
          1.4488          1.4527          1.4565          1.4604          1.4642          1.4680          1.4715
          1.4752          1.4789          1.4825          1.4861          1.4897          1.4933          1.4969
          1.5003          1.5039          1.5074          1.5109          1.5144          1.5179          1.5214
          1.5249          1.5284          1.5320          1.5355          1.5389          1.5423          1.5457
          1.5491          1.5524          1.5550          1.5575          1.5599          1.5623          1.5643
          1.5660          1.5678          1.5696          1.5714          1.5731          1.5744          1.5757
          1.5770          1.5784          1.5798          1.5811          1.5824          1.5835          1.5847
          1.5859          1.5870          1.5882          1.5894          1.5905          1.5917          1.5929
          1.5941          1.5953          1.5965          1.5977          1.5990          1.6002          1.6015
          1.6028          1.6040          1.6053          1.6066          1.6079          1.6092          1.6104
          1.6117          1.6130          1.6143          1.6156          1.6168          1.6181          1.6194
          1.6207          1.6220          1.6232          1.6245          1.6258          1.6271          1.6284
          1.6297          1.6309          1.6322          1.6335          1.6348          1.6362          1.6375
          1.6388          1.6402          1.6416          1.6429          1.6443          1.6457          1.6471
          1.6485          1.6499          1.6513          1.6527          1.6541          1.6556          1.6570
          1.6585          1.6599          1.6614          1.6629          1.6644          1.6658          1.6673
          1.6689          1.6704          1.6719          1.6734          1.6750          1.6766          1.6781
          1.6797          1.6813          1.6829          1.6845          1.6862          1.6878          1.6895
          1.6912          1.6929          1.6946          1.6963          1.6980          1.6998          1.7015
          1.7033          1.7051          1.7070          1.7088          1.7107          1.7125          1.0494
          1.0592          1.0704          1.0814          1.0923          1.1029          1.1134          1.1235
          1.1336          1.1434          1.1530          1.1624          1.1714          1.1802          1.1888
          1.1973          1.2055          1.2135          1.2212          1.2288          1.2362          1.2434
          1.2505          1.2574          1.2643          1.2710          1.2776          1.2840          1.2902
          1.2964          1.3024          1.3083          1.3141          1.3197          1.3252          1.3307
          1.3360          1.3414          1.3467          1.3517          1.3567          1.3617          1.3665
          1.3714          1.3762          1.3808          1.3854          1.3899          1.3944          1.3989
          1.4032          1.4076          1.4118          1.4160          1.4202          1.4243          1.4283
          1.4324          1.4364          1.4403          1.4441          1.4479          1.4518          1.4556
          1.4594          1.4632          1.4670          1.4707          1.4743          1.4778          1.4814
          1.4850          1.4886          1.4921          1.4957          1.4992          1.5027          1.5060
          1.5094          1.5130          1.5165          1.5200          1.5235          1.5270          1.5305
          1.5340          1.5375          1.5410          1.5445          1.5480          1.5513          1.5544
          1.5568          1.5592          1.5616          1.5639          1.5663          1.5686          1.5708
          1.5727          1.5742          1.5757          1.5774          1.5790          1.5807          1.5820
          1.5832          1.5844          1.5856          1.5868          1.5881          1.5895          1.5906
          1.5918          1.5929          1.5941          1.5953          1.5964          1.5976          1.5988
          1.6000          1.6012          1.6024          1.6037          1.6049          1.6061          1.6074
          1.6087          1.6099          1.6112          1.6125          1.6137          1.6150          1.6163
          1.6175          1.6188          1.6201          1.6213          1.6226          1.6239          1.6251
          1.6264          1.6276          1.6289          1.6302          1.6314          1.6327          1.6340
          1.6352          1.6365          1.6378          1.6391          1.6404          1.6417          1.6430
          1.6443          1.6457          1.6470          1.6484          1.6498          1.6511          1.6525
          1.6539          1.6553          1.6567          1.6581          1.6596          1.6610          1.6625
          1.6639          1.6654          1.6668          1.6683          1.6697          1.6712          1.6727
          1.6742          1.6757          1.6773          1.6788          1.6804          1.6819          1.6835
          1.6851          1.6867          1.6883          1.6899          1.6916          1.6932          1.6949
          1.6966          1.6983          1.7000          1.7017          1.7035          1.7052          1.7070
          1.7088          1.7106          1.7125          1.7143          1.0505          1.0601          1.0710
          1.0820          1.0929          1.1036          1.1140          1.1242          1.1341          1.1440
          1.1536          1.1630          1.1721          1.1809          1.1895          1.1980          1.2062
          1.2143          1.2221          1.2297          1.2371          1.2443          1.2514          1.2583
          1.2652          1.2719          1.2785          1.2850          1.2912          1.2974          1.3034
          1.3093          1.3151          1.3208          1.3263          1.3317          1.3371          1.3424
          1.3477          1.3529          1.3579          1.3628          1.3677          1.3725          1.3773
          1.3820          1.3866          1.3911          1.3956          1.4000          1.4044          1.4087
          1.4130          1.4172          1.4213          1.4254          1.4295          1.4335          1.4375
          1.4415          1.4453          1.4491          1.4528          1.4566          1.4604          1.4641
          1.4679          1.4716          1.4753          1.4787          1.4822          1.4857          1.4893
          1.4928          1.4963          1.4999          1.5034          1.5067          1.5101          1.5134
          1.5169          1.5205          1.5240          1.5275          1.5310          1.5345          1.5380
          1.5416          1.5451          1.5485          1.5520          1.5550          1.5577          1.5602
          1.5628          1.5649          1.5670          1.5692          1.5714          1.5736          1.5758
          1.5779          1.5799          1.5813          1.5826          1.5840          1.5855          1.5871
          1.5885          1.5897          1.5908          1.5920          1.5932          1.5943          1.5956
          1.5969          1.5981          1.5992          1.6004          1.6016          1.6028          1.6040
          1.6052          1.6064          1.6077          1.6089          1.6102          1.6114          1.6127
          1.6139          1.6152          1.6165          1.6177          1.6190          1.6203          1.6215
          1.6228          1.6240          1.6253          1.6265          1.6278          1.6290          1.6303
          1.6315          1.6328          1.6341          1.6353          1.6366          1.6378          1.6391
          1.6404          1.6416          1.6429          1.6442          1.6455          1.6468          1.6481
          1.6494          1.6507          1.6521          1.6535          1.6548          1.6562          1.6576
          1.6590          1.6604          1.6618          1.6632          1.6647          1.6661          1.6676
          1.6690          1.6705          1.6719          1.6734          1.6749          1.6764          1.6778
          1.6793          1.6809          1.6824          1.6840          1.6855          1.6871          1.6887
          1.6903          1.6919          1.6935          1.6952          1.6968          1.6985          1.7002
          1.7019          1.7036          1.7053          1.7071          1.7089          1.7106          1.7125
          1.7143          1.7160          1.0371          1.0500          1.0625          1.0738          1.0848
          1.0956          1.1062          1.1164          1.1265          1.1364          1.1461          1.1556
          1.1649          1.1740          1.1827          1.1912          1.1996          1.2078          1.2159
          1.2236          1.2312          1.2385          1.2458          1.2528          1.2597          1.2664
          1.2731          1.2797          1.2862          1.2925          1.2986          1.3045          1.3105
          1.3162          1.3219          1.3274          1.3328          1.3381          1.3434          1.3487
          1.3539          1.3589          1.3638          1.3687          1.3734          1.3782          1.3829
          1.3876          1.3921          1.3965          1.4010          1.4053          1.4096          1.4139
          1.4181          1.4223          1.4264          1.4304          1.4345          1.4385          1.4424
          1.4463          1.4500          1.4538          1.4575          1.4612          1.4650          1.4687
          1.4724          1.4761          1.4796          1.4831          1.4865          1.4900          1.4935
          1.4971          1.5006          1.5041          1.5076          1.5110          1.5143          1.5177
          1.5211          1.5248          1.5284          1.5319          1.5355          1.5390          1.5425
          1.5461          1.5495          1.5529          1.5558          1.5585          1.5611          1.5637
          1.5662          1.5686          1.5710          1.5729          1.5745          1.5765          1.5786
          1.5807          1.5827          1.5847          1.5865          1.5878          1.5891          1.5904
          1.5917          1.5932          1.5947          1.5958          1.5970          1.5982          1.5994
          1.6006          1.6018          1.6031          1.6044          1.6056          1.6068          1.6080
          1.6093          1.6105          1.6118          1.6130          1.6143          1.6156          1.6169
          1.6182          1.6195          1.6207          1.6220          1.6233          1.6246          1.6258
          1.6271          1.6283          1.6296          1.6309          1.6321          1.6333          1.6346
          1.6358          1.6371          1.6384          1.6396          1.6409          1.6422          1.6434
          1.6447          1.6460          1.6473          1.6486          1.6499          1.6512          1.6525
          1.6539          1.6552          1.6566          1.6579          1.6593          1.6607          1.6621
          1.6635          1.6649          1.6664          1.6678          1.6693          1.6707          1.6722
          1.6737          1.6752          1.6766          1.6781          1.6796          1.6811          1.6826
          1.6842          1.6857          1.6873          1.6888          1.6904          1.6920          1.6936
          1.6952          1.6969          1.6985          1.7002          1.7019          1.7036          1.7053
          1.7071          1.7088          1.7106          1.7124          1.7142          1.7160          1.7178
          1.0278          1.0413          1.0542          1.0668          1.0783          1.0892          1.0998
          1.1102          1.1204          1.1303          1.1400          1.1496          1.1590          1.1682
          1.1772          1.1858          1.1943          1.2026          1.2107          1.2187          1.2264
          1.2339          1.2412          1.2484          1.2553          1.2621          1.2689          1.2755
          1.2820          1.2884          1.2947          1.3008          1.3067          1.3126          1.3183
          1.3240          1.3295          1.3348          1.3401          1.3453          1.3506          1.3558
          1.3608          1.3657          1.3705          1.3753          1.3800          1.3847          1.3894
          1.3939          1.3983          1.4027          1.4071          1.4114          1.4157          1.4199
          1.4240          1.4281          1.4322          1.4362          1.4402          1.4441          1.4479
          1.4518          1.4555          1.4591          1.4628          1.4665          1.4702          1.4739
          1.4776          1.4812          1.4847          1.4881          1.4915          1.4950          1.4985
          1.5020          1.5056          1.5091          1.5125          1.5159          1.5193          1.5227
          1.5262          1.5297          1.5334          1.5370          1.5406          1.5441          1.5476
          1.5511          1.5544          1.5572          1.5600          1.5628          1.5648          1.5673
          1.5698          1.5722          1.5746          1.5768          1.5789          1.5804          1.5819
          1.5837          1.5857          1.5876          1.5896          1.5915          1.5931          1.5943
          1.5955          1.5968          1.5981          1.5997          1.6010          1.6022          1.6034
          1.6046          1.6059          1.6071          1.6083          1.6097          1.6110          1.6122
          1.6135          1.6148          1.6160          1.6174          1.6187          1.6200          1.6214
          1.6226          1.6239          1.6252          1.6264          1.6277          1.6290          1.6303
          1.6315          1.6328          1.6340          1.6353          1.6365          1.6378          1.6390
          1.6403          1.6415          1.6428          1.6441          1.6453          1.6466          1.6479
          1.6492          1.6505          1.6518          1.6531          1.6544          1.6558          1.6571
          1.6584          1.6598          1.6612          1.6625          1.6639          1.6653          1.6667
          1.6681          1.6696          1.6710          1.6725          1.6740          1.6754          1.6769
          1.6784          1.6799          1.6814          1.6830          1.6845          1.6860          1.6875
          1.6891          1.6906          1.6922          1.6938          1.6954          1.6970          1.6986
          1.7003          1.7020          1.7037          1.7054          1.7071          1.7088          1.7106
          1.7124          1.7142          1.7160          1.7178          1.7196          1.0191          1.0328
          1.0462          1.0590          1.0711          1.0828          1.0937          1.1041          1.1144
          1.1244          1.1342          1.1438          1.1532          1.1625          1.1716          1.1805
          1.1890          1.1974          1.2056          1.2137          1.2215          1.2293          1.2367
          1.2440          1.2511          1.2579          1.2647          1.2714          1.2779          1.2844
          1.2908          1.2971          1.3031          1.3090          1.3148          1.3205          1.3261
          1.3316          1.3369          1.3422          1.3474          1.3526          1.3578          1.3629
          1.3677          1.3725          1.3773          1.3820          1.3866          1.3913          1.3958
          1.4002          1.4046          1.4090          1.4133          1.4175          1.4217          1.4259
          1.4299          1.4340          1.4380          1.4419          1.4458          1.4497          1.4535
          1.4573          1.4609          1.4646          1.4682          1.4718          1.4755          1.4792
          1.4828          1.4863          1.4898          1.4932          1.4966          1.5001          1.5036
          1.5072          1.5107          1.5142          1.5176          1.5210          1.5245          1.5279
          1.5313          1.5348          1.5385          1.5422          1.5457          1.5492          1.5526
          1.5558          1.5586          1.5613          1.5640          1.5667          1.5693          1.5715
          1.5732          1.5756          1.5779          1.5801          1.5823          1.5844          1.5860
          1.5874          1.5888          1.5906          1.5925          1.5945          1.5964          1.5982
          1.5995          1.6007          1.6020          1.6033          1.6046          1.6062          1.6075
          1.6087          1.6099          1.6112          1.6125          1.6138          1.6151          1.6164
          1.6178          1.6191          1.6204          1.6217          1.6231          1.6244          1.6258
          1.6271          1.6284          1.6296          1.6309          1.6322          1.6334          1.6347
          1.6359          1.6372          1.6384          1.6397          1.6409          1.6422          1.6434
          1.6447          1.6459          1.6472          1.6485          1.6498          1.6511          1.6524
          1.6537          1.6550          1.6563          1.6576          1.6590          1.6603          1.6617
          1.6630          1.6644          1.6658          1.6672          1.6686          1.6700          1.6714
          1.6728          1.6743          1.6757          1.6772          1.6787          1.6802          1.6817
          1.6832          1.6847          1.6863          1.6878          1.6894          1.6909          1.6925
          1.6940          1.6956          1.6972          1.6988          1.7005          1.7021          1.7038
          1.7054          1.7071          1.7088          1.7106          1.7123          1.7141          1.7159
          1.7177          1.7196          1.7213          1.0108          1.0247          1.0381          1.0513
          1.0639          1.0757          1.0873          1.0982          1.1085          1.1186          1.1284
          1.1381          1.1476          1.1569          1.1661          1.1751          1.1838          1.1923
          1.2006          1.2087          1.2167          1.2245          1.2322          1.2396          1.2468
          1.2538          1.2606          1.2673          1.2739          1.2804          1.2869          1.2932
          1.2994          1.3055          1.3114          1.3171          1.3228          1.3283          1.3338
          1.3391          1.3443          1.3495          1.3547          1.3598          1.3649          1.3698
          1.3746          1.3793          1.3840          1.3886          1.3932          1.3978          1.4022
          1.4066          1.4109          1.4152          1.4194          1.4236          1.4278          1.4318
          1.4359          1.4399          1.4438          1.4477          1.4515          1.4554          1.4591
          1.4628          1.4664          1.4700          1.4736          1.4772          1.4809          1.4845
          1.4881          1.4915          1.4950          1.4984          1.5018          1.5053          1.5089
          1.5124          1.5160          1.5194          1.5229          1.5263          1.5297          1.5332
          1.5366          1.5400          1.5437          1.5473          1.5508          1.5542          1.5570
          1.5598          1.5626          1.5653          1.5679          1.5705          1.5730          1.5755
          1.5777          1.5793          1.5811          1.5833          1.5854          1.5876          1.5897
          1.5914          1.5927          1.5941          1.5955          1.5975          1.5994          1.6014
          1.6033          1.6046          1.6059          1.6072          1.6085          1.6099          1.6113
          1.6128          1.6141          1.6154          1.6167          1.6180          1.6194          1.6207
          1.6221          1.6235          1.6248          1.6262          1.6275          1.6289          1.6302
          1.6315          1.6329          1.6341          1.6354          1.6366          1.6378          1.6391
          1.6403          1.6416          1.6429          1.6441          1.6453          1.6466          1.6479
          1.6491          1.6504          1.6517          1.6529          1.6542          1.6555          1.6569
          1.6582          1.6595          1.6609          1.6622          1.6636          1.6649          1.6663
          1.6677          1.6691          1.6704          1.6719          1.6733          1.6747          1.6761
          1.6776          1.6790          1.6805          1.6820          1.6835          1.6850          1.6865
          1.6880          1.6896          1.6912          1.6927          1.6943          1.6959          1.6975
          1.6991          1.7007          1.7023          1.7039          1.7056          1.7073          1.7089
          1.7106          1.7124          1.7141          1.7159          1.7177          1.7195          1.7213
          1.7231          1.0034          1.0173          1.0308          1.0440          1.0569          1.0692
          1.0806          1.0922          1.1029          1.1132          1.1231          1.1328          1.1424
          1.1517          1.1610          1.1701          1.1789          1.1876          1.1960          1.2042
          1.2122          1.2201          1.2278          1.2354          1.2428          1.2499          1.2569
          1.2637          1.2703          1.2768          1.2833          1.2897          1.2959          1.3021
          1.3082          1.3140          1.3197          1.3253          1.3308          1.3363          1.3416
          1.3468          1.3519          1.3571          1.3622          1.3672          1.3721          1.3769
          1.3816          1.3862          1.3909          1.3955          1.4000          1.4045          1.4088
          1.4131          1.4174          1.4216          1.4258          1.4299          1.4340          1.4380
          1.4420          1.4459          1.4498          1.4536          1.4574          1.4612          1.4649
          1.4685          1.4721          1.4756          1.4792          1.4828          1.4865          1.4901
          1.4936          1.4970          1.5004          1.5038          1.5073          1.5108          1.5144
          1.5180          1.5215          1.5249          1.5283          1.5318          1.5352          1.5386
          1.5420          1.5454          1.5488          1.5524          1.5556          1.5586          1.5616
          1.5638          1.5665          1.5691          1.5717          1.5742          1.5766          1.5790
          1.5814          1.5836          1.5851          1.5865          1.5886          1.5907          1.5929
          1.5950          1.5967          1.5981          1.5994          1.6007          1.6025          1.6045
          1.6065          1.6085          1.6099          1.6113          1.6126          1.6140          1.6154
          1.6168          1.6183          1.6197          1.6210          1.6224          1.6238          1.6251
          1.6265          1.6279          1.6293          1.6307          1.6320          1.6334          1.6347
          1.6360          1.6374          1.6386          1.6399          1.6411          1.6423          1.6435
          1.6448          1.6460          1.6473          1.6485          1.6498          1.6511          1.6523
          1.6536          1.6549          1.6562          1.6575          1.6588          1.6601          1.6614
          1.6628          1.6641          1.6655          1.6668          1.6682          1.6696          1.6710
          1.6723          1.6738          1.6752          1.6766          1.6780          1.6795          1.6809
          1.6824          1.6838          1.6853          1.6868          1.6883          1.6898          1.6914
          1.6929          1.6945          1.6961          1.6977          1.6993          1.7009          1.7025
          1.7041          1.7058          1.7074          1.7091          1.7108          1.7125          1.7142
          1.7159          1.7177          1.7194          1.7212          1.7230          1.7249          0.9962
          1.0102          1.0238          1.0370          1.0499          1.0625          1.0745          1.0858
          1.0971          1.1077          1.1180          1.1278          1.1373          1.1467          1.1560
          1.1651          1.1741          1.1829          1.1914          1.1997          1.2078          1.2158
          1.2236          1.2313          1.2388          1.2461          1.2532          1.2601          1.2668
          1.2734          1.2798          1.2862          1.2925          1.2988          1.3049          1.3110
          1.3167          1.3224          1.3280          1.3334          1.3388          1.3441          1.3493
          1.3544          1.3595          1.3646          1.3696          1.3746          1.3793          1.3840
          1.3886          1.3932          1.3978          1.4023          1.4068          1.4111          1.4154
          1.4196          1.4239          1.4280          1.4321          1.4362          1.4402          1.4442
          1.4481          1.4519          1.4558          1.4596          1.4633          1.4670          1.4706
          1.4742          1.4778          1.4813          1.4849          1.4885          1.4922          1.4957
          1.4991          1.5025          1.5060          1.5094          1.5129          1.5165          1.5201
          1.5236          1.5270          1.5304          1.5339          1.5373          1.5407          1.5440
          1.5473          1.5506          1.5538          1.5569          1.5599          1.5628          1.5657
          1.5685          1.5704          1.5728          1.5752          1.5777          1.5801          1.5824
          1.5848          1.5871          1.5892          1.5907          1.5921          1.5939          1.5960
          1.5982          1.6003          1.6021          1.6034          1.6048          1.6061          1.6077
          1.6098          1.6118          1.6139          1.6154          1.6168          1.6182          1.6196
          1.6211          1.6225          1.6240          1.6254          1.6268          1.6282          1.6296
          1.6310          1.6324          1.6338          1.6352          1.6366          1.6379          1.6392
          1.6405          1.6418          1.6431          1.6444          1.6456          1.6468          1.6480
          1.6492          1.6505          1.6517          1.6530          1.6543          1.6555          1.6568
          1.6581          1.6594          1.6607          1.6620          1.6633          1.6647          1.6660
          1.6674          1.6687          1.6701          1.6715          1.6729          1.6743          1.6757
          1.6771          1.6785          1.6799          1.6814          1.6828          1.6843          1.6858
          1.6872          1.6887          1.6902          1.6917          1.6932          1.6947          1.6963
          1.6979          1.6995          1.7011          1.7027          1.7043          1.7060          1.7076
          1.7093          1.7109          1.7126          1.7143          1.7160          1.7178          1.7195
          1.7213          1.7230          1.7248          1.7267          0.9893          1.0034          1.0171
          1.0304          1.0433          1.0559          1.0683          1.0800          1.0911          1.1022
          1.1126          1.1228          1.1325          1.1420          1.1513          1.1604          1.1695
          1.1783          1.1870          1.1954          1.2036          1.2117          1.2196          1.2273
          1.2349          1.2423          1.2496          1.2566          1.2634          1.2700          1.2766
          1.2830          1.2893          1.2956          1.3018          1.3078          1.3138          1.3196
          1.3252          1.3307          1.3362          1.3415          1.3468          1.3519          1.3570
          1.3621          1.3672          1.3721          1.3771          1.3818          1.3865          1.3911
          1.3957          1.4003          1.4048          1.4092          1.4136          1.4178          1.4221
          1.4262          1.4304          1.4345          1.4386          1.4426          1.4465          1.4504
          1.4542          1.4580          1.4618          1.4656          1.4693          1.4729          1.4765
          1.4800          1.4836          1.4871          1.4907          1.4943          1.4979          1.5013
          1.5048          1.5082          1.5117          1.5152          1.5187          1.5223          1.5258
          1.5292          1.5326          1.5360          1.5394          1.5427          1.5460          1.5492
          1.5522          1.5552          1.5582          1.5611          1.5640          1.5669          1.5697
          1.5724          1.5750          1.5767          1.5787          1.5811          1.5835          1.5858
          1.5882          1.5905          1.5928          1.5948          1.5962          1.5976          1.5993
          1.6014          1.6036          1.6058          1.6075          1.6088          1.6103          1.6117
          1.6132          1.6153          1.6174          1.6195          1.6211          1.6225          1.6240
          1.6255          1.6270          1.6285          1.6300          1.6314          1.6328          1.6342
          1.6356          1.6370          1.6383          1.6397          1.6411          1.6424          1.6437
          1.6450          1.6463          1.6476          1.6489          1.6501          1.6513          1.6525
          1.6537          1.6550          1.6562          1.6575          1.6588          1.6601          1.6613
          1.6626          1.6640          1.6653          1.6666          1.6679          1.6693          1.6707
          1.6720          1.6734          1.6748          1.6762          1.6776          1.6790          1.6804
          1.6819          1.6833          1.6848          1.6862          1.6877          1.6892          1.6906
          1.6921          1.6936          1.6951          1.6967          1.6982          1.6997          1.7013
          1.7029          1.7045          1.7061          1.7078          1.7094          1.7111          1.7128
          1.7144          1.7161          1.7178          1.7196          1.7213          1.7231          1.7249
          1.7267          1.7284          0.9827          0.9968          1.0106          1.0240          1.0370
          1.0496          1.0620          1.0741          1.0856          1.0965          1.1073          1.1176
          1.1277          1.1374          1.1467          1.1559          1.1650          1.1739          1.1827
          1.1912          1.1995          1.2076          1.2156          1.2234          1.2311          1.2386
          1.2459          1.2532          1.2601          1.2668          1.2734          1.2799          1.2862
          1.2925          1.2987          1.3048          1.3109          1.3168          1.3226          1.3282
          1.3336          1.3390          1.3443          1.3496          1.3547          1.3597          1.3648
          1.3698          1.3748          1.3797          1.3845          1.3891          1.3937          1.3983
          1.4028          1.4073          1.4118          1.4161          1.4203          1.4245          1.4287
          1.4328          1.4369          1.4410          1.4450          1.4489          1.4528          1.4566
          1.4604          1.4641          1.4679          1.4716          1.4752          1.4788          1.4824
          1.4859          1.4895          1.4930          1.4966          1.5002          1.5037          1.5071
          1.5106          1.5141          1.5175          1.5210          1.5245          1.5280          1.5314
          1.5348          1.5382          1.5414          1.5446          1.5477          1.5508          1.5538
          1.5567          1.5596          1.5624          1.5652          1.5679          1.5707          1.5734
          1.5761          1.5787          1.5811          1.5827          1.5845          1.5869          1.5892
          1.5916          1.5939          1.5962          1.5985          1.6003          1.6017          1.6031
          1.6048          1.6070          1.6092          1.6114          1.6130          1.6145          1.6160
          1.6175          1.6190          1.6211          1.6233          1.6255          1.6270          1.6285
          1.6300          1.6315          1.6331          1.6346          1.6361          1.6374          1.6388
          1.6401          1.6415          1.6429          1.6442          1.6455          1.6469          1.6482
          1.6495          1.6507          1.6520          1.6533          1.6546          1.6558          1.6570
          1.6582          1.6595          1.6607          1.6620          1.6633          1.6646          1.6659
          1.6672          1.6686          1.6699          1.6712          1.6726          1.6740          1.6753
          1.6767          1.6781          1.6795          1.6810          1.6824          1.6838          1.6852
          1.6867          1.6881          1.6896          1.6911          1.6926          1.6941          1.6956
          1.6971          1.6986          1.7001          1.7017          1.7032          1.7048          1.7064
          1.7079          1.7096          1.7112          1.7129          1.7146          1.7163          1.7180
          1.7197          1.7214          1.7231          1.7249          1.7267          1.7285          1.7302
          0.9762          0.9906          1.0044          1.0178          1.0309          1.0437          1.0560
          1.0681          1.0800          1.0912          1.1019          1.1125          1.1227          1.1327
          1.1424          1.1516          1.1606          1.1696          1.1784          1.1871          1.1956
          1.2038          1.2118          1.2196          1.2274          1.2349          1.2424          1.2496
          1.2568          1.2637          1.2704          1.2769          1.2833          1.2896          1.2958
          1.3019          1.3080          1.3140          1.3199          1.3256          1.3312          1.3366
          1.3419          1.3472          1.3524          1.3575          1.3626          1.3676          1.3726
          1.3775          1.3824          1.3872          1.3918          1.3964          1.4010          1.4055
          1.4099          1.4144          1.4187          1.4229          1.4271          1.4313          1.4354
          1.4395          1.4435          1.4475          1.4514          1.4552          1.4590          1.4628
          1.4666          1.4703          1.4740          1.4776          1.4812          1.4848          1.4884
          1.4919          1.4955          1.4990          1.5026          1.5061          1.5096          1.5130
          1.5165          1.5200          1.5234          1.5269          1.5303          1.5335          1.5367
          1.5399          1.5430          1.5461          1.5492          1.5522          1.5554          1.5583
          1.5610          1.5637          1.5664          1.5691          1.5717          1.5744          1.5770
          1.5797          1.5823          1.5849          1.5870          1.5885          1.5902          1.5926
          1.5950          1.5973          1.5996          1.6020          1.6043          1.6058          1.6073
          1.6088          1.6105          1.6128          1.6151          1.6173          1.6188          1.6204
          1.6219          1.6235          1.6251          1.6272          1.6294          1.6316          1.6331
          1.6346          1.6362          1.6377          1.6392          1.6407          1.6422          1.6435
          1.6447          1.6460          1.6474          1.6487          1.6500          1.6513          1.6526
          1.6539          1.6552          1.6565          1.6578          1.6591          1.6603          1.6615
          1.6628          1.6640          1.6653          1.6666          1.6679          1.6692          1.6705
          1.6719          1.6732          1.6746          1.6759          1.6773          1.6787          1.6801
          1.6815          1.6829          1.6843          1.6858          1.6872          1.6887          1.6901
          1.6916          1.6930          1.6945          1.6960          1.6975          1.6990          1.7005
          1.7021          1.7036          1.7051          1.7067          1.7083          1.7099          1.7115
          1.7131          1.7147          1.7164          1.7181          1.7198          1.7215          1.7232
          1.7250          1.7267          1.7285          1.7303          1.7320          0.9699          0.9844
          0.9985          1.0120          1.0251          1.0379          1.0504          1.0625          1.0744
          1.0861          1.0970          1.1075          1.1179          1.1280          1.1378          1.1474
          1.1566          1.1655          1.1744          1.1831          1.1917          1.2001          1.2081
          1.2160          1.2238          1.2315          1.2390          1.2463          1.2535          1.2606
          1.2675          1.2740          1.2805          1.2868          1.2930          1.2992          1.3053
          1.3113          1.3172          1.3231          1.3288          1.3343          1.3397          1.3450
          1.3502          1.3554          1.3605          1.3655          1.3705          1.3755          1.3804
          1.3852          1.3900          1.3947          1.3992          1.4038          1.4083          1.4127
          1.4171          1.4214          1.4256          1.4298          1.4339          1.4380          1.4421
          1.4461          1.4501          1.4540          1.4578          1.4616          1.4653          1.4691
          1.4728          1.4765          1.4802          1.4837          1.4872          1.4908          1.4943
          1.4978          1.5013          1.5048          1.5083          1.5117          1.5151          1.5185
          1.5219          1.5253          1.5286          1.5320          1.5352          1.5384          1.5415
          1.5445          1.5475          1.5505          1.5535          1.5566          1.5597          1.5628
          1.5653          1.5677          1.5703          1.5729          1.5755          1.5781          1.5806
          1.5833          1.5859          1.5885          1.5910          1.5928          1.5943          1.5961
          1.5984          1.6009          1.6032          1.6056          1.6080          1.6101          1.6116
          1.6131          1.6147          1.6166          1.6189          1.6213          1.6234          1.6250
          1.6266          1.6282          1.6299          1.6315          1.6335          1.6359          1.6378
          1.6393          1.6409          1.6424          1.6439          1.6453          1.6468          1.6482
          1.6494          1.6507          1.6519          1.6531          1.6544          1.6557          1.6571
          1.6584          1.6597          1.6610          1.6623          1.6636          1.6648          1.6661
          1.6674          1.6686          1.6699          1.6712          1.6725          1.6739          1.6752
          1.6766          1.6779          1.6793          1.6807          1.6821          1.6835          1.6849
          1.6863          1.6878          1.6892          1.6907          1.6921          1.6936          1.6950
          1.6965          1.6979          1.6994          1.7010          1.7025          1.7040          1.7055
          1.7071          1.7086          1.7102          1.7118          1.7134          1.7150          1.7166
          1.7182          1.7199          1.7216          1.7233          1.7250          1.7268          1.7285
          1.7303          1.7321          1.7338          0.9638          0.9785          0.9927          1.0065
          1.0196          1.0324          1.0449          1.0572          1.0691          1.0808          1.0922
          1.1029          1.1132          1.1234          1.1334          1.1430          1.1525          1.1617
          1.1706          1.1793          1.1879          1.1964          1.2046          1.2126          1.2204
          1.2281          1.2357          1.2431          1.2504          1.2575          1.2645          1.2713
          1.2778          1.2842          1.2905          1.2966          1.3027          1.3088          1.3147
          1.3206          1.3264          1.3321          1.3376          1.3429          1.3482          1.3534
          1.3585          1.3636          1.3686          1.3735          1.3785          1.3833          1.3882
          1.3929          1.3975          1.4021          1.4065          1.4109          1.4153          1.4197
          1.4240          1.4281          1.4322          1.4363          1.4403          1.4443          1.4483
          1.4522          1.4561          1.4598          1.4636          1.4673          1.4710          1.4747
          1.4783          1.4820          1.4856          1.4891          1.4926          1.4961          1.4996
          1.5031          1.5067          1.5102          1.5135          1.5169          1.5203          1.5237
          1.5271          1.5304          1.5337          1.5370          1.5401          1.5431          1.5461
          1.5490          1.5519          1.5551          1.5583          1.5609          1.5639          1.5669
          1.5698          1.5720          1.5741          1.5767          1.5792          1.5817          1.5843
          1.5869          1.5895          1.5921          1.5947          1.5971          1.5987          1.6002
          1.6020          1.6045          1.6069          1.6094          1.6118          1.6143          1.6161
          1.6177          1.6193          1.6210          1.6230          1.6254          1.6279          1.6297
          1.6314          1.6330          1.6347          1.6364          1.6381          1.6404          1.6426
          1.6441          1.6455          1.6470          1.6485          1.6499          1.6513          1.6528
          1.6541          1.6553          1.6565          1.6577          1.6589          1.6602          1.6615
          1.6628          1.6641          1.6655          1.6668          1.6681          1.6694          1.6707
          1.6720          1.6733          1.6746          1.6759          1.6772          1.6786          1.6799
          1.6813          1.6827          1.6841          1.6855          1.6869          1.6883          1.6897
          1.6912          1.6926          1.6941          1.6956          1.6970          1.6985          1.6999
          1.7014          1.7029          1.7044          1.7059          1.7075          1.7090          1.7106
          1.7122          1.7137          1.7153          1.7169          1.7185          1.7202          1.7218
          1.7235          1.7251          1.7268          1.7286          1.7303          1.7321          1.7339
          1.7356          0.9587          0.9734          0.9877          1.0016          1.0151          1.0279
          1.0405          1.0527          1.0647          1.0765          1.0879          1.0990          1.1094
          1.1196          1.1296          1.1394          1.1489          1.1582          1.1674          1.1762
          1.1849          1.1934          1.2017          1.2098          1.2177          1.2254          1.2330
          1.2405          1.2477          1.2549          1.2619          1.2689          1.2755          1.2819
          1.2881          1.2943          1.3004          1.3064          1.3123          1.3182          1.3240
          1.3297          1.3353          1.3407          1.3459          1.3511          1.3562          1.3613
          1.3663          1.3713          1.3762          1.3810          1.3858          1.3906          1.3953
          1.3999          1.4043          1.4088          1.4132          1.4175          1.4218          1.4261
          1.4303          1.4344          1.4384          1.4424          1.4464          1.4504          1.4543
          1.4582          1.4620          1.4657          1.4694          1.4731          1.4768          1.4804
          1.4841          1.4877          1.4912          1.4947          1.4983          1.5018          1.5053
          1.5088          1.5123          1.5158          1.5191          1.5224          1.5257          1.5291
          1.5324          1.5356          1.5388          1.5419          1.5449          1.5478          1.5507
          1.5538          1.5569          1.5600          1.5630          1.5659          1.5681          1.5710
          1.5739          1.5767          1.5784          1.5806          1.5831          1.5856          1.5882
          1.5907          1.5933          1.5960          1.5986          1.6012          1.6031          1.6047
          1.6063          1.6084          1.6109          1.6134          1.6160          1.6185          1.6208
          1.6224          1.6242          1.6259          1.6276          1.6299          1.6324          1.6347
          1.6364          1.6380          1.6397          1.6414          1.6430          1.6449          1.6472
          1.6490          1.6503          1.6517          1.6531          1.6545          1.6559          1.6573
          1.6587          1.6599          1.6611          1.6624          1.6636          1.6648          1.6660
          1.6673          1.6687          1.6700          1.6714          1.6727          1.6741          1.6754
          1.6767          1.6780          1.6793          1.6807          1.6820          1.6834          1.6847
          1.6861          1.6875          1.6889          1.6903          1.6918          1.6932          1.6947
          1.6961          1.6976          1.6991          1.7006          1.7020          1.7035          1.7050
          1.7064          1.7079          1.7095          1.7110          1.7125          1.7141          1.7157
          1.7173          1.7189          1.7205          1.7221          1.7237          1.7254          1.7270
          1.7287          1.7304          1.7321          1.7339          1.7357          1.7374          0.9525
          0.9674          0.9818          0.9958          1.0094          1.0227          1.0353          1.0477
          1.0596          1.0714          1.0829          1.0941          1.1049          1.1151          1.1251
          1.1350          1.1445          1.1539          1.1631          1.1721          1.1808          1.1893
          1.1976          1.2059          1.2138          1.2215          1.2291          1.2366          1.2439
          1.2511          1.2581          1.2651          1.2720          1.2785          1.2848          1.2910
          1.2971          1.3031          1.3090          1.3149          1.3207          1.3264          1.3321
          1.3377          1.3430          1.3482          1.3534          1.3585          1.3635          1.3685
          1.3734          1.3783          1.3831          1.3879          1.3926          1.3973          1.4018
          1.4062          1.4107          1.4150          1.4194          1.4236          1.4279          1.4321
          1.4362          1.4402          1.4442          1.4482          1.4521          1.4560          1.4599
          1.4638          1.4675          1.4712          1.4749          1.4785          1.4822          1.4859
          1.4895          1.4931          1.4967          1.5001          1.5036          1.5071          1.5107
          1.5142          1.5177          1.5210          1.5243          1.5275          1.5308          1.5340
          1.5372          1.5403          1.5434          1.5464          1.5493          1.5522          1.5553
          1.5583          1.5613          1.5643          1.5673          1.5702          1.5726          1.5748
          1.5777          1.5805          1.5829          1.5846          1.5868          1.5893          1.5918
          1.5945          1.5971          1.5997          1.6024          1.6051          1.6076          1.6092
          1.6108          1.6125          1.6149          1.6175          1.6201          1.6228          1.6254
          1.6273          1.6291          1.6309          1.6327          1.6345          1.6368          1.6393
          1.6413          1.6430          1.6446          1.6463          1.6479          1.6495          1.6515
          1.6537          1.6550          1.6563          1.6577          1.6590          1.6604          1.6618
          1.6631          1.6645          1.6657          1.6669          1.6682          1.6694          1.6707
          1.6719          1.6732          1.6746          1.6760          1.6774          1.6787          1.6801
          1.6814          1.6827          1.6841          1.6854          1.6868          1.6882          1.6895
          1.6910          1.6924          1.6938          1.6952          1.6967          1.6981          1.6996
          1.7011          1.7025          1.7040          1.7055          1.7070          1.7085          1.7099
          1.7114          1.7129          1.7145          1.7160          1.7176          1.7192          1.7208
          1.7224          1.7240          1.7256          1.7273          1.7289          1.7306          1.7323
          1.7340          1.7357          1.7375          1.7392          0.9472          0.9623          0.9767
          0.9904          1.0037          1.0168          1.0293          1.0413          1.0541          1.0673
          1.0786          1.0898          1.1009          1.1112          1.1213          1.1312          1.1409
          1.1502          1.1594          1.1685          1.1774          1.1858          1.1942          1.2025
          1.2106          1.2182          1.2259          1.2334          1.2408          1.2480          1.2550
          1.2620          1.2689          1.2757          1.2821          1.2883          1.2944          1.3005
          1.3064          1.3122          1.3180          1.3238          1.3295          1.3351          1.3406
          1.3458          1.3510          1.3561          1.3612          1.3662          1.3711          1.3760
          1.3808          1.3856          1.3903          1.3950          1.3997          1.4041          1.4086
          1.4129          1.4173          1.4216          1.4258          1.4301          1.4343          1.4384
          1.4424          1.4464          1.4503          1.4542          1.4581          1.4620          1.4658
          1.4696          1.4733          1.4770          1.4807          1.4843          1.4880          1.4916
          1.4952          1.4988          1.5024          1.5058          1.5093          1.5128          1.5163
          1.5197          1.5231          1.5263          1.5295          1.5327          1.5358          1.5390
          1.5420          1.5451          1.5480          1.5509          1.5541          1.5570          1.5600
          1.5629          1.5658          1.5687          1.5716          1.5745          1.5773          1.5793
          1.5817          1.5845          1.5874          1.5892          1.5909          1.5933          1.5958
          1.5984          1.6011          1.6037          1.6065          1.6092          1.6120          1.6139
          1.6156          1.6173          1.6192          1.6219          1.6247          1.6274          1.6301
          1.6324          1.6342          1.6360          1.6379          1.6397          1.6415          1.6436
          1.6460          1.6479          1.6496          1.6512          1.6527          1.6543          1.6559
          1.6581          1.6597          1.6610          1.6622          1.6635          1.6649          1.6662
          1.6676          1.6690          1.6703          1.6715          1.6728          1.6740          1.6753
          1.6766          1.6779          1.6792          1.6806          1.6820          1.6834          1.6848
          1.6862          1.6875          1.6889          1.6902          1.6916          1.6930          1.6944
          1.6959          1.6973          1.6987          1.7001          1.7016          1.7031          1.7045
          1.7060          1.7075          1.7090          1.7105          1.7120          1.7135          1.7150
          1.7165          1.7180          1.7195          1.7211          1.7227          1.7243          1.7259
          1.7275          1.7292          1.7308          1.7325          1.7342          1.7359          1.7376
          1.7393          1.7410          0.9519          0.9662          0.9799          0.9928          1.0061
          1.0189          1.0312          1.0447          1.0583          1.0714          1.0827          1.0939
          1.1049          1.1151          1.1252          1.1350          1.1447          1.1538          1.1630
          1.1721          1.1810          1.1892          1.1975          1.2058          1.2139          1.2214
          1.2290          1.2365          1.2439          1.2511          1.2579          1.2649          1.2718
          1.2785          1.2849          1.2910          1.2972          1.3032          1.3091          1.3149
          1.3206          1.3263          1.3320          1.3376          1.3431          1.3483          1.3534
          1.3585          1.3635          1.3685          1.3734          1.3782          1.3831          1.3878
          1.3925          1.3972          1.4018          1.4062          1.4106          1.4150          1.4193
          1.4236          1.4278          1.4320          1.4362          1.4403          1.4444          1.4483
          1.4522          1.4561          1.4599          1.4638          1.4676          1.4714          1.4752
          1.4788          1.4824          1.4861          1.4897          1.4933          1.4969          1.5004
          1.5040          1.5076          1.5109          1.5144          1.5178          1.5212          1.5246
          1.5279          1.5311          1.5342          1.5372          1.5403          1.5433          1.5463
          1.5492          1.5523          1.5555          1.5587          1.5618          1.5643          1.5671
          1.5699          1.5728          1.5756          1.5785          1.5814          1.5838          1.5857
          1.5881          1.5909          1.5936          1.5953          1.5970          1.5993          1.6019
          1.6045          1.6072          1.6099          1.6127          1.6155          1.6182          1.6200
          1.6218          1.6236          1.6255          1.6282          1.6310          1.6338          1.6365
          1.6386          1.6404          1.6423          1.6441          1.6459          1.6476          1.6492
          1.6515          1.6537          1.6553          1.6568          1.6583          1.6598          1.6613
          1.6635          1.6649          1.6662          1.6675          1.6687          1.6700          1.6714
          1.6727          1.6741          1.6755          1.6767          1.6780          1.6793          1.6805
          1.6818          1.6832          1.6845          1.6858          1.6872          1.6886          1.6900
          1.6914          1.6927          1.6941          1.6955          1.6969          1.6983          1.6997
          1.7012          1.7026          1.7040          1.7054          1.7068          1.7083          1.7098
          1.7113          1.7127          1.7143          1.7157          1.7172          1.7187          1.7202
          1.7217          1.7232          1.7248          1.7263          1.7279          1.7295          1.7312
          1.7328          1.7344          1.7361          1.7378          1.7395          1.7412          1.7429
          0.9607          0.9737          0.9861          0.9993          1.0122          1.0254          1.0395
          1.0533          1.0668          1.0797          1.0906          1.1017          1.1126          1.1225
          1.1325          1.1423          1.1519          1.1607          1.1699          1.1789          1.1876
          1.1956          1.2040          1.2121          1.2202          1.2275          1.2350          1.2425
          1.2498          1.2567          1.2636          1.2705          1.2773          1.2840          1.2901
          1.2963          1.3023          1.3083          1.3142          1.3198          1.3255          1.3312
          1.3368          1.3424          1.3477          1.3529          1.3580          1.3630          1.3680
          1.3729          1.3778          1.3826          1.3873          1.3920          1.3967          1.4013
          1.4058          1.4102          1.4146          1.4189          1.4232          1.4274          1.4316
          1.4358          1.4399          1.4439          1.4480          1.4519          1.4557          1.4596
          1.4634          1.4672          1.4710          1.4748          1.4785          1.4821          1.4857
          1.4893          1.4929          1.4964          1.5000          1.5035          1.5070          1.5105
          1.5140          1.5173          1.5207          1.5240          1.5274          1.5306          1.5338
          1.5368          1.5398          1.5428          1.5457          1.5486          1.5518          1.5550
          1.5582          1.5613          1.5643          1.5674          1.5700          1.5723          1.5751
          1.5779          1.5807          1.5835          1.5863          1.5890          1.5909          1.5928
          1.5955          1.5983          1.6003          1.6020          1.6038          1.6062          1.6088
          1.6115          1.6143          1.6170          1.6198          1.6227          1.6249          1.6267
          1.6285          1.6304          1.6325          1.6353          1.6381          1.6409          1.6434
          1.6452          1.6470          1.6488          1.6506          1.6523          1.6539          1.6554
          1.6573          1.6595          1.6611          1.6626          1.6640          1.6654          1.6671
          1.6691          1.6703          1.6716          1.6729          1.6741          1.6754          1.6767
          1.6781          1.6795          1.6809          1.6821          1.6834          1.6846          1.6859
          1.6872          1.6886          1.6899          1.6912          1.6926          1.6940          1.6954
          1.6967          1.6981          1.6995          1.7009          1.7023          1.7037          1.7051
          1.7065          1.7079          1.7093          1.7107          1.7121          1.7136          1.7151
          1.7165          1.7180          1.7195          1.7210          1.7224          1.7239          1.7254
          1.7269          1.7285          1.7300          1.7316          1.7332          1.7348          1.7364
          1.7380          1.7397          1.7413          1.7430          1.7447          0.9724          0.9844
          0.9971          1.0105          1.0248          1.0390          1.0529          1.0666          1.0799
          1.0912          1.1026          1.1136          1.1240          1.1337          1.1436          1.1532
          1.1621          1.1712          1.1803          1.1892          1.1971          1.2055          1.2137
          1.2218          1.2292          1.2367          1.2442          1.2515          1.2585          1.2652
          1.2722          1.2790          1.2857          1.2920          1.2981          1.3042          1.3102
          1.3161          1.3217          1.3273          1.3330          1.3386          1.3442          1.3496
          1.3547          1.3598          1.3648          1.3698          1.3747          1.3796          1.3844
          1.3891          1.3938          1.3985          1.4031          1.4076          1.4119          1.4162
          1.4206          1.4248          1.4290          1.4332          1.4373          1.4414          1.4455
          1.4495          1.4534          1.4573          1.4611          1.4649          1.4686          1.4724
          1.4761          1.4799          1.4835          1.4871          1.4906          1.4941          1.4976
          1.5011          1.5046          1.5081          1.5115          1.5150          1.5184          1.5217
          1.5249          1.5283          1.5315          1.5347          1.5378          1.5408          1.5437
          1.5466          1.5496          1.5529          1.5560          1.5591          1.5623          1.5653
          1.5683          1.5712          1.5742          1.5766          1.5786          1.5814          1.5841
          1.5869          1.5897          1.5924          1.5951          1.5969          1.5988          1.6011
          1.6039          1.6060          1.6077          1.6094          1.6115          1.6141          1.6168
          1.6195          1.6223          1.6251          1.6280          1.6303          1.6322          1.6340
          1.6359          1.6378          1.6403          1.6431          1.6457          1.6483          1.6504
          1.6522          1.6539          1.6556          1.6573          1.6589          1.6604          1.6618
          1.6635          1.6656          1.6671          1.6685          1.6699          1.6713          1.6733
          1.6747          1.6760          1.6772          1.6785          1.6797          1.6810          1.6823
          1.6837          1.6851          1.6864          1.6877          1.6889          1.6902          1.6915
          1.6928          1.6941          1.6955          1.6968          1.6982          1.6995          1.7009
          1.7022          1.7036          1.7050          1.7064          1.7078          1.7092          1.7106
          1.7119          1.7133          1.7147          1.7160          1.7175          1.7189          1.7204
          1.7219          1.7233          1.7248          1.7262          1.7277          1.7292          1.7307
          1.7322          1.7337          1.7352          1.7368          1.7384          1.7400          1.7416
          1.7432          1.7449          1.7465          0.9853          0.9984          1.0128          1.0271
          1.0413          1.0553          1.0690          1.0825          1.0945          1.1057          1.1170
          1.1277          1.1373          1.1472          1.1569          1.1659          1.1748          1.1839
          1.1928          1.2008          1.2090          1.2173          1.2254          1.2328          1.2402
          1.2477          1.2551          1.2621          1.2688          1.2757          1.2825          1.2893
          1.2955          1.3016          1.3077          1.3136          1.3195          1.3252          1.3308
          1.3364          1.3420          1.3476          1.3529          1.3580          1.3631          1.3681
          1.3731          1.3780          1.3828          1.3876          1.3923          1.3969          1.4016
          1.4062          1.4106          1.4149          1.4192          1.4235          1.4277          1.4319
          1.4360          1.4401          1.4442          1.4482          1.4522          1.4561          1.4600
          1.4637          1.4675          1.4712          1.4749          1.4786          1.4823          1.4860
          1.4895          1.4930          1.4964          1.4999          1.5033          1.5067          1.5101
          1.5136          1.5170          1.5203          1.5237          1.5269          1.5301          1.5333
          1.5365          1.5395          1.5425          1.5454          1.5483          1.5517          1.5550
          1.5583          1.5613          1.5641          1.5671          1.5701          1.5730          1.5759
          1.5788          1.5816          1.5836          1.5856          1.5883          1.5910          1.5937
          1.5964          1.5991          1.6015          1.6033          1.6051          1.6073          1.6101
          1.6120          1.6137          1.6154          1.6173          1.6199          1.6225          1.6253
          1.6281          1.6309          1.6338          1.6361          1.6380          1.6398          1.6417
          1.6436          1.6456          1.6482          1.6507          1.6533          1.6558          1.6575
          1.6592          1.6609          1.6625          1.6641          1.6655          1.6668          1.6682
          1.6698          1.6718          1.6732          1.6745          1.6759          1.6775          1.6792
          1.6805          1.6817          1.6829          1.6842          1.6854          1.6867          1.6880
          1.6894          1.6908          1.6920          1.6933          1.6946          1.6959          1.6971
          1.6984          1.6998          1.7011          1.7024          1.7038          1.7051          1.7064
          1.7078          1.7091          1.7105          1.7119          1.7133          1.7146          1.7160
          1.7173          1.7186          1.7200          1.7214          1.7228          1.7242          1.7257
          1.7271          1.7286          1.7300          1.7314          1.7329          1.7344          1.7358
          1.7373          1.7389          1.7404          1.7420          1.7435          1.7451          1.7467
          1.7483          0.9904          1.0041          1.0186          1.0329          1.0470          1.0610
          1.0746          1.0880          1.1000          1.1110          1.1221          1.1328          1.1422
          1.1521          1.1618          1.1707          1.1795          1.1885          1.1974          1.2053
          1.2134          1.2216          1.2296          1.2370          1.2443          1.2517          1.2591
          1.2660          1.2726          1.2795          1.2863          1.2930          1.2991          1.3051
          1.3112          1.3171          1.3230          1.3286          1.3341          1.3397          1.3453
          1.3508          1.3561          1.3611          1.3662          1.3712          1.3761          1.3810
          1.3857          1.3904          1.3951          1.3998          1.4044          1.4089          1.4133
          1.4176          1.4218          1.4261          1.4303          1.4344          1.4385          1.4426
          1.4466          1.4506          1.4545          1.4584          1.4623          1.4660          1.4698
          1.4734          1.4771          1.4808          1.4844          1.4881          1.4917          1.4951
          1.4985          1.5020          1.5054          1.5088          1.5121          1.5155          1.5189
          1.5222          1.5256          1.5289          1.5320          1.5351          1.5383          1.5413
          1.5443          1.5472          1.5504          1.5537          1.5570          1.5602          1.5634
          1.5665          1.5689          1.5717          1.5746          1.5775          1.5803          1.5831
          1.5859          1.5883          1.5903          1.5923          1.5950          1.5977          1.6004
          1.6031          1.6058          1.6077          1.6095          1.6113          1.6137          1.6163
          1.6180          1.6197          1.6215          1.6235          1.6262          1.6289          1.6317
          1.6346          1.6375          1.6404          1.6424          1.6443          1.6462          1.6481
          1.6500          1.6518          1.6541          1.6567          1.6591          1.6616          1.6634
          1.6650          1.6666          1.6681          1.6696          1.6709          1.6722          1.6734
          1.6747          1.6766          1.6782          1.6796          1.6809          1.6825          1.6842
          1.6854          1.6866          1.6879          1.6891          1.6904          1.6917          1.6930
          1.6943          1.6958          1.6971          1.6983          1.6996          1.7009          1.7022
          1.7035          1.7048          1.7062          1.7075          1.7088          1.7102          1.7115
          1.7128          1.7142          1.7156          1.7169          1.7183          1.7197          1.7210
          1.7223          1.7236          1.7250          1.7263          1.7278          1.7292          1.7307
          1.7321          1.7335          1.7350          1.7364          1.7379          1.7394          1.7408
          1.7424          1.7439          1.7454          1.7470          1.7486          1.7501          0.9825
          0.9953          1.0080          1.0224          1.0367          1.0507          1.0645          1.0780
          1.0912          1.1031          1.1135          1.1245          1.1352          1.1444          1.1540
          1.1636          1.1727          1.1811          1.1900          1.1988          1.2069          1.2146
          1.2227          1.2307          1.2382          1.2452          1.2526          1.2599          1.2670
          1.2734          1.2800          1.2868          1.2934          1.2997          1.3056          1.3116
          1.3175          1.3233          1.3289          1.3344          1.3398          1.3454          1.3509
          1.3562          1.3613          1.3662          1.3712          1.3761          1.3809          1.3857
          1.3904          1.3950          1.3997          1.4042          1.4087          1.4132          1.4174
          1.4217          1.4259          1.4301          1.4342          1.4383          1.4424          1.4464
          1.4504          1.4543          1.4582          1.4620          1.4659          1.4696          1.4733
          1.4769          1.4806          1.4842          1.4879          1.4915          1.4951          1.4985
          1.5020          1.5054          1.5088          1.5122          1.5156          1.5189          1.5223
          1.5256          1.5290          1.5322          1.5354          1.5384          1.5414          1.5444
          1.5473          1.5506          1.5539          1.5571          1.5602          1.5633          1.5664
          1.5693          1.5723          1.5746          1.5771          1.5800          1.5828          1.5856
          1.5884          1.5913          1.5935          1.5955          1.5976          1.6003          1.6030
          1.6058          1.6086          1.6111          1.6130          1.6149          1.6168          1.6194
          1.6217          1.6235          1.6254          1.6273          1.6295          1.6324          1.6352
          1.6382          1.6412          1.6442          1.6469          1.6488          1.6507          1.6527
          1.6545          1.6564          1.6582          1.6601          1.6626          1.6650          1.6673
          1.6690          1.6705          1.6720          1.6735          1.6748          1.6761          1.6774
          1.6786          1.6799          1.6816          1.6833          1.6847          1.6861          1.6880
          1.6893          1.6906          1.6918          1.6931          1.6944          1.6958          1.6971
          1.6985          1.6999          1.7013          1.7026          1.7039          1.7052          1.7065
          1.7079          1.7092          1.7105          1.7119          1.7132          1.7146          1.7160
          1.7173          1.7187          1.7201          1.7215          1.7228          1.7242          1.7255
          1.7269          1.7282          1.7296          1.7310          1.7324          1.7339          1.7354
          1.7368          1.7383          1.7397          1.7412          1.7427          1.7442          1.7457
          1.7473          1.7488          1.7504          1.7520          0.9772          0.9909          1.0039
          1.0164          1.0299          1.0440          1.0578          1.0713          1.0845          1.0974
          1.1090          1.1190          1.1298          1.1404          1.1494          1.1588          1.1683
          1.1772          1.1854          1.1942          1.2029          1.2109          1.2184          1.2264
          1.2343          1.2417          1.2487          1.2558          1.2630          1.2701          1.2765
          1.2828          1.2895          1.2961          1.3023          1.3082          1.3140          1.3199
          1.3256          1.3312          1.3366          1.3420          1.3474          1.3529          1.3582
          1.3632          1.3681          1.3730          1.3779          1.3827          1.3874          1.3921
          1.3967          1.4012          1.4058          1.4103          1.4147          1.4189          1.4231
          1.4273          1.4314          1.4355          1.4396          1.4437          1.4476          1.4516
          1.4555          1.4594          1.4632          1.4670          1.4708          1.4745          1.4781
          1.4818          1.4854          1.4890          1.4927          1.4963          1.4998          1.5032
          1.5067          1.5101          1.5134          1.5168          1.5202          1.5235          1.5268
          1.5301          1.5334          1.5366          1.5397          1.5426          1.5455          1.5486
          1.5519          1.5551          1.5583          1.5613          1.5644          1.5673          1.5703
          1.5732          1.5761          1.5787          1.5809          1.5835          1.5864          1.5892
          1.5921          1.5949          1.5976          1.5996          1.6016          1.6040          1.6067
          1.6095          1.6124          1.6153          1.6172          1.6192          1.6212          1.6234
          1.6262          1.6281          1.6300          1.6321          1.6341          1.6368          1.6397
          1.6428          1.6458          1.6488          1.6517          1.6538          1.6557          1.6576
          1.6595          1.6613          1.6630          1.6647          1.6664          1.6688          1.6711
          1.6733          1.6748          1.6762          1.6777          1.6790          1.6803          1.6816
          1.6828          1.6841          1.6854          1.6871          1.6888          1.6903          1.6918
          1.6935          1.6948          1.6961          1.6974          1.6988          1.7001          1.7015
          1.7029          1.7043          1.7057          1.7071          1.7084          1.7097          1.7111
          1.7124          1.7138          1.7151          1.7165          1.7178          1.7192          1.7206
          1.7219          1.7233          1.7247          1.7261          1.7275          1.7289          1.7302
          1.7316          1.7329          1.7343          1.7357          1.7372          1.7387          1.7402
          1.7416          1.7431          1.7446          1.7461          1.7476          1.7491          1.7507
          1.7522          1.7538          0.9727          0.9870          1.0004          1.0132          1.0255
          1.0380          1.0518          1.0653          1.0785          1.0915          1.1041          1.1153
          1.1250          1.1357          1.1460          1.1549          1.1641          1.1734          1.1822
          1.1903          1.1989          1.2074          1.2153          1.2227          1.2305          1.2383
          1.2456          1.2525          1.2595          1.2666          1.2735          1.2798          1.2861
          1.2926          1.2991          1.3053          1.3111          1.3168          1.3226          1.3283
          1.3339          1.3392          1.3445          1.3498          1.3552          1.3605          1.3654
          1.3703          1.3752          1.3800          1.3847          1.3894          1.3940          1.3986
          1.4031          1.4076          1.4121          1.4164          1.4206          1.4248          1.4289
          1.4331          1.4371          1.4412          1.4452          1.4492          1.4531          1.4570
          1.4608          1.4647          1.4684          1.4722          1.4759          1.4796          1.4832
          1.4868          1.4904          1.4940          1.4976          1.5012          1.5047          1.5081
          1.5115          1.5149          1.5183          1.5216          1.5249          1.5282          1.5315
          1.5347          1.5379          1.5410          1.5440          1.5469          1.5503          1.5534
          1.5565          1.5596          1.5626          1.5656          1.5685          1.5714          1.5743
          1.5772          1.5801          1.5830          1.5851          1.5874          1.5902          1.5931
          1.5960          1.5989          1.6018          1.6039          1.6059          1.6080          1.6108
          1.6136          1.6165          1.6195          1.6218          1.6238          1.6259          1.6280
          1.6309          1.6330          1.6350          1.6371          1.6393          1.6415          1.6445
          1.6475          1.6504          1.6533          1.6562          1.6589          1.6607          1.6626
          1.6644          1.6661          1.6678          1.6694          1.6709          1.6726          1.6748
          1.6771          1.6790          1.6804          1.6819          1.6833          1.6845          1.6858
          1.6871          1.6885          1.6898          1.6912          1.6929          1.6945          1.6960
          1.6978          1.6991          1.7005          1.7018          1.7032          1.7046          1.7060
          1.7074          1.7088          1.7103          1.7117          1.7130          1.7143          1.7157
          1.7170          1.7184          1.7197          1.7211          1.7225          1.7238          1.7252
          1.7266          1.7280          1.7294          1.7308          1.7322          1.7335          1.7349
          1.7363          1.7377          1.7391          1.7405          1.7420          1.7435          1.7450
          1.7465          1.7480          1.7495          1.7510          1.7525          1.7541          1.7556
          0.9688          0.9830          0.9968          1.0100          1.0224          1.0345          1.0462
          1.0596          1.0728          1.0858          1.0985          1.1108          1.1216          1.1312
          1.1416          1.1517          1.1605          1.1695          1.1787          1.1873          1.1952
          1.2036          1.2121          1.2198          1.2271          1.2347          1.2424          1.2496
          1.2564          1.2632          1.2702          1.2770          1.2833          1.2894          1.2958
          1.3022          1.3084          1.3141          1.3197          1.3254          1.3311          1.3365
          1.3418          1.3470          1.3523          1.3576          1.3628          1.3677          1.3726
          1.3773          1.3821          1.3868          1.3915          1.3960          1.4006          1.4050
          1.4095          1.4139          1.4182          1.4224          1.4266          1.4307          1.4347
          1.4388          1.4428          1.4468          1.4507          1.4546          1.4585          1.4624
          1.4662          1.4699          1.4737          1.4774          1.4811          1.4847          1.4883
          1.4919          1.4955          1.4991          1.5027          1.5062          1.5097          1.5131
          1.5164          1.5198          1.5231          1.5264          1.5296          1.5328          1.5360
          1.5391          1.5422          1.5453          1.5485          1.5518          1.5550          1.5581
          1.5609          1.5638          1.5668          1.5697          1.5726          1.5755          1.5783
          1.5812          1.5841          1.5870          1.5895          1.5917          1.5942          1.5971
          1.6001          1.6030          1.6060          1.6084          1.6104          1.6125          1.6150
          1.6180          1.6210          1.6240          1.6265          1.6287          1.6309          1.6331
          1.6356          1.6381          1.6402          1.6424          1.6446          1.6468          1.6496
          1.6528          1.6550          1.6579          1.6607          1.6635          1.6657          1.6674
          1.6692          1.6708          1.6724          1.6740          1.6754          1.6769          1.6785
          1.6808          1.6830          1.6846          1.6861          1.6875          1.6889          1.6902
          1.6915          1.6929          1.6942          1.6956          1.6970          1.6988          1.7004
          1.7021          1.7035          1.7049          1.7063          1.7077          1.7091          1.7105
          1.7120          1.7135          1.7149          1.7163          1.7176          1.7189          1.7203
          1.7216          1.7230          1.7244          1.7257          1.7271          1.7285          1.7299
          1.7313          1.7327          1.7341          1.7355          1.7369          1.7383          1.7396
          1.7410          1.7424          1.7439          1.7453          1.7468          1.7484          1.7498
          1.7513          1.7529          1.7544          1.7559          1.7575          0.9651          0.9792
          0.9929          1.0065          1.0193          1.0315          1.0433          1.0547          1.0672
          1.0802          1.0930          1.1054          1.1176          1.1279          1.1372          1.1476
          1.1574          1.1660          1.1748          1.1838          1.1922          1.2001          1.2083
          1.2166          1.2242          1.2314          1.2388          1.2464          1.2535          1.2602
          1.2668          1.2737          1.2805          1.2867          1.2928          1.2990          1.3053
          1.3113          1.3170          1.3226          1.3282          1.3338          1.3392          1.3444
          1.3496          1.3547          1.3599          1.3651          1.3700          1.3748          1.3795
          1.3842          1.3889          1.3935          1.3980          1.4025          1.4069          1.4113
          1.4157          1.4200          1.4242          1.4283          1.4324          1.4364          1.4404
          1.4444          1.4484          1.4523          1.4562          1.4600          1.4639          1.4676
          1.4714          1.4751          1.4788          1.4825          1.4862          1.4897          1.4934
          1.4969          1.5005          1.5041          1.5077          1.5112          1.5146          1.5179
          1.5212          1.5245          1.5278          1.5310          1.5342          1.5373          1.5404
          1.5436          1.5468          1.5501          1.5533          1.5564          1.5595          1.5626
          1.5655          1.5680          1.5709          1.5738          1.5767          1.5795          1.5824
          1.5853          1.5883          1.5912          1.5939          1.5961          1.5984          1.6013
          1.6043          1.6073          1.6103          1.6129          1.6151          1.6172          1.6195
          1.6225          1.6256          1.6288          1.6316          1.6338          1.6361          1.6384
          1.6408          1.6434          1.6456          1.6478          1.6501          1.6523          1.6548
          1.6580          1.6601          1.6623          1.6651          1.6678          1.6704          1.6721
          1.6738          1.6754          1.6770          1.6784          1.6799          1.6814          1.6828
          1.6845          1.6867          1.6889          1.6903          1.6918          1.6932          1.6946
          1.6959          1.6973          1.6987          1.7001          1.7016          1.7030          1.7048
          1.7066          1.7080          1.7094          1.7108          1.7122          1.7137          1.7152
          1.7166          1.7181          1.7196          1.7210          1.7223          1.7236          1.7249
          1.7263          1.7276          1.7290          1.7304          1.7318          1.7332          1.7346
          1.7360          1.7374          1.7388          1.7402          1.7416          1.7430          1.7444
          1.7458          1.7472          1.7487          1.7502          1.7517          1.7532          1.7547
          1.7563          1.7578          1.7593          0.9616          0.9759          0.9897          1.0031
          1.0162          1.0287          1.0406          1.0522          1.0634          1.0751          1.0878
          1.1003          1.1126          1.1246          1.1344          1.1435          1.1537          1.1632
          1.1716          1.1803          1.1892          1.1974          1.2052          1.2132          1.2214
          1.2288          1.2359          1.2431          1.2506          1.2576          1.2642          1.2706
          1.2775          1.2841          1.2902          1.2962          1.3023          1.3085          1.3145
          1.3201          1.3256          1.3311          1.3366          1.3419          1.3471          1.3522
          1.3573          1.3624          1.3675          1.3723          1.3771          1.3818          1.3864
          1.3911          1.3956          1.4001          1.4046          1.4090          1.4133          1.4177
          1.4219          1.4260          1.4301          1.4342          1.4382          1.4422          1.4461
          1.4501          1.4540          1.4578          1.4617          1.4655          1.4693          1.4730
          1.4767          1.4804          1.4841          1.4878          1.4914          1.4950          1.4985
          1.5021          1.5057          1.5092          1.5128          1.5162          1.5196          1.5228
          1.5261          1.5293          1.5325          1.5357          1.5389          1.5421          1.5452
          1.5486          1.5517          1.5549          1.5579          1.5610          1.5640          1.5670
          1.5699          1.5726          1.5751          1.5780          1.5809          1.5838          1.5867
          1.5896          1.5926          1.5956          1.5985          1.6007          1.6030          1.6057
          1.6087          1.6118          1.6149          1.6178          1.6200          1.6222          1.6245
          1.6274          1.6306          1.6339          1.6368          1.6392          1.6416          1.6440
          1.6464          1.6489          1.6511          1.6533          1.6555          1.6577          1.6600
          1.6631          1.6653          1.6672          1.6694          1.6720          1.6746          1.6767
          1.6783          1.6799          1.6814          1.6829          1.6844          1.6858          1.6873
          1.6887          1.6906          1.6928          1.6947          1.6962          1.6976          1.6990
          1.7004          1.7019          1.7033          1.7048          1.7063          1.7078          1.7093
          1.7111          1.7125          1.7140          1.7154          1.7169          1.7184          1.7198
          1.7213          1.7228          1.7243          1.7257          1.7270          1.7282          1.7295
          1.7309          1.7323          1.7337          1.7351          1.7365          1.7379          1.7393
          1.7407          1.7422          1.7436          1.7450          1.7464          1.7478          1.7492
          1.7506          1.7521          1.7535          1.7551          1.7566          1.7581          1.7596
          1.7612          0.9580          0.9726          0.9866          1.0000          1.0130          1.0258
          1.0380          1.0496          1.0610          1.0720          1.0829          1.0954          1.1077
          1.1198          1.1318          1.1409          1.1498          1.1598          1.1689          1.1773
          1.1857          1.1946          1.2025          1.2102          1.2180          1.2262          1.2334
          1.2404          1.2474          1.2548          1.2616          1.2681          1.2745          1.2812
          1.2877          1.2938          1.2997          1.3056          1.3118          1.3176          1.3231
          1.3286          1.3340          1.3394          1.3447          1.3498          1.3549          1.3599
          1.3649          1.3700          1.3747          1.3794          1.3841          1.3887          1.3933
          1.3978          1.4023          1.4067          1.4110          1.4153          1.4196          1.4239
          1.4279          1.4320          1.4360          1.4400          1.4439          1.4479          1.4518
          1.4557          1.4595          1.4634          1.4672          1.4709          1.4746          1.4784
          1.4820          1.4857          1.4894          1.4930          1.4966          1.5002          1.5037
          1.5073          1.5108          1.5144          1.5178          1.5212          1.5244          1.5277
          1.5310          1.5343          1.5375          1.5407          1.5438          1.5470          1.5503
          1.5535          1.5564          1.5594          1.5625          1.5654          1.5684          1.5714
          1.5743          1.5772          1.5796          1.5823          1.5852          1.5881          1.5911
          1.5941          1.5971          1.6001          1.6032          1.6055          1.6078          1.6103
          1.6134          1.6166          1.6198          1.6228          1.6251          1.6274          1.6298
          1.6326          1.6359          1.6393          1.6424          1.6448          1.6472          1.6497
          1.6521          1.6544          1.6566          1.6588          1.6610          1.6631          1.6652
          1.6682          1.6703          1.6721          1.6739          1.6762          1.6787          1.6813
          1.6828          1.6844          1.6859          1.6874          1.6888          1.6903          1.6918
          1.6933          1.6948          1.6968          1.6991          1.7006          1.7022          1.7036
          1.7050          1.7065          1.7080          1.7095          1.7110          1.7125          1.7141
          1.7157          1.7171          1.7186          1.7201          1.7216          1.7230          1.7245
          1.7260          1.7275          1.7290          1.7304          1.7316          1.7329          1.7342
          1.7356          1.7370          1.7384          1.7398          1.7412          1.7426          1.7440
          1.7455          1.7469          1.7484          1.7497          1.7512          1.7526          1.7540
          1.7555          1.7569          1.7584          1.7600          1.7615          1.7630          0.9544
          0.9691          0.9833          0.9970          1.0100          1.0227          1.0352          1.0471
          1.0585          1.0697          1.0804          1.0909          1.1028          1.1150          1.1268
          1.1383          1.1472          1.1559          1.1657          1.1746          1.1828          1.1911
          1.1998          1.2076          1.2152          1.2228          1.2309          1.2379          1.2448
          1.2517          1.2590          1.2656          1.2720          1.2784          1.2849          1.2913
          1.2972          1.3031          1.3089          1.3149          1.3207          1.3262          1.3315
          1.3369          1.3422          1.3474          1.3525          1.3575          1.3624          1.3674
          1.3724          1.3771          1.3817          1.3864          1.3909          1.3954          1.3999
          1.4043          1.4087          1.4130          1.4173          1.4216          1.4258          1.4298
          1.4338          1.4378          1.4418          1.4457          1.4496          1.4535          1.4574
          1.4612          1.4650          1.4688          1.4726          1.4763          1.4800          1.4837
          1.4874          1.4910          1.4947          1.4983          1.5018          1.5054          1.5089
          1.5124          1.5159          1.5194          1.5229          1.5263          1.5296          1.5328
          1.5360          1.5392          1.5423          1.5454          1.5487          1.5520          1.5551
          1.5582          1.5612          1.5639          1.5669          1.5698          1.5728          1.5758
          1.5787          1.5817          1.5843          1.5868          1.5896          1.5926          1.5956
          1.5987          1.6017          1.6048          1.6079          1.6104          1.6128          1.6152
          1.6183          1.6215          1.6249          1.6280          1.6304          1.6329          1.6354
          1.6380          1.6414          1.6449          1.6480          1.6505          1.6529          1.6554
          1.6578          1.6600          1.6621          1.6642          1.6663          1.6683          1.6703
          1.6731          1.6752          1.6769          1.6786          1.6803          1.6828          1.6853
          1.6873          1.6888          1.6903          1.6918          1.6933          1.6948          1.6963
          1.6979          1.6994          1.7010          1.7033          1.7052          1.7068          1.7082
          1.7097          1.7112          1.7127          1.7143          1.7158          1.7174          1.7189
          1.7204          1.7218          1.7233          1.7248          1.7263          1.7277          1.7292
          1.7307          1.7322          1.7337          1.7350          1.7363          1.7376          1.7389
          1.7403          1.7416          1.7430          1.7445          1.7459          1.7474          1.7488
          1.7503          1.7517          1.7531          1.7545          1.7560          1.7574          1.7589
          1.7603          1.7618          1.7633          1.7649          0.9507          0.9655          0.9799
          0.9938          1.0072          1.0199          1.0323          1.0444          1.0561          1.0672
          1.0782          1.0887          1.0990          1.1102          1.1221          1.1338          1.1447
          1.1534          1.1620          1.1716          1.1802          1.1884          1.1965          1.2051
          1.2127          1.2201          1.2276          1.2354          1.2424          1.2492          1.2559
          1.2631          1.2696          1.2759          1.2822          1.2885          1.2948          1.3007
          1.3065          1.3122          1.3181          1.3237          1.3292          1.3345          1.3397
          1.3450          1.3502          1.3552          1.3601          1.3650          1.3698          1.3748
          1.3794          1.3841          1.3886          1.3931          1.3976          1.4021          1.4064
          1.4108          1.4151          1.4193          1.4236          1.4277          1.4317          1.4357
          1.4397          1.4436          1.4475          1.4514          1.4553          1.4591          1.4630
          1.4668          1.4705          1.4743          1.4780          1.4817          1.4854          1.4891
          1.4927          1.4964          1.5000          1.5037          1.5072          1.5108          1.5143
          1.5178          1.5212          1.5246          1.5280          1.5313          1.5345          1.5377
          1.5408          1.5439          1.5472          1.5504          1.5536          1.5567          1.5598
          1.5628          1.5658          1.5686          1.5713          1.5743          1.5773          1.5802
          1.5832          1.5863          1.5891          1.5916          1.5942          1.5972          1.6003
          1.6034          1.6065          1.6097          1.6129          1.6154          1.6179          1.6204
          1.6234          1.6268          1.6303          1.6335          1.6360          1.6386          1.6412
          1.6438          1.6472          1.6507          1.6538          1.6562          1.6587          1.6611
          1.6634          1.6656          1.6674          1.6694          1.6714          1.6734          1.6753
          1.6779          1.6800          1.6817          1.6833          1.6850          1.6869          1.6894
          1.6917          1.6933          1.6949          1.6964          1.6979          1.6994          1.7010
          1.7026          1.7042          1.7058          1.7076          1.7098          1.7115          1.7130
          1.7145          1.7160          1.7176          1.7191          1.7207          1.7222          1.7237
          1.7252          1.7265          1.7280          1.7295          1.7310          1.7324          1.7339
          1.7354          1.7369          1.7384          1.7397          1.7410          1.7423          1.7437
          1.7450          1.7463          1.7478          1.7492          1.7507          1.7521          1.7536
          1.7551          1.7565          1.7579          1.7593          1.7608          1.7623          1.7637
          1.7652          1.7667          0.9471          0.9621          0.9766          0.9906          1.0042
          1.0172          1.0296          1.0417          1.0535          1.0650          1.0759          1.0866
          1.0970          1.1071          1.1175          1.1292          1.1406          1.1510          1.1596
          1.1681          1.1776          1.1859          1.1939          1.2019          1.2102          1.2177
          1.2251          1.2324          1.2400          1.2469          1.2536          1.2602          1.2672
          1.2736          1.2798          1.2860          1.2922          1.2984          1.3042          1.3099
          1.3155          1.3213          1.3268          1.3322          1.3374          1.3426          1.3478
          1.3529          1.3579          1.3628          1.3676          1.3724          1.3772          1.3818
          1.3864          1.3909          1.3954          1.3998          1.4043          1.4086          1.4129
          1.4172          1.4214          1.4256          1.4297          1.4337          1.4377          1.4416
          1.4455          1.4494          1.4533          1.4571          1.4610          1.4649          1.4687
          1.4725          1.4763          1.4800          1.4837          1.4874          1.4911          1.4947
          1.4984          1.5020          1.5057          1.5092          1.5127          1.5162          1.5197
          1.5231          1.5265          1.5298          1.5330          1.5362          1.5393          1.5423
          1.5456          1.5489          1.5521          1.5552          1.5583          1.5614          1.5644
          1.5674          1.5704          1.5733          1.5759          1.5788          1.5818          1.5849
          1.5879          1.5910          1.5940          1.5965          1.5991          1.6021          1.6052
          1.6084          1.6115          1.6148          1.6181          1.6207          1.6233          1.6260
          1.6289          1.6324          1.6359          1.6393          1.6419          1.6445          1.6472
          1.6498          1.6530          1.6564          1.6596          1.6620          1.6644          1.6667
          1.6690          1.6710          1.6727          1.6746          1.6765          1.6783          1.6802
          1.6826          1.6847          1.6863          1.6880          1.6896          1.6913          1.6935
          1.6961          1.6978          1.6994          1.7010          1.7026          1.7041          1.7057
          1.7074          1.7090          1.7107          1.7124          1.7145          1.7163          1.7178
          1.7193          1.7209          1.7224          1.7240          1.7255          1.7270          1.7286
          1.7300          1.7313          1.7327          1.7342          1.7357          1.7372          1.7387
          1.7402          1.7417          1.7431          1.7444          1.7457          1.7470          1.7484
          1.7497          1.7511          1.7525          1.7540          1.7554          1.7569          1.7584
          1.7599          1.7613          1.7627          1.7642          1.7656          1.7671          1.7686
          0.9438          0.9589          0.9735          0.9877          1.0013          1.0145          1.0273
          1.0394          1.0511          1.0626          1.0738          1.0845          1.0951          1.1052
          1.1151          1.1248          1.1364          1.1476          1.1575          1.1660          1.1744
          1.1836          1.1916          1.1995          1.2074          1.2155          1.2228          1.2301
          1.2373          1.2447          1.2514          1.2580          1.2645          1.2714          1.2777
          1.2838          1.2899          1.2960          1.3020          1.3077          1.3134          1.3189
          1.3246          1.3300          1.3353          1.3405          1.3456          1.3507          1.3557
          1.3606          1.3655          1.3702          1.3750          1.3797          1.3843          1.3888
          1.3933          1.3978          1.4022          1.4065          1.4108          1.4151          1.4194
          1.4236          1.4278          1.4319          1.4359          1.4399          1.4438          1.4477
          1.4517          1.4555          1.4594          1.4633          1.4671          1.4709          1.4747
          1.4785          1.4821          1.4858          1.4895          1.4932          1.4968          1.5005
          1.5041          1.5077          1.5113          1.5148          1.5182          1.5216          1.5250
          1.5283          1.5316          1.5347          1.5378          1.5409          1.5442          1.5474
          1.5506          1.5538          1.5569          1.5600          1.5630          1.5661          1.5691
          1.5721          1.5751          1.5782          1.5808          1.5835          1.5866          1.5897
          1.5928          1.5959          1.5991          1.6017          1.6043          1.6071          1.6103
          1.6136          1.6168          1.6202          1.6236          1.6263          1.6290          1.6318
          1.6347          1.6383          1.6419          1.6453          1.6479          1.6506          1.6533
          1.6559          1.6586          1.6619          1.6652          1.6677          1.6699          1.6722
          1.6744          1.6763          1.6779          1.6796          1.6814          1.6832          1.6850
          1.6873          1.6894          1.6910          1.6927          1.6943          1.6960          1.6978
          1.7004          1.7025          1.7041          1.7057          1.7073          1.7089          1.7106
          1.7123          1.7140          1.7157          1.7174          1.7191          1.7211          1.7226
          1.7242          1.7257          1.7273          1.7288          1.7304          1.7319          1.7335
          1.7348          1.7361          1.7374          1.7389          1.7404          1.7419          1.7434
          1.7449          1.7464          1.7478          1.7491          1.7504          1.7518          1.7531
          1.7545          1.7558          1.7573          1.7588          1.7603          1.7618          1.7632
          1.7647          1.7661          1.7676          1.7690          1.7705          0.9405          0.9557
          0.9705          0.9848          0.9986          1.0119          1.0247          1.0372          1.0490
          1.0605          1.0717          1.0827          1.0932          1.1035          1.1135          1.1232
          1.1327          1.1436          1.1547          1.1640          1.1724          1.1806          1.1895
          1.1974          1.2052          1.2129          1.2207          1.2280          1.2351          1.2422
          1.2494          1.2560          1.2625          1.2690          1.2756          1.2818          1.2878
          1.2938          1.2998          1.3057          1.3113          1.3169          1.3224          1.3279
          1.3332          1.3384          1.3435          1.3486          1.3536          1.3586          1.3634
          1.3682          1.3730          1.3777          1.3823          1.3869          1.3914          1.3959
          1.4003          1.4047          1.4091          1.4134          1.4177          1.4219          1.4261
          1.4303          1.4344          1.4384          1.4423          1.4463          1.4502          1.4541
          1.4579          1.4618          1.4656          1.4694          1.4732          1.4770          1.4808
          1.4844          1.4880          1.4917          1.4954          1.4990          1.5027          1.5063
          1.5098          1.5134          1.5169          1.5203          1.5237          1.5270          1.5302
          1.5334          1.5365          1.5395          1.5427          1.5461          1.5493          1.5526
          1.5555          1.5586          1.5617          1.5647          1.5677          1.5708          1.5739
          1.5769          1.5800          1.5831          1.5858          1.5885          1.5916          1.5947
          1.5979          1.6010          1.6043          1.6070          1.6098          1.6125          1.6157
          1.6190          1.6224          1.6259          1.6294          1.6322          1.6350          1.6379
          1.6408          1.6444          1.6481          1.6514          1.6541          1.6568          1.6594
          1.6620          1.6644          1.6674          1.6706          1.6732          1.6754          1.6775
          1.6796          1.6815          1.6830          1.6845          1.6863          1.6880          1.6898
          1.6921          1.6941          1.6958          1.6974          1.6991          1.7008          1.7025
          1.7048          1.7072          1.7089          1.7106          1.7122          1.7139          1.7156
          1.7173          1.7190          1.7207          1.7225          1.7243          1.7260          1.7275
          1.7291          1.7306          1.7321          1.7337          1.7352          1.7368          1.7383
          1.7396          1.7409          1.7422          1.7436          1.7451          1.7466          1.7481
          1.7497          1.7512          1.7525          1.7538          1.7552          1.7565          1.7579
          1.7593          1.7606          1.7621          1.7636          1.7651          1.7666          1.7680
          1.7695          1.7709          1.7724          0.9372          0.9527          0.9676          0.9819
          0.9959          1.0094          1.0223          1.0349          1.0470          1.0586          1.0698
          1.0808          1.0915          1.1019          1.1120          1.1218          1.1313          1.1407
          1.1510          1.1621          1.1705          1.1788          1.1869          1.1955          1.2032
          1.2109          1.2185          1.2261          1.2332          1.2403          1.2472          1.2541
          1.2607          1.2671          1.2734          1.2798          1.2859          1.2919          1.2978
          1.3037          1.3094          1.3149          1.3204          1.3259          1.3312          1.3364
          1.3416          1.3467          1.3518          1.3568          1.3617          1.3665          1.3713
          1.3760          1.3807          1.3853          1.3898          1.3943          1.3988          1.4032
          1.4075          1.4118          1.4161          1.4203          1.4245          1.4287          1.4328
          1.4370          1.4409          1.4449          1.4488          1.4527          1.4566          1.4604
          1.4642          1.4681          1.4719          1.4757          1.4794          1.4832          1.4868
          1.4904          1.4941          1.4977          1.5013          1.5049          1.5085          1.5120
          1.5155          1.5190          1.5224          1.5257          1.5290          1.5321          1.5352
          1.5383          1.5414          1.5447          1.5480          1.5512          1.5544          1.5576
          1.5604          1.5634          1.5665          1.5696          1.5726          1.5757          1.5788
          1.5819          1.5850          1.5882          1.5910          1.5938          1.5967          1.5999
          1.6031          1.6064          1.6097          1.6126          1.6154          1.6183          1.6214
          1.6248          1.6284          1.6320          1.6355          1.6384          1.6413          1.6442
          1.6472          1.6508          1.6545          1.6576          1.6603          1.6629          1.6655
          1.6681          1.6703          1.6729          1.6759          1.6786          1.6807          1.6828
          1.6848          1.6865          1.6880          1.6895          1.6911          1.6929          1.6946
          1.6970          1.6989          1.7005          1.7022          1.7040          1.7057          1.7075
          1.7094          1.7121          1.7138          1.7155          1.7172          1.7189          1.7206
          1.7224          1.7241          1.7259          1.7277          1.7294          1.7309          1.7324
          1.7339          1.7355          1.7370          1.7386          1.7401          1.7417          1.7431
          1.7444          1.7457          1.7470          1.7483          1.7498          1.7514          1.7529
          1.7544          1.7559          1.7572          1.7586          1.7599          1.7613          1.7627
          1.7641          1.7655          1.7669          1.7684          1.7699          1.7714          1.7728
          1.7743          0.9339          0.9497          0.9648          0.9794          0.9934          1.0069
          1.0201          1.0327          1.0450          1.0569          1.0682          1.0792          1.0900
          1.1005          1.1106          1.1205          1.1302          1.1396          1.1488          1.1586
          1.1689          1.1771          1.1853          1.1933          1.2015          1.2092          1.2167
          1.2242          1.2315          1.2385          1.2455          1.2523          1.2590          1.2654
          1.2718          1.2780          1.2842          1.2902          1.2961          1.3019          1.3076
          1.3132          1.3187          1.3242          1.3296          1.3349          1.3401          1.3452
          1.3502          1.3552          1.3602          1.3650          1.3698          1.3746          1.3792
          1.3839          1.3884          1.3929          1.3973          1.4018          1.4061          1.4105
          1.4148          1.4189          1.4231          1.4273          1.4314          1.4356          1.4396
          1.4436          1.4476          1.4515          1.4553          1.4592          1.4630          1.4668
          1.4706          1.4744          1.4782          1.4820          1.4858          1.4894          1.4929
          1.4965          1.5001          1.5037          1.5073          1.5108          1.5143          1.5178
          1.5212          1.5245          1.5278          1.5310          1.5341          1.5371          1.5402
          1.5435          1.5467          1.5499          1.5531          1.5563          1.5594          1.5626
          1.5656          1.5683          1.5714          1.5745          1.5776          1.5807          1.5839
          1.5871          1.5903          1.5935          1.5965          1.5993          1.6021          1.6054
          1.6087          1.6120          1.6154          1.6185          1.6214          1.6243          1.6274
          1.6310          1.6346          1.6383          1.6419          1.6448          1.6477          1.6507
          1.6537          1.6572          1.6607          1.6639          1.6665          1.6690          1.6715
          1.6739          1.6760          1.6781          1.6812          1.6839          1.6859          1.6879
          1.6899          1.6915          1.6929          1.6944          1.6959          1.6977          1.6995
          1.7019          1.7037          1.7055          1.7072          1.7090          1.7107          1.7126
          1.7144          1.7169          1.7189          1.7206          1.7223          1.7240          1.7258
          1.7275          1.7293          1.7310          1.7328          1.7345          1.7358          1.7373
          1.7388          1.7404          1.7419          1.7434          1.7450          1.7465          1.7479
          1.7492          1.7505          1.7518          1.7531          1.7546          1.7561          1.7577
          1.7592          1.7606          1.7620          1.7633          1.7647          1.7661          1.7675
          1.7689          1.7703          1.7717          1.7733          1.7747          1.7762          0.9309
          0.9469          0.9623          0.9770          0.9913          1.0049          1.0181          1.0310
          1.0433          1.0553          1.0670          1.0781          1.0888          1.0994          1.1096
          1.1196          1.1293          1.1389          1.1481          1.1572          1.1663          1.1758
          1.1840          1.1920          1.1999          1.2077          1.2153          1.2227          1.2301
          1.2371          1.2441          1.2509          1.2576          1.2640          1.2703          1.2765
          1.2826          1.2887          1.2946          1.3004          1.3062          1.3118          1.3174
          1.3228          1.3282          1.3335          1.3387          1.3439          1.3489          1.3539
[truncated: 3,505,956 more chars]
