# Supplementary material for: Quantifying the dynamic wing morphing of hovering hummingbird
Source: R Soc Open Sci. 2017 Sep 20;4(9):170307. doi: 10.1098/rsos.170307 (PMC5627076; doi:10.1098/rsos.170307)
Supplement: Reconstructed 3D hummingbird wing grid data [file rsos170307supp2.zip › wing_grid/grid14.xyz]

           2
         201         401           1
           1          51           1
          1.6903          1.6922          1.6941          1.6959          1.6978          1.6995          1.7012
          1.7027          1.7041          1.7052          1.7062          1.7070          1.7075          1.7080
          1.7082          1.7083          1.7083          1.7080          1.7076          1.7070          1.7063
          1.7055          1.7047          1.7040          1.7032          1.7025          1.7019          1.7014
          1.7009          1.7006          1.7004          1.7003          1.7003          1.7005          1.7009
          1.7014          1.7020          1.7028          1.7037          1.7047          1.7059          1.7071
          1.7085          1.7099          1.7115          1.7131          1.7147          1.7165          1.7183
          1.7201          1.7220          1.7240          1.7260          1.7280          1.7300          1.7321
          1.7342          1.7363          1.7385          1.7406          1.7428          1.7450          1.7472
          1.7494          1.7516          1.7539          1.7561          1.7584          1.7606          1.7629
          1.7651          1.7674          1.7696          1.7719          1.7741          1.7763          1.7785
          1.7807          1.7829          1.7851          1.7872          1.7892          1.7913          1.7932
          1.7951          1.7970          1.7987          1.8004          1.8020          1.8035          1.8050
          1.8063          1.8076          1.8088          1.8098          1.8108          1.8117          1.8125
          1.8131          1.8137          1.8142          1.8146          1.8149          1.8151          1.8152
          1.8152          1.8151          1.8149          1.8146          1.8142          1.8137          1.8131
          1.8123          1.8116          1.8107          1.8097          1.8086          1.8074          1.8062
          1.8048          1.8034          1.8019          1.8003          1.7986          1.7969          1.7950
          1.7931          1.7912          1.7891          1.7870          1.7848          1.7826          1.7803
          1.7780          1.7756          1.7732          1.7707          1.7681          1.7656          1.7629
          1.7603          1.7576          1.7549          1.7521          1.7493          1.7465          1.7437
          1.7408          1.7379          1.7350          1.7321          1.7292          1.7262          1.7233
          1.7203          1.7174          1.7144          1.7115          1.7085          1.7056          1.7026
          1.6997          1.6968          1.6938          1.6909          1.6880          1.6852          1.6824
          1.6796          1.6768          1.6741          1.6714          1.6688          1.6661          1.6634
          1.6607          1.6581          1.6555          1.6529          1.6503          1.6478          1.6453
          1.6429          1.6405          1.6382          1.6360          1.6337          1.6315          1.6294
          1.6273          1.6251          1.6230          1.6209          1.6188          1.6167          1.6145
          1.6124          1.6102          1.6079          1.6056          1.6033          1.6818          1.6886
          1.6965          1.7043          1.7068          1.7099          1.7123          1.7123          1.7139
          1.7129          1.7118          1.7108          1.7113          1.7109          1.7106          1.7108
          1.7111          1.7118          1.7125          1.7134          1.7145          1.7157          1.7170
          1.7185          1.7201          1.7218          1.7237          1.7256          1.7276          1.7297
          1.7319          1.7342          1.7366          1.7392          1.7421          1.7449          1.7478
          1.7509          1.7538          1.7568          1.7598          1.7627          1.7658          1.7692
          1.7734          1.7793          1.7867          1.7949          1.8027          1.8075          1.8101
          1.8113          1.8335          1.8320          1.8108          1.8102          1.8100          1.8105
          1.8234          1.8123          1.8193          1.8174          1.8157          1.8141          1.8126
          1.8112          1.8098          1.8084          1.8070          1.8058          1.8046          1.8042
          1.8042          1.8042          1.8043          1.8045          1.8044          1.8042          1.8040
          1.8038          1.8036          1.8034          1.8029          1.8025          1.8020          1.8015
          1.8009          1.8002          1.7995          1.7987          1.7980          1.7972          1.7962
          1.7953          1.7943          1.7934          1.7922          1.7911          1.7901          1.7891
          1.7881          1.7871          1.7860          1.7850          1.7839          1.7828          1.7815
          1.7813          1.7812          1.7811          1.7809          1.7798          1.7781          1.7763
          1.7745          1.7727          1.7709          1.7690          1.7672          1.7656          1.7639
          1.7631          1.7627          1.7623          1.7619          1.7615          1.7611          1.7607
          1.7587          1.7566          1.7544          1.7520          1.7494          1.7468          1.7443
          1.7418          1.7393          1.7368          1.7344          1.7320          1.7297          1.7274
          1.7251          1.7229          1.7207          1.7184          1.7162          1.7139          1.7117
          1.7095          1.7072          1.7050          1.7028          1.7006          1.6984          1.6962
          1.6940          1.6918          1.6896          1.6874          1.6853          1.6831          1.6809
          1.6788          1.6767          1.6746          1.6725          1.6704          1.6683          1.6663
          1.6642          1.6622          1.6601          1.6580          1.6560          1.6539          1.6519
          1.6498          1.6478          1.6458          1.6438          1.6418          1.6399          1.6380
          1.6361          1.6344          1.6326          1.6307          1.6289          1.6270          1.6252
          1.6233          1.6214          1.6195          1.6176          1.6156          1.6137          1.6116
          1.6096          1.6075          1.6055          1.6753          1.6839          1.6912          1.7000
          1.7080          1.7115          1.7148          1.7162          1.7180          1.7194          1.7184
          1.7174          1.7177          1.7178          1.7174          1.7173          1.7176          1.7181
          1.7188          1.7196          1.7208          1.7221          1.7233          1.7247          1.7263
          1.7280          1.7299          1.7318          1.7335          1.7357          1.7379          1.7403
          1.7429          1.7457          1.7484          1.7516          1.7549          1.7578          1.7611
          1.7645          1.7680          1.7715          1.7750          1.7786          1.7839          1.7935
          1.8060          1.8191          1.8296          1.8373          1.8343          1.8319          1.8298
          1.8280          1.8264          1.8247          1.8227          1.8204          1.8179          1.8153
          1.8129          1.8106          1.8087          1.8070          1.8054          1.8039          1.8025
          1.8010          1.7997          1.7984          1.7973          1.7966          1.7964          1.7964
          1.7963          1.7963          1.7961          1.7957          1.7955          1.7952          1.7950
          1.7946          1.7942          1.7937          1.7932          1.7926          1.7919          1.7912
          1.7905          1.7898          1.7891          1.7881          1.7872          1.7862          1.7852
          1.7840          1.7830          1.7820          1.7810          1.7800          1.7792          1.7784
          1.7777          1.7769          1.7767          1.7766          1.7766          1.7765          1.7764
          1.7763          1.7763          1.7762          1.7757          1.7739          1.7719          1.7700
          1.7681          1.7661          1.7643          1.7626          1.7611          1.7603          1.7599
          1.7596          1.7592          1.7589          1.7585          1.7582          1.7579          1.7576
          1.7573          1.7555          1.7527          1.7498          1.7469          1.7440          1.7411
          1.7382          1.7353          1.7326          1.7300          1.7275          1.7251          1.7227
          1.7204          1.7180          1.7157          1.7134          1.7111          1.7088          1.7065
          1.7042          1.7020          1.6998          1.6976          1.6954          1.6932          1.6910
          1.6888          1.6866          1.6845          1.6823          1.6802          1.6781          1.6760
          1.6740          1.6719          1.6699          1.6678          1.6658          1.6638          1.6618
          1.6598          1.6578          1.6558          1.6539          1.6519          1.6499          1.6480
          1.6460          1.6441          1.6423          1.6405          1.6388          1.6371          1.6353
          1.6335          1.6317          1.6299          1.6281          1.6263          1.6245          1.6227
          1.6208          1.6190          1.6171          1.6152          1.6133          1.6115          1.6096
          1.6077          1.6626          1.6704          1.6811          1.6876          1.6957          1.7036
          1.7100          1.7159          1.7195          1.7213          1.7235          1.7246          1.7238
          1.7237          1.7244          1.7249          1.7247          1.7250          1.7255          1.7263
          1.7274          1.7287          1.7302          1.7315          1.7327          1.7341          1.7359
          1.7378          1.7400          1.7418          1.7438          1.7463          1.7490          1.7520
          1.7551          1.7579          1.7614          1.7650          1.7681          1.7715          1.7754
          1.7794          1.7833          1.7871          1.7927          1.8034          1.8173          1.8309
          1.8403          1.8359          1.8320          1.8291          1.8267          1.8247          1.8227
          1.8207          1.8185          1.8161          1.8135          1.8109          1.8084          1.8062
          1.8041          1.8023          1.8007          1.7992          1.7977          1.7963          1.7949
          1.7936          1.7925          1.7914          1.7905          1.7895          1.7894          1.7893
          1.7892          1.7888          1.7883          1.7880          1.7877          1.7874          1.7870
          1.7866          1.7860          1.7855          1.7848          1.7841          1.7835          1.7827
          1.7820          1.7812          1.7803          1.7793          1.7782          1.7771          1.7761
          1.7751          1.7742          1.7735          1.7729          1.7724          1.7723          1.7724
          1.7725          1.7725          1.7725          1.7725          1.7724          1.7724          1.7723
          1.7723          1.7723          1.7723          1.7709          1.7689          1.7670          1.7650
          1.7631          1.7613          1.7598          1.7584          1.7577          1.7574          1.7571
          1.7568          1.7565          1.7562          1.7559          1.7556          1.7554          1.7552
          1.7550          1.7541          1.7512          1.7482          1.7450          1.7417          1.7384
          1.7353          1.7323          1.7295          1.7269          1.7244          1.7219          1.7194
          1.7170          1.7146          1.7122          1.7098          1.7075          1.7051          1.7029
          1.7007          1.6985          1.6962          1.6939          1.6917          1.6895          1.6873
          1.6851          1.6830          1.6808          1.6787          1.6767          1.6746          1.6725
          1.6705          1.6685          1.6665          1.6645          1.6625          1.6605          1.6585
          1.6566          1.6546          1.6527          1.6508          1.6489          1.6471          1.6454
          1.6437          1.6420          1.6403          1.6385          1.6367          1.6349          1.6331
          1.6313          1.6296          1.6278          1.6260          1.6242          1.6225          1.6207
          1.6188          1.6171          1.6154          1.6136          1.6118          1.6099          1.6501
          1.6569          1.6648          1.6735          1.6815          1.6893          1.6969          1.7041
          1.7098          1.7153          1.7204          1.7253          1.7288          1.7299          1.7298
          1.7310          1.7321          1.7328          1.7329          1.7338          1.7351          1.7366
          1.7381          1.7395          1.7407          1.7418          1.7432          1.7451          1.7473
          1.7497          1.7518          1.7540          1.7567          1.7598          1.7632          1.7662
          1.7693          1.7730          1.7766          1.7800          1.7837          1.7881          1.7924
          1.7964          1.8015          1.8111          1.8236          1.8360          1.8395          1.8346
          1.8299          1.8260          1.8231          1.8207          1.8184          1.8162          1.8139
          1.8115          1.8091          1.8068          1.8046          1.8025          1.8005          1.7988
          1.7971          1.7956          1.7940          1.7926          1.7912          1.7899          1.7887
          1.7875          1.7865          1.7854          1.7843          1.7833          1.7831          1.7829
          1.7824          1.7820          1.7816          1.7813          1.7809          1.7805          1.7801
          1.7796          1.7789          1.7782          1.7776          1.7769          1.7763          1.7756
          1.7747          1.7737          1.7727          1.7716          1.7706          1.7697          1.7690
          1.7685          1.7684          1.7686          1.7687          1.7688          1.7689          1.7690
          1.7690          1.7690          1.7690          1.7690          1.7689          1.7689          1.7690
          1.7690          1.7690          1.7683          1.7663          1.7644          1.7625          1.7606
          1.7590          1.7575          1.7562          1.7556          1.7553          1.7550          1.7547
          1.7544          1.7541          1.7538          1.7536          1.7534          1.7532          1.7531
          1.7529          1.7527          1.7495          1.7461          1.7426          1.7391          1.7358
          1.7327          1.7298          1.7271          1.7245          1.7219          1.7193          1.7168
          1.7143          1.7119          1.7095          1.7071          1.7048          1.7026          1.7003
          1.6980          1.6957          1.6934          1.6912          1.6889          1.6867          1.6845
          1.6824          1.6802          1.6781          1.6760          1.6739          1.6718          1.6698
          1.6678          1.6658          1.6638          1.6618          1.6598          1.6579          1.6560
          1.6542          1.6524          1.6507          1.6489          1.6472          1.6454          1.6437
          1.6420          1.6402          1.6384          1.6366          1.6348          1.6331          1.6313
          1.6295          1.6278          1.6260          1.6243          1.6225          1.6209          1.6192
          1.6175          1.6158          1.6140          1.6121          1.6373          1.6438          1.6510
          1.6591          1.6670          1.6748          1.6824          1.6898          1.6968          1.7033
          1.7087          1.7140          1.7191          1.7240          1.7287          1.7335          1.7379
          1.7389          1.7402          1.7415          1.7430          1.7449          1.7466          1.7479
          1.7490          1.7503          1.7517          1.7535          1.7556          1.7581          1.7607
          1.7632          1.7657          1.7686          1.7720          1.7753          1.7785          1.7819
          1.7858          1.7894          1.7931          1.7972          1.8017          1.8058          1.8106
          1.8180          1.8285          1.8342          1.8360          1.8333          1.8284          1.8242
          1.8206          1.8174          1.8147          1.8122          1.8098          1.8075          1.8052
          1.8030          1.8010          1.7990          1.7972          1.7956          1.7940          1.7925
          1.7911          1.7896          1.7882          1.7868          1.7855          1.7843          1.7831
          1.7820          1.7808          1.7796          1.7784          1.7777          1.7774          1.7769
          1.7765          1.7761          1.7758          1.7754          1.7750          1.7745          1.7740
          1.7733          1.7726          1.7720          1.7715          1.7708          1.7701          1.7692
          1.7682          1.7673          1.7663          1.7655          1.7649          1.7651          1.7653
          1.7655          1.7656          1.7658          1.7659          1.7659          1.7660          1.7660
          1.7660          1.7660          1.7660          1.7660          1.7660          1.7661          1.7661
          1.7662          1.7660          1.7640          1.7621          1.7604          1.7586          1.7570
          1.7556          1.7542          1.7536          1.7533          1.7530          1.7527          1.7525
          1.7522          1.7520          1.7518          1.7516          1.7514          1.7512          1.7511
          1.7509          1.7507          1.7471          1.7435          1.7401          1.7369          1.7337
          1.7308          1.7279          1.7252          1.7226          1.7200          1.7175          1.7149
          1.7124          1.7100          1.7077          1.7054          1.7031          1.7008          1.6984
          1.6961          1.6937          1.6915          1.6892          1.6869          1.6847          1.6825
          1.6803          1.6782          1.6760          1.6739          1.6718          1.6698          1.6677
          1.6657          1.6638          1.6619          1.6601          1.6582          1.6564          1.6546
          1.6528          1.6511          1.6493          1.6476          1.6459          1.6441          1.6422
          1.6404          1.6386          1.6368          1.6351          1.6333          1.6315          1.6298
          1.6280          1.6264          1.6248          1.6231          1.6214          1.6198          1.6180
          1.6163          1.6144          1.6248          1.6322          1.6396          1.6472          1.6546
          1.6620          1.6696          1.6771          1.6840          1.6908          1.6975          1.7032
          1.7085          1.7135          1.7184          1.7237          1.7291          1.7336          1.7378
          1.7417          1.7455          1.7493          1.7527          1.7562          1.7572          1.7586
          1.7603          1.7623          1.7646          1.7671          1.7698          1.7725          1.7752
          1.7780          1.7811          1.7845          1.7878          1.7913          1.7950          1.7987
          1.8025          1.8064          1.8108          1.8149          1.8195          1.8239          1.8278
          1.8313          1.8346          1.8318          1.8270          1.8227          1.8189          1.8154
          1.8122          1.8092          1.8067          1.8043          1.8020          1.7999          1.7978
          1.7959          1.7941          1.7924          1.7908          1.7893          1.7878          1.7864
          1.7850          1.7837          1.7824          1.7812          1.7800          1.7788          1.7776
          1.7764          1.7752          1.7739          1.7728          1.7724          1.7720          1.7715
          1.7712          1.7708          1.7704          1.7701          1.7696          1.7689          1.7683
          1.7677          1.7672          1.7667          1.7661          1.7653          1.7643          1.7634
          1.7625          1.7620          1.7622          1.7624          1.7626          1.7627          1.7629
          1.7630          1.7631          1.7632          1.7632          1.7633          1.7633          1.7633
          1.7634          1.7634          1.7634          1.7635          1.7635          1.7636          1.7636
          1.7636          1.7618          1.7600          1.7583          1.7566          1.7550          1.7535
          1.7521          1.7518          1.7515          1.7512          1.7509          1.7507          1.7504
          1.7502          1.7500          1.7498          1.7496          1.7494          1.7493          1.7491
          1.7490          1.7477          1.7444          1.7412          1.7380          1.7350          1.7320
          1.7292          1.7264          1.7238          1.7212          1.7186          1.7160          1.7136
          1.7111          1.7088          1.7064          1.7041          1.7018          1.6994          1.6970
          1.6946          1.6923          1.6900          1.6877          1.6854          1.6832          1.6810
          1.6788          1.6766          1.6746          1.6726          1.6706          1.6686          1.6667
          1.6647          1.6628          1.6609          1.6591          1.6573          1.6554          1.6537
          1.6519          1.6501          1.6483          1.6464          1.6445          1.6427          1.6409
          1.6391          1.6373          1.6355          1.6337          1.6320          1.6304          1.6288
          1.6271          1.6254          1.6238          1.6221          1.6204          1.6186          1.6168
          1.6186          1.6271          1.6352          1.6432          1.6506          1.6578          1.6649
          1.6716          1.6776          1.6843          1.6909          1.6974          1.7027          1.7080
          1.7134          1.7189          1.7243          1.7288          1.7331          1.7374          1.7417
          1.7456          1.7493          1.7530          1.7567          1.7606          1.7638          1.7669
          1.7699          1.7729          1.7761          1.7790          1.7820          1.7850          1.7882
          1.7913          1.7944          1.7975          1.8008          1.8040          1.8073          1.8106
          1.8138          1.8168          1.8198          1.8244          1.8295          1.8334          1.8347
          1.8288          1.8232          1.8189          1.8150          1.8115          1.8081          1.8049
          1.8022          1.7997          1.7974          1.7953          1.7932          1.7913          1.7894
          1.7877          1.7860          1.7845          1.7830          1.7815          1.7801          1.7788
          1.7775          1.7762          1.7750          1.7738          1.7726          1.7715          1.7703
          1.7691          1.7684          1.7679          1.7675          1.7670          1.7666          1.7662
          1.7658          1.7655          1.7648          1.7642          1.7636          1.7630          1.7625
          1.7620          1.7612          1.7602          1.7592          1.7588          1.7590          1.7591
          1.7593          1.7595          1.7597          1.7599          1.7600          1.7602          1.7603
          1.7604          1.7605          1.7605          1.7606          1.7607          1.7607          1.7607
          1.7608          1.7608          1.7609          1.7609          1.7610          1.7610          1.7598
          1.7581          1.7564          1.7546          1.7529          1.7512          1.7502          1.7499
          1.7496          1.7493          1.7490          1.7488          1.7485          1.7483          1.7481
          1.7478          1.7476          1.7475          1.7473          1.7471          1.7470          1.7468
          1.7466          1.7442          1.7412          1.7382          1.7353          1.7324          1.7297
          1.7270          1.7244          1.7218          1.7192          1.7167          1.7143          1.7119
          1.7095          1.7073          1.7049          1.7024          1.7000          1.6976          1.6952
          1.6929          1.6906          1.6884          1.6862          1.6840          1.6819          1.6797
          1.6776          1.6755          1.6735          1.6715          1.6695          1.6675          1.6656
          1.6637          1.6618          1.6599          1.6580          1.6562          1.6544          1.6526
          1.6506          1.6487          1.6468          1.6450          1.6431          1.6413          1.6395
          1.6378          1.6361          1.6344          1.6328          1.6311          1.6295          1.6278
          1.6262          1.6245          1.6228          1.6209          1.6192          1.6138          1.6230
          1.6317          1.6398          1.6472          1.6544          1.6617          1.6660          1.6722
          1.6788          1.6853          1.6918          1.6978          1.7037          1.7093          1.7147
          1.7199          1.7244          1.7291          1.7336          1.7381          1.7420          1.7457
          1.7496          1.7537          1.7576          1.7609          1.7641          1.7672          1.7706
          1.7738          1.7768          1.7798          1.7830          1.7864          1.7895          1.7926
          1.7959          1.7993          1.8026          1.8059          1.8094          1.8127          1.8158
          1.8195          1.8246          1.8295          1.8338          1.8336          1.8281          1.8221
          1.8161          1.8113          1.8077          1.8042          1.8009          1.7979          1.7954
          1.7931          1.7909          1.7888          1.7868          1.7849          1.7832          1.7815
          1.7799          1.7784          1.7769          1.7755          1.7742          1.7728          1.7716
          1.7703          1.7691          1.7685          1.7679          1.7672          1.7666          1.7659
          1.7648          1.7634          1.7629          1.7624          1.7619          1.7615          1.7609
          1.7603          1.7597          1.7591          1.7585          1.7581          1.7574          1.7564
          1.7558          1.7560          1.7561          1.7563          1.7565          1.7567          1.7569
          1.7570          1.7572          1.7574          1.7575          1.7576          1.7578          1.7579
          1.7580          1.7580          1.7581          1.7582          1.7582          1.7583          1.7583
          1.7584          1.7584          1.7585          1.7585          1.7578          1.7562          1.7546
          1.7528          1.7510          1.7492          1.7483          1.7480          1.7477          1.7474
          1.7472          1.7469          1.7467          1.7464          1.7462          1.7460          1.7458
          1.7456          1.7454          1.7452          1.7451          1.7449          1.7447          1.7444
          1.7441          1.7412          1.7384          1.7357          1.7330          1.7304          1.7278
          1.7253          1.7228          1.7205          1.7182          1.7159          1.7133          1.7109
          1.7085          1.7060          1.7037          1.7013          1.6990          1.6967          1.6944
          1.6921          1.6899          1.6876          1.6854          1.6833          1.6811          1.6790
          1.6769          1.6748          1.6727          1.6707          1.6687          1.6667          1.6648
          1.6629          1.6610          1.6591          1.6572          1.6553          1.6533          1.6513
          1.6494          1.6475          1.6456          1.6438          1.6421          1.6404          1.6387
          1.6370          1.6353          1.6337          1.6320          1.6303          1.6286          1.6268
          1.6251          1.6234          1.6216          1.6117          1.6212          1.6300          1.6377
          1.6452          1.6522          1.6566          1.6614          1.6681          1.6747          1.6812
          1.6870          1.6930          1.6989          1.7048          1.7106          1.7162          1.7216
          1.7264          1.7310          1.7354          1.7393          1.7433          1.7473          1.7513
          1.7551          1.7584          1.7617          1.7652          1.7686          1.7719          1.7750
          1.7781          1.7815          1.7849          1.7880          1.7911          1.7946          1.7981
          1.8014          1.8047          1.8083          1.8118          1.8150          1.8199          1.8249
          1.8296          1.8337          1.8308          1.8256          1.8201          1.8143          1.8085
          1.8033          1.7998          1.7964          1.7932          1.7907          1.7884          1.7861
          1.7840          1.7820          1.7802          1.7784          1.7767          1.7751          1.7736
          1.7722          1.7708          1.7694          1.7687          1.7680          1.7674          1.7667
          1.7656          1.7642          1.7628          1.7614          1.7607          1.7601          1.7595
          1.7590          1.7585          1.7580          1.7576          1.7572          1.7568          1.7555
          1.7546          1.7541          1.7536          1.7530          1.7531          1.7532          1.7533
          1.7535          1.7537          1.7539          1.7541          1.7542          1.7544          1.7546
          1.7548          1.7549          1.7551          1.7552          1.7553          1.7555          1.7555
          1.7556          1.7557          1.7558          1.7558          1.7559          1.7559          1.7560
          1.7560          1.7560          1.7556          1.7540          1.7524          1.7506          1.7487
          1.7468          1.7464          1.7461          1.7458          1.7455          1.7453          1.7450
          1.7448          1.7446          1.7444          1.7441          1.7439          1.7437          1.7435
          1.7433          1.7431          1.7429          1.7427          1.7425          1.7422          1.7419
          1.7410          1.7384          1.7360          1.7336          1.7313          1.7289          1.7265
          1.7241          1.7217          1.7194          1.7170          1.7147          1.7125          1.7101
          1.7077          1.7053          1.7029          1.7006          1.6983          1.6960          1.6937
          1.6915          1.6892          1.6870          1.6848          1.6826          1.6805          1.6783
          1.6762          1.6741          1.6721          1.6701          1.6681          1.6661          1.6641
          1.6622          1.6602          1.6581          1.6561          1.6541          1.6522          1.6502
          1.6484          1.6467          1.6449          1.6432          1.6414          1.6397          1.6380
          1.6362          1.6344          1.6326          1.6310          1.6293          1.6276          1.6259
          1.6241          1.6119          1.6210          1.6290          1.6370          1.6430          1.6474
          1.6518          1.6577          1.6644          1.6710          1.6769          1.6828          1.6887
          1.6946          1.7005          1.7059          1.7113          1.7167          1.7219          1.7271
          1.7320          1.7368          1.7416          1.7455          1.7494          1.7531          1.7565
          1.7601          1.7636          1.7671          1.7703          1.7735          1.7768          1.7802
          1.7836          1.7867          1.7900          1.7935          1.7970          1.8003          1.8039
          1.8075          1.8110          1.8149          1.8202          1.8252          1.8290          1.8306
          1.8261          1.8213          1.8162          1.8110          1.8055          1.7998          1.7948
          1.7914          1.7882          1.7857          1.7834          1.7811          1.7790          1.7771
          1.7752          1.7735          1.7719          1.7703          1.7692          1.7685          1.7677
          1.7667          1.7651          1.7635          1.7621          1.7607          1.7593          1.7581
          1.7580          1.7574          1.7568          1.7562          1.7556          1.7551          1.7546
          1.7542          1.7537          1.7540          1.7529          1.7519          1.7508          1.7504
          1.7503          1.7503          1.7504          1.7506          1.7507          1.7509          1.7511
          1.7513          1.7515          1.7517          1.7519          1.7521          1.7523          1.7524
          1.7526          1.7527          1.7529          1.7530          1.7531          1.7532          1.7533
          1.7533          1.7534          1.7535          1.7535          1.7535          1.7536          1.7536
          1.7530          1.7516          1.7500          1.7482          1.7463          1.7448          1.7445
          1.7442          1.7439          1.7436          1.7433          1.7431          1.7429          1.7427
          1.7424          1.7422          1.7420          1.7418          1.7416          1.7414          1.7412
          1.7410          1.7407          1.7405          1.7402          1.7399          1.7396          1.7394
          1.7385          1.7363          1.7341          1.7318          1.7295          1.7272          1.7249
          1.7226          1.7203          1.7180          1.7158          1.7135          1.7112          1.7089
          1.7067          1.7045          1.7023          1.6999          1.6976          1.6954          1.6931
          1.6908          1.6886          1.6864          1.6842          1.6820          1.6798          1.6777
          1.6756          1.6735          1.6714          1.6694          1.6674          1.6654          1.6632
          1.6611          1.6591          1.6571          1.6552          1.6533          1.6514          1.6496
          1.6478          1.6460          1.6441          1.6423          1.6404          1.6386          1.6370
          1.6353          1.6336          1.6320          1.6303          1.6285          1.6267          1.6146
          1.6216          1.6293          1.6338          1.6382          1.6426          1.6473          1.6539
          1.6606          1.6665          1.6722          1.6782          1.6842          1.6901          1.6954
          1.7008          1.7062          1.7116          1.7168          1.7216          1.7265          1.7313
          1.7360          1.7406          1.7450          1.7492          1.7535          1.7577          1.7622
          1.7657          1.7690          1.7723          1.7756          1.7790          1.7824          1.7856
          1.7890          1.7925          1.7960          1.7994          1.8030          1.8067          1.8102
          1.8150          1.8195          1.8229          1.8257          1.8243          1.8200          1.8154
          1.8107          1.8059          1.8011          1.7960          1.7904          1.7862          1.7830
          1.7805          1.7782          1.7760          1.7740          1.7720          1.7702          1.7692
          1.7684          1.7671          1.7654          1.7638          1.7621          1.7604          1.7588
          1.7572          1.7557          1.7558          1.7553          1.7547          1.7541          1.7535
          1.7529          1.7523          1.7518          1.7513          1.7514          1.7518          1.7508
          1.7497          1.7487          1.7481          1.7481          1.7481          1.7480          1.7479
          1.7479          1.7481          1.7482          1.7484          1.7486          1.7488          1.7490
          1.7493          1.7495          1.7497          1.7498          1.7500          1.7502          1.7503
          1.7504          1.7506          1.7507          1.7508          1.7508          1.7509          1.7510
          1.7511          1.7511          1.7511          1.7512          1.7512          1.7504          1.7490
          1.7475          1.7456          1.7436          1.7429          1.7426          1.7422          1.7419
          1.7417          1.7414          1.7412          1.7409          1.7407          1.7405          1.7403
          1.7401          1.7399          1.7397          1.7394          1.7392          1.7390          1.7387
          1.7385          1.7382          1.7381          1.7379          1.7377          1.7375          1.7373
          1.7370          1.7349          1.7328          1.7306          1.7284          1.7262          1.7239
          1.7216          1.7193          1.7169          1.7145          1.7122          1.7100          1.7077
          1.7055          1.7033          1.7011          1.6989          1.6968          1.6946          1.6925
          1.6902          1.6880          1.6857          1.6835          1.6813          1.6792          1.6771
          1.6750          1.6729          1.6708          1.6686          1.6664          1.6644          1.6623
          1.6604          1.6584          1.6565          1.6544          1.6525          1.6505          1.6485
          1.6466          1.6449          1.6432          1.6415          1.6398          1.6381          1.6364
          1.6347          1.6330          1.6312          1.6294          1.6188          1.6199          1.6237
          1.6279          1.6322          1.6365          1.6414          1.6480          1.6543          1.6600
          1.6657          1.6717          1.6776          1.6831          1.6884          1.6938          1.6992
          1.7046          1.7095          1.7143          1.7192          1.7240          1.7287          1.7332
          1.7373          1.7416          1.7459          1.7501          1.7543          1.7582          1.7621
          1.7659          1.7697          1.7735          1.7771          1.7808          1.7845          1.7883
          1.7920          1.7956          1.7992          1.8029          1.8067          1.8111          1.8145
          1.8176          1.8202          1.8178          1.8135          1.8091          1.8046          1.8002
          1.7959          1.7916          1.7872          1.7820          1.7783          1.7759          1.7736
          1.7714          1.7698          1.7686          1.7667          1.7648          1.7631          1.7615
          1.7598          1.7581          1.7564          1.7547          1.7531          1.7533          1.7528
          1.7522          1.7517          1.7511          1.7505          1.7499          1.7493          1.7489
          1.7492          1.7496          1.7492          1.7482          1.7471          1.7462          1.7461
          1.7461          1.7461          1.7460          1.7459          1.7458          1.7458          1.7458
          1.7459          1.7461          1.7463          1.7465          1.7467          1.7469          1.7471
          1.7473          1.7475          1.7477          1.7478          1.7480          1.7481          1.7482
          1.7483          1.7484          1.7485          1.7486          1.7486          1.7487          1.7488
          1.7488          1.7488          1.7488          1.7483          1.7469          1.7453          1.7435
          1.7415          1.7411          1.7408          1.7405          1.7402          1.7399          1.7396
          1.7394          1.7391          1.7389          1.7387          1.7385          1.7382          1.7380
          1.7378          1.7376          1.7373          1.7371          1.7368          1.7367          1.7366
          1.7365          1.7363          1.7361          1.7360          1.7357          1.7355          1.7352
          1.7350          1.7340          1.7320          1.7301          1.7280          1.7259          1.7236
          1.7213          1.7189          1.7165          1.7142          1.7118          1.7095          1.7072
          1.7049          1.7026          1.7004          1.6981          1.6959          1.6937          1.6915
          1.6894          1.6872          1.6851          1.6830          1.6809          1.6788          1.6766
          1.6744          1.6722          1.6701          1.6679          1.6657          1.6636          1.6615
          1.6594          1.6573          1.6552          1.6533          1.6515          1.6497          1.6480
          1.6462          1.6445          1.6427          1.6410          1.6393          1.6376          1.6358
          1.6340          1.6321          1.6029          1.6076          1.6132          1.6192          1.6234
          1.6277          1.6319          1.6379          1.6441          1.6498          1.6555          1.6613
          1.6673          1.6727          1.6780          1.6833          1.6887          1.6941          1.6990
          1.7037          1.7086          1.7134          1.7181          1.7226          1.7267          1.7309
          1.7352          1.7395          1.7437          1.7474          1.7512          1.7551          1.7590
          1.7628          1.7663          1.7700          1.7738          1.7776          1.7814          1.7848
          1.7886          1.7924          1.7961          1.8002          1.8050          1.8090          1.8118
          1.8122          1.8081          1.8038          1.7995          1.7954          1.7913          1.7873
          1.7834          1.7797          1.7760          1.7724          1.7704          1.7682          1.7660
          1.7640          1.7621          1.7603          1.7586          1.7570          1.7553          1.7537
          1.7520          1.7502          1.7504          1.7501          1.7496          1.7490          1.7485
          1.7479          1.7474          1.7468          1.7467          1.7470          1.7473          1.7475
          1.7466          1.7456          1.7446          1.7443          1.7442          1.7442          1.7442
          1.7442          1.7442          1.7442          1.7441          1.7441          1.7441          1.7442
          1.7442          1.7444          1.7446          1.7448          1.7450          1.7452          1.7454
          1.7455          1.7457          1.7458          1.7459          1.7460          1.7461          1.7462
          1.7463          1.7464          1.7464          1.7465          1.7465          1.7466          1.7466
          1.7466          1.7466          1.7458          1.7443          1.7425          1.7406          1.7397
          1.7394          1.7390          1.7387          1.7384          1.7382          1.7379          1.7376
          1.7374          1.7372          1.7369          1.7367          1.7365          1.7362          1.7360
          1.7357          1.7355          1.7353          1.7352          1.7351          1.7350          1.7348
          1.7347          1.7345          1.7343          1.7341          1.7338          1.7336          1.7333
          1.7330          1.7327          1.7324          1.7303          1.7282          1.7260          1.7238
          1.7215          1.7192          1.7168          1.7144          1.7120          1.7097          1.7073
          1.7050          1.7027          1.7004          1.6981          1.6959          1.6936          1.6914
          1.6892          1.6870          1.6849          1.6827          1.6806          1.6783          1.6760
          1.6737          1.6714          1.6692          1.6670          1.6648          1.6626          1.6607
          1.6587          1.6568          1.6550          1.6531          1.6513          1.6495          1.6477
          1.6459          1.6441          1.6423          1.6405          1.6387          1.6369          1.6349
          1.5874          1.5940          1.6001          1.6063          1.6125          1.6184          1.6226
          1.6273          1.6335          1.6391          1.6448          1.6504          1.6563          1.6617
          1.6670          1.6723          1.6776          1.6829          1.6878          1.6926          1.6973
          1.7021          1.7068          1.7112          1.7154          1.7195          1.7238          1.7280
          1.7322          1.7358          1.7394          1.7433          1.7473          1.7512          1.7546
          1.7581          1.7620          1.7659          1.7696          1.7729          1.7767          1.7806
          1.7843          1.7872          1.7922          1.7967          1.8006          1.8038          1.8017
          1.7978          1.7938          1.7899          1.7861          1.7823          1.7787          1.7751
          1.7717          1.7685          1.7657          1.7634          1.7614          1.7594          1.7575
          1.7558          1.7541          1.7525          1.7509          1.7493          1.7477          1.7473
          1.7475          1.7470          1.7464          1.7459          1.7454          1.7449          1.7444
          1.7444          1.7447          1.7450          1.7454          1.7452          1.7442          1.7433
          1.7426          1.7425          1.7424          1.7424          1.7424          1.7425          1.7426
          1.7426          1.7425          1.7425          1.7425          1.7426          1.7426          1.7426
          1.7427          1.7427          1.7429          1.7431          1.7432          1.7434          1.7435
          1.7436          1.7437          1.7438          1.7439          1.7440          1.7441          1.7441
          1.7442          1.7442          1.7443          1.7443          1.7444          1.7444          1.7444
          1.7444          1.7433          1.7417          1.7398          1.7383          1.7380          1.7376
          1.7373          1.7370          1.7367          1.7364          1.7362          1.7359          1.7357
          1.7354          1.7351          1.7349          1.7346          1.7344          1.7341          1.7340
          1.7339          1.7338          1.7336          1.7335          1.7333          1.7332          1.7330
          1.7328          1.7326          1.7324          1.7321          1.7319          1.7316          1.7313
          1.7310          1.7308          1.7305          1.7302          1.7284          1.7263          1.7240
          1.7217          1.7194          1.7170          1.7147          1.7123          1.7099          1.7075
          1.7051          1.7027          1.7004          1.6981          1.6958          1.6935          1.6913
          1.6891          1.6869          1.6845          1.6822          1.6798          1.6774          1.6751
          1.6728          1.6707          1.6686          1.6665          1.6645          1.6625          1.6605
          1.6585          1.6566          1.6547          1.6528          1.6510          1.6491          1.6473
          1.6454          1.6434          1.6416          1.6398          1.6379          1.5754          1.5822
          1.5882          1.5943          1.6003          1.6066          1.6128          1.6183          1.6237
          1.6293          1.6349          1.6405          1.6462          1.6515          1.6568          1.6620
          1.6672          1.6724          1.6773          1.6820          1.6867          1.6915          1.6962
          1.7004          1.7045          1.7086          1.7128          1.7170          1.7209          1.7246
          1.7282          1.7320          1.7359          1.7398          1.7431          1.7464          1.7503
          1.7542          1.7578          1.7611          1.7647          1.7686          1.7722          1.7751
          1.7791          1.7838          1.7881          1.7918          1.7931          1.7901          1.7870
          1.7837          1.7802          1.7767          1.7732          1.7699          1.7667          1.7636
          1.7607          1.7582          1.7562          1.7543          1.7525          1.7508          1.7492
          1.7477          1.7462          1.7447          1.7442          1.7445          1.7443          1.7438
          1.7433          1.7429          1.7424          1.7419          1.7422          1.7426          1.7429
          1.7433          1.7436          1.7427          1.7417          1.7408          1.7408          1.7407
          1.7407          1.7407          1.7407          1.7408          1.7408          1.7409          1.7409
          1.7409          1.7409          1.7409          1.7409          1.7410          1.7410          1.7410
          1.7410          1.7410          1.7411          1.7412          1.7413          1.7414          1.7415
          1.7416          1.7417          1.7418          1.7418          1.7419          1.7419          1.7420
          1.7420          1.7421          1.7421          1.7421          1.7422          1.7422          1.7421
          1.7404          1.7387          1.7368          1.7365          1.7361          1.7358          1.7355
          1.7352          1.7349          1.7346          1.7343          1.7341          1.7338          1.7335
          1.7332          1.7330          1.7327          1.7326          1.7325          1.7324          1.7322
          1.7321          1.7319          1.7318          1.7316          1.7314          1.7312          1.7310
          1.7308          1.7306          1.7303          1.7301          1.7298          1.7295          1.7293
          1.7290          1.7287          1.7285          1.7282          1.7279          1.7263          1.7241
          1.7218          1.7195          1.7171          1.7147          1.7123          1.7099          1.7075
          1.7051          1.7027          1.7003          1.6979          1.6956          1.6933          1.6910
          1.6885          1.6861          1.6837          1.6814          1.6792          1.6769          1.6747
          1.6726          1.6704          1.6683          1.6662          1.6642          1.6622          1.6601
          1.6581          1.6561          1.6541          1.6521          1.6503          1.6484          1.6466
          1.6447          1.6428          1.6409          1.5655          1.5723          1.5789          1.5845
          1.5884          1.5949          1.6013          1.6076          1.6138          1.6198          1.6258
          1.6318          1.6372          1.6425          1.6477          1.6528          1.6580          1.6629
          1.6677          1.6725          1.6771          1.6818          1.6862          1.6904          1.6945
          1.6986          1.7028          1.7069          1.7105          1.7141          1.7177          1.7215
          1.7254          1.7288          1.7322          1.7355          1.7392          1.7431          1.7464
          1.7497          1.7532          1.7570          1.7604          1.7634          1.7667          1.7714
          1.7759          1.7798          1.7820          1.7800          1.7777          1.7754          1.7729
          1.7701          1.7671          1.7640          1.7610          1.7581          1.7553          1.7526
          1.7506          1.7488          1.7472          1.7456          1.7440          1.7426          1.7412
          1.7411          1.7415          1.7416          1.7411          1.7407          1.7402          1.7398
          1.7399          1.7402          1.7406          1.7409          1.7413          1.7417          1.7409
          1.7399          1.7391          1.7390          1.7390          1.7389          1.7389          1.7389
          1.7390          1.7390          1.7391          1.7392          1.7393          1.7393          1.7392
          1.7392          1.7392          1.7392          1.7392          1.7392          1.7393          1.7392
          1.7392          1.7392          1.7392          1.7392          1.7393          1.7394          1.7394
          1.7395          1.7395          1.7396          1.7396          1.7397          1.7397          1.7397
          1.7398          1.7398          1.7398          1.7399          1.7399          1.7389          1.7372
          1.7354          1.7349          1.7345          1.7342          1.7339          1.7336          1.7333
          1.7330          1.7327          1.7324          1.7321          1.7318          1.7315          1.7313
          1.7312          1.7311          1.7309          1.7308          1.7307          1.7305          1.7303
          1.7302          1.7300          1.7298          1.7296          1.7294          1.7292          1.7289
          1.7287          1.7284          1.7282          1.7279          1.7277          1.7274          1.7272
          1.7269          1.7266          1.7264          1.7261          1.7259          1.7256          1.7240
          1.7217          1.7194          1.7171          1.7147          1.7122          1.7097          1.7072
          1.7047          1.7023          1.6999          1.6975          1.6951          1.6927          1.6903
          1.6880          1.6856          1.6833          1.6810          1.6787          1.6764          1.6741
          1.6719          1.6697          1.6676          1.6654          1.6633          1.6612          1.6593
          1.6574          1.6555          1.6536          1.6517          1.6498          1.6479          1.6459
          1.6440          1.5570          1.5639          1.5700          1.5737          1.5776          1.5842
          1.5908          1.5971          1.6033          1.6093          1.6153          1.6215          1.6273
          1.6329          1.6384          1.6438          1.6492          1.6543          1.6593          1.6640
          1.6686          1.6731          1.6773          1.6815          1.6856          1.6896          1.6937
          1.6974          1.7011          1.7046          1.7082          1.7120          1.7155          1.7188
          1.7221          1.7254          1.7291          1.7325          1.7358          1.7391          1.7425
          1.7462          1.7493          1.7523          1.7554          1.7600          1.7644          1.7673
          1.7695          1.7687          1.7669          1.7652          1.7634          1.7616          1.7596
          1.7574          1.7547          1.7520          1.7494          1.7469          1.7447          1.7431
          1.7415          1.7401          1.7387          1.7375          1.7380          1.7386          1.7386
          1.7383          1.7379          1.7375          1.7376          1.7380          1.7384          1.7387
          1.7391          1.7395          1.7397          1.7388          1.7379          1.7374          1.7373
          1.7373          1.7372          1.7372          1.7372          1.7372          1.7372          1.7373
          1.7374          1.7375          1.7376          1.7375          1.7375          1.7375          1.7375
          1.7375          1.7374          1.7374          1.7374          1.7374          1.7374          1.7373
          1.7373          1.7372          1.7372          1.7371          1.7372          1.7372          1.7372
          1.7373          1.7373          1.7373          1.7374          1.7374          1.7374          1.7375
          1.7375          1.7376          1.7376          1.7370          1.7354          1.7336          1.7332
          1.7328          1.7325          1.7322          1.7319          1.7315          1.7312          1.7309
          1.7306          1.7303          1.7301          1.7299          1.7298          1.7296          1.7295
          1.7294          1.7292          1.7290          1.7289          1.7287          1.7285          1.7283
          1.7281          1.7279          1.7277          1.7275          1.7273          1.7270          1.7268
          1.7265          1.7263          1.7260          1.7258          1.7255          1.7253          1.7250
          1.7248          1.7245          1.7243          1.7240          1.7238          1.7235          1.7232
          1.7214          1.7191          1.7167          1.7142          1.7117          1.7091          1.7066
          1.7041          1.7016          1.6991          1.6966          1.6942          1.6918          1.6894
          1.6870          1.6846          1.6823          1.6799          1.6776          1.6754          1.6731
          1.6710          1.6689          1.6668          1.6648          1.6628          1.6608          1.6589
          1.6569          1.6550          1.6531          1.6511          1.6491          1.6471          1.5496
          1.5558          1.5602          1.5629          1.5681          1.5748          1.5814          1.5877
          1.5938          1.5999          1.6062          1.6125          1.6181          1.6236          1.6291
          1.6345          1.6397          1.6448          1.6498          1.6547          1.6595          1.6640
          1.6685          1.6728          1.6770          1.6812          1.6851          1.6889          1.6926
          1.6962          1.6997          1.7031          1.7064          1.7097          1.7129          1.7162
          1.7196          1.7228          1.7261          1.7293          1.7328          1.7359          1.7390
          1.7421          1.7452          1.7496          1.7524          1.7550          1.7573          1.7572
          1.7563          1.7553          1.7542          1.7521          1.7501          1.7487          1.7472
          1.7454          1.7431          1.7408          1.7385          1.7371          1.7357          1.7344
          1.7344          1.7350          1.7357          1.7356          1.7352          1.7349          1.7353
          1.7357          1.7362          1.7366          1.7370          1.7374          1.7378          1.7374
          1.7365          1.7357          1.7357          1.7356          1.7355          1.7355          1.7354
          1.7354          1.7354          1.7354          1.7355          1.7355          1.7356          1.7357
          1.7358          1.7358          1.7357          1.7357          1.7356          1.7356          1.7356
          1.7356          1.7355          1.7355          1.7355          1.7354          1.7353          1.7353
          1.7352          1.7351          1.7350          1.7349          1.7349          1.7350          1.7350
          1.7350          1.7350          1.7351          1.7351          1.7351          1.7352          1.7352
          1.7353          1.7348          1.7332          1.7317          1.7314          1.7311          1.7307
          1.7304          1.7301          1.7297          1.7294          1.7291          1.7288          1.7287
          1.7285          1.7284          1.7282          1.7281          1.7279          1.7277          1.7276
          1.7274          1.7272          1.7270          1.7269          1.7267          1.7265          1.7263
          1.7260          1.7258          1.7256          1.7253          1.7251          1.7249          1.7246
          1.7244          1.7241          1.7239          1.7236          1.7234          1.7231          1.7229
          1.7226          1.7224          1.7221          1.7219          1.7216          1.7214          1.7211
          1.7208          1.7183          1.7158          1.7133          1.7107          1.7082          1.7056
          1.7030          1.7005          1.6980          1.6955          1.6931          1.6906          1.6882
          1.6859          1.6836          1.6813          1.6791          1.6769          1.6747          1.6726
          1.6705          1.6684          1.6664          1.6643          1.6623          1.6603          1.6584
          1.6564          1.6544          1.6524          1.6503          1.5419          1.5466          1.5497
          1.5527          1.5595          1.5662          1.5727          1.5790          1.5854          1.5918
          1.5980          1.6039          1.6095          1.6150          1.6205          1.6258          1.6309
          1.6359          1.6409          1.6458          1.6505          1.6550          1.6594          1.6637
          1.6680          1.6720          1.6759          1.6797          1.6834          1.6871          1.6907
          1.6941          1.6974          1.7007          1.7040          1.7073          1.7106          1.7138
          1.7170          1.7203          1.7235          1.7266          1.7297          1.7328          1.7353
          1.7381          1.7408          1.7434          1.7458          1.7460          1.7453          1.7445
          1.7437          1.7429          1.7422          1.7414          1.7402          1.7372          1.7359
          1.7345          1.7324          1.7311          1.7304          1.7313          1.7321          1.7325
          1.7323          1.7322          1.7328          1.7334          1.7339          1.7344          1.7349
          1.7353          1.7358          1.7357          1.7348          1.7341          1.7340          1.7339
          1.7338          1.7338          1.7337          1.7337          1.7337          1.7337          1.7337
          1.7337          1.7337          1.7338          1.7338          1.7339          1.7340          1.7339
          1.7339          1.7338          1.7338          1.7337          1.7337          1.7337          1.7336
          1.7336          1.7335          1.7334          1.7334          1.7333          1.7332          1.7331
          1.7330          1.7329          1.7328          1.7327          1.7327          1.7327          1.7327
          1.7328          1.7328          1.7328          1.7328          1.7329          1.7329          1.7324
          1.7307          1.7299          1.7296          1.7292          1.7289          1.7286          1.7282
          1.7279          1.7276          1.7274          1.7273          1.7271          1.7269          1.7268
          1.7266          1.7265          1.7263          1.7261          1.7259          1.7258          1.7256
          1.7254          1.7252          1.7250          1.7248          1.7246          1.7244          1.7241
          1.7239          1.7237          1.7234          1.7232          1.7229          1.7227          1.7224
          1.7222          1.7220          1.7217          1.7215          1.7212          1.7210          1.7207
          1.7205          1.7203          1.7200          1.7198          1.7195          1.7192          1.7190
          1.7187          1.7171          1.7146          1.7120          1.7094          1.7068          1.7043
          1.7018          1.6993          1.6969          1.6945          1.6921          1.6898          1.6875
          1.6852          1.6829          1.6807          1.6785          1.6763          1.6741          1.6720
          1.6699          1.6679          1.6658          1.6638          1.6618          1.6598          1.6577
          1.6557          1.6536          1.5333          1.5368          1.5399          1.5453          1.5521
          1.5587          1.5653          1.5719          1.5783          1.5847          1.5908          1.5964
          1.6019          1.6074          1.6127          1.6179          1.6230          1.6281          1.6330
          1.6378          1.6424          1.6469          1.6513          1.6556          1.6599          1.6638
          1.6677          1.6715          1.6752          1.6790          1.6824          1.6857          1.6891
          1.6924          1.6958          1.6991          1.7023          1.7055          1.7087          1.7120
          1.7152          1.7183          1.7215          1.7246          1.7272          1.7277          1.7302
          1.7328          1.7352          1.7352          1.7347          1.7341          1.7335          1.7329
          1.7324          1.7319          1.7315          1.7311          1.7307          1.7294          1.7269
          1.7273          1.7283          1.7291          1.7291          1.7296          1.7303          1.7310
          1.7316          1.7322          1.7327          1.7333          1.7338          1.7336          1.7327
          1.7323          1.7322          1.7322          1.7321          1.7320          1.7320          1.7319
          1.7319          1.7319          1.7319          1.7319          1.7319          1.7319          1.7319
          1.7320          1.7320          1.7321          1.7321          1.7320          1.7320          1.7319
          1.7318          1.7318          1.7317          1.7317          1.7316          1.7316          1.7315
          1.7314          1.7313          1.7312          1.7312          1.7311          1.7310          1.7309
          1.7308          1.7307          1.7305          1.7304          1.7304          1.7304          1.7305
          1.7305          1.7305          1.7306          1.7306          1.7297          1.7284          1.7280
          1.7277          1.7273          1.7270          1.7266          1.7264          1.7262          1.7261
          1.7259          1.7257          1.7255          1.7254          1.7252          1.7250          1.7248
          1.7247          1.7245          1.7243          1.7241          1.7239          1.7237          1.7235
          1.7233          1.7231          1.7229          1.7227          1.7225          1.7222          1.7220
          1.7218          1.7215          1.7213          1.7210          1.7208          1.7206          1.7203
          1.7201          1.7198          1.7196          1.7193          1.7191          1.7189          1.7186
          1.7184          1.7181          1.7180          1.7178          1.7176          1.7174          1.7172
          1.7170          1.7156          1.7132          1.7108          1.7083          1.7058          1.7033
          1.7009          1.6985          1.6961          1.6937          1.6913          1.6890          1.6866
          1.6844          1.6821          1.6799          1.6777          1.6756          1.6734          1.6713
          1.6693          1.6672          1.6652          1.6631          1.6611          1.6590          1.6569
          1.5247          1.5279          1.5326          1.5392          1.5459          1.5527          1.5593
          1.5658          1.5722          1.5785          1.5841          1.5897          1.5952          1.6006
          1.6058          1.6110          1.6161          1.6210          1.6259          1.6306          1.6352
          1.6397          1.6441          1.6485          1.6525          1.6565          1.6603          1.6642
          1.6681          1.6716          1.6750          1.6784          1.6817          1.6852          1.6886
          1.6918          1.6949          1.6981          1.7014          1.7048          1.7079          1.7111
          1.7143          1.7176          1.7196          1.7199          1.7211          1.7235          1.7256
          1.7253          1.7249          1.7245          1.7241          1.7237          1.7234          1.7232
          1.7231          1.7231          1.7232          1.7242          1.7250          1.7254          1.7259
          1.7268          1.7277          1.7284          1.7292          1.7299          1.7305          1.7311
          1.7317          1.7311          1.7305          1.7304          1.7304          1.7303          1.7303
          1.7302          1.7302          1.7301          1.7301          1.7301          1.7300          1.7300
          1.7300          1.7300          1.7300          1.7301          1.7301          1.7302          1.7302
          1.7302          1.7301          1.7300          1.7300          1.7299          1.7298          1.7298
          1.7297          1.7296          1.7296          1.7295          1.7294          1.7293          1.7293
          1.7292          1.7291          1.7290          1.7289          1.7288          1.7287          1.7286
          1.7284          1.7283          1.7282          1.7281          1.7282          1.7282          1.7282
          1.7283          1.7281          1.7267          1.7264          1.7260          1.7257          1.7254
          1.7252          1.7250          1.7248          1.7246          1.7245          1.7243          1.7241
          1.7239          1.7238          1.7236          1.7234          1.7232          1.7230          1.7228
          1.7227          1.7225          1.7223          1.7221          1.7219          1.7217          1.7214
          1.7212          1.7210          1.7208          1.7206          1.7203          1.7201          1.7199
          1.7196          1.7194          1.7192          1.7190          1.7188          1.7186          1.7185
          1.7183          1.7181          1.7179          1.7177          1.7175          1.7173          1.7172
          1.7170          1.7168          1.7166          1.7164          1.7162          1.7159          1.7157
          1.7155          1.7142          1.7118          1.7095          1.7071          1.7047          1.7022
          1.6998          1.6974          1.6950          1.6925          1.6902          1.6879          1.6856
          1.6834          1.6811          1.6790          1.6768          1.6747          1.6726          1.6706
          1.6685          1.6665          1.6644          1.6623          1.6603          1.5183          1.5214
          1.5277          1.5342          1.5409          1.5475          1.5540          1.5604          1.5668
          1.5725          1.5781          1.5836          1.5891          1.5944          1.5996          1.6047
          1.6097          1.6147          1.6195          1.6241          1.6287          1.6333          1.6378
          1.6419          1.6460          1.6499          1.6539          1.6579          1.6616          1.6651
          1.6685          1.6719          1.6754          1.6789          1.6821          1.6853          1.6885
          1.6918          1.6952          1.6983          1.7015          1.7047          1.7081          1.7115
          1.7123          1.7128          1.7133          1.7155          1.7164          1.7161          1.7160
          1.7158          1.7157          1.7157          1.7158          1.7163          1.7178          1.7195
          1.7212          1.7229          1.7234          1.7240          1.7249          1.7258          1.7267
          1.7275          1.7282          1.7289          1.7290          1.7284          1.7284          1.7284
          1.7284          1.7284          1.7284          1.7283          1.7283          1.7283          1.7283
          1.7282          1.7282          1.7282          1.7282          1.7282          1.7282          1.7282
          1.7282          1.7282          1.7283          1.7283          1.7283          1.7282          1.7281
          1.7280          1.7279          1.7279          1.7278          1.7277          1.7276          1.7276
          1.7275          1.7274          1.7273          1.7272          1.7271          1.7270          1.7269
          1.7268          1.7267          1.7266          1.7265          1.7264          1.7263          1.7262
          1.7261          1.7260          1.7259          1.7259          1.7260          1.7260          1.7250
          1.7247          1.7244          1.7241          1.7240          1.7238          1.7236          1.7234
          1.7232          1.7230          1.7229          1.7227          1.7225          1.7223          1.7221
          1.7220          1.7218          1.7216          1.7214          1.7212          1.7210          1.7208
          1.7206          1.7205          1.7203          1.7201          1.7200          1.7198          1.7196
          1.7194          1.7193          1.7191          1.7189          1.7187          1.7185          1.7184
          1.7182          1.7180          1.7178          1.7176          1.7174          1.7173          1.7171
          1.7169          1.7167          1.7165          1.7164          1.7162          1.7160          1.7158
          1.7156          1.7154          1.7151          1.7149          1.7147          1.7145          1.7142
          1.7140          1.7127          1.7104          1.7082          1.7059          1.7035          1.7011
          1.6986          1.6962          1.6937          1.6913          1.6890          1.6867          1.6845
          1.6823          1.6802          1.6781          1.6760          1.6739          1.6719          1.6698
          1.6678          1.6657          1.6636          1.5104          1.5143          1.5205          1.5269
          1.5333          1.5398          1.5462          1.5526          1.5587          1.5644          1.5700
          1.5756          1.5811          1.5863          1.5916          1.5967          1.6018          1.6067
          1.6115          1.6162          1.6209          1.6255          1.6299          1.6341          1.6382
          1.6423          1.6464          1.6504          1.6540          1.6575          1.6610          1.6646
          1.6682          1.6716          1.6748          1.6780          1.6813          1.6846          1.6880
          1.6911          1.6943          1.6976          1.7012          1.7048          1.7054          1.7060
          1.7066          1.7077          1.7081          1.7081          1.7083          1.7085          1.7092
          1.7102          1.7121          1.7140          1.7158          1.7174          1.7194          1.7214
          1.7232          1.7226          1.7235          1.7244          1.7253          1.7261          1.7266
          1.7261          1.7262          1.7262          1.7263          1.7263          1.7263          1.7263
          1.7263          1.7263          1.7263          1.7263          1.7263          1.7263          1.7263
          1.7263          1.7263          1.7263          1.7263          1.7263          1.7264          1.7264
          1.7264          1.7265          1.7264          1.7263          1.7262          1.7261          1.7260
          1.7259          1.7258          1.7258          1.7257          1.7256          1.7255          1.7254
          1.7253          1.7252          1.7251          1.7250          1.7249          1.7248          1.7247
          1.7246          1.7245          1.7244          1.7243          1.7242          1.7241          1.7240
          1.7239          1.7238          1.7237          1.7237          1.7232          1.7230          1.7229
          1.7227          1.7225          1.7223          1.7221          1.7220          1.7218          1.7217
          1.7215          1.7214          1.7212          1.7211          1.7209          1.7208          1.7206
          1.7205          1.7203          1.7202          1.7200          1.7198          1.7197          1.7195
          1.7193          1.7192          1.7190          1.7188          1.7187          1.7185          1.7183
          1.7181          1.7179          1.7178          1.7176          1.7174          1.7172          1.7170
          1.7169          1.7167          1.7165          1.7163          1.7161          1.7160          1.7158
          1.7156          1.7154          1.7152          1.7151          1.7148          1.7146          1.7144
          1.7142          1.7140          1.7137          1.7135          1.7133          1.7130          1.7128
          1.7125          1.7115          1.7094          1.7072          1.7048          1.7024          1.6999
          1.6974          1.6950          1.6926          1.6902          1.6880          1.6858          1.6836
          1.6815          1.6794          1.6773          1.6753          1.6732          1.6712          1.6691
          1.6671          1.4946          1.4996          1.5051          1.5110          1.5174          1.5239
          1.5303          1.5368          1.5432          1.5492          1.5550          1.5606          1.5663
          1.5718          1.5772          1.5825          1.5877          1.5928          1.5978          1.6027
          1.6074          1.6122          1.6168          1.6213          1.6255          1.6296          1.6338
          1.6379          1.6419          1.6455          1.6490          1.6526          1.6562          1.6598
          1.6634          1.6666          1.6698          1.6732          1.6767          1.6802          1.6835
          1.6868          1.6903          1.6940          1.6977          1.6990          1.6998          1.7006
          1.7013          1.7014          1.7019          1.7029          1.7039          1.7059          1.7078
          1.7095          1.7113          1.7134          1.7155          1.7175          1.7195          1.7213
          1.7224          1.7216          1.7225          1.7233          1.7241          1.7240          1.7241
          1.7242          1.7242          1.7243          1.7243          1.7244          1.7244          1.7244
          1.7244          1.7245          1.7245          1.7245          1.7245          1.7245          1.7245
          1.7245          1.7245          1.7246          1.7246          1.7246          1.7247          1.7247
          1.7248          1.7247          1.7246          1.7245          1.7244          1.7243          1.7242
          1.7242          1.7241          1.7240          1.7239          1.7238          1.7237          1.7236
          1.7235          1.7234          1.7233          1.7232          1.7230          1.7229          1.7228
          1.7227          1.7226          1.7225          1.7224          1.7223          1.7223          1.7222
          1.7221          1.7220          1.7221          1.7223          1.7221          1.7220          1.7218
          1.7216          1.7215          1.7213          1.7212          1.7210          1.7209          1.7207
          1.7206          1.7204          1.7203          1.7201          1.7200          1.7198          1.7196
          1.7195          1.7193          1.7192          1.7190          1.7188          1.7186          1.7185
          1.7183          1.7181          1.7179          1.7178          1.7176          1.7174          1.7172
          1.7170          1.7169          1.7167          1.7165          1.7163          1.7161          1.7159
          1.7158          1.7156          1.7154          1.7152          1.7150          1.7148          1.7147
          1.7145          1.7143          1.7140          1.7138          1.7136          1.7134          1.7131
          1.7129          1.7127          1.7125          1.7122          1.7120          1.7117          1.7114
          1.7112          1.7109          1.7087          1.7063          1.7038          1.7013          1.6988
          1.6964          1.6940          1.6917          1.6894          1.6873          1.6851          1.6830
          1.6809          1.6789          1.6768          1.6747          1.6726          1.6706          1.4796
          1.4851          1.4911          1.4970          1.5030          1.5092          1.5157          1.5223
          1.5288          1.5353          1.5413          1.5471          1.5529          1.5587          1.5643
          1.5697          1.5751          1.5803          1.5856          1.5906          1.5955          1.6003
          1.6051          1.6097          1.6142          1.6184          1.6226          1.6268          1.6309
          1.6349          1.6385          1.6420          1.6457          1.6494          1.6531          1.6566
          1.6599          1.6633          1.6668          1.6703          1.6739          1.6774          1.6808
          1.6846          1.6884          1.6923          1.6935          1.6944          1.6953          1.6954
          1.6968          1.6980          1.7000          1.7018          1.7035          1.7057          1.7079
          1.7101          1.7121          1.7141          1.7162          1.7176          1.7188          1.7200
          1.7211          1.7208          1.7217          1.7219          1.7220          1.7221          1.7222
          1.7223          1.7224          1.7224          1.7225          1.7225          1.7225          1.7226
          1.7226          1.7226          1.7226          1.7227          1.7227          1.7227          1.7227
          1.7228          1.7228          1.7228          1.7229          1.7229          1.7230          1.7230
          1.7230          1.7229          1.7228          1.7227          1.7226          1.7225          1.7224
          1.7223          1.7222          1.7221          1.7220          1.7219          1.7218          1.7217
          1.7215          1.7214          1.7213          1.7212          1.7211          1.7210          1.7209
          1.7208          1.7207          1.7206          1.7205          1.7205          1.7204          1.7205
          1.7206          1.7208          1.7209          1.7211          1.7211          1.7210          1.7208
          1.7207          1.7205          1.7204          1.7202          1.7200          1.7199          1.7197
          1.7196          1.7194          1.7193          1.7191          1.7189          1.7188          1.7186
          1.7184          1.7183          1.7181          1.7179          1.7177          1.7176          1.7174
          1.7172          1.7170          1.7168          1.7167          1.7165          1.7163          1.7161
          1.7159          1.7157          1.7155          1.7154          1.7152          1.7150          1.7148
          1.7146          1.7144          1.7143          1.7141          1.7139          1.7137          1.7135
          1.7132          1.7130          1.7128          1.7126          1.7123          1.7121          1.7119
          1.7116          1.7114          1.7111          1.7109          1.7106          1.7104          1.7101
          1.7098          1.7095          1.7076          1.7051          1.7027          1.7002          1.6977
          1.6953          1.6930          1.6908          1.6887          1.6866          1.6845          1.6824
          1.6804          1.6783          1.6762          1.6741          1.4643          1.4703          1.4763
          1.4827          1.4890          1.4952          1.5015          1.5077          1.5144          1.5211
          1.5277          1.5338          1.5398          1.5458          1.5517          1.5573          1.5628
          1.5682          1.5736          1.5788          1.5839          1.5889          1.5937          1.5985
          1.6032          1.6077          1.6119          1.6162          1.6204          1.6245          1.6285
          1.6321          1.6357          1.6395          1.6432          1.6469          1.6504          1.6538
          1.6573          1.6609          1.6646          1.6684          1.6719          1.6756          1.6796
          1.6837          1.6876          1.6886          1.6896          1.6900          1.6918          1.6939
          1.6958          1.6976          1.6999          1.7023          1.7045          1.7066          1.7088
          1.7108          1.7122          1.7136          1.7150          1.7163          1.7173          1.7183
          1.7193          1.7198          1.7200          1.7201          1.7202          1.7203          1.7204
          1.7205          1.7205          1.7206          1.7207          1.7207          1.7207          1.7208
          1.7208          1.7208          1.7209          1.7209          1.7209          1.7209          1.7210
          1.7210          1.7211          1.7211          1.7212          1.7212          1.7213          1.7213
          1.7212          1.7211          1.7210          1.7209          1.7207          1.7206          1.7205
          1.7204          1.7203          1.7202          1.7201          1.7200          1.7198          1.7197
          1.7196          1.7195          1.7194          1.7193          1.7192          1.7191          1.7190
          1.7189          1.7188          1.7188          1.7188          1.7190          1.7191          1.7193
          1.7195          1.7196          1.7198          1.7200          1.7201          1.7200          1.7198
          1.7197          1.7195          1.7194          1.7192          1.7191          1.7189          1.7187
          1.7186          1.7184          1.7182          1.7181          1.7179          1.7177          1.7176
          1.7174          1.7172          1.7170          1.7169          1.7167          1.7165          1.7163
          1.7161          1.7159          1.7158          1.7156          1.7154          1.7152          1.7150
          1.7148          1.7146          1.7144          1.7142          1.7141          1.7139          1.7137
          1.7135          1.7133          1.7131          1.7129          1.7127          1.7125          1.7122
          1.7120          1.7118          1.7115          1.7113          1.7111          1.7108          1.7106
          1.7103          1.7101          1.7098          1.7095          1.7093          1.7090          1.7087
          1.7085          1.7082          1.7064          1.7039          1.7015          1.6991          1.6968
          1.6946          1.6924          1.6902          1.6881          1.6860          1.6839          1.6819
          1.6798          1.6777          1.4488          1.4553          1.4618          1.4683          1.4750
          1.4816          1.4881          1.4945          1.5009          1.5074          1.5143          1.5210
          1.5273          1.5335          1.5396          1.5456          1.5512          1.5567          1.5622
          1.5676          1.5729          1.5780          1.5831          1.5880          1.5929          1.5976
          1.6020          1.6063          1.6105          1.6147          1.6188          1.6228          1.6264
          1.6302          1.6339          1.6377          1.6414          1.6450          1.6485          1.6522
          1.6559          1.6597          1.6636          1.6673          1.6714          1.6756          1.6798
          1.6831          1.6842          1.6850          1.6865          1.6895          1.6918          1.6942
          1.6966          1.6989          1.7012          1.7035          1.7055          1.7069          1.7085
          1.7102          1.7114          1.7125          1.7136          1.7149          1.7165          1.7180
          1.7181          1.7181          1.7182          1.7183          1.7184          1.7185          1.7186
          1.7187          1.7187          1.7188          1.7189          1.7189          1.7189          1.7190
          1.7190          1.7190          1.7191          1.7191          1.7192          1.7192          1.7193
          1.7193          1.7194          1.7194          1.7195          1.7195          1.7195          1.7194
          1.7193          1.7192          1.7191          1.7190          1.7188          1.7187          1.7186
          1.7185          1.7184          1.7183          1.7181          1.7180          1.7179          1.7178
          1.7177          1.7176          1.7175          1.7174          1.7173          1.7172          1.7172
          1.7172          1.7173          1.7175          1.7177          1.7178          1.7180          1.7182
          1.7183          1.7185          1.7187          1.7188          1.7190          1.7190          1.7188
          1.7187          1.7185          1.7184          1.7182          1.7180          1.7179          1.7177
          1.7175          1.7174          1.7172          1.7170          1.7169          1.7167          1.7165
          1.7163          1.7162          1.7160          1.7158          1.7156          1.7154          1.7152
          1.7150          1.7148          1.7147          1.7145          1.7143          1.7141          1.7139
          1.7137          1.7135          1.7133          1.7131          1.7129          1.7128          1.7126
          1.7123          1.7121          1.7119          1.7117          1.7114          1.7112          1.7110
          1.7107          1.7105          1.7103          1.7100          1.7098          1.7095          1.7093
          1.7090          1.7087          1.7085          1.7082          1.7079          1.7077          1.7074
          1.7071          1.7068          1.7052          1.7029          1.7007          1.6985          1.6963
          1.6941          1.6919          1.6897          1.6876          1.6855          1.6834          1.6814
          1.4331          1.4402          1.4472          1.4541          1.4611          1.4681          1.4750
          1.4817          1.4883          1.4949          1.5015          1.5086          1.5153          1.5217
          1.5280          1.5341          1.5400          1.5456          1.5512          1.5566          1.5621
          1.5676          1.5728          1.5779          1.5829          1.5877          1.5924          1.5967
          1.6010          1.6053          1.6094          1.6135          1.6174          1.6211          1.6249
          1.6287          1.6325          1.6363          1.6400          1.6437          1.6475          1.6514
          1.6554          1.6595          1.6635          1.6677          1.6720          1.6762          1.6791
          1.6802          1.6814          1.6844          1.6881          1.6909          1.6932          1.6957
          1.6981          1.7001          1.7017          1.7036          1.7053          1.7065          1.7077
          1.7092          1.7108          1.7126          1.7147          1.7163          1.7164          1.7164
          1.7164          1.7165          1.7165          1.7166          1.7167          1.7168          1.7168
          1.7169          1.7170          1.7170          1.7171          1.7171          1.7171          1.7172
          1.7172          1.7173          1.7173          1.7174          1.7174          1.7175          1.7175
          1.7176          1.7176          1.7177          1.7177          1.7178          1.7177          1.7175
          1.7174          1.7173          1.7172          1.7170          1.7169          1.7168          1.7167
          1.7166          1.7165          1.7163          1.7162          1.7161          1.7160          1.7159
          1.7158          1.7157          1.7156          1.7155          1.7155          1.7157          1.7158
          1.7160          1.7162          1.7163          1.7165          1.7167          1.7168          1.7170
          1.7172          1.7173          1.7175          1.7177          1.7179          1.7180          1.7179
          1.7177          1.7175          1.7174          1.7172          1.7170          1.7169          1.7167
          1.7165          1.7164          1.7162          1.7160          1.7158          1.7156          1.7155
          1.7153          1.7151          1.7149          1.7147          1.7145          1.7143          1.7141
          1.7140          1.7138          1.7136          1.7134          1.7132          1.7130          1.7128
          1.7126          1.7124          1.7122          1.7120          1.7118          1.7116          1.7114
          1.7111          1.7109          1.7107          1.7104          1.7102          1.7100          1.7097
          1.7095          1.7092          1.7090          1.7087          1.7085          1.7082          1.7080
          1.7077          1.7074          1.7071          1.7069          1.7066          1.7063          1.7060
          1.7057          1.7054          1.7044          1.7023          1.7002          1.6980          1.6958
          1.6936          1.6914          1.6893          1.6872          1.6851          1.4186          1.4270
          1.4342          1.4421          1.4499          1.4571          1.4643          1.4713          1.4780
          1.4846          1.4911          1.4976          1.5045          1.5112          1.5176          1.5238
          1.5298          1.5355          1.5411          1.5467          1.5523          1.5579          1.5634
          1.5687          1.5738          1.5786          1.5834          1.5879          1.5922          1.5965
          1.6007          1.6048          1.6089          1.6127          1.6166          1.6204          1.6243
          1.6281          1.6321          1.6358          1.6396          1.6436          1.6478          1.6521
          1.6562          1.6605          1.6649          1.6691          1.6733          1.6753          1.6766
          1.6798          1.6837          1.6876          1.6903          1.6928          1.6949          1.6968
          1.6988          1.7005          1.7017          1.7034          1.7051          1.7069          1.7088
          1.7108          1.7132          1.7146          1.7146          1.7147          1.7147          1.7148
          1.7148          1.7148          1.7148          1.7149          1.7149          1.7150          1.7150
          1.7151          1.7152          1.7152          1.7153          1.7153          1.7154          1.7154
          1.7155          1.7155          1.7156          1.7156          1.7157          1.7157          1.7158
          1.7158          1.7159          1.7159          1.7160          1.7159          1.7157          1.7156
          1.7155          1.7154          1.7152          1.7151          1.7150          1.7149          1.7147
          1.7146          1.7145          1.7144          1.7143          1.7142          1.7141          1.7140
          1.7139          1.7139          1.7140          1.7142          1.7143          1.7145          1.7147
          1.7148          1.7150          1.7152          1.7153          1.7155          1.7157          1.7158
          1.7160          1.7162          1.7164          1.7165          1.7167          1.7169          1.7168
          1.7167          1.7165          1.7163          1.7162          1.7160          1.7158          1.7157
          1.7155          1.7153          1.7151          1.7149          1.7148          1.7146          1.7144
          1.7142          1.7140          1.7138          1.7136          1.7134          1.7132          1.7130
          1.7129          1.7127          1.7125          1.7123          1.7121          1.7119          1.7117
          1.7115          1.7113          1.7110          1.7108          1.7106          1.7104          1.7101
          1.7099          1.7097          1.7094          1.7092          1.7089          1.7087          1.7085
          1.7082          1.7080          1.7077          1.7074          1.7072          1.7069          1.7066
          1.7064          1.7061          1.7058          1.7055          1.7052          1.7050          1.7047
          1.7044          1.7040          1.7037          1.7018          1.6996          1.6974          1.6952
          1.6930          1.6909          1.6889          1.4128          1.4216          1.4300          1.4384
          1.4466          1.4540          1.4613          1.4683          1.4751          1.4818          1.4884
          1.4952          1.5021          1.5081          1.5139          1.5197          1.5254          1.5308
          1.5360          1.5412          1.5463          1.5513          1.5569          1.5622          1.5673
          1.5722          1.5770          1.5815          1.5859          1.5902          1.5944          1.5986
          1.6027          1.6066          1.6105          1.6144          1.6183          1.6222          1.6262
          1.6300          1.6339          1.6380          1.6422          1.6466          1.6510          1.6553
          1.6596          1.6639          1.6681          1.6709          1.6731          1.6771          1.6812
          1.6852          1.6885          1.6907          1.6928          1.6948          1.6962          1.6982
          1.7002          1.7020          1.7040          1.7061          1.7084          1.7108          1.7127
          1.7128          1.7128          1.7129          1.7129          1.7130          1.7130          1.7131
          1.7131          1.7131          1.7131          1.7131          1.7131          1.7132          1.7132
          1.7133          1.7134          1.7134          1.7135          1.7135          1.7136          1.7136
          1.7137          1.7138          1.7138          1.7139          1.7139          1.7140          1.7140
          1.7141          1.7141          1.7141          1.7140          1.7138          1.7137          1.7136
          1.7134          1.7133          1.7132          1.7131          1.7130          1.7128          1.7127
          1.7126          1.7125          1.7124          1.7123          1.7122          1.7123          1.7124
          1.7126          1.7127          1.7129          1.7131          1.7132          1.7134          1.7136
          1.7137          1.7139          1.7141          1.7142          1.7144          1.7146          1.7147
          1.7149          1.7151          1.7153          1.7154          1.7156          1.7158          1.7157
          1.7156          1.7154          1.7152          1.7151          1.7149          1.7147          1.7145
          1.7144          1.7142          1.7140          1.7138          1.7136          1.7134          1.7132
          1.7131          1.7129          1.7127          1.7125          1.7123          1.7121          1.7119
          1.7117          1.7115          1.7113          1.7111          1.7109          1.7107          1.7105
          1.7103          1.7100          1.7098          1.7096          1.7093          1.7091          1.7089
          1.7086          1.7084          1.7081          1.7079          1.7076          1.7074          1.7071
          1.7069          1.7066          1.7064          1.7061          1.7058          1.7055          1.7053
          1.7050          1.7047          1.7044          1.7041          1.7038          1.7035          1.7032
          1.7029          1.7026          1.7023          1.7008          1.6987          1.6967          1.6947
          1.6928          1.4097          1.4186          1.4275          1.4365          1.4448          1.4522
          1.4596          1.4665          1.4734          1.4801          1.4873          1.4944          1.5012
          1.5072          1.5132          1.5190          1.5248          1.5303          1.5355          1.5407
          1.5458          1.5509          1.5558          1.5605          1.5650          1.5695          1.5739
          1.5783          1.5824          1.5865          1.5906          1.5946          1.5986          1.6025
          1.6063          1.6102          1.6141          1.6180          1.6220          1.6259          1.6298
          1.6338          1.6378          1.6419          1.6465          1.6508          1.6551          1.6594
          1.6636          1.6670          1.6711          1.6752          1.6793          1.6832          1.6868
          1.6890          1.6909          1.6931          1.6951          1.6972          1.6992          1.7015
          1.7038          1.7063          1.7088          1.7108          1.7109          1.7110          1.7110
          1.7111          1.7111          1.7112          1.7112          1.7113          1.7113          1.7113
          1.7113          1.7113          1.7113          1.7113          1.7113          1.7114          1.7115
          1.7115          1.7116          1.7116          1.7117          1.7118          1.7118          1.7119
          1.7120          1.7120          1.7121          1.7121          1.7122          1.7122          1.7123
          1.7123          1.7122          1.7120          1.7119          1.7118          1.7117          1.7115
          1.7114          1.7113          1.7112          1.7110          1.7109          1.7108          1.7107
          1.7106          1.7105          1.7107          1.7108          1.7110          1.7112          1.7113
          1.7115          1.7116          1.7118          1.7120          1.7121          1.7123          1.7125
          1.7126          1.7128          1.7130          1.7131          1.7133          1.7135          1.7137
          1.7138          1.7140          1.7142          1.7143          1.7145          1.7147          1.7146
          1.7145          1.7143          1.7141          1.7139          1.7138          1.7136          1.7134
          1.7132          1.7130          1.7129          1.7127          1.7125          1.7123          1.7121
          1.7119          1.7117          1.7115          1.7113          1.7111          1.7109          1.7107
          1.7106          1.7104          1.7101          1.7099          1.7097          1.7095          1.7092
          1.7090          1.7088          1.7085          1.7083          1.7081          1.7078          1.7076
          1.7073          1.7071          1.7068          1.7066          1.7063          1.7061          1.7058
          1.7056          1.7053          1.7050          1.7047          1.7045          1.7042          1.7039
          1.7036          1.7033          1.7030          1.7027          1.7024          1.7021          1.7018
          1.7015          1.7012          1.7009          1.7005          1.6984          1.6966          1.4084
          1.4180          1.4275          1.4367          1.4445          1.4520          1.4592          1.4662
          1.4733          1.4807          1.4880          1.4951          1.5016          1.5077          1.5136
          1.5194          1.5255          1.5308          1.5361          1.5413          1.5464          1.5517
          1.5565          1.5611          1.5657          1.5702          1.5747          1.5791          1.5832
          1.5873          1.5914          1.5954          1.5995          1.6034          1.6072          1.6111
          1.6150          1.6189          1.6229          1.6267          1.6306          1.6345          1.6385
          1.6426          1.6468          1.6508          1.6549          1.6589          1.6630          1.6668
          1.6702          1.6741          1.6781          1.6820          1.6857          1.6879          1.6902
          1.6924          1.6945          1.6970          1.6994          1.7019          1.7046          1.7072
          1.7089          1.7090          1.7091          1.7091          1.7092          1.7092          1.7093
          1.7094          1.7094          1.7094          1.7095          1.7095          1.7095          1.7095
          1.7095          1.7095          1.7095          1.7095          1.7095          1.7096          1.7097
          1.7097          1.7098          1.7099          1.7100          1.7100          1.7101          1.7102
          1.7102          1.7103          1.7103          1.7104          1.7105          1.7105          1.7104
          1.7102          1.7101          1.7100          1.7098          1.7097          1.7096          1.7095
          1.7094          1.7092          1.7091          1.7090          1.7089          1.7090          1.7091
          1.7093          1.7095          1.7096          1.7098          1.7099          1.7101          1.7103
          1.7104          1.7106          1.7107          1.7109          1.7111          1.7112          1.7114
          1.7116          1.7118          1.7119          1.7121          1.7123          1.7124          1.7126
          1.7128          1.7129          1.7131          1.7133          1.7134          1.7136          1.7135
          1.7133          1.7131          1.7130          1.7128          1.7126          1.7124          1.7123
          1.7121          1.7119          1.7117          1.7115          1.7113          1.7111          1.7109
          1.7108          1.7106          1.7104          1.7102          1.7100          1.7098          1.7096
          1.7093          1.7091          1.7089          1.7087          1.7084          1.7082          1.7080
          1.7077          1.7075          1.7073          1.7070          1.7068          1.7065          1.7063
          1.7060          1.7058          1.7055          1.7053          1.7050          1.7047          1.7045
          1.7042          1.7039          1.7036          1.7034          1.7031          1.7028          1.7025
          1.7022          1.7019          1.7016          1.7013          1.7010          1.7007          1.7004
          1.7001          1.6998          1.7000          1.7005          1.4108          1.4206          1.4301
          1.4386          1.4462          1.4536          1.4609          1.4685          1.4761          1.4835
          1.4907          1.4976          1.5037          1.5098          1.5157          1.5218          1.5275
          1.5329          1.5381          1.5433          1.5487          1.5538          1.5585          1.5632
          1.5677          1.5723          1.5769          1.5811          1.5853          1.5893          1.5934
          1.5975          1.6016          1.6054          1.6092          1.6131          1.6169          1.6209
          1.6248          1.6286          1.6324          1.6363          1.6403          1.6445          1.6485
          1.6525          1.6565          1.6605          1.6646          1.6683          1.6713          1.6746
          1.6782          1.6820          1.6855          1.6878          1.6900          1.6927          1.6954
          1.6980          1.7009          1.7036          1.7063          1.7070          1.7071          1.7071
          1.7072          1.7073          1.7073          1.7074          1.7075          1.7075          1.7076
          1.7076          1.7076          1.7077          1.7077          1.7077          1.7077          1.7077
          1.7077          1.7078          1.7078          1.7078          1.7078          1.7079          1.7079
          1.7080          1.7081          1.7082          1.7082          1.7083          1.7084          1.7085
          1.7085          1.7086          1.7086          1.7086          1.7085          1.7084          1.7083
          1.7081          1.7080          1.7079          1.7078          1.7076          1.7075          1.7074
          1.7073          1.7073          1.7075          1.7077          1.7078          1.7080          1.7081
          1.7083          1.7084          1.7086          1.7088          1.7089          1.7091          1.7092
          1.7094          1.7096          1.7097          1.7099          1.7101          1.7102          1.7104
          1.7106          1.7107          1.7109          1.7111          1.7112          1.7114          1.7116
          1.7117          1.7119          1.7121          1.7122          1.7124          1.7125          1.7123
          1.7122          1.7120          1.7118          1.7116          1.7115          1.7113          1.7111
          1.7109          1.7107          1.7105          1.7103          1.7102          1.7100          1.7098
          1.7096          1.7094          1.7092          1.7090          1.7088          1.7085          1.7083
          1.7081          1.7079          1.7076          1.7074          1.7072          1.7069          1.7067
          1.7065          1.7062          1.7060          1.7057          1.7055          1.7052          1.7050
          1.7047          1.7044          1.7042          1.7039          1.7036          1.7034          1.7031
          1.7028          1.7025          1.7022          1.7020          1.7017          1.7014          1.7011
          1.7008          1.7005          1.7008          1.7014          1.7021          1.7027          1.7033
          1.7039          1.7044          1.4154          1.4249          1.4336          1.4413          1.4489
          1.4568          1.4646          1.4722          1.4797          1.4871          1.4944          1.5006
          1.5067          1.5127          1.5190          1.5249          1.5303          1.5357          1.5409
          1.5465          1.5517          1.5565          1.5612          1.5658          1.5706          1.5754
          1.5796          1.5838          1.5879          1.5920          1.5962          1.6004          1.6042
          1.6080          1.6118          1.6156          1.6195          1.6235          1.6272          1.6309
          1.6347          1.6386          1.6427          1.6468          1.6507          1.6546          1.6585
          1.6625          1.6669          1.6701          1.6733          1.6761          1.6793          1.6826
          1.6856          1.6885          1.6913          1.6941          1.6971          1.7001          1.7030
          1.7050          1.7051          1.7052          1.7052          1.7053          1.7053          1.7054
          1.7055          1.7055          1.7056          1.7056          1.7057          1.7057          1.7058
          1.7058          1.7059          1.7059          1.7059          1.7059          1.7059          1.7059
          1.7060          1.7060          1.7060          1.7060          1.7061          1.7061          1.7062
          1.7063          1.7064          1.7065          1.7066          1.7066          1.7067          1.7068
          1.7068          1.7068          1.7067          1.7066          1.7064          1.7063          1.7062
          1.7061          1.7059          1.7058          1.7057          1.7057          1.7059          1.7060
          1.7062          1.7064          1.7065          1.7067          1.7068          1.7070          1.7071
          1.7073          1.7075          1.7076          1.7078          1.7079          1.7081          1.7083
          1.7084          1.7086          1.7088          1.7089          1.7091          1.7093          1.7094
          1.7096          1.7098          1.7099          1.7101          1.7103          1.7104          1.7106
          1.7107          1.7109          1.7111          1.7112          1.7114          1.7113          1.7112
          1.7110          1.7108          1.7106          1.7105          1.7103          1.7101          1.7099
          1.7097          1.7096          1.7094          1.7092          1.7090          1.7088          1.7086
          1.7084          1.7082          1.7080          1.7077          1.7075          1.7073          1.7070
          1.7068          1.7066          1.7064          1.7061          1.7059          1.7056          1.7054
          1.7052          1.7049          1.7046          1.7044          1.7041          1.7039          1.7036
          1.7034          1.7031          1.7028          1.7025          1.7022          1.7020          1.7017
          1.7014          1.7012          1.7017          1.7023          1.7028          1.7034          1.7040
          1.7046          1.7053          1.7060          1.7066          1.7072          1.7078          1.7083
          1.4251          1.4314          1.4390          1.4470          1.4550          1.4628          1.4705
          1.4781          1.4856          1.4930          1.4993          1.5055          1.5117          1.5180
          1.5240          1.5295          1.5349          1.5403          1.5459          1.5512          1.5560
          1.5608          1.5655          1.5704          1.5753          1.5795          1.5838          1.5879
          1.5920          1.5963          1.6005          1.6043          1.6081          1.6119          1.6157
          1.6196          1.6236          1.6272          1.6308          1.6345          1.6382          1.6423
          1.6464          1.6501          1.6539          1.6578          1.6617          1.6660          1.6696
          1.6728          1.6759          1.6787          1.6816          1.6847          1.6877          1.6907
          1.6939          1.6972          1.7004          1.7030          1.7031          1.7031          1.7032
          1.7033          1.7033          1.7034          1.7035          1.7035          1.7036          1.7037
          1.7037          1.7038          1.7038          1.7039          1.7039          1.7040          1.7040
          1.7040          1.7041          1.7041          1.7041          1.7041          1.7042          1.7042
          1.7042          1.7042          1.7042          1.7043          1.7044          1.7045          1.7046
          1.7047          1.7048          1.7049          1.7049          1.7050          1.7050          1.7049
          1.7048          1.7047          1.7046          1.7045          1.7043          1.7042          1.7041
          1.7042          1.7043          1.7045          1.7046          1.7048          1.7050          1.7051
          1.7053          1.7054          1.7056          1.7057          1.7059          1.7061          1.7062
          1.7064          1.7065          1.7067          1.7069          1.7070          1.7072          1.7073
          1.7075          1.7077          1.7078          1.7080          1.7082          1.7083          1.7085
          1.7087          1.7088          1.7090          1.7091          1.7093          1.7095          1.7096
          1.7098          1.7099          1.7101          1.7102          1.7103          1.7102          1.7100
          1.7098          1.7096          1.7095          1.7093          1.7091          1.7089          1.7087
          1.7086          1.7084          1.7082          1.7080          1.7078          1.7076          1.7073
          1.7071          1.7069          1.7067          1.7064          1.7062          1.7060          1.7058
          1.7055          1.7053          1.7050          1.7048          1.7046          1.7043          1.7041
          1.7038          1.7035          1.7033          1.7030          1.7028          1.7025          1.7023
          1.7020          1.7025          1.7030          1.7035          1.7040          1.7045          1.7050
          1.7057          1.7063          1.7069          1.7074          1.7080          1.7087          1.7093
          1.7099          1.7106          1.7112          1.7118          1.7123          1.4232          1.4300
          1.4380          1.4460          1.4539          1.4618          1.4695          1.4771          1.4846
          1.4920          1.4983          1.5045          1.5108          1.5172          1.5232          1.5287
          1.5341          1.5397          1.5453          1.5506          1.5554          1.5602          1.5650
          1.5700          1.5749          1.5792          1.5834          1.5875          1.5918          1.5961
          1.6003          1.6041          1.6079          1.6117          1.6155          1.6195          1.6234
          1.6271          1.6307          1.6344          1.6381          1.6421          1.6463          1.6500
          1.6538          1.6576          1.6615          1.6658          1.6697          1.6728          1.6759
          1.6790          1.6817          1.6843          1.6874          1.6907          1.6941          1.6975
          1.7007          1.7011          1.7012          1.7013          1.7014          1.7014          1.7015
          1.7015          1.7016          1.7017          1.7018          1.7018          1.7019          1.7019
          1.7020          1.7020          1.7021          1.7021          1.7022          1.7022          1.7022
          1.7023          1.7023          1.7023          1.7024          1.7024          1.7024          1.7025
          1.7025          1.7025          1.7025          1.7026          1.7027          1.7028          1.7029
          1.7030          1.7031          1.7032          1.7032          1.7032          1.7031          1.7029
          1.7028          1.7027          1.7026          1.7025          1.7026          1.7028          1.7029
          1.7031          1.7032          1.7034          1.7036          1.7037          1.7039          1.7040
          1.7042          1.7044          1.7045          1.7047          1.7048          1.7050          1.7052
          1.7053          1.7055          1.7056          1.7058          1.7059          1.7061          1.7063
          1.7064          1.7066          1.7068          1.7069          1.7071          1.7073          1.7074
          1.7076          1.7077          1.7079          1.7081          1.7082          1.7084          1.7086
          1.7087          1.7089          1.7090          1.7092          1.7093          1.7091          1.7089
          1.7088          1.7086          1.7084          1.7082          1.7080          1.7079          1.7077
          1.7075          1.7072          1.7070          1.7068          1.7066          1.7064          1.7061
          1.7059          1.7057          1.7055          1.7052          1.7050          1.7048          1.7045
          1.7043          1.7041          1.7038          1.7036          1.7033          1.7031          1.7030
          1.7035          1.7039          1.7043          1.7047          1.7051          1.7057          1.7062
          1.7068          1.7074          1.7079          1.7084          1.7090          1.7096          1.7103
          1.7109          1.7115          1.7121          1.7127          1.7133          1.7139          1.7145
          1.7151          1.7157          1.7163          1.4126          1.4223          1.4313          1.4394
          1.4474          1.4553          1.4631          1.4708          1.4784          1.4859          1.4928
          1.4990          1.5053          1.5118          1.5181          1.5238          1.5292          1.5348
          1.5405          1.5461          1.5511          1.5559          1.5607          1.5657          1.5706
          1.5753          1.5796          1.5838          1.5879          1.5923          1.5966          1.6008
          1.6046          1.6084          1.6122          1.6161          1.6201          1.6241          1.6277
          1.6314          1.6351          1.6391          1.6432          1.6473          1.6511          1.6549
          1.6587          1.6629          1.6671          1.6708          1.6739          1.6770          1.6800
          1.6829          1.6854          1.6885          1.6919          1.6952          1.6985          1.6993
          1.6994          1.6994          1.6995          1.6996          1.6996          1.6997          1.6998
          1.6998          1.6999          1.7000          1.7000          1.7001          1.7002          1.7002
          1.7003          1.7003          1.7004          1.7004          1.7004          1.7005          1.7005
          1.7005          1.7006          1.7006          1.7006          1.7007          1.7007          1.7008
          1.7008          1.7008          1.7009          1.7009          1.7009          1.7010          1.7011
          1.7012          1.7013          1.7014          1.7014          1.7013          1.7011          1.7010
          1.7009          1.7009          1.7011          1.7012          1.7014          1.7016          1.7017
          1.7019          1.7020          1.7022          1.7024          1.7025          1.7027          1.7029
          1.7030          1.7032          1.7033          1.7035          1.7037          1.7038          1.7040
          1.7041          1.7043          1.7044          1.7046          1.7047          1.7049          1.7051
          1.7052          1.7054          1.7056          1.7057          1.7059          1.7061          1.7062
          1.7064          1.7066          1.7067          1.7069          1.7071          1.7072          1.7074
          1.7075          1.7077          1.7078          1.7080          1.7081          1.7081          1.7079
          1.7078          1.7076          1.7074          1.7072          1.7070          1.7068          1.7066
          1.7064          1.7061          1.7059          1.7057          1.7055          1.7052          1.7050
          1.7048          1.7046          1.7044          1.7041          1.7039          1.7040          1.7044
          1.7048          1.7051          1.7055          1.7060          1.7065          1.7070          1.7075
          1.7080          1.7084          1.7089          1.7094          1.7100          1.7106          1.7112
          1.7118          1.7123          1.7129          1.7136          1.7142          1.7148          1.7154
          1.7160          1.7166          1.7172          1.7178          1.7184          1.7191          1.7197
          1.7203          1.4033          1.4135          1.4236          1.4331          1.4410          1.4490
          1.4568          1.4646          1.4722          1.4798          1.4871          1.4936          1.4999
          1.5064          1.5128          1.5189          1.5244          1.5299          1.5357          1.5413
          1.5468          1.5517          1.5565          1.5614          1.5664          1.5713          1.5758
          1.5801          1.5842          1.5886          1.5929          1.5972          1.6013          1.6051
          1.6089          1.6128          1.6168          1.6209          1.6248          1.6285          1.6322
          1.6360          1.6401          1.6443          1.6484          1.6522          1.6560          1.6600
          1.6642          1.6684          1.6719          1.6749          1.6780          1.6809          1.6838
          1.6866          1.6897          1.6930          1.6963          1.6975          1.6976          1.6976
          1.6977          1.6977          1.6978          1.6979          1.6980          1.6981          1.6981
          1.6982          1.6983          1.6983          1.6984          1.6984          1.6985          1.6985
          1.6986          1.6986          1.6987          1.6987          1.6987          1.6988          1.6988
          1.6988          1.6989          1.6989          1.6989          1.6990          1.6990          1.6991
          1.6991          1.6991          1.6992          1.6992          1.6992          1.6993          1.6994
          1.6995          1.6995          1.6996          1.6995          1.6994          1.6992          1.6993
          1.6995          1.6997          1.6998          1.7000          1.7002          1.7004          1.7005
          1.7007          1.7009          1.7010          1.7012          1.7014          1.7015          1.7017
          1.7019          1.7020          1.7022          1.7023          1.7025          1.7026          1.7028
          1.7029          1.7030          1.7032          1.7033          1.7035          1.7037          1.7038
          1.7040          1.7042          1.7044          1.7045          1.7047          1.7049          1.7050
          1.7052          1.7054          1.7055          1.7057          1.7059          1.7060          1.7062
          1.7063          1.7065          1.7067          1.7068          1.7070          1.7071          1.7069
          1.7068          1.7066          1.7064          1.7061          1.7059          1.7057          1.7055
          1.7053          1.7051          1.7048          1.7049          1.7053          1.7057          1.7060
          1.7062          1.7066          1.7070          1.7075          1.7079          1.7083          1.7087
          1.7092          1.7097          1.7102          1.7107          1.7112          1.7117          1.7122
          1.7127          1.7133          1.7138          1.7144          1.7150          1.7156          1.7162
          1.7168          1.7174          1.7180          1.7186          1.7192          1.7198          1.7205
          1.7211          1.7217          1.7223          1.7230          1.7236          1.7243          1.3955
          1.4056          1.4153          1.4252          1.4350          1.4428          1.4505          1.4583
          1.4660          1.4736          1.4811          1.4882          1.4945          1.5009          1.5074
          1.5137          1.5196          1.5251          1.5308          1.5365          1.5421          1.5474
          1.5522          1.5571          1.5621          1.5671          1.5719          1.5763          1.5805
          1.5848          1.5892          1.5935          1.5978          1.6018          1.6056          1.6095
          1.6135          1.6175          1.6216          1.6255          1.6293          1.6330          1.6370
          1.6412          1.6454          1.6495          1.6532          1.6571          1.6612          1.6654
          1.6696          1.6729          1.6759          1.6789          1.6817          1.6845          1.6874
          1.6908          1.6941          1.6957          1.6958          1.6958          1.6959          1.6960
          1.6961          1.6962          1.6962          1.6963          1.6964          1.6965          1.6965
          1.6966          1.6966          1.6967          1.6968          1.6968          1.6969          1.6969
          1.6970          1.6970          1.6970          1.6970          1.6970          1.6971          1.6971
          1.6971          1.6972          1.6972          1.6973          1.6973          1.6974          1.6974
          1.6975          1.6975          1.6975          1.6976          1.6976          1.6976          1.6976
          1.6977          1.6978          1.6977          1.6976          1.6978          1.6980          1.6981
          1.6983          1.6985          1.6987          1.6989          1.6990          1.6992          1.6994
          1.6996          1.6997          1.6999          1.7001          1.7002          1.7004          1.7006
          1.7007          1.7009          1.7010          1.7012          1.7013          1.7014          1.7015
          1.7017          1.7018          1.7020          1.7022          1.7023          1.7025          1.7027
          1.7028          1.7030          1.7032          1.7034          1.7035          1.7037          1.7039
          1.7040          1.7042          1.7044          1.7045          1.7047          1.7049          1.7050
          1.7052          1.7054          1.7056          1.7057          1.7059          1.7060          1.7060
          1.7057          1.7060          1.7064          1.7067          1.7070          1.7073          1.7076
          1.7080          1.7084          1.7089          1.7092          1.7096          1.7099          1.7103
          1.7107          1.7111          1.7116          1.7120          1.7125          1.7129          1.7134
          1.7139          1.7144          1.7149          1.7154          1.7159          1.7164          1.7170
          1.7176          1.7181          1.7187          1.7193          1.7199          1.7205          1.7211
          1.7217          1.7223          1.7229          1.7235          1.7242          1.7249          1.7255
          1.7262          1.7269          1.7276          1.7283          1.3903          1.3998          1.4093
          1.4180          1.4276          1.4373          1.4451          1.4528          1.4604          1.4680
          1.4756          1.4829          1.4896          1.4960          1.5025          1.5089          1.5152
          1.5208          1.5264          1.5322          1.5378          1.5434          1.5484          1.5532
          1.5583          1.5632          1.5681          1.5729          1.5772          1.5814          1.5858
          1.5902          1.5945          1.5988          1.6027          1.6065          1.6105          1.6146
          1.6186          1.6227          1.6266          1.6304          1.6343          1.6384          1.6426
          1.6468          1.6508          1.6545          1.6585          1.6627          1.6668          1.6710
          1.6741          1.6770          1.6799          1.6827          1.6854          1.6888          1.6921
          1.6939          1.6940          1.6941          1.6942          1.6943          1.6944          1.6945
          1.6946          1.6946          1.6947          1.6948          1.6949          1.6950          1.6950
          1.6951          1.6951          1.6952          1.6952          1.6953          1.6953          1.6954
          1.6954          1.6954          1.6954          1.6954          1.6954          1.6955          1.6955
          1.6956          1.6956          1.6957          1.6957          1.6958          1.6958          1.6959
          1.6959          1.6959          1.6960          1.6960          1.6960          1.6960          1.6960
          1.6961          1.6961          1.6963          1.6965          1.6967          1.6969          1.6971
          1.6972          1.6974          1.6976          1.6978          1.6980          1.6981          1.6983
          1.6985          1.6986          1.6988          1.6990          1.6992          1.6993          1.6995
          1.6996          1.6998          1.6999          1.7002          1.7005          1.7009          1.7011
          1.7014          1.7016          1.7019          1.7021          1.7024          1.7026          1.7029
          1.7031          1.7034          1.7036          1.7039          1.7041          1.7044          1.7047
          1.7049          1.7052          1.7055          1.7058          1.7062          1.7065          1.7068
          1.7071          1.7075          1.7078          1.7082          1.7085          1.7090          1.7094
          1.7098          1.7102          1.7105          1.7108          1.7112          1.7115          1.7120
          1.7124          1.7127          1.7131          1.7135          1.7138          1.7143          1.7147
          1.7151          1.7156          1.7160          1.7165          1.7169          1.7174          1.7179
          1.7184          1.7189          1.7195          1.7200          1.7206          1.7211          1.7217
          1.7223          1.7229          1.7235          1.7241          1.7247          1.7254          1.7261
          1.7267          1.7274          1.7281          1.7288          1.7295          1.7302          1.7309
          1.7316          1.7323          1.3855          1.3951          1.4043          1.4134          1.4219
          1.4306          1.4402          1.4480          1.4555          1.4629          1.4705          1.4779
          1.4851          1.4915          1.4980          1.5045          1.5108          1.5167          1.5224
          1.5282          1.5338          1.5394          1.5448          1.5496          1.5547          1.5597
          1.5646          1.5695          1.5741          1.5783          1.5827          1.5871          1.5914
          1.5958          1.6000          1.6038          1.6078          1.6118          1.6159          1.6200
          1.6241          1.6279          1.6317          1.6358          1.6400          1.6442          1.6484
          1.6522          1.6560          1.6601          1.6643          1.6684          1.6723          1.6753
          1.6781          1.6809          1.6837          1.6869          1.6903          1.6922          1.6924
          1.6925          1.6926          1.6926          1.6927          1.6928          1.6929          1.6930
          1.6931          1.6932          1.6933          1.6934          1.6935          1.6935          1.6936
          1.6937          1.6937          1.6938          1.6938          1.6939          1.6939          1.6939
          1.6940          1.6942          1.6944          1.6945          1.6945          1.6946          1.6946
          1.6947          1.6948          1.6949          1.6950          1.6951          1.6952          1.6954
          1.6955          1.6957          1.6958          1.6960          1.6962          1.6964          1.6966
          1.6969          1.6972          1.6975          1.6977          1.6980          1.6983          1.6986
          1.6988          1.6991          1.6993          1.6996          1.6998          1.7001          1.7003
          1.7006          1.7008          1.7011          1.7013          1.7016          1.7019          1.7022
          1.7025          1.7029          1.7032          1.7036          1.7038          1.7041          1.7044
          1.7046          1.7049          1.7051          1.7054          1.7057          1.7060          1.7063
          1.7066          1.7069          1.7072          1.7076          1.7079          1.7082          1.7085
          1.7089          1.7092          1.7096          1.7099          1.7103          1.7106          1.7109
          1.7113          1.7117          1.7120          1.7125          1.7129          1.7133          1.7137
          1.7140          1.7144          1.7147          1.7151          1.7155          1.7159          1.7163
          1.7167          1.7170          1.7174          1.7178          1.7183          1.7187          1.7191
          1.7196          1.7200          1.7205          1.7210          1.7215          1.7220          1.7225
          1.7231          1.7236          1.7242          1.7248          1.7254          1.7261          1.7267
          1.7273          1.7280          1.7287          1.7293          1.7300          1.7307          1.7314
          1.7321          1.7328          1.7335          1.7342          1.7349          1.7356          1.7363
          1.3807          1.3906          1.4002          1.4094          1.4181          1.4264          1.4345
          1.4437          1.4513          1.4587          1.4661          1.4734          1.4808          1.4874
          1.4940          1.5005          1.5068          1.5131          1.5187          1.5246          1.5303
          1.5359          1.5414          1.5465          1.5515          1.5565          1.5615          1.5664
          1.5712          1.5755          1.5799          1.5843          1.5887          1.5930          1.5974
          1.6014          1.6053          1.6094          1.6134          1.6175          1.6217          1.6257
          1.6294          1.6335          1.6376          1.6418          1.6460          1.6501          1.6538
          1.6578          1.6619          1.6660          1.6701          1.6737          1.6766          1.6793
          1.6821          1.6853          1.6887          1.6920          1.6932          1.6935          1.6938
          1.6940          1.6943          1.6945          1.6948          1.6950          1.6951          1.6952
          1.6953          1.6954          1.6955          1.6956          1.6957          1.6958          1.6959
          1.6960          1.6961          1.6962          1.6964          1.6966          1.6968          1.6970
          1.6971          1.6972          1.6973          1.6973          1.6974          1.6974          1.6975
          1.6976          1.6977          1.6979          1.6980          1.6981          1.6983          1.6984
          1.6986          1.6988          1.6990          1.6992          1.6994          1.6997          1.7000
          1.7003          1.7005          1.7008          1.7011          1.7014          1.7017          1.7019
          1.7022          1.7025          1.7027          1.7030          1.7032          1.7035          1.7038
          1.7040          1.7043          1.7045          1.7048          1.7051          1.7055          1.7059
          1.7062          1.7066          1.7069          1.7072          1.7075          1.7078          1.7081
          1.7085          1.7088          1.7091          1.7094          1.7097          1.7101          1.7104
          1.7107          1.7111          1.7114          1.7117          1.7121          1.7124          1.7128
          1.7131          1.7135          1.7139          1.7142          1.7146          1.7149          1.7153
          1.7157          1.7161          1.7165          1.7169          1.7173          1.7176          1.7180
          1.7184          1.7188          1.7191          1.7195          1.7199          1.7203          1.7207
          1.7211          1.7215          1.7219          1.7223          1.7228          1.7232          1.7237
          1.7242          1.7247          1.7253          1.7258          1.7264          1.7270          1.7276
          1.7282          1.7288          1.7294          1.7300          1.7307          1.7313          1.7320
          1.7326          1.7333          1.7340          1.7347          1.7354          1.7361          1.7368
          1.7375          1.7382          1.7389          1.7396          1.7403          1.3764          1.3863
          1.3963          1.4060          1.4151          1.4235          1.4316          1.4397          1.4478
          1.4553          1.4627          1.4699          1.4771          1.4840          1.4906          1.4971
          1.5035          1.5098          1.5157          1.5216          1.5273          1.5330          1.5385
          1.5438          1.5489          1.5539          1.5589          1.5638          1.5687          1.5732
          1.5776          1.5820          1.5864          1.5908          1.5951          1.5994          1.6033
          1.6073          1.6114          1.6155          1.6196          1.6238          1.6276          1.6315
          1.6357          1.6398          1.6440          1.6482          1.6520          1.6559          1.6600
          1.6640          1.6680          1.6720          1.6752          1.6780          1.6807          1.6840
          1.6874          1.6909          1.6943          1.6948          1.6951          1.6954          1.6956
          1.6959          1.6961          1.6963          1.6965          1.6968          1.6970          1.6972
          1.6974          1.6976          1.6978          1.6980          1.6982          1.6984          1.6986
          1.6988          1.6991          1.6993          1.6995          1.6997          1.6999          1.7001
          1.7002          1.7002          1.7003          1.7004          1.7005          1.7006          1.7007
          1.7008          1.7009          1.7011          1.7012          1.7014          1.7016          1.7018
          1.7020          1.7022          1.7024          1.7027          1.7029          1.7032          1.7035
          1.7038          1.7041          1.7044          1.7047          1.7050          1.7053          1.7056
          1.7059          1.7062          1.7065          1.7068          1.7072          1.7075          1.7078
          1.7081          1.7084          1.7087          1.7091          1.7094          1.7098          1.7101
          1.7104          1.7107          1.7111          1.7114          1.7117          1.7120          1.7123
          1.7127          1.7130          1.7133          1.7137          1.7140          1.7143          1.7147
          1.7150          1.7154          1.7157          1.7161          1.7165          1.7168          1.7172
          1.7175          1.7179          1.7183          1.7186          1.7190          1.7194          1.7198
          1.7202          1.7205          1.7209          1.7213          1.7217          1.7221          1.7225
          1.7228          1.7232          1.7236          1.7241          1.7245          1.7249          1.7253
          1.7258          1.7262          1.7267          1.7272          1.7277          1.7282          1.7288
          1.7293          1.7299          1.7304          1.7310          1.7316          1.7322          1.7328
          1.7334          1.7341          1.7347          1.7353          1.7360          1.7367          1.7373
          1.7380          1.7387          1.7394          1.7401          1.7408          1.7415          1.7422
          1.7429          1.7437          1.7444          1.3706          1.3815          1.3922          1.4028
          1.4141          1.4225          1.4307          1.4387          1.4469          1.4543          1.4616
          1.4688          1.4759          1.4827          1.4892          1.4956          1.5020          1.5083
          1.5143          1.5202          1.5259          1.5316          1.5372          1.5425          1.5477
          1.5528          1.5577          1.5627          1.5675          1.5721          1.5766          1.5811
          1.5855          1.5898          1.5942          1.5985          1.6024          1.6065          1.6106
          1.6146          1.6187          1.6228          1.6267          1.6307          1.6348          1.6389
          1.6430          1.6471          1.6511          1.6550          1.6590          1.6630          1.6670
          1.6709          1.6746          1.6774          1.6801          1.6836          1.6871          1.6907
          1.6942          1.6963          1.6966          1.6969          1.6972          1.6974          1.6977
          1.6979          1.6981          1.6983          1.6985          1.6987          1.6990          1.6992
          1.6994          1.6996          1.6998          1.7000          1.7002          1.7004          1.7006
          1.7008          1.7010          1.7012          1.7014          1.7016          1.7017          1.7019
          1.7020          1.7022          1.7024          1.7026          1.7028          1.7030          1.7032
          1.7034          1.7036          1.7038          1.7041          1.7043          1.7045          1.7048
          1.7051          1.7055          1.7059          1.7063          1.7066          1.7070          1.7074
          1.7077          1.7081          1.7084          1.7087          1.7091          1.7094          1.7097
          1.7100          1.7104          1.7107          1.7110          1.7113          1.7116          1.7119
          1.7123          1.7126          1.7129          1.7132          1.7136          1.7139          1.7142
          1.7145          1.7148          1.7152          1.7155          1.7158          1.7162          1.7165
          1.7168          1.7172          1.7175          1.7179          1.7182          1.7185          1.7189
          1.7192          1.7196          1.7200          1.7203          1.7207          1.7210          1.7214
          1.7218          1.7221          1.7225          1.7229          1.7233          1.7237          1.7242
          1.7246          1.7250          1.7255          1.7259          1.7264          1.7268          1.7273
          1.7277          1.7282          1.7286          1.7290          1.7295          1.7299          1.7304
          1.7309          1.7314          1.7319          1.7324          1.7329          1.7335          1.7340
          1.7346          1.7352          1.7357          1.7363          1.7369          1.7376          1.7382
          1.7388          1.7394          1.7401          1.7407          1.7414          1.7421          1.7427
          1.7434          1.7441          1.7448          1.7455          1.7462          1.7469          1.7477
          1.7484          1.3680          1.3800          1.3919          1.4040          1.4151          1.4235
          1.4317          1.4404          1.4484          1.4557          1.4630          1.4702          1.4772
          1.4840          1.4905          1.4969          1.5032          1.5094          1.5154          1.5211
          1.5268          1.5324          1.5378          1.5432          1.5483          1.5533          1.5582
          1.5630          1.5678          1.5725          1.5770          1.5814          1.5858          1.5902
          1.5945          1.5987          1.6028          1.6068          1.6109          1.6149          1.6190
          1.6230          1.6269          1.6309          1.6350          1.6390          1.6431          1.6472
          1.6512          1.6550          1.6590          1.6630          1.6669          1.6708          1.6746
          1.6774          1.6806          1.6843          1.6879          1.6915          1.6950          1.6980
          1.6983          1.6986          1.6989          1.6991          1.6994          1.6996          1.6998
          1.7000          1.7002          1.7005          1.7007          1.7009          1.7011          1.7013
          1.7015          1.7017          1.7019          1.7021          1.7023          1.7025          1.7027
          1.7029          1.7031          1.7032          1.7034          1.7036          1.7037          1.7039
          1.7041          1.7043          1.7045          1.7047          1.7049          1.7053          1.7056
          1.7060          1.7063          1.7067          1.7071          1.7074          1.7078          1.7082
          1.7086          1.7090          1.7094          1.7097          1.7101          1.7104          1.7108
          1.7111          1.7114          1.7118          1.7121          1.7124          1.7127          1.7131
          1.7134          1.7137          1.7140          1.7143          1.7147          1.7150          1.7153
          1.7156          1.7159          1.7162          1.7166          1.7169          1.7172          1.7175
          1.7178          1.7182          1.7185          1.7188          1.7192          1.7195          1.7198
          1.7202          1.7205          1.7209          1.7212          1.7216          1.7219          1.7223
          1.7226          1.7230          1.7234          1.7238          1.7242          1.7246          1.7250
          1.7255          1.7259          1.7263          1.7268          1.7272          1.7276          1.7281
          1.7285          1.7290          1.7294          1.7299          1.7303          1.7308          1.7312
          1.7317          1.7321          1.7326          1.7331          1.7336          1.7341          1.7346
          1.7351          1.7356          1.7362          1.7367          1.7373          1.7378          1.7384
          1.7390          1.7396          1.7402          1.7408          1.7414          1.7420          1.7426
          1.7432          1.7439          1.7445          1.7452          1.7458          1.7465          1.7471
          1.7478          1.7485          1.7494          1.7504          1.7514          1.7524          1.3725
          1.3853          1.3981          1.4104          1.4197          1.4281          1.4377          1.4456
          1.4532          1.4604          1.4676          1.4748          1.4817          1.4883          1.4948
          1.5011          1.5074          1.5135          1.5193          1.5251          1.5307          1.5362
          1.5416          1.5468          1.5519          1.5569          1.5617          1.5666          1.5713
          1.5759          1.5803          1.5846          1.5889          1.5932          1.5974          1.6016
          1.6055          1.6095          1.6134          1.6174          1.6213          1.6253          1.6292
          1.6331          1.6370          1.6410          1.6450          1.6490          1.6530          1.6569
          1.6608          1.6646          1.6685          1.6723          1.6759          1.6794          1.6831
          1.6867          1.6903          1.6937          1.6972          1.7000          1.7003          1.7006
          1.7008          1.7011          1.7013          1.7015          1.7017          1.7020          1.7022
          1.7024          1.7026          1.7028          1.7030          1.7032          1.7034          1.7036
          1.7038          1.7040          1.7042          1.7044          1.7046          1.7049          1.7052
          1.7055          1.7057          1.7060          1.7062          1.7065          1.7068          1.7071
          1.7074          1.7077          1.7080          1.7083          1.7086          1.7090          1.7093
          1.7097          1.7101          1.7105          1.7108          1.7112          1.7116          1.7120
          1.7123          1.7127          1.7130          1.7134          1.7137          1.7141          1.7144
          1.7147          1.7151          1.7154          1.7157          1.7160          1.7163          1.7167
          1.7170          1.7173          1.7176          1.7179          1.7182          1.7185          1.7188
          1.7191          1.7195          1.7198          1.7201          1.7204          1.7207          1.7211
          1.7214          1.7217          1.7220          1.7224          1.7227          1.7230          1.7234
          1.7237          1.7241          1.7245          1.7249          1.7253          1.7257          1.7262
          1.7266          1.7270          1.7274          1.7278          1.7283          1.7287          1.7291
          1.7295          1.7300          1.7304          1.7308          1.7313          1.7317          1.7322
          1.7326          1.7331          1.7335          1.7340          1.7344          1.7349          1.7353
          1.7358          1.7363          1.7368          1.7373          1.7378          1.7383          1.7388
          1.7393          1.7399          1.7404          1.7410          1.7415          1.7421          1.7427
          1.7433          1.7439          1.7445          1.7451          1.7457          1.7463          1.7469
          1.7475          1.7482          1.7488          1.7496          1.7506          1.7516          1.7525
          1.7535          1.7545          1.7555          1.7565          1.3826          1.3956          1.4082
          1.4181          1.4273          1.4369          1.4449          1.4527          1.4600          1.4672
          1.4743          1.4814          1.4880          1.4945          1.5009          1.5073          1.5134
          1.5193          1.5250          1.5307          1.5363          1.5417          1.5470          1.5521
          1.5571          1.5621          1.5669          1.5717          1.5764          1.5809          1.5852
          1.5895          1.5938          1.5980          1.6023          1.6063          1.6102          1.6141
          1.6180          1.6219          1.6259          1.6298          1.6336          1.6375          1.6413
          1.6452          1.6490          1.6530          1.6569          1.6606          1.6644          1.6682
          1.6719          1.6756          1.6794          1.6830          1.6866          1.6902          1.6938
          1.6972          1.7003          1.7022          1.7024          1.7027          1.7030          1.7032
          1.7034          1.7036          1.7039          1.7041          1.7043          1.7045          1.7048
          1.7051          1.7054          1.7058          1.7061          1.7064          1.7067          1.7070
          1.7073          1.7076          1.7079          1.7082          1.7085          1.7087          1.7090
          1.7093          1.7095          1.7098          1.7101          1.7104          1.7107          1.7110
          1.7113          1.7116          1.7119          1.7123          1.7126          1.7130          1.7133
          1.7137          1.7141          1.7145          1.7148          1.7152          1.7155          1.7159
          1.7162          1.7165          1.7169          1.7172          1.7175          1.7179          1.7182
          1.7185          1.7188          1.7191          1.7194          1.7197          1.7201          1.7204
          1.7207          1.7210          1.7213          1.7216          1.7219          1.7222          1.7225
          1.7228          1.7231          1.7234          1.7237          1.7241          1.7244          1.7248
          1.7252          1.7256          1.7260          1.7263          1.7267          1.7271          1.7275
          1.7279          1.7283          1.7287          1.7291          1.7295          1.7299          1.7303
          1.7307          1.7311          1.7316          1.7320          1.7324          1.7328          1.7333
          1.7337          1.7341          1.7346          1.7350          1.7354          1.7359          1.7363
          1.7368          1.7372          1.7377          1.7381          1.7386          1.7391          1.7395
          1.7400          1.7405          1.7410          1.7415          1.7420          1.7426          1.7431
          1.7436          1.7442          1.7447          1.7453          1.7458          1.7464          1.7470
          1.7476          1.7482          1.7488          1.7494          1.7502          1.7511          1.7520
          1.7529          1.7538          1.7548          1.7557          1.7567          1.7576          1.7586
          1.7596          1.7605          1.3961          1.4081          1.4178          1.4287          1.4372
          1.4453          1.4532          1.4606          1.4678          1.4750          1.4821          1.4888
          1.4953          1.5017          1.5081          1.5142          1.5202          1.5260          1.5317
          1.5373          1.5428          1.5480          1.5532          1.5583          1.5633          1.5681
          1.5729          1.5777          1.5823          1.5867          1.5910          1.5952          1.5995
          1.6038          1.6079          1.6118          1.6157          1.6195          1.6234          1.6273
          1.6313          1.6351          1.6388          1.6425          1.6463          1.6501          1.6540
          1.6579          1.6616          1.6653          1.6690          1.6726          1.6764          1.6801
          1.6837          1.6873          1.6908          1.6942          1.6976          1.7010          1.7042
          1.7045          1.7049          1.7053          1.7057          1.7060          1.7064          1.7067
          1.7070          1.7073          1.7077          1.7080          1.7083          1.7086          1.7089
          1.7092          1.7096          1.7099          1.7102          1.7105          1.7108          1.7111
          1.7114          1.7116          1.7119          1.7122          1.7125          1.7127          1.7130
          1.7133          1.7135          1.7138          1.7141          1.7144          1.7147          1.7150
          1.7153          1.7157          1.7160          1.7164          1.7167          1.7171          1.7174
          1.7178          1.7182          1.7185          1.7188          1.7192          1.7195          1.7198
          1.7201          1.7204          1.7208          1.7211          1.7214          1.7217          1.7220
          1.7223          1.7226          1.7229          1.7232          1.7235          1.7238          1.7241
          1.7244          1.7248          1.7251          1.7255          1.7258          1.7262          1.7265
          1.7269          1.7272          1.7276          1.7280          1.7283          1.7287          1.7291
          1.7294          1.7298          1.7302          1.7306          1.7309          1.7313          1.7317
          1.7321          1.7325          1.7329          1.7333          1.7337          1.7341          1.7345
          1.7349          1.7353          1.7357          1.7362          1.7366          1.7370          1.7374
          1.7379          1.7383          1.7387          1.7392          1.7396          1.7400          1.7405
          1.7409          1.7414          1.7419          1.7423          1.7428          1.7433          1.7438
          1.7443          1.7448          1.7453          1.7458          1.7463          1.7468          1.7474
          1.7479          1.7485          1.7490          1.7496          1.7502          1.7510          1.7519
          1.7527          1.7536          1.7544          1.7553          1.7562          1.7571          1.7580
          1.7589          1.7599          1.7608          1.7617          1.7627          1.7636          1.7646
          1.4103          1.4191          1.4289          1.4371          1.4452          1.4532          1.4607
          1.4680          1.4752          1.4823          1.4891          1.4957          1.5022          1.5085
          1.5147          1.5207          1.5265          1.5323          1.5380          1.5434          1.5488
          1.5540          1.5591          1.5641          1.5690          1.5739          1.5786          1.5833
          1.5878          1.5921          1.5964          1.6007          1.6050          1.6092          1.6132
          1.6170          1.6208          1.6247          1.6286          1.6325          1.6364          1.6400
          1.6437          1.6474          1.6512          1.6550          1.6588          1.6625          1.6661
          1.6697          1.6734          1.6771          1.6807          1.6844          1.6879          1.6914
          1.6948          1.6982          1.7015          1.7047          1.7067          1.7072          1.7077
          1.7081          1.7086          1.7090          1.7095          1.7099          1.7103          1.7107
          1.7111          1.7115          1.7119          1.7122          1.7125          1.7128          1.7131
          1.7134          1.7137          1.7140          1.7143          1.7146          1.7149          1.7152
          1.7154          1.7157          1.7160          1.7162          1.7165          1.7168          1.7170
          1.7173          1.7176          1.7179          1.7182          1.7185          1.7188          1.7191
          1.7194          1.7198          1.7201          1.7205          1.7208          1.7212          1.7215
          1.7218          1.7221          1.7224          1.7228          1.7231          1.7234          1.7237
          1.7240          1.7243          1.7246          1.7250          1.7253          1.7257          1.7260
          1.7263          1.7267          1.7270          1.7274          1.7277          1.7280          1.7284
          1.7287          1.7290          1.7294          1.7297          1.7301          1.7304          1.7308
          1.7311          1.7315          1.7318          1.7322          1.7325          1.7329          1.7333
          1.7336          1.7340          1.7344          1.7347          1.7351          1.7355          1.7359
          1.7363          1.7367          1.7371          1.7374          1.7378          1.7383          1.7387
          1.7391          1.7395          1.7399          1.7403          1.7407          1.7411          1.7416
          1.7420          1.7424          1.7429          1.7433          1.7437          1.7442          1.7446
          1.7451          1.7456          1.7460          1.7465          1.7470          1.7475          1.7480
          1.7485          1.7490          1.7495          1.7500          1.7506          1.7514          1.7522
          1.7529          1.7537          1.7545          1.7554          1.7562          1.7570          1.7578
          1.7587          1.7595          1.7604          1.7613          1.7622          1.7631          1.7640
          1.7649          1.7658          1.7667          1.7677          1.7686          1.4229          1.4253
          1.4329          1.4410          1.4493          1.4577          1.4652          1.4725          1.4796
          1.4865          1.4932          1.4998          1.5062          1.5125          1.5185          1.5244
          1.5302          1.5360          1.5415          1.5469          1.5522          1.5574          1.5625
          1.5675          1.5724          1.5772          1.5820          1.5866          1.5912          1.5955
          1.5998          1.6041          1.6083          1.6125          1.6165          1.6203          1.6242
          1.6281          1.6320          1.6358          1.6396          1.6432          1.6469          1.6507
          1.6544          1.6581          1.6619          1.6655          1.6691          1.6727          1.6763
          1.6799          1.6835          1.6871          1.6905          1.6939          1.6973          1.7005
          1.7037          1.7068          1.7090          1.7095          1.7100          1.7104          1.7108
          1.7113          1.7116          1.7120          1.7124          1.7128          1.7132          1.7136
          1.7140          1.7144          1.7148          1.7152          1.7155          1.7159          1.7163
          1.7166          1.7170          1.7173          1.7177          1.7180          1.7183          1.7186
          1.7189          1.7193          1.7196          1.7199          1.7202          1.7205          1.7208
          1.7211          1.7215          1.7218          1.7221          1.7224          1.7227          1.7230
          1.7233          1.7237          1.7240          1.7243          1.7247          1.7250          1.7253
          1.7257          1.7260          1.7264          1.7267          1.7271          1.7274          1.7278
          1.7281          1.7285          1.7288          1.7291          1.7295          1.7298          1.7301
          1.7305          1.7308          1.7311          1.7314          1.7318          1.7321          1.7324
          1.7328          1.7331          1.7334          1.7338          1.7341          1.7345          1.7348
          1.7352          1.7355          1.7359          1.7362          1.7366          1.7369          1.7373
          1.7377          1.7380          1.7384          1.7388          1.7391          1.7395          1.7399
          1.7403          1.7407          1.7411          1.7415          1.7419          1.7423          1.7427
          1.7431          1.7435          1.7439          1.7443          1.7447          1.7452          1.7456
          1.7460          1.7465          1.7469          1.7473          1.7478          1.7482          1.7487
          1.7492          1.7496          1.7501          1.7506          1.7512          1.7519          1.7527
          1.7534          1.7542          1.7549          1.7557          1.7564          1.7572          1.7580
          1.7588          1.7596          1.7604          1.7612          1.7620          1.7629          1.7637
          1.7646          1.7654          1.7663          1.7672          1.7681          1.7690          1.7699
          1.7708          1.7717          1.7726          1.4113          1.4185          1.4269          1.4362
          1.4455          1.4547          1.4627          1.4701          1.4773          1.4844          1.4911
          1.4977          1.5042          1.5106          1.5167          1.5227          1.5285          1.5343
          1.5399          1.5454          1.5507          1.5559          1.5610          1.5660          1.5709
          1.5757          1.5804          1.5850          1.5896          1.5940          1.5983          1.6026
          1.6067          1.6109          1.6150          1.6190          1.6229          1.6268          1.6306
          1.6344          1.6382          1.6420          1.6458          1.6495          1.6532          1.6569
          1.6606          1.6643          1.6680          1.6716          1.6752          1.6787          1.6823
          1.6858          1.6893          1.6927          1.6959          1.6991          1.7023          1.7053
          1.7083          1.7112          1.7122          1.7127          1.7131          1.7135          1.7139
          1.7143          1.7146          1.7150          1.7154          1.7158          1.7161          1.7165
          1.7169          1.7172          1.7176          1.7180          1.7183          1.7187          1.7190
          1.7194          1.7197          1.7200          1.7204          1.7207          1.7210          1.7213
          1.7216          1.7219          1.7222          1.7225          1.7228          1.7232          1.7235
          1.7238          1.7242          1.7246          1.7250          1.7254          1.7257          1.7260
          1.7263          1.7267          1.7270          1.7273          1.7277          1.7281          1.7286
          1.7290          1.7294          1.7298          1.7301          1.7305          1.7309          1.7313
          1.7317          1.7321          1.7325          1.7328          1.7331          1.7335          1.7338
          1.7341          1.7344          1.7348          1.7351          1.7354          1.7358          1.7361
          1.7364          1.7368          1.7371          1.7374          1.7378          1.7381          1.7385
          1.7388          1.7392          1.7395          1.7399          1.7402          1.7406          1.7410
          1.7413          1.7417          1.7421          1.7425          1.7428          1.7432          1.7436
          1.7440          1.7444          1.7448          1.7452          1.7456          1.7460          1.7464
          1.7468          1.7472          1.7477          1.7481          1.7485          1.7490          1.7494
          1.7498          1.7503          1.7507          1.7512          1.7518          1.7525          1.7532
          1.7539          1.7546          1.7553          1.7560          1.7568          1.7575          1.7582
          1.7590          1.7597          1.7605          1.7613          1.7620          1.7628          1.7636
          1.7644          1.7652          1.7661          1.7669          1.7677          1.7686          1.7695
          1.7703          1.7712          1.7721          1.7730          1.7739          1.7748          1.7758
          1.7767          1.4026          1.4118          1.4216          1.4312          1.4407          1.4499
          1.4591          1.4669          1.4742          1.4814          1.4883          1.4950          1.5015
          1.5080          1.5142          1.5203          1.5262          1.5320          1.5376          1.5432
          1.5486          1.5539          1.5590          1.5640          1.5690          1.5738          1.5786
          1.5832          1.5878          1.5923          1.5967          1.6009          1.6051          1.6093
          1.6134          1.6175          1.6215          1.6254          1.6292          1.6330          1.6368
          1.6406          1.6444          1.6481          1.6518          1.6555          1.6592          1.6629
          1.6666          1.6702          1.6737          1.6772          1.6808          1.6842          1.6877
          1.6911          1.6945          1.6977          1.7009          1.7040          1.7070          1.7100
          1.7130          1.7149          1.7153          1.7157          1.7161          1.7165          1.7168
          1.7172          1.7176          1.7180          1.7183          1.7187          1.7191          1.7194
          1.7198          1.7202          1.7205          1.7209          1.7212          1.7216          1.7220
          1.7223          1.7227          1.7231          1.7234          1.7237          1.7241          1.7244
          1.7248          1.7251          1.7255          1.7258          1.7262          1.7265          1.7268
          1.7271          1.7273          1.7276          1.7279          1.7282          1.7285          1.7288
          1.7291          1.7294          1.7297          1.7301          1.7305          1.7309          1.7313
          1.7317          1.7321          1.7325          1.7329          1.7333          1.7337          1.7340
          1.7344          1.7348          1.7352          1.7356          1.7359          1.7363          1.7367
          1.7371          1.7374          1.7378          1.7382          1.7386          1.7389          1.7393
          1.7397          1.7401          1.7405          1.7409          1.7412          1.7416          1.7420
          1.7424          1.7428          1.7432          1.7435          1.7439          1.7443          1.7446
          1.7450          1.7454          1.7458          1.7461          1.7465          1.7469          1.7473
          1.7477          1.7481          1.7485          1.7489          1.7493          1.7497          1.7501
          1.7506          1.7510          1.7514          1.7519          1.7525          1.7532          1.7538
          1.7545          1.7552          1.7558          1.7565          1.7572          1.7579          1.7586
          1.7593          1.7601          1.7608          1.7615          1.7623          1.7630          1.7638
          1.7646          1.7653          1.7661          1.7669          1.7677          1.7685          1.7693
          1.7701          1.7710          1.7718          1.7727          1.7735          1.7744          1.7753
          1.7762          1.7771          1.7780          1.7789          1.7798          1.7807          1.3941
          1.4057          1.4156          1.4255          1.4352          1.4446          1.4539          1.4629
          1.4707          1.4780          1.4850          1.4918          1.4985          1.5049          1.5113
          1.5174          1.5234          1.5293          1.5350          1.5406          1.5461          1.5515
          1.5567          1.5617          1.5667          1.5716          1.5764          1.5811          1.5857
          1.5902          1.5947          1.5991          1.6033          1.6074          1.6115          1.6156
          1.6197          1.6237          1.6275          1.6314          1.6352          1.6390          1.6427
          1.6465          1.6502          1.6539          1.6575          1.6612          1.6648          1.6685
          1.6720          1.6755          1.6790          1.6825          1.6859          1.6893          1.6927
          1.6960          1.6992          1.7023          1.7054          1.7085          1.7116          1.7146
          1.7175          1.7179          1.7182          1.7187          1.7191          1.7195          1.7199
          1.7203          1.7207          1.7211          1.7215          1.7219          1.7223          1.7227
          1.7231          1.7235          1.7239          1.7243          1.7247          1.7250          1.7254
          1.7258          1.7261          1.7264          1.7268          1.7271          1.7274          1.7276
          1.7279          1.7282          1.7284          1.7287          1.7290          1.7292          1.7295
          1.7298          1.7301          1.7304          1.7306          1.7309          1.7312          1.7315
          1.7318          1.7322          1.7325          1.7329          1.7333          1.7337          1.7341
          1.7345          1.7348          1.7352          1.7356          1.7360          1.7364          1.7367
          1.7371          1.7375          1.7379          1.7382          1.7386          1.7390          1.7394
          1.7397          1.7401          1.7405          1.7409          1.7412          1.7416          1.7420
          1.7424          1.7428          1.7432          1.7436          1.7440          1.7444          1.7448
          1.7452          1.7456          1.7460          1.7464          1.7468          1.7472          1.7476
          1.7480          1.7484          1.7488          1.7493          1.7497          1.7501          1.7506
          1.7510          1.7515          1.7520          1.7526          1.7532          1.7539          1.7546
          1.7553          1.7559          1.7566          1.7572          1.7579          1.7586          1.7592
          1.7599          1.7606          1.7613          1.7620          1.7627          1.7634          1.7642
          1.7649          1.7656          1.7664          1.7671          1.7679          1.7686          1.7694
          1.7702          1.7710          1.7718          1.7726          1.7734          1.7742          1.7750
          1.7759          1.7767          1.7776          1.7785          1.7793          1.7802          1.7811
          1.7820          1.7830          1.7839          1.7848          1.3855          1.3980          1.4100
          1.4197          1.4296          1.4392          1.4486          1.4577          1.4667          1.4744
          1.4815          1.4885          1.4952          1.5018          1.5082          1.5144          1.5205
          1.5264          1.5322          1.5379          1.5434          1.5488          1.5541          1.5593
          1.5643          1.5692          1.5741          1.5788          1.5835          1.5880          1.5925
          1.5970          1.6013          1.6055          1.6096          1.6137          1.6177          1.6218
          1.6257          1.6296          1.6334          1.6372          1.6409          1.6447          1.6485
          1.6521          1.6558          1.6594          1.6631          1.6667          1.6703          1.6738
          1.6772          1.6806          1.6840          1.6874          1.6908          1.6941          1.6974
          1.7006          1.7037          1.7068          1.7099          1.7130          1.7160          1.7189
          1.7209          1.7214          1.7218          1.7222          1.7226          1.7230          1.7234
          1.7238          1.7242          1.7246          1.7250          1.7254          1.7258          1.7262
          1.7266          1.7270          1.7274          1.7277          1.7281          1.7283          1.7286
          1.7288          1.7291          1.7293          1.7296          1.7299          1.7301          1.7304
          1.7306          1.7309          1.7311          1.7314          1.7317          1.7320          1.7322
          1.7325          1.7328          1.7331          1.7334          1.7337          1.7340          1.7343
          1.7346          1.7349          1.7353          1.7357          1.7360          1.7364          1.7368
          1.7372          1.7376          1.7379          1.7383          1.7387          1.7391          1.7394
          1.7398          1.7402          1.7406          1.7409          1.7413          1.7417          1.7421
          1.7424          1.7428          1.7432          1.7436          1.7440          1.7443          1.7447
          1.7451          1.7455          1.7460          1.7464          1.7468          1.7473          1.7477
          1.7482          1.7486          1.7491          1.7496          1.7501          1.7505          1.7510
          1.7515          1.7520          1.7525          1.7531          1.7537          1.7543          1.7549
          1.7555          1.7561          1.7568          1.7574          1.7581          1.7588          1.7595
          1.7602          1.7609          1.7616          1.7623          1.7630          1.7637          1.7645
          1.7652          1.7659          1.7667          1.7674          1.7682          1.7689          1.7697
          1.7704          1.7712          1.7719          1.7727          1.7734          1.7742          1.7750
          1.7758          1.7766          1.7774          1.7783          1.7791          1.7799          1.7808
          1.7816          1.7825          1.7834          1.7843          1.7852          1.7861          1.7870
          1.7879          1.7888          1.3790          1.3913          1.4033          1.4150          1.4253
          1.4343          1.4437          1.4530          1.4620          1.4709          1.4784          1.4854
          1.4922          1.4989          1.5053          1.5116          1.5178          1.5237          1.5296
          1.5353          1.5409          1.5464          1.5518          1.5570          1.5621          1.5671
          1.5719          1.5767          1.5814          1.5860          1.5906          1.5950          1.5994
          1.6038          1.6079          1.6119          1.6160          1.6200          1.6240          1.6280
          1.6318          1.6356          1.6393          1.6431          1.6468          1.6506          1.6542
          1.6578          1.6615          1.6650          1.6686          1.6722          1.6756          1.6790
          1.6824          1.6857          1.6891          1.6924          1.6957          1.6989          1.7021
          1.7053          1.7084          1.7115          1.7145          1.7175          1.7205          1.7234
          1.7245          1.7249          1.7253          1.7257          1.7261          1.7265          1.7269
          1.7273          1.7278          1.7282          1.7286          1.7289          1.7292          1.7295
          1.7298          1.7300          1.7303          1.7306          1.7308          1.7311          1.7313
          1.7316          1.7318          1.7321          1.7323          1.7326          1.7329          1.7331
          1.7334          1.7336          1.7339          1.7342          1.7344          1.7347          1.7350
          1.7353          1.7356          1.7358          1.7361          1.7364          1.7367          1.7370
          1.7374          1.7377          1.7381          1.7385          1.7389          1.7393          1.7397
          1.7401          1.7405          1.7409          1.7413          1.7417          1.7421          1.7425
          1.7429          1.7433          1.7438          1.7442          1.7446          1.7450          1.7455
          1.7459          1.7463          1.7467          1.7472          1.7476          1.7481          1.7485
          1.7490          1.7494          1.7499          1.7503          1.7508          1.7513          1.7517
          1.7522          1.7527          1.7531          1.7537          1.7543          1.7549          1.7555
          1.7560          1.7566          1.7572          1.7579          1.7585          1.7591          1.7597
          1.7603          1.7610          1.7616          1.7623          1.7630          1.7637          1.7644
          1.7651          1.7658          1.7665          1.7672          1.7680          1.7687          1.7694
          1.7702          1.7709          1.7717          1.7725          1.7732          1.7740          1.7748
          1.7756          1.7764          1.7772          1.7781          1.7789          1.7797          1.7806
          1.7814          1.7823          1.7831          1.7840          1.7848          1.7857          1.7865
          1.7874          1.7883          1.7892          1.7901          1.7910          1.7920          1.7929
          1.3747          1.3867          1.3982          1.4097          1.4211          1.4316          1.4400
          1.4490          1.4581          1.4670          1.4757          1.4829          1.4898          1.4964
          1.5030          1.5093          1.5156          1.5216          1.5274          1.5332          1.5388
          1.5444          1.5498          1.5551          1.5602          1.5653          1.5702          1.5750
          1.5798          1.5844          1.5890          1.5935          1.5979          1.6022          1.6065
          1.6106          1.6146          1.6186          1.6226          1.6266          1.6305          1.6343
          1.6381          1.6418          1.6455          1.6492          1.6529          1.6565          1.6601
          1.6637          1.6673          1.6708          1.6743          1.6777          1.6810          1.6843
          1.6876          1.6909          1.6942          1.6975          1.7007          1.7039          1.7070
          1.7102          1.7132          1.7163          1.7193          1.7223          1.7253          1.7277
          1.7281          1.7285          1.7289          1.7294          1.7298          1.7300          1.7303
          1.7306          1.7309          1.7312          1.7315          1.7318          1.7320          1.7323
          1.7326          1.7328          1.7331          1.7334          1.7336          1.7339          1.7341
          1.7344          1.7346          1.7349          1.7352          1.7355          1.7358          1.7361
          1.7364          1.7366          1.7369          1.7372          1.7375          1.7378          1.7383
          1.7387          1.7392          1.7397          1.7401          1.7406          1.7411          1.7416
          1.7414          1.7416          1.7420          1.7424          1.7428          1.7432          1.7436
          1.7440          1.7444          1.7449          1.7453          1.7457          1.7461          1.7465
          1.7470          1.7474          1.7478          1.7482          1.7487          1.7491          1.7495
          1.7499          1.7504          1.7508          1.7513          1.7517          1.7522          1.7526
          1.7531          1.7535          1.7540          1.7546          1.7551          1.7557          1.7563
          1.7568          1.7574          1.7580          1.7585          1.7591          1.7597          1.7603
          1.7609          1.7615          1.7621          1.7627          1.7633          1.7640          1.7646
          1.7652          1.7659          1.7666          1.7673          1.7680          1.7687          1.7694
          1.7701          1.7708          1.7715          1.7722          1.7730          1.7737          1.7745
          1.7752          1.7760          1.7768          1.7775          1.7783          1.7791          1.7799
          1.7807          1.7816          1.7824          1.7832          1.7841          1.7849          1.7858
          1.7867          1.7876          1.7884          1.7893          1.7903          1.7912          1.7921
          1.7931          1.7940          1.7950          1.7960          1.7969          1.3722          1.3845
          1.3958          1.4062          1.4171          1.4281          1.4385          1.4467          1.4549
          1.4638          1.4725          1.4809          1.4878          1.4946          1.5011          1.5075
          1.5138          1.5199          1.5257          1.5315          1.5372          1.5428          1.5482
          1.5536          1.5588          1.5638          1.5688          1.5737          1.5785          1.5831
          1.5877          1.5922          1.5967          1.6011          1.6054          1.6096          1.6136
          1.6176          1.6216          1.6256          1.6295          1.6334          1.6371          1.6408
          1.6446          1.6482          1.6519          1.6555          1.6591          1.6627          1.6662
          1.6697          1.6732          1.6767          1.6800          1.6833          1.6865          1.6898
          1.6931          1.6963          1.6995          1.7027          1.7059          1.7091          1.7122
          1.7153          1.7183          1.7214          1.7244          1.7274          1.7304          1.7313
          1.7316          1.7319          1.7323          1.7326          1.7329          1.7332          1.7335
          1.7338          1.7341          1.7344          1.7347          1.7350          1.7353          1.7356
          1.7359          1.7362          1.7364          1.7367          1.7370          1.7373          1.7375
          1.7378          1.7380          1.7383          1.7387          1.7391          1.7395          1.7399
          1.7403          1.7408          1.7412          1.7417          1.7421          1.7426          1.7430
          1.7435          1.7440          1.7444          1.7449          1.7454          1.7458          1.7458
          1.7453          1.7457          1.7461          1.7465          1.7469          1.7473          1.7477
          1.7481          1.7486          1.7490          1.7494          1.7498          1.7502          1.7506
          1.7511          1.7515          1.7519          1.7523          1.7528          1.7532          1.7536
          1.7541          1.7546          1.7551          1.7557          1.7562          1.7567          1.7573
          1.7578          1.7584          1.7589          1.7594          1.7600          1.7606          1.7611
          1.7617          1.7623          1.7628          1.7634          1.7640          1.7646          1.7652
          1.7658          1.7664          1.7670          1.7676          1.7683          1.7689          1.7695
          1.7702          1.7709          1.7716          1.7723          1.7730          1.7737          1.7744
          1.7751          1.7758          1.7766          1.7773          1.7780          1.7788          1.7796
          1.7803          1.7811          1.7819          1.7827          1.7835          1.7843          1.7851
          1.7859          1.7868          1.7877          1.7886          1.7895          1.7904          1.7913
          1.7922          1.7931          1.7941          1.7950          1.7960          1.7970          1.7980
          1.7990          1.8000          1.8010          1.3714          1.3833          1.3948          1.4058
          1.4153          1.4252          1.4357          1.4458          1.4538          1.4616          1.4701
          1.4787          1.4864          1.4932          1.4997          1.5062          1.5125          1.5186
          1.5245          1.5303          1.5360          1.5416          1.5470          1.5524          1.5577
          1.5628          1.5678          1.5727          1.5775          1.5822          1.5868          1.5914
          1.5958          1.6002          1.6046          1.6089          1.6130          1.6170          1.6209
          1.6249          1.6288          1.6327          1.6365          1.6402          1.6439          1.6476
          1.6512          1.6548          1.6584          1.6619          1.6654          1.6689          1.6724
          1.6758          1.6792          1.6825          1.6857          1.6890          1.6922          1.6954
          1.6987          1.7019          1.7050          1.7082          1.7113          1.7145          1.7176
          1.7206          1.7237          1.7268          1.7298          1.7328          1.7346          1.7350
          1.7353          1.7356          1.7359          1.7362          1.7365          1.7368          1.7371
          1.7374          1.7377          1.7379          1.7382          1.7384          1.7387          1.7389
          1.7393          1.7397          1.7402          1.7406          1.7410          1.7414          1.7418
          1.7422          1.7426          1.7430          1.7435          1.7439          1.7443          1.7447
          1.7451          1.7456          1.7460          1.7465          1.7469          1.7474          1.7478
          1.7482          1.7486          1.7490          1.7493          1.7497          1.7501          1.7491
          1.7495          1.7498          1.7503          1.7507          1.7511          1.7515          1.7519
          1.7523          1.7527          1.7531          1.7535          1.7540          1.7544          1.7548
          1.7553          1.7559          1.7564          1.7569          1.7574          1.7579          1.7584
          1.7590          1.7595          1.7600          1.7606          1.7611          1.7616          1.7622
          1.7627          1.7633          1.7638          1.7644          1.7649          1.7655          1.7661
          1.7666          1.7672          1.7678          1.7684          1.7690          1.7696          1.7702
          1.7708          1.7714          1.7720          1.7726          1.7733          1.7740          1.7747
          1.7754          1.7761          1.7768          1.7775          1.7783          1.7790          1.7797
          1.7805          1.7813          1.7820          1.7828          1.7836          1.7844          1.7852
          1.7860          1.7868          1.7876          1.7884          1.7893          1.7901          1.7910
          1.7919          1.7927          1.7936          1.7945          1.7954          1.7964          1.7973
          1.7982          1.7992          1.8001          1.8011          1.8021          1.8031          1.8041
          1.8050          1.3724          1.3838          1.3947          1.4055          1.4159          1.4251
          1.4339          1.4439          1.4535          1.4613          1.4689          1.4768          1.4852
          1.4923          1.4988          1.5053          1.5116          1.5178          1.5237          1.5295
          1.5352          1.5408          1.5463          1.5516          1.5569          1.5621          1.5671
          1.5720          1.5769          1.5816          1.5863          1.5908          1.5953          1.5997
          1.6041          1.6084          1.6126          1.6166          1.6206          1.6245          1.6284
          1.6323          1.6361          1.6398          1.6435          1.6472          1.6508          1.6544
          1.6580          1.6615          1.6650          1.6684          1.6719          1.6753          1.6787
          1.6820          1.6852          1.6884          1.6916          1.6949          1.6981          1.7013
          1.7044          1.7076          1.7107          1.7139          1.7171          1.7201          1.7232
          1.7263          1.7294          1.7324          1.7354          1.7379          1.7382          1.7385
          1.7388          1.7390          1.7393          1.7396          1.7399          1.7404          1.7408
          1.7412          1.7417          1.7421          1.7425          1.7429          1.7433          1.7437
          1.7442          1.7446          1.7449          1.7452          1.7456          1.7459          1.7463
          1.7466          1.7470          1.7473          1.7476          1.7480          1.7483          1.7487
          1.7490          1.7494          1.7497          1.7501          1.7504          1.7508          1.7513
          1.7518          1.7523          1.7528          1.7533          1.7538          1.7528          1.7532
          1.7536          1.7540          1.7544          1.7548          1.7553          1.7557          1.7562
          1.7567          1.7572          1.7577          1.7582          1.7587          1.7593          1.7598
          1.7603          1.7608          1.7613          1.7618          1.7623          1.7629          1.7634
          1.7639          1.7645          1.7650          1.7656          1.7661          1.7667          1.7672
          1.7678          1.7683          1.7689          1.7695          1.7701          1.7707          1.7712
          1.7718          1.7724          1.7731          1.7737          1.7743          1.7749          1.7755
          1.7762          1.7768          1.7774          1.7781          1.7788          1.7795          1.7803
          1.7810          1.7817          1.7825          1.7833          1.7840          1.7848          1.7856
          1.7864          1.7871          1.7879          1.7887          1.7895          1.7903          1.7911
          1.7919          1.7927          1.7935          1.7944          1.7952          1.7961          1.7970
          1.7978          1.7987          1.7996          1.8005          1.8014          1.8024          1.8033
          1.8043          1.8052          1.8062          1.8072          1.8082          1.8091          1.3749
          1.3858          1.3962          1.4063          1.4164          1.4263          1.4350          1.4436
          1.4525          1.4614          1.4690          1.4765          1.4840          1.4918          1.4984
          1.5048          1.5111          1.5173          1.5232          1.5290          1.5347          1.5403
          1.5458          1.5512          1.5565          1.5617          1.5668          1.5717          1.5766
          1.5813          1.5860          1.5906          1.5951          1.5995          1.6039          1.6082
          1.6125          1.6165          1.6205          1.6244          1.6283          1.6322          1.6360
          1.6397          1.6434          1.6470          1.6507          1.6543          1.6579          1.6614
          1.6649          1.6684          1.6718          1.6752          1.6786          1.6820          1.6852
          1.6884          1.6916          1.6948          1.6980          1.7012          1.7043          1.7075
          1.7106          1.7138          1.7169          1.7200          1.7229          1.7259          1.7289
          1.7319          1.7349          1.7378          1.7407          1.7414          1.7418          1.7422
          1.7426          1.7430          1.7434          1.7437          1.7441          1.7445          1.7448
          1.7452          1.7456          1.7459          1.7463          1.7466          1.7470          1.7473
          1.7476          1.7480          1.7483          1.7486          1.7490          1.7493          1.7496
          1.7500          1.7503          1.7507          1.7510          1.7513          1.7518          1.7523
          1.7527          1.7532          1.7537          1.7542          1.7547          1.7551          1.7556
          1.7561          1.7566          1.7571          1.7576          1.7569          1.7573          1.7578
          1.7583          1.7589          1.7594          1.7599          1.7604          1.7609          1.7614
          1.7619          1.7624          1.7630          1.7635          1.7640          1.7645          1.7651
          1.7656          1.7661          1.7666          1.7672          1.7677          1.7683          1.7688
          1.7693          1.7699          1.7704          1.7710          1.7715          1.7721          1.7726
          1.7732          1.7738          1.7743          1.7749          1.7755          1.7761          1.7767
          1.7773          1.7779          1.7785          1.7791          1.7797          1.7804          1.7810
          1.7816          1.7823          1.7830          1.7837          1.7844          1.7851          1.7859
          1.7866          1.7874          1.7881          1.7889          1.7896          1.7904          1.7912
          1.7920          1.7928          1.7936          1.7944          1.7953          1.7961          1.7969
          1.7978          1.7986          1.7995          1.8003          1.8012          1.8020          1.8029
          1.8038          1.8047          1.8056          1.8065          1.8074          1.8084          1.8093
          1.8103          1.8113          1.8122          1.8131          1.3781          1.3884          1.3986
          1.4083          1.4179          1.4273          1.4365          1.4450          1.4532          1.4614
          1.4695          1.4769          1.4842          1.4914          1.4982          1.5046          1.5109
          1.5171          1.5231          1.5289          1.5347          1.5403          1.5459          1.5513
          1.5566          1.5619          1.5670          1.5720          1.5769          1.5816          1.5864
          1.5910          1.5955          1.6000          1.6044          1.6087          1.6130          1.6172
          1.6212          1.6251          1.6291          1.6329          1.6368          1.6405          1.6442
          1.6479          1.6515          1.6551          1.6587          1.6622          1.6656          1.6690
          1.6724          1.6758          1.6792          1.6826          1.6859          1.6890          1.6922
          1.6954          1.6985          1.7017          1.7049          1.7080          1.7112          1.7143
          1.7175          1.7206          1.7237          1.7264          1.7287          1.7316          1.7346
          1.7375          1.7405          1.7433          1.7445          1.7449          1.7453          1.7457
          1.7461          1.7465          1.7468          1.7472          1.7476          1.7479          1.7483
          1.7486          1.7490          1.7493          1.7496          1.7500          1.7503          1.7507
          1.7510          1.7513          1.7517          1.7520          1.7525          1.7529          1.7534
          1.7538          1.7543          1.7547          1.7552          1.7557          1.7561          1.7566
          1.7571          1.7575          1.7580          1.7585          1.7589          1.7594          1.7599
          1.7604          1.7609          1.7613          1.7611          1.7616          1.7622          1.7627
          1.7632          1.7637          1.7643          1.7648          1.7653          1.7659          1.7664
          1.7670          1.7675          1.7681          1.7686          1.7692          1.7697          1.7703
          1.7708          1.7714          1.7719          1.7725          1.7731          1.7736          1.7742
          1.7747          1.7753          1.7758          1.7764          1.7769          1.7775          1.7781
          1.7786          1.7792          1.7798          1.7804          1.7809          1.7815          1.7821
          1.7827          1.7834          1.7840          1.7846          1.7852          1.7858          1.7864
          1.7871          1.7878          1.7885          1.7893          1.7900          1.7907          1.7915
          1.7922          1.7930          1.7937          1.7945          1.7953          1.7961          1.7968
          1.7976          1.7985          1.7993          1.8001          1.8009          1.8018          1.8026
          1.8035          1.8043          1.8052          1.8061          1.8070          1.8079          1.8088
          1.8097          1.8107          1.8116          1.8125          1.8134          1.8144          1.8153
          1.8163          1.8172          1.3821          1.3911          1.4009          1.4104          1.4198
          1.4289          1.4377          1.4461          1.4541          1.4620          1.4696          1.4770
          1.4843          1.4916          1.4988          1.5052          1.5116          1.5178          1.5239
          1.5297          1.5355          1.5412          1.5467          1.5521          1.5575          1.5627
          1.5679          1.5729          1.5777          1.5825          1.5872          1.5919          1.5965
          1.6008          1.6052          1.6095          1.6138          1.6181          1.6221          1.6260
          1.6299          1.6338          1.6376          1.6414          1.6451          1.6487          1.6523
          1.6559          1.6594          1.6629          1.6664          1.6697          1.6731          1.6764
          1.6798          1.6831          1.6865          1.6897          1.6928          1.6959          1.6991
          1.7022          1.7054          1.7086          1.7117          1.7148          1.7180          1.7211
          1.7242          1.7273          1.7300          1.7322          1.7344          1.7372          1.7401
          1.7429          1.7458          1.7476          1.7480          1.7483          1.7487          1.7491
          1.7495          1.7498          1.7502          1.7506          1.7509          1.7513          1.7516
          1.7520          1.7523          1.7527          1.7532          1.7536          1.7541          1.7545
          1.7549          1.7554          1.7558          1.7563          1.7567          1.7572          1.7576
          1.7581          1.7585          1.7590          1.7595          1.7599          1.7604          1.7608
          1.7613          1.7618          1.7622          1.7627          1.7632          1.7636          1.7641
          1.7646          1.7651          1.7654          1.7659          1.7665          1.7670          1.7675
          1.7681          1.7686          1.7691          1.7697          1.7702          1.7708          1.7713
          1.7718          1.7724          1.7729          1.7735          1.7740          1.7746          1.7751
          1.7757          1.7762          1.7768          1.7774          1.7779          1.7785          1.7790
          1.7796          1.7802          1.7807          1.7813          1.7819          1.7825          1.7831
          1.7837          1.7843          1.7849          1.7855          1.7861          1.7867          1.7874
          1.7880          1.7886          1.7892          1.7899          1.7905          1.7912          1.7920
          1.7927          1.7934          1.7941          1.7948          1.7956          1.7963          1.7970
          1.7978          1.7985          1.7993          1.8001          1.8009          1.8017          1.8024
          1.8033          1.8041          1.8049          1.8057          1.8066          1.8074          1.8083
          1.8091          1.8100          1.8109          1.8118          1.8127          1.8136          1.8145
          1.8155          1.8164          1.8174          1.8183          1.8193          1.8203          1.8213
          1.3820          1.3926          1.4034          1.4153          1.4246          1.4333          1.4424
          1.4506          1.4585          1.4663          1.4737          1.4811          1.4887          1.4963
          1.5035          1.5099          1.5162          1.5224          1.5284          1.5342          1.5399
          1.5455          1.5510          1.5564          1.5617          1.5669          1.5721          1.5770
          1.5817          1.5865          1.5912          1.5958          1.6004          1.6046          1.6090
          1.6133          1.6176          1.6218          1.6258          1.6296          1.6335          1.6374
          1.6412          1.6449          1.6485          1.6520          1.6556          1.6591          1.6627
          1.6661          1.6696          1.6728          1.6761          1.6794          1.6827          1.6860
          1.6893          1.6925          1.6956          1.6986          1.7017          1.7049          1.7080
          1.7111          1.7142          1.7173          1.7204          1.7235          1.7266          1.7297
          1.7326          1.7349          1.7371          1.7393          1.7416          1.7444          1.7472
          1.7499          1.7509          1.7513          1.7517          1.7521          1.7524          1.7528
          1.7532          1.7537          1.7542          1.7546          1.7551          1.7555          1.7560
          1.7564          1.7569          1.7573          1.7578          1.7582          1.7587          1.7591
          1.7595          1.7600          1.7604          1.7608          1.7613          1.7617          1.7622
          1.7626          1.7630          1.7635          1.7639          1.7643          1.7647          1.7651
          1.7656          1.7660          1.7666          1.7672          1.7678          1.7684          1.7690
          1.7694          1.7697          1.7703          1.7708          1.7713          1.7718          1.7724
          1.7729          1.7734          1.7740          1.7745          1.7750          1.7756          1.7761
          1.7767          1.7772          1.7777          1.7783          1.7788          1.7794          1.7799
          1.7805          1.7810          1.7815          1.7821          1.7826          1.7832          1.7838
          1.7843          1.7849          1.7855          1.7860          1.7866          1.7872          1.7878
          1.7884          1.7890          1.7896          1.7903          1.7910          1.7917          1.7924
          1.7932          1.7939          1.7946          1.7953          1.7961          1.7969          1.7977
          1.7985          1.7993          1.8001          1.8009          1.8017          1.8024          1.8032
          1.8039          1.8047          1.8054          1.8062          1.8070          1.8078          1.8086
          1.8094          1.8102          1.8110          1.8118          1.8127          1.8135          1.8144
          1.8153          1.8161          1.8170          1.8179          1.8188          1.8198          1.8207
          1.8216          1.8226          1.8235          1.8245          1.8254          1.3885          1.4006
          1.4131          1.4245          1.4332          1.4427          1.4511          1.4591          1.4668
          1.4743          1.4821          1.4899          1.4976          1.5051          1.5117          1.5180
          1.5242          1.5304          1.5361          1.5418          1.5475          1.5530          1.5585
          1.5638          1.5691          1.5742          1.5793          1.5839          1.5887          1.5934
          1.5981          1.6026          1.6069          1.6112          1.6155          1.6198          1.6240
          1.6281          1.6319          1.6357          1.6396          1.6434          1.6471          1.6508
          1.6542          1.6577          1.6612          1.6647          1.6681          1.6716          1.6749
          1.6780          1.6812          1.6845          1.6877          1.6910          1.6942          1.6973
          1.7003          1.7033          1.7063          1.7094          1.7124          1.7155          1.7186
          1.7216          1.7247          1.7277          1.7308          1.7337          1.7366          1.7389
          1.7410          1.7431          1.7452          1.7474          1.7501          1.7528          1.7543
          1.7548          1.7552          1.7557          1.7562          1.7567          1.7571          1.7576
          1.7580          1.7584          1.7589          1.7593          1.7597          1.7601          1.7605
          1.7610          1.7614          1.7618          1.7622          1.7626          1.7630          1.7634
          1.7638          1.7642          1.7646          1.7650          1.7656          1.7661          1.7667
          1.7672          1.7678          1.7683          1.7689          1.7694          1.7700          1.7706
          1.7711          1.7717          1.7723          1.7729          1.7735          1.7735          1.7737
          1.7742          1.7747          1.7752          1.7757          1.7763          1.7768          1.7773
          1.7779          1.7784          1.7789          1.7794          1.7800          1.7805          1.7810
          1.7816          1.7821          1.7826          1.7832          1.7837          1.7842          1.7848
          1.7853          1.7858          1.7864          1.7869          1.7875          1.7880          1.7887
          1.7893          1.7900          1.7906          1.7913          1.7919          1.7926          1.7933
          1.7940          1.7946          1.7953          1.7960          1.7967          1.7974          1.7981
          1.7988          1.7996          1.8003          1.8011          1.8019          1.8027          1.8034
          1.8042          1.8050          1.8059          1.8067          1.8075          1.8083          1.8092
          1.8100          1.8108          1.8116          1.8124          1.8131          1.8139          1.8147
          1.8155          1.8163          1.8172          1.8180          1.8188          1.8197          1.8205
          1.8214          1.8223          1.8232          1.8241          1.8250          1.8259          1.8268
          1.8277          1.8287          1.8295          1.4014          1.4142          1.4269          1.4357
          1.4458          1.4540          1.4619          1.4696          1.4777          1.4858          1.4936
          1.5014          1.5090          1.5157          1.5220          1.5283          1.5344          1.5402
          1.5459          1.5515          1.5571          1.5626          1.5679          1.5732          1.5783
          1.5834          1.5880          1.5928          1.5975          1.6021          1.6067          1.6109
          1.6151          1.6195          1.6237          1.6279          1.6320          1.6358          1.6395
          1.6433          1.6471          1.6508          1.6545          1.6579          1.6613          1.6648
          1.6682          1.6716          1.6750          1.6783          1.6814          1.6845          1.6877
          1.6909          1.6941          1.6972          1.7003          1.7032          1.7061          1.7091
          1.7121          1.7151          1.7181          1.7211          1.7240          1.7270          1.7300
          1.7330          1.7359          1.7388          1.7415          1.7436          1.7457          1.7478
          1.7498          1.7519          1.7539          1.7565          1.7579          1.7583          1.7588
          1.7593          1.7598          1.7602          1.7607          1.7611          1.7616          1.7620
          1.7624          1.7629          1.7633          1.7637          1.7641          1.7647          1.7652
          1.7657          1.7663          1.7668          1.7673          1.7679          1.7684          1.7689
          1.7694          1.7700          1.7705          1.7710          1.7716          1.7721          1.7726
          1.7732          1.7737          1.7742          1.7748          1.7753          1.7759          1.7765
          1.7770          1.7776          1.7782          1.7773          1.7778          1.7783          1.7788
          1.7793          1.7798          1.7803          1.7809          1.7814          1.7819          1.7824
          1.7829          1.7834          1.7840          1.7845          1.7850          1.7855          1.7860
          1.7866          1.7872          1.7878          1.7884          1.7890          1.7896          1.7902
          1.7908          1.7914          1.7920          1.7926          1.7933          1.7939          1.7945
          1.7952          1.7958          1.7964          1.7971          1.7977          1.7984          1.7991
          1.7997          1.8004          1.8011          1.8018          1.8025          1.8032          1.8039
          1.8046          1.8054          1.8061          1.8069          1.8077          1.8085          1.8092
          1.8100          1.8108          1.8116          1.8124          1.8133          1.8141          1.8149
          1.8158          1.8166          1.8175          1.8183          1.8192          1.8201          1.8209
          1.8217          1.8225          1.8233          1.8241          1.8249          1.8258          1.8266
          1.8275          1.8284          1.8292          1.8301          1.8310          1.8319          1.8328
          1.8337          1.4169          1.4294          1.4396          1.4496          1.4578          1.4659
          1.4743          1.4825          1.4905          1.4985          1.5062          1.5139          1.5207
          1.5270          1.5332          1.5394          1.5453          1.5508          1.5565          1.5621
          1.5675          1.5729          1.5782          1.5833          1.5883          1.5930          1.5977
          1.6024          1.6071          1.6116          1.6158          1.6199          1.6242          1.6285
          1.6327          1.6367          1.6404          1.6441          1.6479          1.6516          1.6553
          1.6590          1.6623          1.6656          1.6691          1.6725          1.6759          1.6792
          1.6824          1.6855          1.6885          1.6916          1.6947          1.6978          1.7010
          1.7040          1.7069          1.7097          1.7125          1.7154          1.7183          1.7212
          1.7242          1.7271          1.7300          1.7329          1.7358          1.7387          1.7414
          1.7442          1.7466          1.7486          1.7507          1.7527          1.7547          1.7567
          1.7586          1.7606          1.7617          1.7622          1.7626          1.7631          1.7636
          1.7642          1.7648          1.7654          1.7660          1.7666          1.7671          1.7677
          1.7683          1.7688          1.7693          1.7698          1.7703          1.7707          1.7712
          1.7717          1.7722          1.7726          1.7731          1.7735          1.7740          1.7745
          1.7750          1.7755          1.7760          1.7764          1.7770          1.7775          1.7780
          1.7786          1.7791          1.7797          1.7803          1.7808          1.7814          1.7820
          1.7823          1.7815          1.7820          1.7825          1.7830          1.7835          1.7840
          1.7845          1.7850          1.7856          1.7862          1.7867          1.7873          1.7879
          1.7885          1.7891          1.7896          1.7902          1.7908          1.7914          1.7920
          1.7925          1.7931          1.7937          1.7943          1.7949          1.7955          1.7961
          1.7967          1.7973          1.7979          1.7985          1.7991          1.7997          1.8004
          1.8010          1.8016          1.8023          1.8029          1.8035          1.8042          1.8049
          1.8055          1.8062          1.8069          1.8075          1.8082          1.8090          1.8097
          1.8104          1.8112          1.8119          1.8127          1.8134          1.8142          1.8150
          1.8158          1.8166          1.8174          1.8182          1.8190          1.8198          1.8206
          1.8215          1.8223          1.8232          1.8240          1.8249          1.8258          1.8267
          1.8276          1.8285          1.8293          1.8302          1.8310          1.8318          1.8327
          1.8335          1.8344          1.8352          1.8361          1.8370          1.8378          1.4324
          1.4432          1.4529          1.4615          1.4701          1.4786          1.4868          1.4949
          1.5029          1.5108          1.5185          1.5256          1.5318          1.5381          1.5442
          1.5502          1.5557          1.5613          1.5669          1.5724          1.5778          1.5831
          1.5883          1.5932          1.5978          1.6025          1.6072          1.6119          1.6164
          1.6205          1.6246          1.6289          1.6331          1.6373          1.6413          1.6450
          1.6486          1.6524          1.6561          1.6598          1.6634          1.6667          1.6700
          1.6733          1.6767          1.6800          1.6834          1.6866          1.6896          1.6925
          1.6955          1.6986          1.7017          1.7047          1.7077          1.7105          1.7133
          1.7161          1.7188          1.7217          1.7245          1.7273          1.7302          1.7330
          1.7358          1.7387          1.7414          1.7442          1.7469          1.7496          1.7516
          1.7536          1.7556          1.7576          1.7595          1.7615          1.7634          1.7650
          1.7658          1.7664          1.7670          1.7675          1.7681          1.7686          1.7692
          1.7697          1.7702          1.7708          1.7713          1.7718          1.7724          1.7729
          1.7734          1.7739          1.7744          1.7749          1.7754          1.7760          1.7765
          1.7770          1.7775          1.7780          1.7785          1.7790          1.7795          1.7800
          1.7806          1.7811          1.7816          1.7821          1.7826          1.7832          1.7837
          1.7842          1.7848          1.7854          1.7859          1.7865          1.7863          1.7862
          1.7868          1.7874          1.7880          1.7885          1.7891          1.7896          1.7902
          1.7907          1.7913          1.7918          1.7924          1.7929          1.7935          1.7941
          1.7946          1.7952          1.7957          1.7963          1.7969          1.7974          1.7980
          1.7986          1.7991          1.7997          1.8003          1.8008          1.8014          1.8020
          1.8026          1.8032          1.8038          1.8044          1.8050          1.8056          1.8062
          1.8068          1.8074          1.8081          1.8087          1.8093          1.8100          1.8106
          1.8113          1.8119          1.8127          1.8134          1.8140          1.8147          1.8154
          1.8162          1.8169          1.8176          1.8184          1.8191          1.8199          1.8207
          1.8214          1.8222          1.8230          1.8238          1.8246          1.8254          1.8263
          1.8271          1.8279          1.8288          1.8296          1.8305          1.8314          1.8323
          1.8331          1.8340          1.8349          1.8359          1.8368          1.8377          1.8386
          1.8395          1.8403          1.8412          1.8420          1.4489          1.4557          1.4646
          1.4733          1.4819          1.4903          1.4985          1.5066          1.5145          1.5223
          1.5299          1.5361          1.5423          1.5486          1.5547          1.5603          1.5657
          1.5713          1.5768          1.5822          1.5875          1.5927          1.5977          1.6024
          1.6070          1.6117          1.6163          1.6209          1.6250          1.6291          1.6332
          1.6375          1.6416          1.6456          1.6493          1.6529          1.6566          1.6603
          1.6639          1.6675          1.6708          1.6741          1.6773          1.6806          1.6840
          1.6872          1.6905          1.6934          1.6964          1.6993          1.7022          1.7052
          1.7082          1.7112          1.7140          1.7168          1.7195          1.7222          1.7249
          1.7276          1.7304          1.7332          1.7359          1.7386          1.7414          1.7441
          1.7467          1.7494          1.7520          1.7545          1.7565          1.7584          1.7604
          1.7623          1.7642          1.7661          1.7677          1.7692          1.7702          1.7708
          1.7713          1.7719          1.7725          1.7730          1.7736          1.7741          1.7747
          1.7753          1.7759          1.7764          1.7770          1.7775          1.7781          1.7786
          1.7792          1.7797          1.7802          1.7808          1.7813          1.7818          1.7823
          1.7828          1.7833          1.7838          1.7843          1.7848          1.7852          1.7857
          1.7862          1.7867          1.7872          1.7878          1.7883          1.7888          1.7893
          1.7899          1.7904          1.7910          1.7908          1.7914          1.7920          1.7925
          1.7931          1.7937          1.7943          1.7948          1.7954          1.7960          1.7966
          1.7972          1.7978          1.7983          1.7989          1.7995          1.8001          1.8006
          1.8011          1.8017          1.8022          1.8028          1.8033          1.8038          1.8044
          1.8049          1.8055          1.8060          1.8066          1.8072          1.8077          1.8083
          1.8089          1.8095          1.8100          1.8106          1.8112          1.8118          1.8124
          1.8130          1.8136          1.8142          1.8149          1.8155          1.8161          1.8168
          1.8175          1.8182          1.8189          1.8196          1.8203          1.8211          1.8218
          1.8225          1.8232          1.8239          1.8246          1.8254          1.8261          1.8268
          1.8276          1.8283          1.8291          1.8299          1.8307          1.8314          1.8322
          1.8330          1.8339          1.8347          1.8355          1.8363          1.8372          1.8381
          1.8389          1.8398          1.8407          1.8416          1.8425          1.8434          1.8443
          1.8452          1.8462          1.4461          1.4553          1.4640          1.4730          1.4817
          1.4902          1.4986          1.5067          1.5147          1.5225          1.5302          1.5373
          1.5434          1.5495          1.5556          1.5616          1.5671          1.5725          1.5779
          1.5834          1.5887          1.5939          1.5990          1.6038          1.6083          1.6128
          1.6175          1.6221          1.6265          1.6305          1.6345          1.6386          1.6427
          1.6468          1.6507          1.6543          1.6579          1.6614          1.6651          1.6687
          1.6722          1.6755          1.6787          1.6819          1.6850          1.6883          1.6915
          1.6947          1.6976          1.7005          1.7034          1.7062          1.7091          1.7121
          1.7151          1.7179          1.7206          1.7232          1.7259          1.7285          1.7312
          1.7340          1.7367          1.7394          1.7421          1.7449          1.7475          1.7501
          1.7527          1.7553          1.7579          1.7600          1.7619          1.7638          1.7656
          1.7675          1.7692          1.7707          1.7725          1.7742          1.7749          1.7755
          1.7761          1.7767          1.7772          1.7778          1.7784          1.7790          1.7796
          1.7802          1.7808          1.7813          1.7819          1.7824          1.7830          1.7835
          1.7840          1.7845          1.7851          1.7856          1.7860          1.7865          1.7870
          1.7875          1.7880          1.7885          1.7889          1.7894          1.7899          1.7904
          1.7909          1.7914          1.7919          1.7924          1.7929          1.7934          1.7940
          1.7945          1.7951          1.7956          1.7962          1.7967          1.7973          1.7979
          1.7984          1.7990          1.7996          1.8002          1.8007          1.8013          1.8019
          1.8025          1.8030          1.8036          1.8042          1.8048          1.8053          1.8059
          1.8065          1.8071          1.8077          1.8082          1.8088          1.8094          1.8100
          1.8106          1.8111          1.8117          1.8122          1.8128          1.8133          1.8139
          1.8145          1.8151          1.8156          1.8162          1.8168          1.8174          1.8180
          1.8186          1.8192          1.8199          1.8205          1.8211          1.8218          1.8225
          1.8232          1.8239          1.8246          1.8253          1.8261          1.8268          1.8275
          1.8283          1.8290          1.8298          1.8305          1.8313          1.8320          1.8328
          1.8335          1.8343          1.8351          1.8358          1.8366          1.8374          1.8382
          1.8390          1.8398          1.8407          1.8415          1.8423          1.8432          1.8441
          1.8449          1.8458          1.8467          1.8476          1.8485          1.8494          1.8504
          1.4436          1.4540          1.4633          1.4723          1.4806          1.4892          1.4976
          1.5059          1.5139          1.5218          1.5295          1.5370          1.5440          1.5500
          1.5559          1.5619          1.5678          1.5732          1.5785          1.5838          1.5891
          1.5944          1.5995          1.6045          1.6092          1.6137          1.6181          1.6226
          1.6271          1.6314          1.6354          1.6394          1.6433          1.6474          1.6514
          1.6553          1.6588          1.6623          1.6658          1.6693          1.6729          1.6764
          1.6796          1.6828          1.6859          1.6890          1.6921          1.6953          1.6985
          1.7014          1.7042          1.7071          1.7099          1.7126          1.7155          1.7184
          1.7213          1.7239          1.7266          1.7292          1.7318          1.7345          1.7371
          1.7398          1.7425          1.7452          1.7479          1.7505          1.7531          1.7556
          1.7582          1.7607          1.7631          1.7650          1.7669          1.7687          1.7705
          1.7721          1.7737          1.7755          1.7774          1.7792          1.7798          1.7804
          1.7810          1.7816          1.7823          1.7829          1.7835          1.7841          1.7847
          1.7853          1.7859          1.7865          1.7871          1.7876          1.7882          1.7887
          1.7892          1.7897          1.7903          1.7908          1.7913          1.7917          1.7922
          1.7927          1.7932          1.7937          1.7942          1.7947          1.7952          1.7957
          1.7962          1.7967          1.7972          1.7978          1.7983          1.7989          1.7995
          1.8000          1.8005          1.8009          1.8015          1.8020          1.8026          1.8031
          1.8037          1.8043          1.8048          1.8054          1.8060          1.8065          1.8071
          1.8077          1.8082          1.8088          1.8094          1.8100          1.8105          1.8111
          1.8117          1.8122          1.8128          1.8134          1.8140          1.8146          1.8151
          1.8157          1.8163          1.8169          1.8175          1.8181          1.8188          1.8194
          1.8200          1.8206          1.8212          1.8218          1.8224          1.8230          1.8236
          1.8242          1.8248          1.8255          1.8261          1.8268          1.8275          1.8282
          1.8289          1.8296          1.8303          1.8310          1.8318          1.8325          1.8332
          1.8340          1.8348          1.8355          1.8363          1.8371          1.8378          1.8386
          1.8394          1.8402          1.8410          1.8418          1.8425          1.8433          1.8442
          1.8450          1.8458          1.8466          1.8475          1.8483          1.8492          1.8501
          1.8509          1.8518          1.8527          1.8536          1.8545          1.4454          1.4550
          1.4644          1.4734          1.4823          1.4900          1.4983          1.5066          1.5147
          1.5225          1.5303          1.5378          1.5452          1.5517          1.5576          1.5635
          1.5694          1.5752          1.5804          1.5856          1.5907          1.5960          1.6011
          1.6061          1.6111          1.6155          1.6199          1.6243          1.6287          1.6331
          1.6373          1.6412          1.6451          1.6489          1.6529          1.6569          1.6606
          1.6641          1.6676          1.6710          1.6744          1.6779          1.6813          1.6845
          1.6876          1.6906          1.6937          1.6967          1.6998          1.7029          1.7058
          1.7086          1.7114          1.7141          1.7169          1.7196          1.7225          1.7253
          1.7280          1.7306          1.7332          1.7357          1.7383          1.7409          1.7436
          1.7462          1.7489          1.7515          1.7541          1.7566          1.7591          1.7616
          1.7641          1.7666          1.7686          1.7704          1.7722          1.7739          1.7755
          1.7773          1.7792          1.7813          1.7833          1.7846          1.7852          1.7859
          1.7865          1.7872          1.7879          1.7885          1.7892          1.7898          1.7904
          1.7910          1.7916          1.7922          1.7928          1.7933          1.7939          1.7944
          1.7949          1.7955          1.7960          1.7965          1.7970          1.7975          1.7980
          1.7985          1.7990          1.7995          1.8000          1.8005          1.8010          1.8015
          1.8020          1.8025          1.8030          1.8035          1.8041          1.8046          1.8052
          1.8056          1.8058          1.8063          1.8069          1.8074          1.8080          1.8085
          1.8091          1.8096          1.8102          1.8108          1.8113          1.8119          1.8124
          1.8130          1.8135          1.8141          1.8147          1.8152          1.8158          1.8163
          1.8169          1.8175          1.8180          1.8186          1.8192          1.8198          1.8204
          1.8209          1.8215          1.8221          1.8227          1.8234          1.8240          1.8246
          1.8252          1.8258          1.8265          1.8271          1.8278          1.8284          1.8291
          1.8298          1.8305          1.8312          1.8319          1.8326          1.8333          1.8340
          1.8347          1.8354          1.8361          1.8368          1.8375          1.8383          1.8390
          1.8398          1.8405          1.8413          1.8421          1.8428          1.8436          1.8444
          1.8452          1.8460          1.8469          1.8477          1.8485          1.8493          1.8501
          1.8509          1.8518          1.8526          1.8535          1.8543          1.8552          1.8560
          1.8569          1.8578          1.8587          1.4476          1.4569          1.4659          1.4749
          1.4836          1.4922          1.4999          1.5075          1.5156          1.5235          1.5312
          1.5388          1.5462          1.5534          1.5596          1.5654          1.5710          1.5768
          1.5825          1.5876          1.5927          1.5977          1.6028          1.6079          1.6128
          1.6175          1.6219          1.6262          1.6305          1.6348          1.6392          1.6432
          1.6470          1.6508          1.6546          1.6585          1.6624          1.6660          1.6694
          1.6728          1.6761          1.6794          1.6829          1.6862          1.6893          1.6924
          1.6954          1.6984          1.7013          1.7043          1.7074          1.7102          1.7130
          1.7157          1.7185          1.7212          1.7238          1.7266          1.7294          1.7320
          1.7346          1.7371          1.7397          1.7423          1.7448          1.7474          1.7500
          1.7526          1.7552          1.7577          1.7602          1.7626          1.7651          1.7675
          1.7700          1.7721          1.7739          1.7757          1.7772          1.7791          1.7811
          1.7832          1.7854          1.7875          1.7896          1.7902          1.7909          1.7916
          1.7923          1.7929          1.7936          1.7942          1.7948          1.7954          1.7960
          1.7966          1.7972          1.7977          1.7983          1.7988          1.7993          1.7998
          1.8003          1.8009          1.8014          1.8018          1.8023          1.8028          1.8033
          1.8038          1.8043          1.8048          1.8053          1.8059          1.8064          1.8069
          1.8075          1.8080          1.8086          1.8091          1.8097          1.8103          1.8106
          1.8107          1.8113          1.8118          1.8123          1.8129          1.8134          1.8140
          1.8145          1.8150          1.8156          1.8162          1.8167          1.8173          1.8178
          1.8184          1.8189          1.8195          1.8201          1.8206          1.8212          1.8218
          1.8223          1.8229          1.8235          1.8241          1.8247          1.8253          1.8259
          1.8265          1.8271          1.8277          1.8283          1.8290          1.8296          1.8302
          1.8309          1.8315          1.8322          1.8328          1.8335          1.8342          1.8349
          1.8356          1.8363          1.8370          1.8377          1.8384          1.8392          1.8399
          1.8406          1.8413          1.8420          1.8427          1.8434          1.8441          1.8448
          1.8456          1.8463          1.8471          1.8478          1.8486          1.8494          1.8502
          1.8510          1.8518          1.8527          1.8535          1.8543          1.8552          1.8561
          1.8569          1.8577          1.8586          1.8594          1.8603          1.8611          1.8620
          1.8629          1.4513          1.4601          1.4689          1.4774          1.4859          1.4943
          1.5027          1.5103          1.5174          1.5251          1.5328          1.5404          1.5477
          1.5550          1.5620          1.5678          1.5734          1.5790          1.5847          1.5901
          1.5951          1.6001          1.6050          1.6100          1.6149          1.6198          1.6242
          1.6285          1.6328          1.6370          1.6412          1.6454          1.6493          1.6531
          1.6568          1.6605          1.6643          1.6681          1.6716          1.6749          1.6783
          1.6816          1.6848          1.6881          1.6914          1.6944          1.6974          1.7004
          1.7033          1.7062          1.7091          1.7121          1.7149          1.7176          1.7203
          1.7230          1.7257          1.7283          1.7309          1.7337          1.7363          1.7388
          1.7413          1.7439          1.7464          1.7489          1.7514          1.7539          1.7565
          1.7590          1.7615          1.7639          1.7663          1.7687          1.7711          1.7735
          1.7759          1.7776          1.7792          1.7812          1.7833          1.7856          1.7878
          1.7902          1.7925          1.7947          1.7958          1.7965          1.7972          1.7979
          1.7986          1.7992          1.7998          1.8004          1.8010          1.8016          1.8021
          1.8027          1.8032          1.8038          1.8043          1.8048          1.8053          1.8058
          1.8063          1.8067          1.8072          1.8077          1.8082          1.8086          1.8091
          1.8096          1.8101          1.8106          1.8111          1.8116          1.8121          1.8127
          1.8132          1.8138          1.8143          1.8149          1.8154          1.8156          1.8161
          1.8167          1.8172          1.8178          1.8184          1.8189          1.8194          1.8200
          1.8205          1.8211          1.8216          1.8221          1.8227          1.8232          1.8238
          1.8243          1.8248          1.8254          1.8259          1.8265          1.8271          1.8276
          1.8282          1.8288          1.8293          1.8299          1.8305          1.8311          1.8317
          1.8323          1.8329          1.8335          1.8341          1.8348          1.8354          1.8360
          1.8367          1.8373          1.8380          1.8386          1.8393          1.8400          1.8407
          1.8414          1.8421          1.8428          1.8435          1.8442          1.8450          1.8457
          1.8465          1.8472          1.8479          1.8486          1.8493          1.8500          1.8508
          1.8515          1.8523          1.8530          1.8538          1.8545          1.8553          1.8561
          1.8569          1.8577          1.8585          1.8593          1.8601          1.8610          1.8618
          1.8627          1.8636          1.8645          1.8653          1.8662          1.8671          1.4554
          1.4640          1.4723          1.4808          1.4890          1.4970          1.5052          1.5132
          1.5207          1.5277          1.5346          1.5422          1.5496          1.5568          1.5639
          1.5704          1.5760          1.5816          1.5870          1.5926          1.5977          1.6027
          1.6076          1.6123          1.6172          1.6221          1.6267          1.6310          1.6352
          1.6394          1.6435          1.6477          1.6517          1.6555          1.6592          1.6629
          1.6665          1.6702          1.6739          1.6772          1.6805          1.6838          1.6870
          1.6902          1.6935          1.6966          1.6996          1.7026          1.7055          1.7083
          1.7112          1.7140          1.7169          1.7196          1.7223          1.7250          1.7276
          1.7302          1.7328          1.7354          1.7381          1.7406          1.7431          1.7456
          1.7481          1.7506          1.7531          1.7555          1.7580          1.7605          1.7629
          1.7653          1.7677          1.7701          1.7724          1.7748          1.7772          1.7795
          1.7814          1.7838          1.7862          1.7885          1.7909          1.7932          1.7955
          1.7978          1.8001          1.8014          1.8023          1.8030          1.8037          1.8044
          1.8050          1.8056          1.8063          1.8069          1.8075          1.8080          1.8086
          1.8091          1.8096          1.8101          1.8105          1.8110          1.8114          1.8119
          1.8123          1.8127          1.8132          1.8136          1.8140          1.8145          1.8149
          1.8154          1.8159          1.8164          1.8169          1.8174          1.8179          1.8185
          1.8190          1.8195          1.8201          1.8206          1.8210          1.8216          1.8221
          1.8227          1.8232          1.8238          1.8244          1.8249          1.8255          1.8260
          1.8266          1.8271          1.8277          1.8282          1.8287          1.8292          1.8297
          1.8303          1.8308          1.8313          1.8319          1.8324          1.8329          1.8335
          1.8340          1.8346          1.8352          1.8357          1.8363          1.8369          1.8375
          1.8381          1.8387          1.8393          1.8399          1.8406          1.8412          1.8418
          1.8425          1.8431          1.8438          1.8444          1.8451          1.8458          1.8465
          1.8472          1.8479          1.8486          1.8493          1.8500          1.8508          1.8515
          1.8522          1.8530          1.8538          1.8545          1.8553          1.8560          1.8567
          1.8574          1.8582          1.8589          1.8597          1.8604          1.8612          1.8620
          1.8628          1.8636          1.8644          1.8652          1.8661          1.8669          1.8677
          1.8686          1.8695          1.8703          1.8712          1.4589          1.4677          1.4761
          1.4841          1.4923          1.5003          1.5079          1.5157          1.5235          1.5308
          1.5376          1.5442          1.5513          1.5585          1.5656          1.5725          1.5785
          1.5840          1.5895          1.5948          1.6002          1.6052          1.6100          1.6148
          1.6195          1.6243          1.6290          1.6334          1.6376          1.6418          1.6458
          1.6499          1.6540          1.6578          1.6615          1.6652          1.6688          1.6723
          1.6760          1.6794          1.6827          1.6860          1.6892          1.6924          1.6955
          1.6987          1.7017          1.7046          1.7075          1.7104          1.7132          1.7160
          1.7188          1.7216          1.7243          1.7269          1.7295          1.7321          1.7347
          1.7373          1.7398          1.7423          1.7449          1.7473          1.7498          1.7522
          1.7547          1.7571          1.7596          1.7621          1.7645          1.7670          1.7694
          1.7718          1.7742          1.7766          1.7789          1.7813          1.7836          1.7860
          1.7884          1.7907          1.7930          1.7953          1.7977          1.8000          1.8023
          1.8043          1.8055          1.8066          1.8078          1.8089          1.8099          1.8108
          1.8114          1.8120          1.8126          1.8131          1.8137          1.8142          1.8147
          1.8152          1.8157          1.8162          1.8166          1.8171          1.8175          1.8180
          1.8184          1.8189          1.8193          1.8197          1.8201          1.8206          1.8210
          1.8215          1.8220          1.8224          1.8229          1.8234          1.8239          1.8244
          1.8250          1.8255          1.8260          1.8265          1.8271          1.8276          1.8282
          1.8287          1.8292          1.8298          1.8303          1.8309          1.8314          1.8319
          1.8325          1.8330          1.8336          1.8341          1.8346          1.8352          1.8357
          1.8362          1.8368          1.8373          1.8378          1.8383          1.8389          1.8394
          1.8400          1.8405          1.8411          1.8416          1.8422          1.8428          1.8434
          1.8440          1.8446          1.8452          1.8458          1.8464          1.8470          1.8476
          1.8482          1.8489          1.8495          1.8502          1.8509          1.8516          1.8523
          1.8530          1.8537          1.8544          1.8551          1.8558          1.8565          1.8573
          1.8580          1.8588          1.8595          1.8603          1.8610          1.8618          1.8626
          1.8633          1.8641          1.8648          1.8656          1.8663          1.8671          1.8679
          1.8687          1.8695          1.8703          1.8711          1.8719          1.8728          1.8736
          1.8744          1.8754          1.4616          1.4707          1.4794          1.4877          1.4955
          1.5033          1.5110          1.5185          1.5258          1.5334          1.5406          1.5472
          1.5537          1.5601          1.5672          1.5741          1.5809          1.5864          1.5918
          1.5971          1.6023          1.6076          1.6124          1.6172          1.6218          1.6264
          1.6311          1.6357          1.6399          1.6440          1.6481          1.6521          1.6560
          1.6600          1.6637          1.6673          1.6709          1.6745          1.6780          1.6815
          1.6848          1.6881          1.6913          1.6944          1.6975          1.7006          1.7037
          1.7066          1.7095          1.7124          1.7152          1.7180          1.7207          1.7235
          1.7262          1.7288          1.7315          1.7341          1.7367          1.7393          1.7418
          1.7444          1.7469          1.7494          1.7519          1.7544          1.7568          1.7593
          1.7617          1.7642          1.7666          1.7690          1.7715          1.7739          1.7763
          1.7786          1.7810          1.7833          1.7857          1.7880          1.7903          1.7927
          1.7950          1.7974          1.7997          1.8021          1.8044          1.8067          1.8082
          1.8094          1.8106          1.8117          1.8128          1.8139          1.8150          1.8160
          1.8170          1.8180          1.8188          1.8193          1.8198          1.8203          1.8208
          1.8212          1.8217          1.8221          1.8226          1.8230          1.8234          1.8239
          1.8243          1.8247          1.8252          1.8256          1.8261          1.8266          1.8271
          1.8275          1.8280          1.8285          1.8290          1.8295          1.8300          1.8305
          1.8310          1.8315          1.8321          1.8326          1.8331          1.8337          1.8342
          1.8347          1.8353          1.8358          1.8363          1.8368          1.8373          1.8378
          1.8383          1.8389          1.8394          1.8399          1.8404          1.8410          1.8415
          1.8420          1.8426          1.8431          1.8437          1.8442          1.8448          1.8453
          1.8459          1.8464          1.8470          1.8475          1.8481          1.8487          1.8492
          1.8498          1.8504          1.8510          1.8516          1.8522          1.8528          1.8534
          1.8541          1.8547          1.8554          1.8560          1.8567          1.8574          1.8580
          1.8587          1.8594          1.8601          1.8608          1.8615          1.8623          1.8630
          1.8637          1.8645          1.8652          1.8660          1.8668          1.8675          1.8683
          1.8691          1.8699          1.8707          1.8714          1.8722          1.8729          1.8737
          1.8745          1.8753          1.8761          1.8769          1.8777          1.8786          1.8795
          1.4638          1.4732          1.4821          1.4907          1.4989          1.5065          1.5140
          1.5215          1.5288          1.5359          1.5431          1.5502          1.5566          1.5629
          1.5691          1.5756          1.5824          1.5887          1.5941          1.5994          1.6046
          1.6097          1.6147          1.6195          1.6241          1.6287          1.6332          1.6377
          1.6421          1.6462          1.6503          1.6543          1.6582          1.6621          1.6659
          1.6695          1.6731          1.6766          1.6801          1.6835          1.6869          1.6901
          1.6933          1.6965          1.6996          1.7027          1.7057          1.7087          1.7116
          1.7145          1.7173          1.7201          1.7229          1.7256          1.7283          1.7311
          1.7338          1.7364          1.7390          1.7415          1.7441          1.7466          1.7491
          1.7516          1.7541          1.7566          1.7590          1.7615          1.7639          1.7663
          1.7687          1.7711          1.7735          1.7759          1.7783          1.7807          1.7831
          1.7854          1.7878          1.7901          1.7924          1.7947          1.7971          1.7994
          1.8017          1.8041          1.8065          1.8089          1.8110          1.8122          1.8134
          1.8145          1.8156          1.8167          1.8178          1.8189          1.8199          1.8209
          1.8219          1.8229          1.8238          1.8247          1.8256          1.8263          1.8268
          1.8272          1.8276          1.8280          1.8284          1.8289          1.8293          1.8297
          1.8301          1.8306          1.8310          1.8315          1.8319          1.8324          1.8329
          1.8334          1.8339          1.8344          1.8349          1.8354          1.8360          1.8365
          1.8371          1.8376          1.8381          1.8386          1.8392          1.8397          1.8402
          1.8407          1.8412          1.8417          1.8422          1.8428          1.8433          1.8438
          1.8443          1.8448          1.8453          1.8458          1.8463          1.8468          1.8473
          1.8478          1.8483          1.8489          1.8494          1.8500          1.8505          1.8511
          1.8517          1.8523          1.8528          1.8534          1.8539          1.8545          1.8551
          1.8557          1.8562          1.8568          1.8574          1.8580          1.8586          1.8593
          1.8599          1.8606          1.8612          1.8619          1.8625          1.8632          1.8639
          1.8646          1.8652          1.8659          1.8666          1.8673          1.8680          1.8687
          1.8695          1.8702          1.8709          1.8717          1.8725          1.8732          1.8740
          1.8748          1.8756          1.8764          1.8772          1.8780          1.8787          1.8795
          1.8803          1.8811          1.8819          1.8827          1.8836          1.4661          1.4755
          1.4847          1.4934          1.5017          1.5098          1.5174          1.5245          1.5319
          1.5390          1.5459          1.5527          1.5596          1.5659          1.5721          1.5781
          1.5840          1.5906          1.5964          1.6017          1.6069          1.6120          1.6170
          1.6218          1.6265          1.6311          1.6356          1.6400          1.6443          1.6485
          1.6525          1.6565          1.6604          1.6642          1.6680          1.6717          1.6752
          1.6787          1.6822          1.6856          1.6890          1.6923          1.6955          1.6987
          1.7018          1.7049          1.7079          1.7109          1.7138          1.7168          1.7196
          1.7224          1.7252          1.7279          1.7306          1.7333          1.7359          1.7386
          1.7413          1.7438          1.7464          1.7489          1.7514          1.7539          1.7563
          1.7588          1.7612          1.7637          1.7661          1.7685          1.7709          1.7732
          1.7756          1.7780          1.7803          1.7827          1.7851          1.7875          1.7899
          1.7922          1.7946          1.7969          1.7992          1.8016          1.8039          1.8062
          1.8086          1.8110          1.8133          1.8150          1.8163          1.8175          1.8188
          1.8200          1.8211          1.8221          1.8229          1.8238          1.8247          1.8257
          1.8267          1.8276          1.8285          1.8294          1.8303          1.8311          1.8320
          1.8328          1.8335          1.8339          1.8343          1.8347          1.8351          1.8355
          1.8359          1.8364          1.8368          1.8373          1.8377          1.8382          1.8387
          1.8392          1.8397          1.8402          1.8407          1.8413          1.8418          1.8424
          1.8429          1.8435          1.8441          1.8446          1.8451          1.8456          1.8462
          1.8467          1.8471          1.8476          1.8481          1.8486          1.8491          1.8496
          1.8501          1.8506          1.8511          1.8516          1.8521          1.8526          1.8531
          1.8536          1.8542          1.8547          1.8552          1.8558          1.8563          1.8569
          1.8574          1.8580          1.8586          1.8591          1.8597          1.8603          1.8609
          1.8615          1.8620          1.8626          1.8632          1.8638          1.8645          1.8651
          1.8657          1.8664          1.8670          1.8677          1.8683          1.8690          1.8697
          1.8703          1.8710          1.8717          1.8724          1.8731          1.8738          1.8745
          1.8752          1.8759          1.8767          1.8774          1.8782          1.8789          1.8797
          1.8805          1.8813          1.8821          1.8829          1.8837          1.8845          1.8852
          1.8860          1.8868          1.8877          1.4686          1.4780          1.4871          1.4960
          1.5045          1.5126          1.5204          1.5280          1.5350          1.5421          1.5490
          1.5558          1.5624          1.5690          1.5751          1.5811          1.5870          1.5927
          1.5987          1.6041          1.6092          1.6143          1.6193          1.6242          1.6288
          1.6333          1.6377          1.6421          1.6464          1.6506          1.6546          1.6585
          1.6624          1.6663          1.6700          1.6738          1.6774          1.6809          1.6844
          1.6878          1.6911          1.6944          1.6977          1.7010          1.7040          1.7071
          1.7101          1.7131          1.7160          1.7190          1.7219          1.7247          1.7275
          1.7302          1.7329          1.7355          1.7382          1.7409          1.7435          1.7461
          1.7487          1.7512          1.7537          1.7562          1.7586          1.7611          1.7635
          1.7659          1.7683          1.7708          1.7732          1.7755          1.7778          1.7802
          1.7825          1.7848          1.7872          1.7896          1.7920          1.7943          1.7967
          1.7991          1.8015          1.8038          1.8061          1.8085          1.8108          1.8131
          1.8155          1.8176          1.8189          1.8202          1.8215          1.8227          1.8239
          1.8251          1.8263          1.8274          1.8285          1.8295          1.8303          1.8309
          1.8316          1.8323          1.8331          1.8340          1.8348          1.8356          1.8365
          1.8373          1.8382          1.8390          1.8398          1.8405          1.8409          1.8413
          1.8418          1.8422          1.8427          1.8431          1.8436          1.8441          1.8446
          1.8451          1.8456          1.8461          1.8466          1.8472          1.8477          1.8483
          1.8488          1.8494          1.8499          1.8505          1.8510          1.8515          1.8520
          1.8525          1.8530          1.8535          1.8540          1.8545          1.8550          1.8554
          1.8559          1.8564          1.8569          1.8574          1.8579          1.8584          1.8589
          1.8594          1.8600          1.8605          1.8610          1.8615          1.8621          1.8626
          1.8632          1.8637          1.8643          1.8649          1.8655          1.8660          1.8666
          1.8672          1.8678          1.8684          1.8690          1.8697          1.8703          1.8709
          1.8715          1.8722          1.8728          1.8735          1.8741          1.8748          1.8754
          1.8761          1.8768          1.8775          1.8781          1.8788          1.8795          1.8802
          1.8809          1.8817          1.8824          1.8831          1.8839          1.8846          1.8854
          1.8861          1.8869          1.8877          1.8885          1.8893          1.8901          1.8909
          1.8917          1.4706          1.4806          1.4898          1.4986          1.5071          1.5153
          1.5232          1.5308          1.5382          1.5453          1.5521          1.5589          1.5654
          1.5719          1.5782          1.5842          1.5899          1.5954          1.6008          1.6062
          1.6112          1.6162          1.6212          1.6260          1.6307          1.6353          1.6397
          1.6440          1.6483          1.6525          1.6566          1.6606          1.6645          1.6683
          1.6721          1.6758          1.6795          1.6831          1.6866          1.6900          1.6933
          1.6966          1.6999          1.7031          1.7064          1.7094          1.7124          1.7154
          1.7183          1.7212          1.7241          1.7270          1.7298          1.7326          1.7352
          1.7379          1.7405          1.7431          1.7458          1.7484          1.7510          1.7536
          1.7561          1.7586          1.7610          1.7634          1.7658          1.7682          1.7706
          1.7730          1.7754          1.7778          1.7802          1.7825          1.7848          1.7871
          1.7894          1.7917          1.7941          1.7965          1.7989          1.8013          1.8037
          1.8061          1.8085          1.8108          1.8131          1.8155          1.8178          1.8201
          1.8216          1.8230          1.8243          1.8253          1.8266          1.8278          1.8290
          1.8301          1.8313          1.8323          1.8334          1.8344          1.8354          1.8364
          1.8373          1.8379          1.8384          1.8390          1.8396          1.8402          1.8410
          1.8419          1.8427          1.8435          1.8443          1.8452          1.8460          1.8469
          1.8476          1.8481          1.8485          1.8490          1.8495          1.8499          1.8504
          1.8509          1.8515          1.8520          1.8525          1.8531          1.8536          1.8541
          1.8547          1.8552          1.8557          1.8562          1.8568          1.8573          1.8578
          1.8583          1.8588          1.8593          1.8598          1.8602          1.8607          1.8612
          1.8617          1.8622          1.8627          1.8632          1.8637          1.8642          1.8647
          1.8652          1.8658          1.8663          1.8668          1.8673          1.8679          1.8684
          1.8689          1.8695          1.8701          1.8706          1.8712          1.8718          1.8723
          1.8729          1.8735          1.8741          1.8748          1.8754          1.8760          1.8767
          1.8773          1.8779          1.8786          1.8792          1.8798          1.8805          1.8811
          1.8818          1.8825          1.8832          1.8838          1.8845          1.8852          1.8859
          1.8866          1.8873          1.8881          1.8888          1.8895          1.8903          1.8910
          1.8918          1.8926          1.8933          1.8941          1.8949          1.8957          1.4728
          1.4828          1.4926          1.5015          1.5099          1.5181          1.5261          1.5337
          1.5411          1.5481          1.5549          1.5614          1.5678          1.5739          1.5800
          1.5860          1.5916          1.5972          1.6026          1.6079          1.6132          1.6182
          1.6231          1.6279          1.6326          1.6373          1.6418          1.6461          1.6504
          1.6546          1.6587          1.6628          1.6667          1.6705          1.6743          1.6780
          1.6816          1.6852          1.6889          1.6923          1.6956          1.6989          1.7022
          1.7054          1.7086          1.7118          1.7148          1.7178          1.7207          1.7236
          1.7264          1.7293          1.7322          1.7351          1.7377          1.7404          1.7430
          1.7456          1.7482          1.7508          1.7534          1.7560          1.7585          1.7610
          1.7635          1.7660          1.7683          1.7707          1.7731          1.7754          1.7778
          1.7802          1.7825          1.7849          1.7872          1.7895          1.7918          1.7941
          1.7964          1.7988          1.8012          1.8035          1.8059          1.8083          1.8107
          1.8131          1.8155          1.8179          1.8202          1.8225          1.8244          1.8258
          1.8272          1.8285          1.8298          1.8311          1.8324          1.8333          1.8341
          1.8351          1.8361          1.8372          1.8382          1.8392          1.8402          1.8411
          1.8421          1.8430          1.8439          1.8446          1.8451          1.8457          1.8463
          1.8468          1.8474          1.8480          1.8489          1.8497          1.8506          1.8515
          1.8523          1.8532          1.8541          1.8549          1.8554          1.8559          1.8564
          1.8569          1.8574          1.8579          1.8585          1.8590          1.8595          1.8600
          1.8605          1.8610          1.8615          1.8620          1.8625          1.8630          1.8635
          1.8640          1.8645          1.8650          1.8654          1.8659          1.8664          1.8669
          1.8674          1.8679          1.8684          1.8689          1.8694          1.8699          1.8704
          1.8709          1.8715          1.8720          1.8725          1.8731          1.8736          1.8741
          1.8747          1.8752          1.8758          1.8763          1.8769          1.8775          1.8780
          1.8786          1.8792          1.8798          1.8804          1.8810          1.8816          1.8823
          1.8829          1.8836          1.8842          1.8849          1.8855          1.8862          1.8868
          1.8875          1.8881          1.8888          1.8895          1.8902          1.8909          1.8916
          1.8923          1.8930          1.8937          1.8944          1.8951          1.8959          1.8966
          1.8974          1.8981          1.8989          1.8998          1.4775          1.4866          1.4957
          1.5046          1.5127          1.5206          1.5282          1.5356          1.5428          1.5497
          1.5565          1.5631          1.5695          1.5757          1.5817          1.5877          1.5935
          1.5991          1.6045          1.6098          1.6150          1.6202          1.6251          1.6299
          1.6346          1.6393          1.6438          1.6483          1.6526          1.6567          1.6608
          1.6649          1.6689          1.6729          1.6766          1.6803          1.6839          1.6875
          1.6911          1.6946          1.6981          1.7013          1.7046          1.7077          1.7109
          1.7141          1.7172          1.7203          1.7232          1.7261          1.7289          1.7317
          1.7346          1.7375          1.7403          1.7430          1.7456          1.7481          1.7507
          1.7533          1.7559          1.7584          1.7610          1.7635          1.7660          1.7684
          1.7709          1.7733          1.7757          1.7780          1.7803          1.7826          1.7850
          1.7873          1.7896          1.7920          1.7943          1.7966          1.7989          1.8012
          1.8036          1.8059          1.8083          1.8107          1.8131          1.8155          1.8179
          1.8203          1.8226          1.8250          1.8272          1.8286          1.8300          1.8313
          1.8326          1.8339          1.8352          1.8364          1.8376          1.8388          1.8400
          1.8409          1.8416          1.8422          1.8429          1.8439          1.8448          1.8458
          1.8467          1.8476          1.8485          1.8494          1.8503          1.8512          1.8518
          1.8523          1.8529          1.8535          1.8541          1.8547          1.8553          1.8561
          1.8570          1.8579          1.8588          1.8597          1.8607          1.8615          1.8623
          1.8628          1.8633          1.8638          1.8644          1.8649          1.8653          1.8658
          1.8663          1.8668          1.8672          1.8677          1.8682          1.8687          1.8691
          1.8696          1.8701          1.8706          1.8711          1.8715          1.8720          1.8725
          1.8731          1.8736          1.8740          1.8745          1.8750          1.8755          1.8760
          1.8766          1.8771          1.8776          1.8782          1.8787          1.8793          1.8798
          1.8804          1.8809          1.8814          1.8820          1.8826          1.8831          1.8837
          1.8843          1.8849          1.8854          1.8860          1.8866          1.8872          1.8879
          1.8885          1.8891          1.8898          1.8904          1.8911          1.8917          1.8924
          1.8931          1.8937          1.8944          1.8951          1.8958          1.8964          1.8971
          1.8978          1.8985          1.8992          1.9000          1.9007          1.9014          1.9021
          1.9029          1.9038          1.4808          1.4897          1.4985          1.5072          1.5153
          1.5231          1.5307          1.5382          1.5454          1.5523          1.5591          1.5657
          1.5721          1.5784          1.5844          1.5903          1.5961          1.6018          1.6072
          1.6125          1.6177          1.6228          1.6279          1.6328          1.6375          1.6421
          1.6466          1.6511          1.6555          1.6597          1.6638          1.6678          1.6717
          1.6757          1.6796          1.6832          1.6868          1.6904          1.6939          1.6975
          1.7010          1.7044          1.7076          1.7108          1.7139          1.7170          1.7202
          1.7233          1.7263          1.7291          1.7320          1.7348          1.7376          1.7404
          1.7432          1.7460          1.7487          1.7512          1.7538          1.7563          1.7589
          1.7614          1.7640          1.7665          1.7690          1.7714          1.7738          1.7762
          1.7786          1.7810          1.7833          1.7856          1.7879          1.7902          1.7926
          1.7949          1.7972          1.7995          1.8018          1.8042          1.8064          1.8088
          1.8111          1.8135          1.8159          1.8182          1.8206          1.8230          1.8254
          1.8278          1.8302          1.8317          1.8330          1.8344          1.8357          1.8370
          1.8382          1.8395          1.8407          1.8418          1.8430          1.8441          1.8452
          1.8462          1.8473          1.8482          1.8488          1.8494          1.8500          1.8505
          1.8514          1.8523          1.8532          1.8541          1.8550          1.8559          1.8568
          1.8577          1.8585          1.8591          1.8597          1.8603          1.8610          1.8616
          1.8623          1.8630          1.8636          1.8644          1.8653          1.8661          1.8670
          1.8678          1.8686          1.8694          1.8702          1.8707          1.8711          1.8716
          1.8720          1.8725          1.8729          1.8734          1.8738          1.8743          1.8748
          1.8752          1.8757          1.8762          1.8767          1.8771          1.8776          1.8781
          1.8786          1.8791          1.8797          1.8802          1.8807          1.8812          1.8817
          1.8822          1.8827          1.8832          1.8838          1.8843          1.8849          1.8854
          1.8860          1.8865          1.8871          1.8877          1.8882          1.8888          1.8893
          1.8899          1.8905          1.8910          1.8916          1.8922          1.8928          1.8934
          1.8940          1.8946          1.8953          1.8959          1.8966          1.8972          1.8979
          1.8986          1.8992          1.8999          1.9006          1.9013          1.9020          1.9027
          1.9033          1.9040          1.9047          1.9054          1.9062          1.9069          1.9077
          1.4856          1.4945          1.5035          1.5117          1.5197          1.5275          1.5351
          1.5425          1.5497          1.5567          1.5634          1.5699          1.5763          1.5826
          1.5887          1.5945          1.6003          1.6059          1.6115          1.6167          1.6219
          1.6270          1.6320          1.6369          1.6416          1.6462          1.6507          1.6552
          1.6595          1.6638          1.6679          1.6719          1.6758          1.6797          1.6835
          1.6873          1.6909          1.6944          1.6979          1.7014          1.7049          1.7083
          1.7116          1.7148          1.7179          1.7209          1.7241          1.7271          1.7302
          1.7331          1.7359          1.7387          1.7415          1.7443          1.7471          1.7498
          1.7526          1.7552          1.7577          1.7602          1.7627          1.7653          1.7678
          1.7703          1.7728          1.7752          1.7776          1.7800          1.7824          1.7847
          1.7871          1.7894          1.7917          1.7939          1.7962          1.7985          1.8008
          1.8031          1.8054          1.8077          1.8100          1.8123          1.8146          1.8170
          1.8193          1.8217          1.8241          1.8265          1.8289          1.8312          1.8336
          1.8351          1.8366          1.8381          1.8394          1.8404          1.8416          1.8428
          1.8440          1.8452          1.8463          1.8474          1.8485          1.8495          1.8505
          1.8515          1.8525          1.8535          1.8545          1.8553          1.8558          1.8564
          1.8570          1.8575          1.8581          1.8590          1.8599          1.8608          1.8618
          1.8627          1.8637          1.8646          1.8654          1.8661          1.8667          1.8674
          1.8680          1.8687          1.8694          1.8700          1.8707          1.8713          1.8720
          1.8726          1.8733          1.8741          1.8749          1.8757          1.8764          1.8772
          1.8778          1.8782          1.8786          1.8791          1.8795          1.8800          1.8804
          1.8809          1.8813          1.8818          1.8823          1.8827          1.8832          1.8837
          1.8842          1.8847          1.8852          1.8857          1.8863          1.8868          1.8873
          1.8878          1.8883          1.8888          1.8894          1.8899          1.8904          1.8910
          1.8915          1.8920          1.8926          1.8932          1.8937          1.8943          1.8949
          1.8955          1.8960          1.8966          1.8972          1.8977          1.8983          1.8989
          1.8995          1.9001          1.9007          1.9014          1.9020          1.9027          1.9033
          1.9040          1.9046          1.9053          1.9060          1.9067          1.9074          1.9081
          1.9088          1.9095          1.9102          1.9109          1.9116          1.4932          1.5017
          1.5098          1.5179          1.5258          1.5335          1.5410          1.5483          1.5555
          1.5624          1.5691          1.5756          1.5820          1.5882          1.5943          1.6001
          1.6058          1.6114          1.6169          1.6222          1.6273          1.6323          1.6373
          1.6422          1.6469          1.6515          1.6559          1.6603          1.6647          1.6689
          1.6730          1.6770          1.6808          1.6847          1.6885          1.6923          1.6959
          1.6994          1.7028          1.7063          1.7097          1.7131          1.7165          1.7196
          1.7227          1.7257          1.7288          1.7319          1.7349          1.7379          1.7407
          1.7434          1.7462          1.7489          1.7517          1.7544          1.7572          1.7598
          1.7623          1.7648          1.7673          1.7698          1.7723          1.7748          1.7772
          1.7797          1.7820          1.7844          1.7867          1.7891          1.7914          1.7937
          1.7960          1.7983          1.8005          1.8028          1.8050          1.8073          1.8096
          1.8118          1.8141          1.8164          1.8187          1.8210          1.8234          1.8257
          1.8280          1.8303          1.8326          1.8350          1.8370          1.8386          1.8401
          1.8416          1.8431          1.8445          1.8459          1.8472          1.8482          1.8490
          1.8499          1.8510          1.8520          1.8531          1.8541          1.8551          1.8560
          1.8570          1.8579          1.8589          1.8598          1.8608          1.8617          1.8623
          1.8629          1.8635          1.8640          1.8646          1.8652          1.8659          1.8669
          1.8679          1.8688          1.8698          1.8708          1.8718          1.8725          1.8732
          1.8738          1.8745          1.8751          1.8758          1.8764          1.8771          1.8777
          1.8783          1.8788          1.8794          1.8799          1.8805          1.8810          1.8817
          1.8825          1.8833          1.8840          1.8847          1.8851          1.8856          1.8860
          1.8864          1.8869          1.8874          1.8878          1.8883          1.8888          1.8893
          1.8898          1.8903          1.8908          1.8913          1.8918          1.8923          1.8929
          1.8934          1.8939          1.8944          1.8949          1.8954          1.8959          1.8964
          1.8970          1.8975          1.8980          1.8986          1.8992          1.8997          1.9003
          1.9009          1.9015          1.9021          1.9026          1.9032          1.9038          1.9043
          1.9049          1.9055          1.9061          1.9068          1.9074          1.9080          1.9087
          1.9093          1.9100          1.9106          1.9113          1.9120          1.9127          1.9134
          1.9141          1.9148          1.9155          1.4995          1.5064          1.5145          1.5225
          1.5304          1.5381          1.5456          1.5529          1.5600          1.5669          1.5737
          1.5801          1.5864          1.5926          1.5987          1.6045          1.6102          1.6158
          1.6212          1.6265          1.6316          1.6366          1.6415          1.6464          1.6512
          1.6558          1.6602          1.6645          1.6688          1.6731          1.6772          1.6812
          1.6850          1.6888          1.6926          1.6964          1.7000          1.7035          1.7069
          1.7103          1.7138          1.7171          1.7205          1.7237          1.7268          1.7298
          1.7328          1.7359          1.7389          1.7418          1.7447          1.7475          1.7502
          1.7529          1.7557          1.7584          1.7611          1.7637          1.7663          1.7688
          1.7713          1.7738          1.7762          1.7787          1.7811          1.7835          1.7859
          1.7882          1.7906          1.7929          1.7952          1.7975          1.7997          1.8020
          1.8043          1.8065          1.8087          1.8110          1.8132          1.8154          1.8176
          1.8199          1.8221          1.8244          1.8267          1.8290          1.8313          1.8336
          1.8359          1.8382          1.8402          1.8417          1.8432          1.8447          1.8461
          1.8476          1.8490          1.8504          1.8517          1.8530          1.8543          1.8554
          1.8561          1.8568          1.8575          1.8583          1.8592          1.8602          1.8611
          1.8621          1.8630          1.8639          1.8648          1.8658          1.8667          1.8676
          1.8686          1.8691          1.8697          1.8703          1.8710          1.8716          1.8722
          1.8729          1.8737          1.8747          1.8757          1.8766          1.8775          1.8784
          1.8794          1.8801          1.8807          1.8813          1.8819          1.8825          1.8831
          1.8837          1.8842          1.8848          1.8853          1.8858          1.8863          1.8869
          1.8874          1.8879          1.8885          1.8891          1.8898          1.8906          1.8914
          1.8919          1.8923          1.8928          1.8933          1.8937          1.8942          1.8947
          1.8952          1.8957          1.8962          1.8967          1.8972          1.8977          1.8982
          1.8988          1.8993          1.8998          1.9003          1.9008          1.9013          1.9018
          1.9023          1.9028          1.9034          1.9039          1.9044          1.9050          1.9056
          1.9062          1.9068          1.9074          1.9080          1.9086          1.9091          1.9097
          1.9103          1.9108          1.9114          1.9120          1.9127          1.9133          1.9139
          1.9146          1.9152          1.9159          1.9166          1.9172          1.9179          1.9186
          1.9194          1.4925          1.5026          1.5120          1.5203          1.5283          1.5361
          1.5437          1.5510          1.5582          1.5652          1.5720          1.5786          1.5850
          1.5913          1.5973          1.6033          1.6091          1.6147          1.6202          1.6256
          1.6308          1.6360          1.6409          1.6457          1.6505          1.6552          1.6598
          1.6642          1.6685          1.6727          1.6769          1.6810          1.6850          1.6889
          1.6926          1.6963          1.7000          1.7037          1.7072          1.7106          1.7139
          1.7173          1.7207          1.7240          1.7272          1.7304          1.7334          1.7364
          1.7394          1.7423          1.7453          1.7482          1.7510          1.7537          1.7564
          1.7591          1.7618          1.7645          1.7671          1.7698          1.7723          1.7747
          1.7772          1.7797          1.7821          1.7845          1.7869          1.7893          1.7917
          1.7940          1.7963          1.7986          1.8008          1.8031          1.8053          1.8075
          1.8097          1.8120          1.8142          1.8164          1.8186          1.8209          1.8231
          1.8254          1.8276          1.8299          1.8322          1.8345          1.8368          1.8391
          1.8414          1.8433          1.8448          1.8463          1.8478          1.8492          1.8506
          1.8520          1.8534          1.8547          1.8559          1.8572          1.8584          1.8596
          1.8608          1.8619          1.8627          1.8632          1.8638          1.8644          1.8650
          1.8660          1.8669          1.8678          1.8687          1.8697          1.8706          1.8716
          1.8726          1.8736          1.8746          1.8753          1.8760          1.8766          1.8773
          1.8780          1.8787          1.8794          1.8801          1.8807          1.8815          1.8824
          1.8833          1.8842          1.8851          1.8860          1.8868          1.8873          1.8879
          1.8885          1.8890          1.8896          1.8901          1.8906          1.8912          1.8917
          1.8922          1.8927          1.8932          1.8938          1.8944          1.8949          1.8955
          1.8961          1.8968          1.8976          1.8983          1.8988          1.8993          1.8998
          1.9003          1.9007          1.9012          1.9017          1.9023          1.9028          1.9033
          1.9038          1.9043          1.9049          1.9054          1.9059          1.9064          1.9069
          1.9074          1.9079          1.9085          1.9090          1.9095          1.9101          1.9107
          1.9112          1.9118          1.9124          1.9130          1.9137          1.9143          1.9149
          1.9154          1.9160          1.9166          1.9172          1.9178          1.9184          1.9191
          1.9197          1.9204          1.9210          1.9217          1.9224          1.9232          1.4888
          1.4996          1.5092          1.5185          1.5270          1.5349          1.5425          1.5499
          1.5572          1.5642          1.5710          1.5777          1.5842          1.5905          1.5967
          1.6026          1.6085          1.6142          1.6198          1.6252          1.6305          1.6356
          1.6407          1.6456          1.6503          1.6550          1.6597          1.6642          1.6687
          1.6729          1.6771          1.6812          1.6852          1.6892          1.6931          1.6968
          1.7005          1.7041          1.7077          1.7112          1.7147          1.7180          1.7213
          1.7246          1.7279          1.7311          1.7343          1.7373          1.7402          1.7432
          1.7461          1.7490          1.7519          1.7548          1.7575          1.7602          1.7629
          1.7656          1.7682          1.7709          1.7735          1.7760          1.7785          1.7810
          1.7834          1.7858          1.7882          1.7905          1.7929          1.7952          1.7974
          1.7997          1.8020          1.8042          1.8064          1.8086          1.8108          1.8131
          1.8153          1.8175          1.8198          1.8221          1.8244          1.8266          1.8289
          1.8311          1.8334          1.8356          1.8379          1.8402          1.8425          1.8448
          1.8465          1.8480          1.8495          1.8509          1.8524          1.8537          1.8551
          1.8564          1.8577          1.8590          1.8602          1.8614          1.8626          1.8637
          1.8648          1.8659          1.8670          1.8681          1.8689          1.8695          1.8700
          1.8706          1.8712          1.8718          1.8727          1.8737          1.8747          1.8757
          1.8767          1.8777          1.8788          1.8798          1.8809          1.8817          1.8824
          1.8831          1.8838          1.8845          1.8852          1.8858          1.8865          1.8872
          1.8878          1.8884          1.8890          1.8899          1.8907          1.8916          1.8924
          1.8932          1.8938          1.8943          1.8948          1.8954          1.8959          1.8964
          1.8970          1.8975          1.8980          1.8986          1.8992          1.8997          1.9003
          1.9009          1.9015          1.9021          1.9027          1.9033          1.9039          1.9048
          1.9053          1.9058          1.9063          1.9068          1.9073          1.9078          1.9083
          1.9088          1.9094          1.9099          1.9104          1.9109          1.9115          1.9120
          1.9125          1.9130          1.9135          1.9140          1.9146          1.9151          1.9157
          1.9163          1.9168          1.9174          1.9181          1.9187          1.9193          1.9199
          1.9206          1.9211          1.9217          1.9223          1.9229          1.9236          1.9242
          1.9248          1.9255          1.9261          1.9270          1.4886          1.4978          1.5077
          1.5171          1.5258          1.5345          1.5422          1.5497          1.5569          1.5640
          1.5708          1.5775          1.5841          1.5904          1.5967          1.6027          1.6085
          1.6143          1.6199          1.6254          1.6307          1.6359          1.6410          1.6460
          1.6508          1.6555          1.6601          1.6647          1.6692          1.6736          1.6778
          1.6819          1.6859          1.6899          1.6939          1.6977          1.7014          1.7050
          1.7086          1.7121          1.7156          1.7191          1.7224          1.7256          1.7289
          1.7321          1.7353          1.7385          1.7416          1.7445          1.7474          1.7503
          1.7532          1.7561          1.7589          1.7617          1.7643          1.7670          1.7697
          1.7723          1.7749          1.7774          1.7799          1.7824          1.7848          1.7872
          1.7895          1.7919          1.7942          1.7965          1.7988          1.8011          1.8033
          1.8055          1.8078          1.8101          1.8123          1.8145          1.8167          1.8189
          1.8211          1.8234          1.8257          1.8280          1.8303          1.8326          1.8349
          1.8371          1.8394          1.8416          1.8439          1.8461          1.8483          1.8500
          1.8516          1.8532          1.8546          1.8557          1.8569          1.8582          1.8595
          1.8608          1.8621          1.8633          1.8644          1.8656          1.8667          1.8678
          1.8689          1.8700          1.8710          1.8721          1.8732          1.8742          1.8751
          1.8757          1.8763          1.8769          1.8775          1.8781          1.8789          1.8799
          1.8809          1.8820          1.8831          1.8841          1.8852          1.8863          1.8873
          1.8882          1.8889          1.8896          1.8903          1.8909          1.8916          1.8922
          1.8928          1.8934          1.8940          1.8946          1.8952          1.8957          1.8963
          1.8970          1.8979          1.8987          1.8995          1.9001          1.9006          1.9012
          1.9017          1.9023          1.9028          1.9034          1.9039          1.9045          1.9051
          1.9057          1.9063          1.9069          1.9075          1.9081          1.9087          1.9094
          1.9100          1.9107          1.9113          1.9118          1.9123          1.9128          1.9133
          1.9138          1.9143          1.9149          1.9154          1.9159          1.9165          1.9170
          1.9175          1.9180          1.9185          1.9191          1.9196          1.9201          1.9207
          1.9212          1.9218          1.9224          1.9230          1.9236          1.9243          1.9249
          1.9255          1.9262          1.9268          1.9274          1.9280          1.9286          1.9293
          1.9299          1.9307          1.4894          1.4981          1.5067          1.5159          1.5251
          1.5333          1.5419          1.5495          1.5568          1.5638          1.5707          1.5774
          1.5840          1.5904          1.5966          1.6027          1.6087          1.6144          1.6200
          1.6256          1.6310          1.6362          1.6413          1.6463          1.6512          1.6560
          1.6606          1.6652          1.6697          1.6741          1.6784          1.6826          1.6867
          1.6907          1.6946          1.6985          1.7023          1.7060          1.7096          1.7131
          1.7166          1.7200          1.7234          1.7268          1.7300          1.7332          1.7364
          1.7396          1.7427          1.7458          1.7488          1.7517          1.7545          1.7573
          1.7601          1.7629          1.7656          1.7683          1.7709          1.7735          1.7761
          1.7786          1.7811          1.7836          1.7861          1.7886          1.7909          1.7932
          1.7955          1.7978          1.8001          1.8024          1.8047          1.8069          1.8092
          1.8114          1.8136          1.8159          1.8182          1.8204          1.8226          1.8248
          1.8270          1.8293          1.8315          1.8339          1.8362          1.8385          1.8408
          1.8431          1.8453          1.8476          1.8498          1.8517          1.8533          1.8549
          1.8564          1.8580          1.8595          1.8610          1.8624          1.8634          1.8643
          1.8652          1.8662          1.8674          1.8685          1.8697          1.8708          1.8718
          1.8729          1.8740          1.8751          1.8761          1.8772          1.8783          1.8794
          1.8805          1.8813          1.8820          1.8826          1.8833          1.8840          1.8847
          1.8854          1.8863          1.8874          1.8885          1.8895          1.8905          1.8915
          1.8925          1.8935          1.8945          1.8953          1.8959          1.8965          1.8972
          1.8978          1.8984          1.8989          1.8995          1.9000          1.9006          1.9011
          1.9016          1.9022          1.9027          1.9033          1.9041          1.9050          1.9058
          1.9064          1.9070          1.9076          1.9081          1.9087          1.9093          1.9099
          1.9105          1.9111          1.9117          1.9123          1.9129          1.9136          1.9142
          1.9148          1.9155          1.9161          1.9167          1.9173          1.9178          1.9183
          1.9188          1.9193          1.9198          1.9203          1.9209          1.9214          1.9219
          1.9225          1.9230          1.9235          1.9240          1.9246          1.9251          1.9256
          1.9262          1.9268          1.9274          1.9280          1.9286          1.9292          1.9298
          1.9305          1.9311          1.9318          1.9324          1.9330          1.9337          1.9344
          1.4909          1.4989          1.5077          1.5158          1.5243          1.5332          1.5412
          1.5491          1.5569          1.5640          1.5709          1.5776          1.5842          1.5906
          1.5969          1.6030          1.6089          1.6148          1.6204          1.6259          1.6314
          1.6367          1.6419          1.6468          1.6518          1.6566          1.6613          1.6659
          1.6704          1.6748          1.6791          1.6834          1.6876          1.6916          1.6955
          1.6994          1.7032          1.7070          1.7107          1.7142          1.7177          1.7212
          1.7246          1.7279          1.7312          1.7345          1.7376          1.7408          1.7439
          1.7470          1.7500          1.7530          1.7558          1.7586          1.7614          1.7642
          1.7669          1.7696          1.7723          1.7749          1.7774          1.7800          1.7825
          1.7850          1.7875          1.7899          1.7924          1.7947          1.7970          1.7993
          1.8016          1.8039          1.8062          1.8084          1.8107          1.8129          1.8151
          1.8173          1.8195          1.8217          1.8240          1.8264          1.8286          1.8308
          1.8330          1.8353          1.8375          1.8399          1.8422          1.8445          1.8468
          1.8490          1.8513          1.8535          1.8551          1.8567          1.8582          1.8597
          1.8612          1.8627          1.8641          1.8655          1.8669          1.8682          1.8695
          1.8706          1.8714          1.8721          1.8729          1.8737          1.8747          1.8758
          1.8769          1.8780          1.8791          1.8802          1.8813          1.8824          1.8835
          1.8846          1.8858          1.8870          1.8878          1.8885          1.8892          1.8899
          1.8906          1.8914          1.8921          1.8930          1.8942          1.8953          1.8960
          1.8967          1.8976          1.8986          1.8995          1.9005          1.9014          1.9020
          1.9026          1.9032          1.9037          1.9043          1.9048          1.9054          1.9059
          1.9064          1.9070          1.9075          1.9081          1.9087          1.9093          1.9098
          1.9105          1.9114          1.9123          1.9129          1.9135          1.9141          1.9146
          1.9152          1.9158          1.9165          1.9171          1.9177          1.9183          1.9190
          1.9196          1.9202          1.9208          1.9215          1.9221          1.9227          1.9232
          1.9237          1.9242          1.9247          1.9252          1.9257          1.9263          1.9268
          1.9273          1.9279          1.9284          1.9290          1.9295          1.9300          1.9305
          1.9311          1.9317          1.9323          1.9329          1.9335          1.9341          1.9347
          1.9354          1.9360          1.9367          1.9373          1.9380          1.4926          1.5005
          1.5080          1.5167          1.5247          1.5326          1.5412          1.5490          1.5565
          1.5641          1.5711          1.5778          1.5844          1.5908          1.5971          1.6032
          1.6092          1.6151          1.6208          1.6263          1.6318          1.6371          1.6423
          1.6474          1.6523          1.6571          1.6619          1.6665          1.6711          1.6755
          1.6798          1.6841          1.6883          1.6925          1.6964          1.7003          1.7041
          1.7079          1.7116          1.7153          1.7188          1.7223          1.7257          1.7290
          1.7324          1.7356          1.7388          1.7419          1.7450          1.7481          1.7512
          1.7542          1.7571          1.7599          1.7627          1.7654          1.7682          1.7709
          1.7736          1.7762          1.7789          1.7814          1.7838          1.7863          1.7888
          1.7913          1.7937          1.7962          1.7986          1.8009          1.8031          1.8054
          1.8076          1.8099          1.8121          1.8144          1.8166          1.8188          1.8211
          1.8233          1.8255          1.8277          1.8299          1.8322          1.8346          1.8368
          1.8390          1.8413          1.8435          1.8458          1.8482          1.8504          1.8527
          1.8549          1.8568          1.8586          1.8603          1.8620          1.8631          1.8644
          1.8658          1.8672          1.8686          1.8699          1.8712          1.8725          1.8738
          1.8750          1.8762          1.8773          1.8780          1.8788          1.8795          1.8802
          1.8810          1.8820          1.8831          1.8842          1.8853          1.8865          1.8876
          1.8888          1.8900          1.8912          1.8925          1.8937          1.8944          1.8951
          1.8959          1.8966          1.8974          1.8981          1.8988          1.8999          1.9010
          1.9018          1.9024          1.9030          1.9037          1.9045          1.9054          1.9062
          1.9071          1.9079          1.9084          1.9090          1.9095          1.9101          1.9106
          1.9112          1.9117          1.9123          1.9129          1.9135          1.9140          1.9146
          1.9153          1.9159          1.9165          1.9172          1.9181          1.9188          1.9194
          1.9200          1.9206          1.9212          1.9218          1.9224          1.9231          1.9237
          1.9243          1.9249          1.9255          1.9262          1.9268          1.9275          1.9280
          1.9285          1.9290          1.9295          1.9301          1.9306          1.9311          1.9316
          1.9322          1.9327          1.9333          1.9338          1.9344          1.9349          1.9354
          1.9360          1.9365          1.9371          1.9377          1.9384          1.9390          1.9396
          1.9402          1.9409          1.9416          1.4937          1.5018          1.5095          1.5168
          1.5251          1.5333          1.5406          1.5489          1.5564          1.5637          1.5712
          1.5779          1.5845          1.5910          1.5972          1.6034          1.6094          1.6152
          1.6210          1.6266          1.6320          1.6374          1.6426          1.6477          1.6528
          1.6576          1.6623          1.6670          1.6716          1.6761          1.6804          1.6847
          1.6889          1.6931          1.6972          1.7012          1.7050          1.7088          1.7125
          1.7162          1.7198          1.7233          1.7267          1.7301          1.7334          1.7367
          1.7399          1.7430          1.7461          1.7492          1.7522          1.7552          1.7582
          1.7612          1.7640          1.7667          1.7694          1.7721          1.7748          1.7775
          1.7801          1.7827          1.7853          1.7877          1.7901          1.7926          1.7950
          1.7975          1.7999          1.8023          1.8046          1.8069          1.8091          1.8113
          1.8136          1.8158          1.8181          1.8203          1.8225          1.8247          1.8269
          1.8292          1.8314          1.8336          1.8358          1.8380          1.8404          1.8427
          1.8450          1.8472          1.8494          1.8517          1.8540          1.8562          1.8583
          1.8601          1.8618          1.8635          1.8652          1.8668          1.8684          1.8698
          1.8707          1.8716          1.8729          1.8742          1.8754          1.8766          1.8779
          1.8791          1.8803          1.8815          1.8827          1.8838          1.8845          1.8852
          1.8860          1.8868          1.8876          1.8884          1.8894          1.8906          1.8918
          1.8930          1.8943          1.8955          1.8968          1.8981          1.8993          1.9003
          1.9011          1.9018          1.9025          1.9032          1.9039          1.9046          1.9053
          1.9064          1.9073          1.9079          1.9085          1.9091          1.9097          1.9103
          1.9110          1.9118          1.9127          1.9136          1.9142          1.9147          1.9153
          1.9159          1.9165          1.9170          1.9176          1.9182          1.9188          1.9194
          1.9200          1.9207          1.9213          1.9220          1.9226          1.9233          1.9239
          1.9247          1.9253          1.9259          1.9265          1.9271          1.9277          1.9283
          1.9290          1.9296          1.9302          1.9308          1.9315          1.9321          1.9328
          1.9333          1.9338          1.9343          1.9348          1.9354          1.9359          1.9364
          1.9370          1.9375          1.9381          1.9386          1.9392          1.9397          1.9402
          1.9408          1.9414          1.9420          1.9426          1.9432          1.9438          1.9444
          1.9451          1.4938          1.5016          1.5101          1.5180          1.5251          1.5330
          1.5410          1.5484          1.5562          1.5635          1.5706          1.5775          1.5844
          1.5908          1.5971          1.6033          1.6093          1.6152          1.6209          1.6265
          1.6321          1.6374          1.6427          1.6478          1.6529          1.6578          1.6626
          1.6673          1.6719          1.6765          1.6810          1.6853          1.6895          1.6937
          1.6978          1.7019          1.7058          1.7095          1.7132          1.7169          1.7205
          1.7241          1.7276          1.7309          1.7342          1.7375          1.7408          1.7440
          1.7471          1.7501          1.7532          1.7562          1.7592          1.7621          1.7650
          1.7679          1.7706          1.7732          1.7759          1.7785          1.7812          1.7838
          1.7864          1.7890          1.7915          1.7939          1.7962          1.7987          1.8011
          1.8035          1.8059          1.8082          1.8105          1.8128          1.8150          1.8172
          1.8194          1.8216          1.8239          1.8261          1.8283          1.8305          1.8328
          1.8350          1.8372          1.8394          1.8416          1.8438          1.8461          1.8484
          1.8507          1.8530          1.8551          1.8573          1.8595          1.8616          1.8633
          1.8649          1.8666          1.8682          1.8698          1.8713          1.8729          1.8743
          1.8758          1.8769          1.8777          1.8785          1.8794          1.8806          1.8818
          1.8830          1.8842          1.8854          1.8866          1.8879          1.8891          1.8902
          1.8910          1.8918          1.8926          1.8935          1.8944          1.8953          1.8962
          1.8972          1.8985          1.8998          1.9011          1.9023          1.9035          1.9046
          1.9057          1.9069          1.9075          1.9082          1.9089          1.9095          1.9102
          1.9108          1.9117          1.9127          1.9133          1.9138          1.9144          1.9150
          1.9156          1.9161          1.9167          1.9174          1.9183          1.9192          1.9199
          1.9205          1.9211          1.9217          1.9223          1.9229          1.9235          1.9241
          1.9248          1.9254          1.9261          1.9267          1.9274          1.9281          1.9287
          1.9294          1.9300          1.9306          1.9311          1.9317          1.9324          1.9330
          1.9336          1.9342          1.9348          1.9355          1.9361          1.9367          1.9374
          1.9380          1.9385          1.9390          1.9396          1.9401          1.9406          1.9411
          1.9417          1.9422          1.9428          1.9434          1.9439          1.9445          1.9450
          1.9455          1.9461          1.9467          1.9473          1.9479          1.9487          1.4930
          1.5015          1.5092          1.5176          1.5261          1.5330          1.5406          1.5483
          1.5558          1.5631          1.5702          1.5771          1.5839          1.5905          1.5968
          1.6030          1.6090          1.6149          1.6207          1.6263          1.6319          1.6374
          1.6427          1.6479          1.6530          1.6580          1.6629          1.6676          1.6722
          1.6768          1.6813          1.6857          1.6899          1.6941          1.6982          1.7023
          1.7063          1.7102          1.7138          1.7175          1.7211          1.7247          1.7282
          1.7317          1.7350          1.7383          1.7415          1.7447          1.7479          1.7510
          1.7540          1.7570          1.7600          1.7630          1.7659          1.7688          1.7716
          1.7743          1.7770          1.7796          1.7822          1.7848          1.7874          1.7900
          1.7926          1.7951          1.7975          1.7999          1.8022          1.8046          1.8070
          1.8094          1.8117          1.8141          1.8163          1.8185          1.8207          1.8229
          1.8251          1.8274          1.8296          1.8319          1.8341          1.8363          1.8385
          1.8407          1.8429          1.8452          1.8474          1.8496          1.8517          1.8539
          1.8562          1.8584          1.8606          1.8628          1.8645          1.8662          1.8679
          1.8695          1.8711          1.8727          1.8742          1.8756          1.8771          1.8785
          1.8799          1.8813          1.8827          1.8835          1.8842          1.8849          1.8857
          1.8869          1.8881          1.8893          1.8906          1.8918          1.8931          1.8944
          1.8957          1.8968          1.8977          1.8986          1.8995          1.9005          1.9014
          1.9024          1.9033          1.9043          1.9052          1.9063          1.9075          1.9086
          1.9098          1.9109          1.9120          1.9130          1.9137          1.9143          1.9150
          1.9155          1.9161          1.9168          1.9178          1.9185          1.9191          1.9196
          1.9202          1.9208          1.9214          1.9220          1.9226          1.9232          1.9240
          1.9249          1.9257          1.9264          1.9270          1.9276          1.9282          1.9288
          1.9295          1.9301          1.9308          1.9315          1.9321          1.9328          1.9334
          1.9341          1.9347          1.9354          1.9359          1.9364          1.9369          1.9375
          1.9382          1.9388          1.9394          1.9400          1.9407          1.9413          1.9420
          1.9426          1.9432          1.9437          1.9442          1.9448          1.9453          1.9458
          1.9464          1.9469          1.9475          1.9480          1.9486          1.9492          1.9497
          1.9503          1.9509          1.9514          1.9521          1.4916          1.5005          1.5090
          1.5167          1.5250          1.5332          1.5406          1.5478          1.5553          1.5626
          1.5697          1.5767          1.5834          1.5900          1.5965          1.6027          1.6088
          1.6148          1.6206          1.6263          1.6319          1.6374          1.6428          1.6480
          1.6531          1.6581          1.6630          1.6678          1.6725          1.6770          1.6815
          1.6859          1.6903          1.6945          1.6986          1.7026          1.7067          1.7106
          1.7145          1.7180          1.7216          1.7252          1.7287          1.7322          1.7357
          1.7389          1.7422          1.7454          1.7486          1.7517          1.7548          1.7578
          1.7608          1.7637          1.7666          1.7696          1.7724          1.7753          1.7780
          1.7807          1.7833          1.7858          1.7883          1.7909          1.7935          1.7961
          1.7986          1.8011          1.8034          1.8058          1.8081          1.8104          1.8128
          1.8152          1.8175          1.8199          1.8221          1.8243          1.8265          1.8287
          1.8309          1.8331          1.8353          1.8376          1.8398          1.8420          1.8442
          1.8464          1.8486          1.8508          1.8530          1.8552          1.8573          1.8594
          1.8615          1.8637          1.8658          1.8676          1.8692          1.8707          1.8723
          1.8739          1.8754          1.8769          1.8784          1.8798          1.8812          1.8826
          1.8840          1.8853          1.8867          1.8880          1.8890          1.8898          1.8905
          1.8913          1.8920          1.8933          1.8945          1.8958          1.8971          1.8985
          1.8998          1.9012          1.9026          1.9037          1.9047          1.9056          1.9066
          1.9076          1.9085          1.9094          1.9102          1.9111          1.9119          1.9126
          1.9137          1.9148          1.9158          1.9169          1.9179          1.9189          1.9196
          1.9202          1.9208          1.9214          1.9220          1.9229          1.9237          1.9242
          1.9248          1.9254          1.9260          1.9266          1.9273          1.9279          1.9285
          1.9292          1.9299          1.9308          1.9316          1.9323          1.9329          1.9335
          1.9342          1.9348          1.9355          1.9362          1.9368          1.9374          1.9381
          1.9387          1.9394          1.9401          1.9407          1.9412          1.9417          1.9422
          1.9427          1.9433          1.9440          1.9446          1.9452          1.9459          1.9465
          1.9472          1.9478          1.9484          1.9489          1.9494          1.9499          1.9505
          1.9510          1.9515          1.9521          1.9527          1.9532          1.9538          1.9544
          1.9550          1.9556          1.4899          1.4991          1.5079          1.5163          1.5239
          1.5321          1.5400          1.5478          1.5549          1.5622          1.5692          1.5762
          1.5831          1.5898          1.5963          1.6027          1.6088          1.6147          1.6206
          1.6264          1.6319          1.6374          1.6428          1.6481          1.6532          1.6581
          1.6630          1.6679          1.6726          1.6772          1.6817          1.6861          1.6904
          1.6947          1.6989          1.7029          1.7069          1.7109          1.7148          1.7187
          1.7222          1.7256          1.7292          1.7327          1.7362          1.7396          1.7428
          1.7460          1.7492          1.7524          1.7555          1.7586          1.7616          1.7645
          1.7674          1.7703          1.7732          1.7760          1.7789          1.7816          1.7843
          1.7869          1.7894          1.7919          1.7944          1.7970          1.7995          1.8021
          1.8046          1.8070          1.8093          1.8116          1.8139          1.8163          1.8186
          1.8210          1.8233          1.8256          1.8278          1.8300          1.8322          1.8344
          1.8366          1.8388          1.8411          1.8433          1.8455          1.8477          1.8499
          1.8521          1.8543          1.8564          1.8586          1.8607          1.8627          1.8648
          1.8668          1.8686          1.8705          1.8723          1.8740          1.8758          1.8769
          1.8780          1.8795          1.8809          1.8824          1.8838          1.8852          1.8865
          1.8879          1.8893          1.8906          1.8920          1.8933          1.8946          1.8954
          1.8962          1.8970          1.8978          1.8987          1.8999          1.9013          1.9026
          1.9040          1.9055          1.9069          1.9083          1.9098          1.9108          1.9118
          1.9126          1.9135          1.9144          1.9152          1.9160          1.9168          1.9176
          1.9183          1.9190          1.9196          1.9206          1.9217          1.9227          1.9237
          1.9247          1.9254          1.9260          1.9266          1.9272          1.9280          1.9288
          1.9294          1.9300          1.9307          1.9313          1.9319          1.9326          1.9332
          1.9339          1.9346          1.9353          1.9360          1.9368          1.9376          1.9382
          1.9389          1.9395          1.9402          1.9408          1.9414          1.9421          1.9427
          1.9434          1.9440          1.9447          1.9454          1.9459          1.9464          1.9469
          1.9474          1.9480          1.9485          1.9491          1.9497          1.9504          1.9510
          1.9517          1.9524          1.9530          1.9535          1.9540          1.9545          1.9551
          1.9556          1.9561          1.9567          1.9572          1.9578          1.9584          1.9590
          1.4884          1.4978          1.5067          1.5152          1.5235          1.5313          1.5392
          1.5470          1.5547          1.5622          1.5694          1.5764          1.5832          1.5899
          1.5964          1.6028          1.6090          1.6149          1.6208          1.6265          1.6322
          1.6376          1.6430          1.6482          1.6535          1.6584          1.6632          1.6680
          1.6728          1.6775          1.6820          1.6864          1.6907          1.6950          1.6993
          1.7034          1.7074          1.7113          1.7153          1.7191          1.7230          1.7265
          1.7297          1.7333          1.7368          1.7402          1.7436          1.7468          1.7500
          1.7531          1.7562          1.7593          1.7624          1.7654          1.7683          1.7711
          1.7740          1.7769          1.7797          1.7825          1.7853          1.7879          1.7906
          1.7931          1.7956          1.7981          1.8006          1.8031          1.8056          1.8081
          1.8106          1.8130          1.8153          1.8176          1.8199          1.8222          1.8245
          1.8269          1.8292          1.8314          1.8336          1.8358          1.8380          1.8402
          1.8424          1.8446          1.8469          1.8491          1.8513          1.8535          1.8556
          1.8578          1.8599          1.8620          1.8640          1.8661          1.8679          1.8697
          1.8715          1.8733          1.8750          1.8767          1.8784          1.8801          1.8817
          1.8831          1.8840          1.8849          1.8863          1.8877          1.8891          1.8905
          1.8919          1.8932          1.8946          1.8960          1.8974          1.8988          1.9002
          1.9011          1.9020          1.9028          1.9037          1.9046          1.9056          1.9069
          1.9083          1.9098          1.9112          1.9127          1.9142          1.9155          1.9168
          1.9176          1.9185          1.9193          1.9201          1.9209          1.9217          1.9224
          1.9231          1.9238          1.9245          1.9251          1.9258          1.9264          1.9274
          1.9284          1.9294          1.9304          1.9312          1.9318          1.9324          1.9331
          1.9340          1.9347          1.9353          1.9359          1.9366          1.9373          1.9379
          1.9386          1.9393          1.9400          1.9407          1.9415          1.9422          1.9429
          1.9435          1.9441          1.9448          1.9454          1.9461          1.9467          1.9473
          1.9480          1.9486          1.9493          1.9500          1.9506          1.9511          1.9516
          1.9521          1.9526          1.9532          1.9537          1.9542          1.9549          1.9555
          1.9562          1.9569          1.9575          1.9580          1.9586          1.9591          1.9596
          1.9601          1.9607          1.9612          1.9618          1.9624          1.4884          1.4972
          1.5059          1.5144          1.5229          1.5313          1.5393          1.5472          1.5549
          1.5626          1.5699          1.5768          1.5836          1.5903          1.5968          1.6031
          1.6094          1.6154          1.6212          1.6269          1.6326          1.6381          1.6434
          1.6487          1.6539          1.6590          1.6639          1.6685          1.6732          1.6780
          1.6826          1.6870          1.6913          1.6956          1.6998          1.7040          1.7081
          1.7120          1.7159          1.7198          1.7236          1.7274          1.7309          1.7341
          1.7375          1.7410          1.7444          1.7478          1.7510          1.7541          1.7572
          1.7603          1.7633          1.7664          1.7694          1.7722          1.7750          1.7779
          1.7807          1.7836          1.7864          1.7891          1.7917          1.7944          1.7970
          1.7995          1.8019          1.8044          1.8068          1.8093          1.8118          1.8143
          1.8167          1.8190          1.8213          1.8236          1.8259          1.8282          1.8305
          1.8329          1.8352          1.8374          1.8396          1.8418          1.8440          1.8462
          1.8483          1.8506          1.8528          1.8549          1.8571          1.8592          1.8614
          1.8634          1.8655          1.8673          1.8691          1.8708          1.8727          1.8744
          1.8761          1.8778          1.8795          1.8811          1.8828          1.8844          1.8860
          1.8876          1.8890          1.8899          1.8908          1.8917          1.8931          1.8944
          1.8958          1.8972          1.8987          1.9001          1.9015          1.9030          1.9045
          1.9060          1.9070          1.9079          1.9089          1.9098          1.9108          1.9118
          1.9127          1.9142          1.9157          1.9171          1.9184          1.9197          1.9209
          1.9222          1.9234          1.9242          1.9250          1.9257          1.9265          1.9272
          1.9279          1.9286          1.9292          1.9299          1.9305          1.9312          1.9318
          1.9325          1.9332          1.9342          1.9353          1.9363          1.9371          1.9377
          1.9384          1.9393          1.9400          1.9406          1.9413          1.9420          1.9427
          1.9434          1.9441          1.9448          1.9455          1.9462          1.9469          1.9476
          1.9483          1.9488          1.9494          1.9500          1.9506          1.9513          1.9519
          1.9526          1.9532          1.9539          1.9545          1.9552          1.9558          1.9563
          1.9568          1.9573          1.9578          1.9583          1.9589          1.9594          1.9600
          1.9607          1.9613          1.9620          1.9626          1.9631          1.9636          1.9641
          1.9646          1.9652          1.9658          1.4879          1.4964          1.5052          1.5158
          1.5243          1.5325          1.5405          1.5483          1.5561          1.5637          1.5712
          1.5781          1.5849          1.5915          1.5980          1.6044          1.6106          1.6167
          1.6225          1.6282          1.6338          1.6393          1.6447          1.6498          1.6550
          1.6601          1.6652          1.6699          1.6744          1.6791          1.6837          1.6883
          1.6926          1.6968          1.7010          1.7052          1.7093          1.7134          1.7172
          1.7210          1.7249          1.7287          1.7324          1.7358          1.7390          1.7423
          1.7457          1.7491          1.7524          1.7556          1.7587          1.7617          1.7648
          1.7678          1.7708          1.7738          1.7766          1.7794          1.7822          1.7850
          1.7878          1.7906          1.7933          1.7959          1.7986          1.8012          1.8037
          1.8061          1.8086          1.8110          1.8134          1.8159          1.8184          1.8208
          1.8231          1.8254          1.8277          1.8300          1.8323          1.8346          1.8369
          1.8392          1.8414          1.8436          1.8458          1.8480          1.8502          1.8524
          1.8546          1.8567          1.8589          1.8610          1.8631          1.8652          1.8670
          1.8688          1.8706          1.8722          1.8741          1.8759          1.8778          1.8796
          1.8813          1.8824          1.8840          1.8856          1.8872          1.8888          1.8903
          1.8919          1.8935          1.8950          1.8959          1.8967          1.8976          1.8986
          1.9000          1.9015          1.9029          1.9044          1.9059          1.9074          1.9089
          1.9105          1.9121          1.9132          1.9142          1.9151          1.9161          1.9171
          1.9181          1.9191          1.9201          1.9213          1.9226          1.9239          1.9251
          1.9263          1.9276          1.9287          1.9298          1.9305          1.9313          1.9320
          1.9327          1.9334          1.9340          1.9347          1.9353          1.9360          1.9366
          1.9373          1.9380          1.9387          1.9394          1.9403          1.9413          1.9424
          1.9431          1.9438          1.9447          1.9454          1.9460          1.9467          1.9474
          1.9481          1.9488          1.9495          1.9502          1.9509          1.9517          1.9524
          1.9531          1.9536          1.9541          1.9546          1.9552          1.9559          1.9565
          1.9571          1.9578          1.9584          1.9591          1.9598          1.9604          1.9609
          1.9614          1.9619          1.9624          1.9630          1.9635          1.9640          1.9646
          1.9651          1.9658          1.9664          1.9670          1.9675          1.9680          1.9686
          1.9691          1.4881          1.4978          1.5076          1.5186          1.5275          1.5357
          1.5436          1.5514          1.5592          1.5668          1.5743          1.5813          1.5880
          1.5946          1.6011          1.6074          1.6135          1.6196          1.6255          1.6311
          1.6367          1.6422          1.6476          1.6528          1.6578          1.6629          1.6679
          1.6728          1.6773          1.6817          1.6864          1.6909          1.6954          1.6995
          1.7036          1.7078          1.7119          1.7160          1.7199          1.7236          1.7274
          1.7312          1.7350          1.7386          1.7418          1.7449          1.7482          1.7516
          1.7549          1.7582          1.7612          1.7643          1.7673          1.7703          1.7733
          1.7763          1.7792          1.7820          1.7847          1.7875          1.7903          1.7931
          1.7958          1.7984          1.8011          1.8037          1.8062          1.8087          1.8112
          1.8136          1.8160          1.8184          1.8208          1.8233          1.8257          1.8280
          1.8303          1.8326          1.8349          1.8371          1.8394          1.8417          1.8440
          1.8462          1.8484          1.8506          1.8528          1.8549          1.8571          1.8592
          1.8613          1.8634          1.8655          1.8673          1.8690          1.8705          1.8719
          1.8733          1.8752          1.8774          1.8795          1.8815          1.8833          1.8850
          1.8867          1.8882          1.8892          1.8904          1.8920          1.8936          1.8951
          1.8967          1.8982          1.8998          1.9012          1.9021          1.9030          1.9039
          1.9049          1.9061          1.9076          1.9091          1.9107          1.9123          1.9138
          1.9154          1.9170          1.9187          1.9197          1.9207          1.9217          1.9227
          1.9236          1.9246          1.9256          1.9265          1.9273          1.9282          1.9294
          1.9306          1.9318          1.9330          1.9341          1.9353          1.9361          1.9368
          1.9375          1.9382          1.9389          1.9395          1.9402          1.9408          1.9415
          1.9422          1.9429          1.9436          1.9443          1.9451          1.9458          1.9466
          1.9477          1.9486          1.9494          1.9501          1.9508          1.9515          1.9522
          1.9529          1.9536          1.9543          1.9550          1.9557          1.9564          1.9571
          1.9578          1.9584          1.9589          1.9594          1.9599          1.9604          1.9611
          1.9617          1.9623          1.9630          1.9637          1.9643          1.9650          1.9655
          1.9660          1.9665          1.9670          1.9675          1.9680          1.9686          1.9691
          1.9696          1.9702          1.9708          1.9714          1.9719          1.9725          1.4956
          1.5055          1.5162          1.5271          1.5352          1.5432          1.5512          1.5591
          1.5668          1.5743          1.5816          1.5886          1.5952          1.6017          1.6081
          1.6143          1.6204          1.6264          1.6323          1.6378          1.6433          1.6487
          1.6540          1.6591          1.6641          1.6692          1.6741          1.6790          1.6833
          1.6877          1.6923          1.6968          1.7012          1.7053          1.7093          1.7134
          1.7175          1.7215          1.7254          1.7291          1.7328          1.7366          1.7403
          1.7439          1.7470          1.7501          1.7533          1.7566          1.7599          1.7631
          1.7662          1.7692          1.7721          1.7751          1.7781          1.7811          1.7839
          1.7866          1.7894          1.7921          1.7949          1.7976          1.8003          1.8029
          1.8055          1.8081          1.8107          1.8132          1.8156          1.8180          1.8204
          1.8228          1.8251          1.8275          1.8300          1.8323          1.8346          1.8368
          1.8391          1.8413          1.8436          1.8458          1.8481          1.8503          1.8525
          1.8546          1.8568          1.8589          1.8610          1.8631          1.8649          1.8665
          1.8681          1.8696          1.8710          1.8725          1.8739          1.8756          1.8777
          1.8798          1.8819          1.8839          1.8860          1.8880          1.8898          1.8915
          1.8931          1.8947          1.8957          1.8967          1.8978          1.8994          1.9009
          1.9024          1.9040          1.9055          1.9071          1.9082          1.9091          1.9100
          1.9110          1.9120          1.9132          1.9148          1.9164          1.9180          1.9196
          1.9212          1.9228          1.9244          1.9257          1.9267          1.9276          1.9286
          1.9295          1.9304          1.9313          1.9322          1.9330          1.9339          1.9347
          1.9354          1.9365          1.9376          1.9387          1.9398          1.9409          1.9419
          1.9426          1.9433          1.9440          1.9447          1.9453          1.9460          1.9467
          1.9474          1.9481          1.9488          1.9495          1.9503          1.9510          1.9518
          1.9525          1.9533          1.9543          1.9551          1.9557          1.9564          1.9571
          1.9578          1.9585          1.9591          1.9598          1.9605          1.9612          1.9619
          1.9626          1.9632          1.9637          1.9642          1.9647          1.9652          1.9657
          1.9663          1.9669          1.9676          1.9682          1.9689          1.9695          1.9701
          1.9705          1.9710          1.9715          1.9721          1.9726          1.9731          1.9736
          1.9741          1.9747          1.9752          1.9758          1.5079          1.5182          1.5295
          1.5381          1.5461          1.5543          1.5623          1.5700          1.5776          1.5850
          1.5922          1.5989          1.6055          1.6119          1.6182          1.6243          1.6303
          1.6362          1.6418          1.6472          1.6526          1.6580          1.6632          1.6682
          1.6731          1.6781          1.6829          1.6875          1.6917          1.6961          1.7006
          1.7051          1.7093          1.7133          1.7173          1.7214          1.7254          1.7293
          1.7330          1.7367          1.7404          1.7440          1.7477          1.7510          1.7541
          1.7571          1.7603          1.7636          1.7668          1.7699          1.7729          1.7758
          1.7787          1.7817          1.7846          1.7875          1.7902          1.7929          1.7956
          1.7983          1.8010          1.8038          1.8064          1.8089          1.8115          1.8140
          1.8166          1.8190          1.8214          1.8237          1.8261          1.8285          1.8308
          1.8331          1.8355          1.8378          1.8400          1.8422          1.8445          1.8467
          1.8489          1.8511          1.8533          1.8555          1.8576          1.8596          1.8613
          1.8630          1.8647          1.8664          1.8680          1.8696          1.8711          1.8726
          1.8740          1.8754          1.8773          1.8793          1.8814          1.8834          1.8854
          1.8874          1.8893          1.8913          1.8932          1.8952          1.8970          1.8986
          1.9002          1.9017          1.9027          1.9036          1.9045          1.9059          1.9074
          1.9089          1.9105          1.9120          1.9136          1.9147          1.9156          1.9166
          1.9176          1.9186          1.9197          1.9210          1.9226          1.9242          1.9259
          1.9275          1.9290          1.9305          1.9319          1.9329          1.9338          1.9347
          1.9356          1.9365          1.9373          1.9382          1.9389          1.9397          1.9404
          1.9412          1.9419          1.9426          1.9436          1.9447          1.9458          1.9469
          1.9479          1.9486          1.9492          1.9500          1.9506          1.9513          1.9520
          1.9527          1.9534          1.9541          1.9548          1.9556          1.9563          1.9571
          1.9578          1.9586          1.9594          1.9600          1.9607          1.9613          1.9620
          1.9627          1.9633          1.9640          1.9647          1.9654          1.9660          1.9667
          1.9674          1.9680          1.9685          1.9690          1.9695          1.9699          1.9704
          1.9709          1.9715          1.9721          1.9727          1.9734          1.9740          1.9746
          1.9751          1.9755          1.9760          1.9765          1.9770          1.9775          1.9781
          1.9786          1.9791          1.5214          1.5330          1.5422          1.5506          1.5588
          1.5669          1.5747          1.5824          1.5898          1.5971          1.6040          1.6106
          1.6171          1.6234          1.6295          1.6355          1.6414          1.6472          1.6525
          1.6579          1.6632          1.6685          1.6735          1.6783          1.6833          1.6881
          1.6928          1.6970          1.7012          1.7057          1.7101          1.7144          1.7184
          1.7223          1.7263          1.7303          1.7342          1.7379          1.7416          1.7452
          1.7488          1.7525          1.7558          1.7589          1.7619          1.7649          1.7682
          1.7714          1.7745          1.7774          1.7803          1.7832          1.7861          1.7890
          1.7919          1.7946          1.7973          1.8000          1.8026          1.8053          1.8079
          1.8105          1.8131          1.8156          1.8181          1.8206          1.8231          1.8254
          1.8278          1.8301          1.8324          1.8347          1.8370          1.8393          1.8416
          1.8438          1.8460          1.8482          1.8504          1.8525          1.8545          1.8564
          1.8582          1.8598          1.8615          1.8632          1.8649          1.8665          1.8682
          1.8698          1.8715          1.8731          1.8745          1.8759          1.8775          1.8797
          1.8819          1.8841          1.8858          1.8875          1.8895          1.8914          1.8933
          1.8952          1.8970          1.8988          1.9006          1.9025          1.9044          1.9059
          1.9075          1.9088          1.9097          1.9106          1.9116          1.9126          1.9141
          1.9156          1.9172          1.9187          1.9203          1.9214          1.9224          1.9234
          1.9244          1.9255          1.9265          1.9276          1.9291          1.9307          1.9324
          1.9337          1.9349          1.9363          1.9377          1.9391          1.9400          1.9408
          1.9416          1.9424          1.9433          1.9440          1.9448          1.9455          1.9462
          1.9469          1.9476          1.9483          1.9490          1.9497          1.9506          1.9517
          1.9528          1.9538          1.9545          1.9553          1.9559          1.9566          1.9573
          1.9580          1.9587          1.9594          1.9602          1.9609          1.9616          1.9624
          1.9631          1.9638          1.9646          1.9652          1.9657          1.9662          1.9669
          1.9675          1.9682          1.9688          1.9695          1.9701          1.9708          1.9715
          1.9721          1.9728          1.9732          1.9737          1.9741          1.9746          1.9751
          1.9756          1.9760          1.9766          1.9772          1.9778          1.9785          1.9790
          1.9795          1.9800          1.9804          1.9809          1.9814          1.9819          1.9824
          1.5365          1.5467          1.5553          1.5637          1.5718          1.5798          1.5876
          1.5951          1.6025          1.6095          1.6162          1.6227          1.6291          1.6352
          1.6413          1.6472          1.6530          1.6584          1.6637          1.6690          1.6743
          1.6793          1.6842          1.6890          1.6938          1.6986          1.7028          1.7070
          1.7112          1.7156          1.7199          1.7239          1.7278          1.7317          1.7357
          1.7396          1.7433          1.7469          1.7505          1.7540          1.7576          1.7611
          1.7641          1.7671          1.7701          1.7731          1.7763          1.7794          1.7823
          1.7852          1.7881          1.7909          1.7938          1.7966          1.7993          1.8019
          1.8046          1.8072          1.8098          1.8124          1.8150          1.8175          1.8200
          1.8225          1.8249          1.8274          1.8298          1.8321          1.8344          1.8366
          1.8389          1.8412          1.8434          1.8457          1.8478          1.8496          1.8515
          1.8533          1.8552          1.8570          1.8588          1.8607          1.8625          1.8640
          1.8655          1.8671          1.8687          1.8703          1.8718          1.8734          1.8750
          1.8765          1.8779          1.8800          1.8823          1.8845          1.8867          1.8888
          1.8909          1.8929          1.8943          1.8955          1.8973          1.8991          1.9009
          1.9027          1.9045          1.9062          1.9079          1.9097          1.9116          1.9132
          1.9147          1.9159          1.9168          1.9177          1.9186          1.9195          1.9208
          1.9223          1.9239          1.9255          1.9271          1.9283          1.9292          1.9303
          1.9313          1.9323          1.9334          1.9344          1.9357          1.9374          1.9391
          1.9403          1.9412          1.9421          1.9434          1.9447          1.9460          1.9468
          1.9476          1.9483          1.9491          1.9498          1.9505          1.9512          1.9519
          1.9525          1.9532          1.9539          1.9546          1.9552          1.9559          1.9567
          1.9577          1.9588          1.9598          1.9605          1.9612          1.9619          1.9626
          1.9633          1.9640          1.9647          1.9654          1.9661          1.9668          1.9675
          1.9682          1.9689          1.9696          1.9703          1.9707          1.9712          1.9717
          1.9723          1.9729          1.9736          1.9742          1.9748          1.9755          1.9761
          1.9768          1.9774          1.9779          1.9783          1.9788          1.9792          1.9797
          1.9801          1.9806          1.9811          1.9816          1.9822          1.9828          1.9834
          1.9838          1.9843          1.9848          1.9852          1.9857          1.5436          1.5509
          1.5596          1.5681          1.5764          1.5844          1.5922          1.5997          1.6071
          1.6143          1.6210          1.6276          1.6339          1.6401          1.6461          1.6520
          1.6578          1.6633          1.6686          1.6737          1.6789          1.6840          1.6889
          1.6936          1.6983          1.7031          1.7076          1.7117          1.7157          1.7199
          1.7242          1.7283          1.7321          1.7360          1.7398          1.7436          1.7474
          1.7510          1.7546          1.7581          1.7616          1.7651          1.7682          1.7712
          1.7742          1.7771          1.7800          1.7831          1.7861          1.7890          1.7918
          1.7946          1.7974          1.8002          1.8029          1.8055          1.8081          1.8107
          1.8133          1.8159          1.8184          1.8209          1.8234          1.8258          1.8283
          1.8307          1.8331          1.8355          1.8377          1.8400          1.8421          1.8442
          1.8462          1.8483          1.8503          1.8519          1.8534          1.8552          1.8570
          1.8588          1.8607          1.8625          1.8643          1.8661          1.8677          1.8692
          1.8707          1.8722          1.8737          1.8752          1.8767          1.8782          1.8796
          1.8818          1.8840          1.8862          1.8883          1.8904          1.8924          1.8944
          1.8964          1.8983          1.9003          1.9017          1.9028          1.9039          1.9056
          1.9074          1.9092          1.9109          1.9126          1.9143          1.9161          1.9179
          1.9197          1.9212          1.9224          1.9233          1.9242          1.9252          1.9262
          1.9272          1.9288          1.9304          1.9321          1.9338          1.9350          1.9360
          1.9370          1.9381          1.9391          1.9402          1.9412          1.9425          1.9442
          1.9458          1.9467          1.9475          1.9483          1.9490          1.9503          1.9515
          1.9526          1.9533          1.9541          1.9548          1.9555          1.9562          1.9568
          1.9575          1.9581          1.9588          1.9595          1.9602          1.9609          1.9616
          1.9624          1.9631          1.9639          1.9651          1.9660          1.9667          1.9674
          1.9681          1.9688          1.9695          1.9702          1.9709          1.9716          1.9723
          1.9729          1.9736          1.9743          1.9750          1.9755          1.9759          1.9764
          1.9768          1.9774          1.9780          1.9786          1.9793          1.9799          1.9806
          1.9812          1.9819          1.9823          1.9828          1.9832          1.9837          1.9841
          1.9846          1.9850          1.9855          1.9860          1.9865          1.9871          1.9876
          1.9881          1.9886          1.9890          1.5439          1.5519          1.5594          1.5675
          1.5759          1.5840          1.5919          1.5996          1.6070          1.6143          1.6214
          1.6280          1.6345          1.6407          1.6468          1.6527          1.6585          1.6642
          1.6697          1.6749          1.6799          1.6850          1.6900          1.6948          1.6994
          1.7040          1.7087          1.7132          1.7173          1.7212          1.7251          1.7293
          1.7335          1.7373          1.7410          1.7448          1.7485          1.7523          1.7558
          1.7593          1.7628          1.7662          1.7696          1.7729          1.7758          1.7787
          1.7816          1.7844          1.7873          1.7903          1.7932          1.7959          1.7987
          1.8015          1.8042          1.8069          1.8095          1.8121          1.8147          1.8172
          1.8197          1.8222          1.8247          1.8272          1.8296          1.8320          1.8343
          1.8366          1.8388          1.8409          1.8429          1.8450          1.8471          1.8491
          1.8512          1.8532          1.8552          1.8566          1.8579          1.8595          1.8611
          1.8629          1.8647          1.8665          1.8683          1.8700          1.8718          1.8731
          1.8746          1.8760          1.8774          1.8789          1.8802          1.8819          1.8840
          1.8862          1.8883          1.8903          1.8923          1.8942          1.8962          1.8981
          1.9000          1.9019          1.9037          1.9056          1.9075          1.9087          1.9097
          1.9108          1.9123          1.9141          1.9158          1.9176          1.9194          1.9212
          1.9229          1.9249          1.9266          1.9282          1.9292          1.9302          1.9312
          1.9323          1.9334          1.9345          1.9361          1.9378          1.9396          1.9411
          1.9421          1.9432          1.9442          1.9453          1.9463          1.9473          1.9483
          1.9498          1.9514          1.9524          1.9531          1.9539          1.9546          1.9554
          1.9563          1.9575          1.9586          1.9593          1.9600          1.9607          1.9614
          1.9621          1.9627          1.9634          1.9641          1.9648          1.9656          1.9663
          1.9671          1.9678          1.9686          1.9694          1.9702          1.9712          1.9720
          1.9727          1.9734          1.9741          1.9747          1.9754          1.9761          1.9768
          1.9774          1.9781          1.9788          1.9795          1.9801          1.9806          1.9810
          1.9814          1.9819          1.9823          1.9829          1.9836          1.9842          1.9849
          1.9855          1.9862          1.9867          1.9871          1.9876          1.9880          1.9885
          1.9889          1.9894          1.9899          1.9903          1.9908          1.9913          1.9919
          1.9923          1.5480          1.5553          1.5623          1.5701          1.5776          1.5857
          1.5936          1.6014          1.6089          1.6161          1.6233          1.6302          1.6367
          1.6429          1.6490          1.6550          1.6608          1.6665          1.6720          1.6775
          1.6825          1.6874          1.6923          1.6973          1.7020          1.7065          1.7110
          1.7155          1.7200          1.7239          1.7278          1.7317          1.7357          1.7397
          1.7435          1.7472          1.7508          1.7544          1.7581          1.7616          1.7651
          1.7684          1.7718          1.7751          1.7784          1.7813          1.7841          1.7869
          1.7897          1.7925          1.7954          1.7982          1.8009          1.8037          1.8064
          1.8090          1.8117          1.8143          1.8168          1.8194          1.8219          1.8243
          1.8267          1.8290          1.8313          1.8336          1.8359          1.8382          1.8404
          1.8427          1.8448          1.8465          1.8486          1.8506          1.8526          1.8547
          1.8567          1.8587          1.8603          1.8616          1.8630          1.8644          1.8659
          1.8675          1.8692          1.8709          1.8727          1.8744          1.8761          1.8774
          1.8788          1.8801          1.8815          1.8828          1.8851          1.8873          1.8895
          1.8915          1.8930          1.8949          1.8967          1.8986          1.9004          1.9022
          1.9041          1.9059          1.9078          1.9096          1.9114          1.9133          1.9148
          1.9159          1.9169          1.9181          1.9195          1.9214          1.9233          1.9251
          1.9269          1.9288          1.9306          1.9326          1.9344          1.9355          1.9366
          1.9377          1.9388          1.9400          1.9411          1.9423          1.9439          1.9455
          1.9471          1.9485          1.9495          1.9505          1.9515          1.9524          1.9534
          1.9543          1.9556          1.9572          1.9581          1.9588          1.9595          1.9602
          1.9609          1.9616          1.9623          1.9635          1.9646          1.9653          1.9660
          1.9668          1.9674          1.9682          1.9689          1.9696          1.9703          1.9711
          1.9719          1.9727          1.9735          1.9743          1.9751          1.9759          1.9767
          1.9773          1.9779          1.9786          1.9793          1.9799          1.9806          1.9813
          1.9820          1.9826          1.9833          1.9840          1.9847          1.9852          1.9856
          1.9860          1.9864          1.9869          1.9873          1.9879          1.9885          1.9892
          1.9898          1.9905          1.9911          1.9915          1.9919          1.9924          1.9928
          1.9933          1.9937          1.9942          1.9947          1.9951          1.9956          1.5534
          1.5596          1.5663          1.5730          1.5810          1.5881          1.5958          1.6035
          1.6110          1.6184          1.6255          1.6324          1.6391          1.6454          1.6516
          1.6575          1.6634          1.6690          1.6746          1.6800          1.6853          1.6902
          1.6950          1.6998          1.7046          1.7092          1.7137          1.7181          1.7224
          1.7268          1.7307          1.7345          1.7383          1.7421          1.7461          1.7497
          1.7534          1.7569          1.7605          1.7640          1.7675          1.7709          1.7742
          1.7775          1.7807          1.7840          1.7868          1.7896          1.7923          1.7951
          1.7978          1.8006          1.8033          1.8060          1.8087          1.8113          1.8140
          1.8166          1.8190          1.8215          1.8239          1.8263          1.8287          1.8311
          1.8334          1.8353          1.8376          1.8398          1.8421          1.8443          1.8465
          1.8488          1.8505          1.8522          1.8542          1.8562          1.8582          1.8602
          1.8622          1.8640          1.8653          1.8666          1.8680          1.8693          1.8708
          1.8723          1.8739          1.8754          1.8771          1.8788          1.8803          1.8816
          1.8829          1.8842          1.8861          1.8883          1.8905          1.8925          1.8946
          1.8966          1.8985          1.9001          1.9014          1.9029          1.9047          1.9064
          1.9082          1.9100          1.9118          1.9137          1.9155          1.9174          1.9193
          1.9210          1.9221          1.9232          1.9243          1.9255          1.9272          1.9291
          1.9310          1.9330          1.9349          1.9368          1.9388          1.9408          1.9420
          1.9431          1.9443          1.9455          1.9466          1.9478          1.9490          1.9499
          1.9513          1.9528          1.9544          1.9556          1.9566          1.9575          1.9584
          1.9592          1.9601          1.9613          1.9628          1.9636          1.9643          1.9650
          1.9657          1.9663          1.9671          1.9678          1.9685          1.9697          1.9707
          1.9714          1.9722          1.9729          1.9736          1.9744          1.9751          1.9759
          1.9767          1.9775          1.9783          1.9791          1.9799          1.9806          1.9814
          1.9822          1.9826          1.9831          1.9838          1.9844          1.9851          1.9858
          1.9864          1.9871          1.9878          1.9885          1.9892          1.9897          1.9901
          1.9905          1.9910          1.9914          1.9918          1.9923          1.9928          1.9934
          1.9941          1.9947          1.9954          1.9958          1.9962          1.9967          1.9971
          1.9976          1.9980          1.9985          1.9989          1.5569          1.5638          1.5701
          1.5764          1.5828          1.5910          1.5977          1.6051          1.6125          1.6198
          1.6270          1.6339          1.6407          1.6472          1.6534          1.6594          1.6652
          1.6709          1.6764          1.6819          1.6872          1.6924          1.6972          1.7019
          1.7065          1.7112          1.7158          1.7201          1.7244          1.7287          1.7330
          1.7368          1.7406          1.7443          1.7479          1.7518          1.7554          1.7590
          1.7625          1.7659          1.7694          1.7728          1.7761          1.7794          1.7826
          1.7858          1.7890          1.7918          1.7946          1.7973          1.8000          1.8026
          1.8053          1.8079          1.8106          1.8132          1.8158          1.8183          1.8209
          1.8232          1.8255          1.8280          1.8303          1.8327          1.8351          1.8374
          1.8393          1.8412          1.8435          1.8457          1.8479          1.8501          1.8523
          1.8542          1.8559          1.8576          1.8595          1.8615          1.8635          1.8655
          1.8675          1.8688          1.8701          1.8714          1.8727          1.8740          1.8754
          1.8768          1.8783          1.8798          1.8812          1.8828          1.8843          1.8855
          1.8869          1.8891          1.8912          1.8933          1.8952          1.8972          1.8991
          1.9010          1.9029          1.9048          1.9066          1.9079          1.9091          1.9103
          1.9121          1.9139          1.9157          1.9175          1.9194          1.9213          1.9232
          1.9251          1.9270          1.9282          1.9293          1.9305          1.9317          1.9329
          1.9349          1.9370          1.9390          1.9411          1.9431          1.9451          1.9472
          1.9485          1.9496          1.9508          1.9520          1.9531          1.9542          1.9554
          1.9563          1.9572          1.9583          1.9597          1.9612          1.9623          1.9632
          1.9640          1.9648          1.9657          1.9668          1.9683          1.9690          1.9696
          1.9703          1.9710          1.9717          1.9725          1.9732          1.9740          1.9747
          1.9760          1.9768          1.9776          1.9783          1.9791          1.9799          1.9807
          1.9814          1.9822          1.9830          1.9838          1.9845          1.9853          1.9861
          1.9868          1.9874          1.9878          1.9883          1.9889          1.9895          1.9902
          1.9909          1.9915          1.9922          1.9929          1.9936          1.9942          1.9946
          1.9950          1.9954          1.9959          1.9963          1.9967          1.9972          1.9977
          1.9983          1.9990          1.9996          2.0001          2.0005          2.0009          2.0014
          2.0018          2.0022          1.5592          1.5662          1.5738          1.5801          1.5861
          1.5920          1.6000          1.6071          1.6139          1.6210          1.6281          1.6350
          1.6418          1.6484          1.6548          1.6608          1.6667          1.6724          1.6779
          1.6834          1.6887          1.6939          1.6990          1.7037          1.7083          1.7129
          1.7174          1.7219          1.7262          1.7304          1.7346          1.7388          1.7426
          1.7462          1.7499          1.7534          1.7571          1.7607          1.7642          1.7677
          1.7711          1.7745          1.7778          1.7811          1.7843          1.7875          1.7906
          1.7937          1.7965          1.7992          1.8018          1.8044          1.8070          1.8096
          1.8121          1.8148          1.8173          1.8199          1.8224          1.8250          1.8273
          1.8294          1.8318          1.8342          1.8365          1.8389          1.8412          1.8433
          1.8450          1.8469          1.8491          1.8513          1.8535          1.8557          1.8578
          1.8594          1.8611          1.8627          1.8647          1.8667          1.8686          1.8706
          1.8721          1.8734          1.8747          1.8760          1.8772          1.8785          1.8797
          1.8812          1.8825          1.8839          1.8853          1.8866          1.8879          1.8899
          1.8919          1.8939          1.8959          1.8978          1.8997          1.9015          1.9033
          1.9051          1.9070          1.9088          1.9106          1.9125          1.9141          1.9154
          1.9166          1.9179          1.9195          1.9213          1.9232          1.9251          1.9270
          1.9290          1.9310          1.9330          1.9343          1.9356          1.9368          1.9381
          1.9395          1.9409          1.9431          1.9452          1.9474          1.9494          1.9515
          1.9534          1.9549          1.9560          1.9572          1.9583          1.9594          1.9604
          1.9615          1.9623          1.9632          1.9640          1.9649          1.9663          1.9677
          1.9687          1.9695          1.9703          1.9711          1.9722          1.9736          1.9743
          1.9750          1.9757          1.9764          1.9772          1.9779          1.9787          1.9795
          1.9803          1.9811          1.9822          1.9830          1.9838          1.9846          1.9854
          1.9862          1.9869          1.9876          1.9884          1.9892          1.9899          1.9907
          1.9914          1.9921          1.9926          1.9930          1.9934          1.9939          1.9946
          1.9952          1.9959          1.9966          1.9973          1.9979          1.9986          1.9991
          1.9995          1.9999          2.0003          2.0007          2.0012          2.0016          2.0021
          2.0026          2.0032          2.0039          2.0043          2.0047          2.0052          2.0055
          1.5605          1.5681          1.5752          1.5832          1.5898          1.5954          1.6011
          1.6086          1.6161          1.6224          1.6292          1.6359          1.6427          1.6493
          1.6558          1.6620          1.6679          1.6736          1.6792          1.6847          1.6900
          1.6952          1.7003          1.7053          1.7099          1.7144          1.7189          1.7233
          1.7277          1.7319          1.7361          1.7402          1.7443          1.7481          1.7517
          1.7552          1.7587          1.7622          1.7658          1.7692          1.7727          1.7760
          1.7793          1.7826          1.7858          1.7889          1.7920          1.7951          1.7981
          1.8010          1.8035          1.8061          1.8087          1.8112          1.8138          1.8163
          1.8188          1.8214          1.8239          1.8264          1.8289          1.8314          1.8334
          1.8355          1.8379          1.8402          1.8425          1.8448          1.8471          1.8488
          1.8505          1.8525          1.8546          1.8568          1.8590          1.8611          1.8629
          1.8645          1.8661          1.8678          1.8697          1.8717          1.8736          1.8754
          1.8767          1.8779          1.8792          1.8804          1.8816          1.8828          1.8840
          1.8852          1.8866          1.8878          1.8891          1.8907          1.8929          1.8950
          1.8966          1.8984          1.9003          1.9021          1.9038          1.9056          1.9074
          1.9092          1.9109          1.9127          1.9146          1.9164          1.9183          1.9202
          1.9216          1.9228          1.9241          1.9254          1.9271          1.9290          1.9309
          1.9329          1.9350          1.9370          1.9391          1.9406          1.9419          1.9433
          1.9447          1.9461          1.9475          1.9493          1.9515          1.9538          1.9556
          1.9574          1.9593          1.9611          1.9622          1.9633          1.9643          1.9654
          1.9664          1.9674          1.9682          1.9690          1.9697          1.9705          1.9714
          1.9728          1.9740          1.9748          1.9757          1.9765          1.9777          1.9789
          1.9796          1.9803          1.9811          1.9818          1.9826          1.9834          1.9842
          1.9850          1.9858          1.9867          1.9877          1.9885          1.9893          1.9900
          1.9907          1.9915          1.9922          1.9930          1.9937          1.9945          1.9952
          1.9960          1.9968          1.9972          1.9976          1.9981          1.9985          1.9989
          1.9996          2.0002          2.0009          2.0016          2.0023          2.0030          2.0035
          2.0039          2.0043          2.0047          2.0051          2.0056          2.0060          2.0065
          2.0069          2.0075          2.0081          2.0085          2.0089          1.5611          1.5692
          1.5769          1.5839          1.5913          1.5989          1.6044          1.6098          1.6168
          1.6242          1.6305          1.6371          1.6436          1.6500          1.6565          1.6628
          1.6689          1.6746          1.6802          1.6857          1.6911          1.6963          1.7014
          1.7064          1.7113          1.7158          1.7203          1.7247          1.7290          1.7333
          1.7375          1.7415          1.7456          1.7495          1.7533          1.7569          1.7604
          1.7638          1.7672          1.7707          1.7740          1.7774          1.7807          1.7839
          1.7871          1.7901          1.7932          1.7962          1.7993          1.8023          1.8052
          1.8078          1.8102          1.8128          1.8153          1.8178          1.8203          1.8227
          1.8253          1.8278          1.8303          1.8327          1.8352          1.8373          1.8393
          1.8414          1.8438          1.8461          1.8484          1.8506          1.8525          1.8542
          1.8559          1.8579          1.8600          1.8622          1.8643          1.8662          1.8678
          1.8695          1.8711          1.8727          1.8746          1.8765          1.8785          1.8798
          1.8811          1.8823          1.8835          1.8847          1.8858          1.8869          1.8880
          1.8891          1.8903          1.8915          1.8935          1.8956          1.8976          1.8996
          1.9015          1.9033          1.9046          1.9061          1.9079          1.9096          1.9113
          1.9131          1.9149          1.9167          1.9185          1.9203          1.9223          1.9242
          1.9261          1.9278          1.9291          1.9305          1.9318          1.9332          1.9349
          1.9370          1.9390          1.9412          1.9433          1.9455          1.9471          1.9485
          1.9499          1.9513          1.9527          1.9542          1.9558          1.9582          1.9605
          1.9619          1.9632          1.9650          1.9668          1.9682          1.9692          1.9702
          1.9712          1.9722          1.9731          1.9738          1.9746          1.9753          1.9761
          1.9768          1.9778          1.9792          1.9802          1.9811          1.9820          1.9832
          1.9842          1.9850          1.9857          1.9865          1.9873          1.9881          1.9889
          1.9897          1.9906          1.9914          1.9923          1.9932          1.9938          1.9945
          1.9953          1.9960          1.9968          1.9975          1.9983          1.9990          1.9998
          2.0005          2.0013          2.0018          2.0023          2.0027          2.0031          2.0035
          2.0040          2.0046          2.0053          2.0059          2.0066          2.0073          2.0078
          2.0082          2.0087          2.0091          2.0095          2.0100          2.0104          2.0109
          2.0113          2.0118          2.0122          1.5613          1.5693          1.5776          1.5854
          1.5923          1.5992          1.6071          1.6131          1.6182          1.6247          1.6318
          1.6385          1.6447          1.6510          1.6571          1.6633          1.6695          1.6755
          1.6811          1.6866          1.6920          1.6972          1.7023          1.7073          1.7122
          1.7171          1.7216          1.7259          1.7302          1.7345          1.7387          1.7428
          1.7468          1.7508          1.7547          1.7584          1.7619          1.7653          1.7688
          1.7721          1.7754          1.7786          1.7819          1.7852          1.7884          1.7915
          1.7946          1.7973          1.8004          1.8034          1.8063          1.8092          1.8121
          1.8145          1.8168          1.8193          1.8217          1.8242          1.8266          1.8291
          1.8315          1.8340          1.8365          1.8389          1.8411          1.8431          1.8451
          1.8473          1.8495          1.8518          1.8541          1.8561          1.8578          1.8595
          1.8612          1.8632          1.8653          1.8674          1.8695          1.8711          1.8727
          1.8743          1.8759          1.8775          1.8794          1.8813          1.8829          1.8841
          1.8853          1.8865          1.8876          1.8887          1.8898          1.8908          1.8918
          1.8928          1.8942          1.8963          1.8982          1.9002          1.9021          1.9039
          1.9058          1.9076          1.9094          1.9109          1.9121          1.9135          1.9152
          1.9170          1.9188          1.9206          1.9225          1.9243          1.9262          1.9282
          1.9302          1.9322          1.9341          1.9355          1.9370          1.9384          1.9399
          1.9414          1.9432          1.9454          1.9476          1.9499          1.9521          1.9537
          1.9551          1.9565          1.9580          1.9594          1.9608          1.9625          1.9648
          1.9669          1.9680          1.9692          1.9705          1.9723          1.9740          1.9750
          1.9759          1.9768          1.9778          1.9786          1.9794          1.9801          1.9809
          1.9816          1.9824          1.9832          1.9843          1.9857          1.9866          1.9875
          1.9888          1.9896          1.9904          1.9912          1.9920          1.9928          1.9936
          1.9945          1.9953          1.9962          1.9970          1.9979          1.9986          1.9991
          1.9998          2.0005          2.0013          2.0020          2.0028          2.0035          2.0043
          2.0050          2.0058          2.0064          2.0068          2.0072          2.0077          2.0081
          2.0085          2.0090          2.0096          2.0103          2.0110          2.0117          2.0122
          2.0126          2.0130          2.0134          2.0139          2.0143          2.0148          2.0152
          2.0156          1.5615          1.5696          1.5774          1.5854          1.5935          1.6004
          1.6068          1.6145          1.6214          1.6263          1.6323          1.6393          1.6460
          1.6520          1.6581          1.6641          1.6700          1.6760          1.6819          1.6874
          1.6928          1.6981          1.7032          1.7082          1.7131          1.7180          1.7227
          1.7272          1.7315          1.7357          1.7399          1.7440          1.7480          1.7519
          1.7558          1.7597          1.7634          1.7668          1.7702          1.7736          1.7769
          1.7802          1.7832          1.7864          1.7896          1.7927          1.7959          1.7990
          1.8017          1.8044          1.8074          1.8103          1.8132          1.8161          1.8187
          1.8209          1.8232          1.8256          1.8281          1.8305          1.8329          1.8353
          1.8377          1.8402          1.8426          1.8449          1.8469          1.8488          1.8508
          1.8530          1.8553          1.8575          1.8597          1.8614          1.8631          1.8647
          1.8664          1.8684          1.8705          1.8727          1.8743          1.8759          1.8775
          1.8791          1.8807          1.8823          1.8841          1.8859          1.8871          1.8883
          1.8894          1.8905          1.8916          1.8926          1.8936          1.8945          1.8953
          1.8972          1.8992          1.9009          1.9027          1.9046          1.9063          1.9081
          1.9099          1.9117          1.9135          1.9153          1.9170          1.9183          1.9196
          1.9210          1.9228          1.9246          1.9265          1.9284          1.9304          1.9323
          1.9343          1.9364          1.9385          1.9406          1.9422          1.9437          1.9452
          1.9468          1.9484          1.9500          1.9520          1.9543          1.9566          1.9589
          1.9603          1.9617          1.9632          1.9646          1.9659          1.9673          1.9691
          1.9714          1.9730          1.9741          1.9752          1.9762          1.9777          1.9794
          1.9806          1.9815          1.9824          1.9833          1.9842          1.9849          1.9857
          1.9865          1.9873          1.9881          1.9889          1.9897          1.9911          1.9921
          1.9931          1.9942          1.9950          1.9959          1.9967          1.9975          1.9984
          1.9992          2.0001          2.0009          2.0018          2.0026          2.0034          2.0039
          2.0044          2.0050          2.0058          2.0065          2.0072          2.0080          2.0087
          2.0095          2.0103          2.0110          2.0114          2.0118          2.0122          2.0126
          2.0131          2.0135          2.0139          2.0146          2.0153          2.0160          2.0165
          2.0169          2.0174          2.0178          2.0182          2.0186          2.0190          1.5613
          1.5697          1.5777          1.5853          1.5929          1.6011          1.6081          1.6142
          1.6216          1.6288          1.6342          1.6397          1.6465          1.6531          1.6591
          1.6651          1.6710          1.6767          1.6824          1.6882          1.6936          1.6988
          1.7040          1.7091          1.7140          1.7188          1.7236          1.7283          1.7326
          1.7369          1.7410          1.7451          1.7492          1.7530          1.7569          1.7608
          1.7645          1.7683          1.7717          1.7750          1.7783          1.7816          1.7848
          1.7879          1.7907          1.7939          1.7970          1.8001          1.8032          1.8061
          1.8087          1.8114          1.8142          1.8171          1.8199          1.8228          1.8251
          1.8273          1.8295          1.8319          1.8343          1.8367          1.8390          1.8414
          1.8438          1.8462          1.8486          1.8506          1.8525          1.8545          1.8564
          1.8587          1.8609          1.8631          1.8649          1.8666          1.8682          1.8699
          1.8716          1.8736          1.8757          1.8775          1.8791          1.8807          1.8823
          1.8839          1.8854          1.8869          1.8887          1.8900          1.8912          1.8923
          1.8933          1.8944          1.8953          1.8961          1.8969          1.8981          1.9001
          1.9020          1.9039          1.9058          1.9073          1.9088          1.9105          1.9123
          1.9140          1.9158          1.9176          1.9194          1.9213          1.9232          1.9245
          1.9259          1.9272          1.9288          1.9306          1.9326          1.9346          1.9366
          1.9387          1.9408          1.9429          1.9451          1.9473          1.9490          1.9506
          1.9522          1.9539          1.9555          1.9571          1.9588          1.9611          1.9632
          1.9653          1.9669          1.9683          1.9697          1.9710          1.9723          1.9737
          1.9756          1.9778          1.9789          1.9800          1.9809          1.9819          1.9830
          1.9847          1.9861          1.9871          1.9880          1.9889          1.9897          1.9905
          1.9913          1.9921          1.9930          1.9938          1.9946          1.9955          1.9965
          1.9977          1.9989          1.9997          2.0006          2.0014          2.0022          2.0031
          2.0039          2.0048          2.0056          2.0065          2.0074          2.0082          2.0087
          2.0092          2.0097          2.0102          2.0110          2.0117          2.0125          2.0132
          2.0140          2.0147          2.0155          2.0159          2.0163          2.0167          2.0172
          2.0176          2.0180          2.0185          2.0189          2.0196          2.0204          2.0208
          2.0212          2.0217          2.0221          2.0224          1.5606          1.5690          1.5771
          1.5855          1.5929          1.6001          1.6081          1.6155          1.6214          1.6285
          1.6355          1.6419          1.6468          1.6534          1.6599          1.6662          1.6719
          1.6776          1.6832          1.6887          1.6943          1.6996          1.7048          1.7099
          1.7149          1.7197          1.7244          1.7291          1.7337          1.7380          1.7422
          1.7463          1.7503          1.7543          1.7580          1.7618          1.7656          1.7693
          1.7730          1.7765          1.7797          1.7830          1.7862          1.7894          1.7925
          1.7954          1.7982          1.8013          1.8043          1.8074          1.8104          1.8130
          1.8155          1.8181          1.8210          1.8238          1.8266          1.8292          1.8314
          1.8336          1.8357          1.8380          1.8404          1.8427          1.8451          1.8475
          1.8499          1.8522          1.8543          1.8562          1.8581          1.8601          1.8621
          1.8643          1.8665          1.8684          1.8700          1.8717          1.8734          1.8750
          1.8767          1.8788          1.8807          1.8823          1.8839          1.8854          1.8870
          1.8885          1.8900          1.8914          1.8929          1.8940          1.8951          1.8960
          1.8969          1.8977          1.8985          1.8992          1.9009          1.9029          1.9048
          1.9067          1.9085          1.9102          1.9120          1.9135          1.9147          1.9164
          1.9181          1.9199          1.9217          1.9236          1.9255          1.9274          1.9294
          1.9309          1.9324          1.9338          1.9352          1.9369          1.9389          1.9410
          1.9431          1.9453          1.9474          1.9497          1.9520          1.9543          1.9561
          1.9577          1.9594          1.9611          1.9627          1.9643          1.9659          1.9674
          1.9695          1.9716          1.9734          1.9747          1.9760          1.9773          1.9786
          1.9798          1.9820          1.9837          1.9847          1.9857          1.9867          1.9877
          1.9887          1.9901          1.9917          1.9927          1.9936          1.9946          1.9954
          1.9962          1.9970          1.9979          1.9987          1.9996          2.0005          2.0014
          2.0023          2.0034          2.0044          2.0053          2.0061          2.0069          2.0078
          2.0086          2.0095          2.0104          2.0112          2.0121          2.0129          2.0135
          2.0140          2.0144          2.0149          2.0154          2.0162          2.0169          2.0177
          2.0184          2.0192          2.0200          2.0204          2.0208          2.0212          2.0217
          2.0221          2.0225          2.0230          2.0234          2.0240          2.0247          2.0251
          2.0255          2.0259          1.5597          1.5683          1.5765          1.5844          1.5929
          1.6003          1.6072          1.6149          1.6224          1.6286          1.6353          1.6421
          1.6487          1.6538          1.6603          1.6666          1.6728          1.6786          1.6842
          1.6897          1.6950          1.7003          1.7055          1.7107          1.7157          1.7206
          1.7253          1.7299          1.7345          1.7391          1.7433          1.7474          1.7514
          1.7554          1.7593          1.7630          1.7667          1.7704          1.7741          1.7777
          1.7812          1.7844          1.7876          1.7908          1.7939          1.7971          1.7999
          1.8027          1.8055          1.8085          1.8115          1.8145          1.8173          1.8198
          1.8223          1.8248          1.8276          1.8304          1.8331          1.8355          1.8376
          1.8398          1.8419          1.8441          1.8465          1.8488          1.8511          1.8535
          1.8558          1.8580          1.8599          1.8618          1.8637          1.8656          1.8677
          1.8699          1.8718          1.8735          1.8752          1.8768          1.8785          1.8801
          1.8818          1.8839          1.8854          1.8870          1.8885          1.8900          1.8915
          1.8930          1.8944          1.8958          1.8967          1.8976          1.8985          1.8993
          1.9001          1.9009          1.9018          1.9037          1.9056          1.9074          1.9093
          1.9111          1.9129          1.9146          1.9164          1.9182          1.9197          1.9209
          1.9223          1.9242          1.9260          1.9279          1.9298          1.9318          1.9338
          1.9358          1.9376          1.9391          1.9406          1.9421          1.9437          1.9456
          1.9477          1.9499          1.9522          1.9544          1.9568          1.9591          1.9615
          1.9633          1.9650          1.9666          1.9682          1.9697          1.9713          1.9727
          1.9740          1.9758          1.9778          1.9797          1.9810          1.9822          1.9834
          1.9847          1.9861          1.9883          1.9895          1.9904          1.9914          1.9924
          1.9934          1.9944          1.9956          1.9974          1.9984          1.9994          2.0003
          2.0011          2.0020          2.0028          2.0037          2.0046          2.0055          2.0064
          2.0073          2.0082          2.0091          2.0100          2.0108          2.0116          2.0125
          2.0133          2.0142          2.0151          2.0159          2.0168          2.0176          2.0183
          2.0187          2.0192          2.0196          2.0201          2.0206          2.0214          2.0222
          2.0229          2.0237          2.0245          2.0249          2.0253          2.0257          2.0262
          2.0266          2.0270          2.0275          2.0279          2.0284          2.0290          2.0293
          1.5587          1.5672          1.5758          1.5838          1.5915          1.5997          1.6074
          1.6141          1.6215          1.6288          1.6355          1.6419          1.6485          1.6550
          1.6607          1.6670          1.6732          1.6792          1.6851          1.6906          1.6960
          1.7013          1.7064          1.7116          1.7166          1.7215          1.7264          1.7308
          1.7354          1.7399          1.7444          1.7487          1.7526          1.7566          1.7605
          1.7644          1.7681          1.7715          1.7752          1.7788          1.7824          1.7859
          1.7891          1.7922          1.7954          1.7985          1.8015          1.8045          1.8072
          1.8099          1.8127          1.8157          1.8186          1.8215          1.8240          1.8265
          1.8289          1.8315          1.8342          1.8369          1.8396          1.8417          1.8438
          1.8459          1.8480          1.8502          1.8525          1.8548          1.8571          1.8595
          1.8616          1.8636          1.8655          1.8673          1.8692          1.8711          1.8733
          1.8753          1.8770          1.8786          1.8803          1.8819          1.8835          1.8852
          1.8869          1.8886          1.8901          1.8916          1.8931          1.8945          1.8958
          1.8971          1.8983          1.8994          1.9002          1.9009          1.9017          1.9025
          1.9032          1.9046          1.9065          1.9083          1.9101          1.9119          1.9136
          1.9154          1.9172          1.9190          1.9208          1.9226          1.9244          1.9259
          1.9272          1.9286          1.9304          1.9324          1.9343          1.9363          1.9384
          1.9405          1.9426          1.9444          1.9460          1.9476          1.9492          1.9509
          1.9525          1.9547          1.9570          1.9593          1.9617          1.9641          1.9665
          1.9689          1.9705          1.9721          1.9736          1.9751          1.9766          1.9781
          1.9793          1.9805          1.9819          1.9838          1.9858          1.9871          1.9883
          1.9895          1.9907          1.9925          1.9942          1.9952          1.9962          1.9972
          1.9982          1.9993          2.0003          2.0014          2.0031          2.0042          2.0052
          2.0060          2.0069          2.0078          2.0087          2.0096          2.0105          2.0114
          2.0123          2.0132          2.0141          2.0147          2.0155          2.0163          2.0172
          2.0180          2.0189          2.0197          2.0206          2.0215          2.0223          2.0230
          2.0234          2.0239          2.0243          2.0248          2.0253          2.0259          2.0266
          2.0274          2.0282          2.0290          2.0294          2.0298          2.0302          2.0306
          2.0311          2.0315          2.0320          2.0324          2.0328          1.5572          1.5661
          1.5745          1.5830          1.5909          1.5984          1.6063          1.6141          1.6208
          1.6281          1.6351          1.6420          1.6483          1.6548          1.6611          1.6675
          1.6738          1.6799          1.6858          1.6916          1.6970          1.7022          1.7074
          1.7125          1.7175          1.7225          1.7273          1.7321          1.7363          1.7409
          1.7453          1.7497          1.7539          1.7578          1.7617          1.7655          1.7694
          1.7731          1.7765          1.7800          1.7835          1.7871          1.7906          1.7938
          1.7968          1.7999          1.8030          1.8060          1.8090          1.8117          1.8144
          1.8170          1.8198          1.8227          1.8256          1.8283          1.8307          1.8331
          1.8355          1.8380          1.8407          1.8434          1.8458          1.8478          1.8499
          1.8520          1.8541          1.8562          1.8585          1.8608          1.8631          1.8653
          1.8672          1.8691          1.8710          1.8729          1.8747          1.8766          1.8788
          1.8804          1.8821          1.8837          1.8853          1.8870          1.8885          1.8901
          1.8917          1.8931          1.8944          1.8958          1.8971          1.8983          1.8996
          1.9008          1.9019          1.9028          1.9035          1.9042          1.9048          1.9056
          1.9074          1.9092          1.9110          1.9128          1.9145          1.9163          1.9180
          1.9198          1.9216          1.9234          1.9253          1.9271          1.9290          1.9309
          1.9324          1.9338          1.9352          1.9369          1.9390          1.9410          1.9431
          1.9452          1.9474          1.9496          1.9516          1.9532          1.9549          1.9566
          1.9583          1.9601          1.9620          1.9643          1.9667          1.9691          1.9714
          1.9736          1.9758          1.9774          1.9789          1.9804          1.9819          1.9833
          1.9847          1.9858          1.9870          1.9881          1.9898          1.9918          1.9931
          1.9943          1.9955          1.9967          1.9989          2.0000          2.0010          2.0020
          2.0031          2.0041          2.0052          2.0063          2.0074          2.0090          2.0101
          2.0110          2.0119          2.0128          2.0137          2.0146          2.0155          2.0164
          2.0173          2.0182          2.0191          2.0197          2.0203          2.0210          2.0219
          2.0227          2.0236          2.0244          2.0253          2.0261          2.0270          2.0277
          2.0282          2.0286          2.0291          2.0295          2.0300          2.0305          2.0311
          2.0319          2.0327          2.0334          2.0338          2.0343          2.0347          2.0351
          2.0355          2.0360          2.0364          1.5556          1.5648          1.5735          1.5817
          1.5900          1.5979          1.6053          1.6130          1.6205          1.6275          1.6345
          1.6414          1.6486          1.6554          1.6620          1.6684          1.6746          1.6807
          1.6867          1.6925          1.6981          1.7034          1.7086          1.7137          1.7186
          1.7236          1.7284          1.7332          1.7379          1.7421          1.7464          1.7508
          1.7551          1.7593          1.7631          1.7669          1.7707          1.7744          1.7781
          1.7815          1.7848          1.7883          1.7918          1.7953          1.7985          1.8016
          1.8046          1.8076          1.8106          1.8135          1.8163          1.8189          1.8215
          1.8240          1.8269          1.8298          1.8326          1.8350          1.8374          1.8397
          1.8421          1.8446          1.8473          1.8499          1.8520          1.8540          1.8561
          1.8581          1.8602          1.8623          1.8645          1.8668          1.8691          1.8710
          1.8728          1.8747          1.8766          1.8784          1.8803          1.8823          1.8840
          1.8856          1.8872          1.8888          1.8904          1.8918          1.8933          1.8947
          1.8959          1.8972          1.8984          1.8997          1.9009          1.9021          1.9032
          1.9043          1.9054          1.9062          1.9068          1.9074          1.9086          1.9104
          1.9120          1.9137          1.9155          1.9172          1.9190          1.9207          1.9225
          1.9243          1.9261          1.9280          1.9299          1.9318          1.9338          1.9357
          1.9377          1.9392          1.9407          1.9421          1.9438          1.9459          1.9481
          1.9502          1.9525          1.9547          1.9571          1.9590          1.9608          1.9625
          1.9643          1.9661          1.9679          1.9697          1.9718          1.9740          1.9761
          1.9783          1.9805          1.9827          1.9843          1.9857          1.9871          1.9885
          1.9899          1.9911          1.9922          1.9933          1.9944          1.9958          1.9978
          1.9991          2.0003          2.0015          2.0033          2.0048          2.0059          2.0069
          2.0080          2.0091          2.0102          2.0113          2.0124          2.0136          2.0150
          2.0160          2.0169          2.0178          2.0187          2.0196          2.0205          2.0214
          2.0223          2.0232          2.0241          2.0247          2.0253          2.0258          2.0266
          2.0274          2.0283          2.0291          2.0300          2.0308          2.0317          2.0324
          2.0329          2.0333          2.0338          2.0342          2.0347          2.0352          2.0357
          2.0364          2.0372          2.0379          2.0383          2.0387          2.0391          2.0395
          2.0399          1.5541          1.5635          1.5725          1.5811          1.5891          1.5971
          1.6049          1.6123          1.6199          1.6277          1.6353          1.6426          1.6497
          1.6567          1.6632          1.6696          1.6759          1.6820          1.6879          1.6937
          1.6995          1.7049          1.7101          1.7152          1.7202          1.7251          1.7299
          1.7346          1.7393          1.7440          1.7480          1.7522          1.7565          1.7608
          1.7649          1.7686          1.7723          1.7761          1.7798          1.7834          1.7868
          1.7900          1.7934          1.7968          1.8002          1.8035          1.8065          1.8094
          1.8124          1.8153          1.8183          1.8211          1.8237          1.8262          1.8287
          1.8313          1.8342          1.8370          1.8395          1.8418          1.8442          1.8465
          1.8488          1.8514          1.8540          1.8562          1.8583          1.8603          1.8623
          1.8644          1.8664          1.8684          1.8707          1.8730          1.8748          1.8767
          1.8785          1.8804          1.8822          1.8840          1.8859          1.8876          1.8891
          1.8906          1.8920          1.8935          1.8949          1.8963          1.8977          1.8991
          1.9003          1.9014          1.9025          1.9036          1.9046          1.9057          1.9068
          1.9078          1.9088          1.9094          1.9099          1.9117          1.9135          1.9153
          1.9171          1.9185          1.9201          1.9218          1.9236          1.9254          1.9272
          1.9290          1.9309          1.9328          1.9348          1.9368          1.9388          1.9408
          1.9429          1.9448          1.9463          1.9478          1.9494          1.9511          1.9533
          1.9555          1.9578          1.9601          1.9625          1.9649          1.9668          1.9686
          1.9704          1.9721          1.9739          1.9756          1.9772          1.9788          1.9810
          1.9831          1.9853          1.9874          1.9895          1.9910          1.9924          1.9937
          1.9951          1.9963          1.9974          1.9985          1.9996          2.0007          2.0019
          2.0039          2.0053          2.0065          2.0078          2.0098          2.0108          2.0119
          2.0130          2.0141          2.0152          2.0164          2.0175          2.0187          2.0198
          2.0211          2.0220          2.0229          2.0237          2.0246          2.0255          2.0264
          2.0273          2.0282          2.0291          2.0297          2.0303          2.0308          2.0313
          2.0321          2.0329          2.0338          2.0347          2.0355          2.0364          2.0371
          2.0376          2.0380          2.0385          2.0389          2.0394          2.0399          2.0404
          2.0409          2.0418          2.0423          2.0427          2.0431          2.0435          1.5526
          1.5621          1.5712          1.5799          1.5883          1.5962          1.6047          1.6130
          1.6211          1.6289          1.6366          1.6439          1.6510          1.6579          1.6647
          1.6710          1.6773          1.6834          1.6893          1.6951          1.7008          1.7064
          1.7117          1.7168          1.7218          1.7267          1.7315          1.7362          1.7409
          1.7455          1.7501          1.7541          1.7580          1.7623          1.7665          1.7706
          1.7742          1.7778          1.7815          1.7851          1.7887          1.7921          1.7953
          1.7985          1.8018          1.8052          1.8085          1.8114          1.8144          1.8173
[truncated: 3,505,956 more chars]
