# Supplementary material for: Quantifying the dynamic wing morphing of hovering hummingbird
Source: R Soc Open Sci. 2017 Sep 20;4(9):170307. doi: 10.1098/rsos.170307 (PMC5627076; doi:10.1098/rsos.170307)
Supplement: Reconstructed 3D hummingbird wing grid data [file rsos170307supp2.zip › wing_grid/grid15.xyz]

           2
         201         401           1
           1          51           1
          1.7479          1.7486          1.7492          1.7499          1.7505          1.7511          1.7517
          1.7523          1.7528          1.7532          1.7535          1.7538          1.7540          1.7542
          1.7543          1.7543          1.7542          1.7541          1.7538          1.7535          1.7531
          1.7527          1.7523          1.7519          1.7514          1.7510          1.7507          1.7504
          1.7501          1.7500          1.7499          1.7498          1.7499          1.7501          1.7504
          1.7508          1.7513          1.7519          1.7526          1.7535          1.7544          1.7554
          1.7566          1.7578          1.7591          1.7605          1.7620          1.7635          1.7651
          1.7667          1.7684          1.7702          1.7720          1.7738          1.7756          1.7775
          1.7794          1.7813          1.7832          1.7852          1.7871          1.7891          1.7911
          1.7930          1.7950          1.7970          1.7989          1.8009          1.8028          1.8048
          1.8067          1.8086          1.8105          1.8124          1.8142          1.8160          1.8178
          1.8196          1.8214          1.8230          1.8247          1.8262          1.8277          1.8291
          1.8304          1.8316          1.8327          1.8337          1.8346          1.8354          1.8360
          1.8366          1.8371          1.8375          1.8377          1.8379          1.8380          1.8379
          1.8378          1.8376          1.8373          1.8369          1.8364          1.8359          1.8352
          1.8345          1.8337          1.8328          1.8318          1.8308          1.8297          1.8285
          1.8272          1.8258          1.8244          1.8229          1.8214          1.8197          1.8180
          1.8162          1.8144          1.8125          1.8105          1.8084          1.8063          1.8042
          1.8019          1.7996          1.7973          1.7949          1.7925          1.7900          1.7875
          1.7849          1.7823          1.7796          1.7769          1.7742          1.7715          1.7687
          1.7658          1.7630          1.7601          1.7572          1.7543          1.7513          1.7483
          1.7454          1.7423          1.7393          1.7363          1.7333          1.7302          1.7272
          1.7241          1.7210          1.7180          1.7149          1.7119          1.7088          1.7058
          1.7027          1.6997          1.6967          1.6937          1.6907          1.6878          1.6849
          1.6821          1.6792          1.6764          1.6737          1.6709          1.6681          1.6654
          1.6626          1.6599          1.6572          1.6545          1.6519          1.6493          1.6468
          1.6443          1.6419          1.6395          1.6372          1.6349          1.6326          1.6304
          1.6282          1.6259          1.6237          1.6215          1.6193          1.6171          1.6149
          1.6126          1.6104          1.6081          1.6057          1.6033          1.7437          1.7451
          1.7506          1.7559          1.7607          1.7643          1.7658          1.7666          1.7670
          1.7675          1.7686          1.7691          1.7692          1.7691          1.7693          1.7696
          1.7695          1.7693          1.7695          1.7698          1.7704          1.7712          1.7720
          1.7729          1.7740          1.7748          1.7756          1.7768          1.7781          1.7790
          1.7798          1.7813          1.7827          1.7841          1.7856          1.7872          1.7882
          1.7898          1.7919          1.7941          1.7954          1.7974          1.7994          1.8013
          1.8033          1.8057          1.8086          1.8122          1.8182          1.8270          1.8368
          1.8418          1.8568          1.8562          1.8561          1.8558          1.8565          1.8555
          1.8550          1.8544          1.8535          1.8527          1.8518          1.8510          1.8501
          1.8492          1.8484          1.8399          1.8473          1.8469          1.8465          1.8461
          1.8458          1.8454          1.8451          1.8448          1.8445          1.8442          1.8440
          1.8394          1.8375          1.8360          1.8353          1.8352          1.8351          1.8348
          1.8343          1.8334          1.8323          1.8310          1.8295          1.8281          1.8260
          1.8237          1.8229          1.8215          1.8200          1.8178          1.8159          1.8139
          1.8114          1.8092          1.8071          1.8044          1.8023          1.8003          1.7979
          1.7961          1.7944          1.7929          1.7926          1.7923          1.7919          1.7903
          1.7896          1.7889          1.7883          1.7876          1.7868          1.7857          1.7839
          1.7767          1.7739          1.7707          1.7773          1.7660          1.7637          1.7615
          1.7746          1.7565          1.7542          1.7519          1.7497          1.7473          1.7452
          1.7433          1.7413          1.7393          1.7372          1.7349          1.7328          1.7306
          1.7286          1.7270          1.7258          1.7251          1.7246          1.7230          1.7208
          1.7176          1.7137          1.7096          1.7059          1.7027          1.6999          1.6971
          1.6944          1.6916          1.6888          1.6860          1.6833          1.6808          1.6784
          1.6761          1.6737          1.6715          1.6694          1.6674          1.6653          1.6633
          1.6614          1.6594          1.6575          1.6556          1.6538          1.6519          1.6501
          1.6483          1.6464          1.6446          1.6428          1.6410          1.6392          1.6373
          1.6355          1.6336          1.6318          1.6299          1.6280          1.6260          1.6241
          1.6222          1.6203          1.6183          1.6164          1.6145          1.6125          1.6105
          1.6086          1.6066          1.6045          1.7398          1.7428          1.7476          1.7523
          1.7572          1.7614          1.7651          1.7687          1.7722          1.7755          1.7787
          1.7818          1.7830          1.7832          1.7831          1.7826          1.7816          1.7802
          1.7790          1.7781          1.7774          1.7769          1.7765          1.7763          1.7763
          1.7763          1.7762          1.7761          1.7765          1.7770          1.7776          1.7778
          1.7785          1.7794          1.7805          1.7818          1.7834          1.7852          1.7870
          1.7896          1.7924          1.7944          1.7967          1.7991          1.8018          1.8051
          1.8096          1.8149          1.8242          1.8384          1.8550          1.8579          1.8581
          1.8572          1.8567          1.8562          1.8557          1.8551          1.8544          1.8537
          1.8529          1.8521          1.8513          1.8505          1.8496          1.8488          1.8479
          1.8471          1.8464          1.8458          1.8453          1.8447          1.8442          1.8437
          1.8434          1.8431          1.8428          1.8425          1.8421          1.8418          1.8415
          1.8410          1.8407          1.8404          1.8382          1.8354          1.8340          1.8333
          1.8321          1.8306          1.8288          1.8271          1.8249          1.8226          1.8209
          1.8193          1.8173          1.8151          1.8126          1.8100          1.8074          1.8047
          1.8020          1.7993          1.7967          1.7947          1.7938          1.7930          1.7923
          1.7918          1.7913          1.7908          1.7902          1.7895          1.7890          1.7885
          1.7880          1.7874          1.7866          1.7854          1.7838          1.7819          1.7801
          1.7785          1.7770          1.7745          1.7720          1.7696          1.7672          1.7648
          1.7624          1.7600          1.7577          1.7554          1.7533          1.7513          1.7493
          1.7473          1.7452          1.7431          1.7409          1.7388          1.7368          1.7353
          1.7346          1.7345          1.7344          1.7336          1.7313          1.7275          1.7227
          1.7177          1.7131          1.7091          1.7057          1.7025          1.6993          1.6960
          1.6925          1.6892          1.6861          1.6831          1.6803          1.6776          1.6751
          1.6727          1.6703          1.6680          1.6658          1.6637          1.6616          1.6595
          1.6575          1.6556          1.6537          1.6518          1.6500          1.6482          1.6464
          1.6446          1.6428          1.6410          1.6392          1.6374          1.6356          1.6337
          1.6319          1.6301          1.6282          1.6264          1.6245          1.6227          1.6208
          1.6189          1.6170          1.6152          1.6134          1.6115          1.6095          1.6076
          1.6057          1.7322          1.7358          1.7397          1.7442          1.7493          1.7544
          1.7585          1.7623          1.7656          1.7688          1.7720          1.7751          1.7782
          1.7812          1.7842          1.7828          1.7816          1.7802          1.7790          1.7776
          1.7764          1.7756          1.7750          1.7745          1.7743          1.7741          1.7742
          1.7745          1.7748          1.7750          1.7756          1.7765          1.7774          1.7779
          1.7792          1.7808          1.7829          1.7853          1.7879          1.7904          1.7939
          1.7970          1.7992          1.8025          1.8061          1.8102          1.8149          1.8209
          1.8322          1.8474          1.8567          1.8601          1.8587          1.8578          1.8573
          1.8569          1.8564          1.8558          1.8551          1.8543          1.8536          1.8528
          1.8521          1.8513          1.8505          1.8497          1.8488          1.8481          1.8474
          1.8468          1.8462          1.8456          1.8451          1.8446          1.8441          1.8435
          1.8428          1.8421          1.8417          1.8414          1.8410          1.8406          1.8402
          1.8399          1.8397          1.8396          1.8376          1.8336          1.8327          1.8313
          1.8297          1.8279          1.8263          1.8240          1.8215          1.8197          1.8178
          1.8154          1.8130          1.8103          1.8077          1.8048          1.8021          1.7992
          1.7963          1.7952          1.7943          1.7934          1.7928          1.7922          1.7917
          1.7912          1.7907          1.7901          1.7895          1.7890          1.7885          1.7879
          1.7871          1.7860          1.7848          1.7830          1.7813          1.7797          1.7782
          1.7767          1.7752          1.7744          1.7726          1.7703          1.7679          1.7657
          1.7632          1.7609          1.7587          1.7568          1.7547          1.7527          1.7507
          1.7487          1.7466          1.7445          1.7426          1.7412          1.7405          1.7403
          1.7401          1.7392          1.7368          1.7331          1.7285          1.7239          1.7193
          1.7154          1.7117          1.7083          1.7048          1.7013          1.6976          1.6939
          1.6905          1.6872          1.6840          1.6812          1.6783          1.6755          1.6729
          1.6704          1.6679          1.6655          1.6633          1.6611          1.6589          1.6569
          1.6549          1.6530          1.6510          1.6492          1.6473          1.6455          1.6437
          1.6419          1.6401          1.6382          1.6364          1.6347          1.6329          1.6311
          1.6292          1.6274          1.6255          1.6237          1.6218          1.6199          1.6181
          1.6163          1.6145          1.6126          1.6107          1.6088          1.6069          1.7248
          1.7288          1.7329          1.7367          1.7406          1.7449          1.7497          1.7543
          1.7581          1.7619          1.7652          1.7685          1.7717          1.7749          1.7781
          1.7813          1.7845          1.7834          1.7824          1.7816          1.7810          1.7801
          1.7794          1.7789          1.7787          1.7785          1.7785          1.7786          1.7791
          1.7795          1.7799          1.7805          1.7817          1.7829          1.7838          1.7853
          1.7876          1.7903          1.7935          1.7959          1.7993          1.8032          1.8058
          1.8090          1.8133          1.8179          1.8221          1.8277          1.8383          1.8516
          1.8565          1.8609          1.8599          1.8590          1.8585          1.8579          1.8573
          1.8566          1.8559          1.8551          1.8544          1.8537          1.8529          1.8522
          1.8514          1.8507          1.8499          1.8492          1.8485          1.8478          1.8472
          1.8466          1.8460          1.8454          1.8448          1.8442          1.8435          1.8428
          1.8420          1.8412          1.8408          1.8404          1.8401          1.8397          1.8395
          1.8393          1.8391          1.8355          1.8332          1.8321          1.8307          1.8290
          1.8272          1.8252          1.8228          1.8205          1.8185          1.8161          1.8137
          1.8109          1.8082          1.8053          1.8025          1.7997          1.7974          1.7964
          1.7954          1.7946          1.7938          1.7932          1.7926          1.7921          1.7915
          1.7909          1.7903          1.7897          1.7892          1.7885          1.7878          1.7868
          1.7857          1.7844          1.7829          1.7814          1.7799          1.7785          1.7770
          1.7756          1.7742          1.7732          1.7708          1.7684          1.7661          1.7637
          1.7614          1.7593          1.7573          1.7553          1.7533          1.7514          1.7495
          1.7476          1.7459          1.7444          1.7434          1.7427          1.7419          1.7407
          1.7384          1.7352          1.7314          1.7274          1.7236          1.7199          1.7165
          1.7130          1.7095          1.7058          1.7021          1.6984          1.6948          1.6913
          1.6879          1.6848          1.6816          1.6786          1.6757          1.6729          1.6702
          1.6677          1.6652          1.6629          1.6607          1.6585          1.6564          1.6544
          1.6524          1.6505          1.6486          1.6467          1.6449          1.6430          1.6412
          1.6394          1.6376          1.6358          1.6340          1.6322          1.6304          1.6286
          1.6267          1.6248          1.6230          1.6211          1.6193          1.6175          1.6157
          1.6138          1.6119          1.6100          1.6081          1.7180          1.7219          1.7259
          1.7300          1.7339          1.7378          1.7417          1.7462          1.7509          1.7551
          1.7589          1.7627          1.7661          1.7694          1.7727          1.7760          1.7793
          1.7826          1.7860          1.7866          1.7863          1.7860          1.7858          1.7853
          1.7851          1.7850          1.7850          1.7851          1.7853          1.7859          1.7864
          1.7870          1.7877          1.7892          1.7905          1.7918          1.7938          1.7966
          1.8000          1.8026          1.8055          1.8098          1.8129          1.8160          1.8207
          1.8256          1.8293          1.8340          1.8426          1.8518          1.8557          1.8602
          1.8613          1.8604          1.8597          1.8590          1.8582          1.8575          1.8567
          1.8560          1.8553          1.8545          1.8538          1.8531          1.8524          1.8517
          1.8510          1.8503          1.8496          1.8489          1.8482          1.8475          1.8469
          1.8462          1.8456          1.8450          1.8443          1.8436          1.8428          1.8421
          1.8413          1.8406          1.8400          1.8396          1.8393          1.8390          1.8387
          1.8365          1.8335          1.8327          1.8315          1.8299          1.8283          1.8264
          1.8239          1.8214          1.8193          1.8169          1.8145          1.8117          1.8089
          1.8060          1.8031          1.8004          1.7986          1.7976          1.7966          1.7958
          1.7950          1.7943          1.7936          1.7930          1.7924          1.7918          1.7911
          1.7905          1.7899          1.7892          1.7885          1.7877          1.7868          1.7858
          1.7845          1.7831          1.7818          1.7803          1.7789          1.7775          1.7762
          1.7749          1.7735          1.7714          1.7690          1.7666          1.7642          1.7620
          1.7600          1.7581          1.7561          1.7543          1.7526          1.7509          1.7493
          1.7478          1.7464          1.7452          1.7439          1.7422          1.7400          1.7373
          1.7342          1.7310          1.7277          1.7243          1.7209          1.7175          1.7139
          1.7102          1.7064          1.7026          1.6989          1.6952          1.6916          1.6883
          1.6849          1.6817          1.6786          1.6756          1.6727          1.6700          1.6674
          1.6649          1.6625          1.6603          1.6581          1.6560          1.6540          1.6520
          1.6500          1.6481          1.6462          1.6444          1.6425          1.6407          1.6389
          1.6372          1.6354          1.6335          1.6317          1.6298          1.6280          1.6261
          1.6243          1.6224          1.6206          1.6188          1.6169          1.6151          1.6132
          1.6112          1.6093          1.7121          1.7161          1.7201          1.7242          1.7284
          1.7325          1.7364          1.7404          1.7445          1.7493          1.7534          1.7573
          1.7612          1.7648          1.7682          1.7715          1.7748          1.7782          1.7816
          1.7850          1.7879          1.7907          1.7918          1.7920          1.7920          1.7921
          1.7922          1.7924          1.7925          1.7930          1.7937          1.7943          1.7951
          1.7962          1.7980          1.7994          1.8010          1.8036          1.8070          1.8098
          1.8127          1.8167          1.8202          1.8236          1.8280          1.8325          1.8362
          1.8403          1.8472          1.8516          1.8544          1.8589          1.8617          1.8617
          1.8608          1.8600          1.8591          1.8583          1.8576          1.8568          1.8561
          1.8554          1.8547          1.8540          1.8533          1.8526          1.8519          1.8512
          1.8505          1.8498          1.8491          1.8484          1.8477          1.8470          1.8464
          1.8457          1.8450          1.8443          1.8436          1.8429          1.8421          1.8413
          1.8405          1.8396          1.8389          1.8385          1.8382          1.8378          1.8347
          1.8329          1.8320          1.8307          1.8290          1.8273          1.8249          1.8222
          1.8199          1.8176          1.8151          1.8124          1.8095          1.8066          1.8037
          1.8010          1.7996          1.7986          1.7976          1.7967          1.7959          1.7952
          1.7945          1.7938          1.7932          1.7925          1.7919          1.7913          1.7906
          1.7900          1.7892          1.7885          1.7877          1.7868          1.7858          1.7846
          1.7833          1.7819          1.7806          1.7792          1.7778          1.7765          1.7751
          1.7737          1.7723          1.7703          1.7680          1.7658          1.7637          1.7618
          1.7601          1.7584          1.7567          1.7552          1.7536          1.7521          1.7506
          1.7490          1.7474          1.7455          1.7434          1.7409          1.7381          1.7352
          1.7321          1.7289          1.7256          1.7220          1.7183          1.7145          1.7107
          1.7068          1.7029          1.6990          1.6952          1.6917          1.6882          1.6847
          1.6814          1.6782          1.6752          1.6723          1.6696          1.6670          1.6645
          1.6622          1.6599          1.6578          1.6556          1.6536          1.6516          1.6496
          1.6478          1.6459          1.6441          1.6423          1.6404          1.6386          1.6368
          1.6350          1.6331          1.6312          1.6293          1.6275          1.6256          1.6238
          1.6220          1.6201          1.6182          1.6164          1.6145          1.6125          1.6105
          1.7073          1.7113          1.7160          1.7206          1.7253          1.7297          1.7338
          1.7378          1.7418          1.7460          1.7504          1.7543          1.7582          1.7622
          1.7656          1.7690          1.7723          1.7756          1.7791          1.7826          1.7857
          1.7886          1.7915          1.7942          1.7970          1.7995          1.7996          1.8000
          1.8003          1.8008          1.8015          1.8022          1.8032          1.8043          1.8060
          1.8074          1.8091          1.8115          1.8147          1.8173          1.8203          1.8242
          1.8275          1.8311          1.8356          1.8393          1.8430          1.8469          1.8508
          1.8542          1.8573          1.8602          1.8633          1.8623          1.8613          1.8604
          1.8595          1.8587          1.8579          1.8572          1.8564          1.8557          1.8550
          1.8543          1.8537          1.8530          1.8523          1.8516          1.8509          1.8502
          1.8495          1.8488          1.8481          1.8474          1.8467          1.8460          1.8454
          1.8447          1.8439          1.8432          1.8424          1.8416          1.8408          1.8399
          1.8389          1.8379          1.8375          1.8371          1.8363          1.8329          1.8321
          1.8309          1.8292          1.8275          1.8252          1.8225          1.8199          1.8177
          1.8151          1.8123          1.8093          1.8063          1.8033          1.8014          1.8002
          1.7991          1.7982          1.7973          1.7964          1.7957          1.7950          1.7943
          1.7936          1.7930          1.7924          1.7918          1.7911          1.7904          1.7897
          1.7890          1.7882          1.7874          1.7865          1.7854          1.7842          1.7829
          1.7815          1.7801          1.7788          1.7774          1.7759          1.7745          1.7731
          1.7718          1.7704          1.7692          1.7671          1.7653          1.7637          1.7621
          1.7606          1.7592          1.7577          1.7563          1.7548          1.7532          1.7514
          1.7495          1.7474          1.7450          1.7423          1.7395          1.7364          1.7332
          1.7297          1.7262          1.7224          1.7185          1.7145          1.7104          1.7064
          1.7024          1.6985          1.6948          1.6911          1.6875          1.6840          1.6807
          1.6775          1.6746          1.6717          1.6690          1.6665          1.6641          1.6617
          1.6595          1.6574          1.6553          1.6533          1.6514          1.6495          1.6476
          1.6457          1.6438          1.6420          1.6402          1.6383          1.6365          1.6346
          1.6327          1.6308          1.6289          1.6270          1.6252          1.6233          1.6214
          1.6196          1.6177          1.6157          1.6138          1.6118          1.7056          1.7104
          1.7150          1.7194          1.7232          1.7281          1.7329          1.7376          1.7424
          1.7471          1.7511          1.7550          1.7589          1.7629          1.7662          1.7695
          1.7730          1.7765          1.7800          1.7834          1.7863          1.7892          1.7921
          1.7951          1.7979          1.8004          1.8029          1.8053          1.8078          1.8088
          1.8095          1.8104          1.8116          1.8130          1.8143          1.8158          1.8175
          1.8202          1.8225          1.8252          1.8285          1.8317          1.8351          1.8386
          1.8425          1.8461          1.8484          1.8521          1.8557          1.8588          1.8616
          1.8639          1.8628          1.8620          1.8615          1.8608          1.8600          1.8591
          1.8580          1.8569          1.8559          1.8552          1.8545          1.8538          1.8531
          1.8524          1.8517          1.8510          1.8503          1.8496          1.8489          1.8482
          1.8476          1.8469          1.8462          1.8455          1.8448          1.8441          1.8434
          1.8427          1.8419          1.8411          1.8402          1.8393          1.8383          1.8373
          1.8364          1.8360          1.8357          1.8324          1.8315          1.8301          1.8284
          1.8267          1.8241          1.8213          1.8188          1.8164          1.8136          1.8106
          1.8074          1.8039          1.8025          1.8012          1.8001          1.7990          1.7980
          1.7971          1.7963          1.7955          1.7948          1.7942          1.7935          1.7929
          1.7923          1.7917          1.7910          1.7904          1.7897          1.7889          1.7882
          1.7874          1.7865          1.7854          1.7842          1.7829          1.7815          1.7802
          1.7788          1.7774          1.7759          1.7745          1.7731          1.7717          1.7704
          1.7692          1.7680          1.7669          1.7657          1.7642          1.7628          1.7615
          1.7602          1.7589          1.7575          1.7560          1.7544          1.7526          1.7506
          1.7483          1.7457          1.7427          1.7396          1.7363          1.7328          1.7292
          1.7254          1.7214          1.7173          1.7131          1.7090          1.7048          1.7009
          1.6972          1.6933          1.6896          1.6861          1.6827          1.6794          1.6764
          1.6735          1.6707          1.6681          1.6657          1.6633          1.6611          1.6590
          1.6569          1.6549          1.6529          1.6510          1.6491          1.6472          1.6453
          1.6435          1.6416          1.6397          1.6378          1.6359          1.6340          1.6321
          1.6303          1.6284          1.6265          1.6247          1.6228          1.6209          1.6190
          1.6170          1.6151          1.6131          1.7048          1.7095          1.7138          1.7176
          1.7222          1.7272          1.7321          1.7374          1.7432          1.7476          1.7518
          1.7560          1.7602          1.7640          1.7675          1.7710          1.7745          1.7780
          1.7815          1.7844          1.7874          1.7905          1.7936          1.7966          1.7992
          1.8017          1.8042          1.8068          1.8094          1.8117          1.8139          1.8162
          1.8187          1.8208          1.8229          1.8241          1.8260          1.8280          1.8303
          1.8329          1.8359          1.8389          1.8413          1.8438          1.8461          1.8485
          1.8522          1.8561          1.8596          1.8629          1.8651          1.8649          1.8645
          1.8640          1.8634          1.8626          1.8617          1.8608          1.8598          1.8587
          1.8575          1.8563          1.8551          1.8539          1.8526          1.8517          1.8510
          1.8503          1.8496          1.8490          1.8483          1.8476          1.8469          1.8462
          1.8455          1.8448          1.8442          1.8435          1.8428          1.8420          1.8413
          1.8404          1.8396          1.8386          1.8376          1.8366          1.8354          1.8348
          1.8345          1.8318          1.8308          1.8292          1.8275          1.8254          1.8228
          1.8199          1.8176          1.8149          1.8118          1.8084          1.8053          1.8038
          1.8024          1.8011          1.7999          1.7988          1.7979          1.7970          1.7962
          1.7954          1.7947          1.7941          1.7934          1.7928          1.7922          1.7916
          1.7910          1.7903          1.7896          1.7889          1.7881          1.7874          1.7864
          1.7853          1.7841          1.7828          1.7814          1.7800          1.7786          1.7772
          1.7758          1.7744          1.7730          1.7716          1.7703          1.7691          1.7679
          1.7667          1.7657          1.7647          1.7638          1.7627          1.7615          1.7603
          1.7591          1.7578          1.7563          1.7547          1.7529          1.7507          1.7481
          1.7452          1.7420          1.7386          1.7351          1.7314          1.7276          1.7236
          1.7195          1.7153          1.7111          1.7070          1.7030          1.6991          1.6952
          1.6915          1.6879          1.6844          1.6812          1.6781          1.6752          1.6724
          1.6698          1.6673          1.6650          1.6627          1.6606          1.6585          1.6564
          1.6544          1.6525          1.6506          1.6487          1.6468          1.6449          1.6430
          1.6411          1.6392          1.6373          1.6354          1.6335          1.6317          1.6298
          1.6279          1.6260          1.6241          1.6222          1.6203          1.6183          1.6164
          1.6144          1.7048          1.7090          1.7127          1.7174          1.7224          1.7281
          1.7342          1.7402          1.7448          1.7490          1.7532          1.7574          1.7617
          1.7656          1.7695          1.7734          1.7770          1.7804          1.7835          1.7867
          1.7898          1.7929          1.7959          1.7985          1.8010          1.8037          1.8065
          1.8092          1.8114          1.8137          1.8160          1.8186          1.8209          1.8229
          1.8251          1.8276          1.8299          1.8320          1.8343          1.8370          1.8393
          1.8417          1.8441          1.8465          1.8489          1.8525          1.8565          1.8602
          1.8636          1.8675          1.8672          1.8666          1.8658          1.8650          1.8641
          1.8631          1.8622          1.8612          1.8602          1.8592          1.8582          1.8571
          1.8561          1.8550          1.8540          1.8528          1.8516          1.8505          1.8494
          1.8483          1.8473          1.8466          1.8459          1.8452          1.8446          1.8439
          1.8432          1.8425          1.8418          1.8411          1.8403          1.8395          1.8386
          1.8377          1.8367          1.8356          1.8345          1.8336          1.8327          1.8310
          1.8296          1.8280          1.8261          1.8237          1.8210          1.8183          1.8158
          1.8127          1.8092          1.8066          1.8051          1.8035          1.8022          1.8009
          1.7997          1.7986          1.7977          1.7968          1.7960          1.7952          1.7946
          1.7939          1.7933          1.7927          1.7921          1.7914          1.7908          1.7901
          1.7894          1.7887          1.7880          1.7872          1.7861          1.7850          1.7838
          1.7825          1.7811          1.7797          1.7783          1.7769          1.7755          1.7741
          1.7727          1.7713          1.7700          1.7688          1.7675          1.7664          1.7653
          1.7643          1.7633          1.7624          1.7616          1.7607          1.7596          1.7584
          1.7572          1.7558          1.7541          1.7521          1.7496          1.7467          1.7435
          1.7402          1.7366          1.7329          1.7291          1.7251          1.7210          1.7168
          1.7126          1.7086          1.7046          1.7007          1.6968          1.6930          1.6895
          1.6860          1.6828          1.6797          1.6767          1.6740          1.6713          1.6689
          1.6665          1.6642          1.6620          1.6599          1.6579          1.6559          1.6539
          1.6520          1.6501          1.6482          1.6463          1.6444          1.6425          1.6405
          1.6386          1.6368          1.6349          1.6330          1.6311          1.6293          1.6274
          1.6254          1.6235          1.6216          1.6196          1.6177          1.6157          1.7049
          1.7085          1.7133          1.7192          1.7254          1.7315          1.7376          1.7424
          1.7466          1.7508          1.7550          1.7594          1.7633          1.7672          1.7710
          1.7749          1.7787          1.7823          1.7859          1.7894          1.7925          1.7955
          1.7982          1.8009          1.8037          1.8064          1.8092          1.8114          1.8136
          1.8162          1.8188          1.8213          1.8233          1.8253          1.8279          1.8306
          1.8326          1.8348          1.8375          1.8401          1.8424          1.8447          1.8470
          1.8495          1.8530          1.8568          1.8606          1.8644          1.8687          1.8691
          1.8682          1.8673          1.8660          1.8647          1.8634          1.8622          1.8611
          1.8601          1.8591          1.8582          1.8573          1.8565          1.8557          1.8548
          1.8540          1.8531          1.8521          1.8511          1.8502          1.8492          1.8483
          1.8474          1.8465          1.8456          1.8447          1.8439          1.8432          1.8424
          1.8416          1.8407          1.8398          1.8388          1.8376          1.8366          1.8356
          1.8346          1.8335          1.8323          1.8311          1.8298          1.8283          1.8266
          1.8242          1.8217          1.8190          1.8165          1.8136          1.8100          1.8080
          1.8063          1.8047          1.8033          1.8019          1.8006          1.7995          1.7985
          1.7975          1.7966          1.7958          1.7951          1.7944          1.7937          1.7931
          1.7925          1.7919          1.7913          1.7906          1.7899          1.7892          1.7885
          1.7878          1.7868          1.7858          1.7846          1.7834          1.7821          1.7807
          1.7793          1.7779          1.7765          1.7751          1.7737          1.7723          1.7710
          1.7696          1.7684          1.7671          1.7660          1.7648          1.7638          1.7628
          1.7618          1.7609          1.7600          1.7591          1.7583          1.7574          1.7561
          1.7546          1.7527          1.7504          1.7475          1.7444          1.7410          1.7374
          1.7338          1.7300          1.7261          1.7220          1.7179          1.7137          1.7097
          1.7057          1.7019          1.6981          1.6944          1.6908          1.6874          1.6841
          1.6811          1.6781          1.6754          1.6728          1.6703          1.6679          1.6656
          1.6634          1.6613          1.6592          1.6572          1.6553          1.6533          1.6514
          1.6495          1.6476          1.6457          1.6438          1.6419          1.6400          1.6381
          1.6363          1.6344          1.6325          1.6306          1.6287          1.6268          1.6249
          1.6229          1.6210          1.6190          1.6171          1.7049          1.7083          1.7143
          1.7204          1.7265          1.7325          1.7385          1.7427          1.7469          1.7511
          1.7555          1.7597          1.7635          1.7673          1.7711          1.7750          1.7788
          1.7823          1.7859          1.7894          1.7930          1.7964          1.7996          1.8025
          1.8053          1.8080          1.8106          1.8129          1.8155          1.8180          1.8207
          1.8229          1.8250          1.8275          1.8301          1.8327          1.8347          1.8371
          1.8400          1.8427          1.8449          1.8470          1.8493          1.8526          1.8560
          1.8598          1.8636          1.8679          1.8709          1.8697          1.8682          1.8668
          1.8653          1.8640          1.8627          1.8615          1.8603          1.8593          1.8582
          1.8573          1.8564          1.8555          1.8546          1.8538          1.8529          1.8521
          1.8512          1.8504          1.8495          1.8487          1.8479          1.8470          1.8462
          1.8454          1.8446          1.8438          1.8430          1.8422          1.8413          1.8404
          1.8395          1.8386          1.8376          1.8365          1.8354          1.8342          1.8328
          1.8314          1.8301          1.8286          1.8271          1.8250          1.8226          1.8200
          1.8173          1.8148          1.8114          1.8094          1.8077          1.8061          1.8046
          1.8032          1.8018          1.8006          1.7995          1.7985          1.7976          1.7967
          1.7959          1.7952          1.7945          1.7938          1.7932          1.7925          1.7919
          1.7912          1.7906          1.7899          1.7892          1.7885          1.7877          1.7867
          1.7856          1.7844          1.7831          1.7818          1.7805          1.7791          1.7777
          1.7763          1.7749          1.7735          1.7721          1.7707          1.7694          1.7681
          1.7669          1.7657          1.7645          1.7634          1.7623          1.7613          1.7603
          1.7593          1.7584          1.7575          1.7566          1.7556          1.7545          1.7527
          1.7505          1.7477          1.7446          1.7412          1.7377          1.7341          1.7304
          1.7264          1.7224          1.7183          1.7143          1.7103          1.7064          1.7026
          1.6990          1.6953          1.6918          1.6885          1.6852          1.6822          1.6793
          1.6766          1.6739          1.6715          1.6691          1.6668          1.6646          1.6625
          1.6605          1.6585          1.6565          1.6546          1.6527          1.6508          1.6488
          1.6469          1.6450          1.6431          1.6413          1.6394          1.6375          1.6357
          1.6338          1.6319          1.6300          1.6281          1.6262          1.6243          1.6224
          1.6204          1.6185          1.6986          1.7024          1.7061          1.7113          1.7173
          1.7234          1.7293          1.7353          1.7396          1.7438          1.7481          1.7525
          1.7568          1.7607          1.7645          1.7683          1.7722          1.7761          1.7797
          1.7832          1.7868          1.7903          1.7938          1.7971          1.8003          1.8035
          1.8067          1.8099          1.8126          1.8152          1.8179          1.8205          1.8232
          1.8255          1.8282          1.8310          1.8339          1.8361          1.8388          1.8418
          1.8448          1.8472          1.8493          1.8525          1.8557          1.8590          1.8627
          1.8664          1.8690          1.8713          1.8715          1.8697          1.8677          1.8657
          1.8643          1.8630          1.8618          1.8607          1.8596          1.8586          1.8577
          1.8567          1.8558          1.8549          1.8539          1.8530          1.8521          1.8513
          1.8504          1.8495          1.8486          1.8478          1.8469          1.8461          1.8452
          1.8444          1.8436          1.8427          1.8419          1.8410          1.8400          1.8391
          1.8381          1.8370          1.8359          1.8347          1.8334          1.8321          1.8308
          1.8292          1.8277          1.8258          1.8234          1.8209          1.8182          1.8157
          1.8125          1.8108          1.8092          1.8076          1.8061          1.8047          1.8034
          1.8022          1.8011          1.8001          1.7992          1.7983          1.7975          1.7967
          1.7960          1.7953          1.7947          1.7940          1.7933          1.7927          1.7920
          1.7912          1.7905          1.7897          1.7889          1.7881          1.7870          1.7858
          1.7845          1.7831          1.7818          1.7804          1.7790          1.7775          1.7761
          1.7747          1.7733          1.7719          1.7706          1.7693          1.7680          1.7668
          1.7656          1.7644          1.7633          1.7622          1.7611          1.7600          1.7590
          1.7579          1.7569          1.7559          1.7548          1.7536          1.7515          1.7487
          1.7456          1.7422          1.7388          1.7353          1.7314          1.7275          1.7235
          1.7195          1.7156          1.7116          1.7078          1.7041          1.7005          1.6969
          1.6935          1.6901          1.6870          1.6839          1.6811          1.6783          1.6757
          1.6732          1.6709          1.6686          1.6664          1.6643          1.6622          1.6602
          1.6582          1.6562          1.6543          1.6524          1.6504          1.6485          1.6466
          1.6447          1.6428          1.6410          1.6391          1.6372          1.6353          1.6334
          1.6315          1.6296          1.6277          1.6257          1.6238          1.6218          1.6199
          1.6902          1.6964          1.7018          1.7059          1.7104          1.7150          1.7210
          1.7270          1.7328          1.7374          1.7417          1.7460          1.7504          1.7548
          1.7587          1.7625          1.7664          1.7703          1.7742          1.7778          1.7814
          1.7849          1.7885          1.7920          1.7953          1.7985          1.8017          1.8049
          1.8080          1.8111          1.8142          1.8173          1.8204          1.8236          1.8267
          1.8296          1.8325          1.8354          1.8382          1.8410          1.8440          1.8471
          1.8496          1.8527          1.8558          1.8589          1.8620          1.8646          1.8667
          1.8686          1.8704          1.8713          1.8698          1.8683          1.8667          1.8647
          1.8629          1.8617          1.8606          1.8596          1.8585          1.8575          1.8565
          1.8556          1.8546          1.8536          1.8527          1.8518          1.8508          1.8499
          1.8490          1.8481          1.8473          1.8464          1.8455          1.8447          1.8438
          1.8429          1.8420          1.8411          1.8402          1.8392          1.8382          1.8371
          1.8360          1.8348          1.8335          1.8322          1.8312          1.8296          1.8280
          1.8261          1.8238          1.8214          1.8187          1.8162          1.8136          1.8119
          1.8104          1.8088          1.8074          1.8061          1.8048          1.8037          1.8026
          1.8016          1.8006          1.7997          1.7989          1.7981          1.7974          1.7967
          1.7960          1.7953          1.7946          1.7939          1.7931          1.7924          1.7916
          1.7908          1.7900          1.7891          1.7882          1.7869          1.7856          1.7842
          1.7829          1.7814          1.7800          1.7786          1.7772          1.7757          1.7743
          1.7729          1.7716          1.7703          1.7690          1.7677          1.7665          1.7653
          1.7641          1.7629          1.7618          1.7606          1.7595          1.7583          1.7572
          1.7560          1.7548          1.7535          1.7522          1.7496          1.7466          1.7434
          1.7399          1.7361          1.7323          1.7284          1.7245          1.7206          1.7167
          1.7129          1.7091          1.7055          1.7019          1.6985          1.6951          1.6918
          1.6886          1.6856          1.6828          1.6801          1.6775          1.6750          1.6726
          1.6703          1.6681          1.6660          1.6639          1.6618          1.6598          1.6579
          1.6559          1.6539          1.6520          1.6501          1.6482          1.6463          1.6444
          1.6425          1.6406          1.6388          1.6369          1.6349          1.6330          1.6311
          1.6292          1.6272          1.6253          1.6233          1.6214          1.6844          1.6896
          1.6951          1.7009          1.7061          1.7105          1.7151          1.7196          1.7254
          1.7312          1.7356          1.7400          1.7444          1.7488          1.7532          1.7571
          1.7610          1.7649          1.7688          1.7727          1.7763          1.7798          1.7834
          1.7869          1.7904          1.7937          1.7969          1.8001          1.8033          1.8064
          1.8095          1.8126          1.8158          1.8190          1.8220          1.8251          1.8283
          1.8316          1.8348          1.8377          1.8407          1.8438          1.8468          1.8495
          1.8523          1.8550          1.8575          1.8597          1.8619          1.8641          1.8663
          1.8683          1.8702          1.8693          1.8680          1.8667          1.8654          1.8637
          1.8618          1.8606          1.8595          1.8584          1.8574          1.8564          1.8553
          1.8543          1.8533          1.8523          1.8514          1.8504          1.8495          1.8486
          1.8476          1.8467          1.8459          1.8450          1.8441          1.8432          1.8423
          1.8414          1.8404          1.8394          1.8384          1.8373          1.8362          1.8350
          1.8337          1.8327          1.8316          1.8301          1.8285          1.8268          1.8244
          1.8221          1.8195          1.8170          1.8148          1.8133          1.8117          1.8103
          1.8089          1.8076          1.8064          1.8052          1.8042          1.8032          1.8022
          1.8013          1.8005          1.7997          1.7989          1.7982          1.7975          1.7967
          1.7960          1.7952          1.7945          1.7937          1.7929          1.7920          1.7911
          1.7902          1.7893          1.7882          1.7869          1.7855          1.7841          1.7827
          1.7813          1.7798          1.7784          1.7770          1.7756          1.7742          1.7728
          1.7714          1.7701          1.7688          1.7676          1.7663          1.7651          1.7639
          1.7627          1.7615          1.7602          1.7590          1.7578          1.7565          1.7552
          1.7538          1.7524          1.7511          1.7483          1.7450          1.7414          1.7375
          1.7337          1.7298          1.7260          1.7222          1.7184          1.7146          1.7109
          1.7074          1.7039          1.7005          1.6972          1.6939          1.6908          1.6878
          1.6850          1.6823          1.6797          1.6772          1.6748          1.6725          1.6702
          1.6681          1.6660          1.6639          1.6618          1.6598          1.6578          1.6558
          1.6539          1.6519          1.6500          1.6481          1.6462          1.6443          1.6424
          1.6405          1.6386          1.6366          1.6347          1.6328          1.6308          1.6288
          1.6269          1.6249          1.6229          1.6838          1.6892          1.6946          1.6997
          1.7048          1.7099          1.7149          1.7195          1.7240          1.7291          1.7337
          1.7381          1.7425          1.7469          1.7513          1.7552          1.7591          1.7630
          1.7669          1.7707          1.7743          1.7779          1.7814          1.7849          1.7884
          1.7917          1.7949          1.7981          1.8012          1.8043          1.8074          1.8105
          1.8136          1.8167          1.8197          1.8227          1.8259          1.8291          1.8321
          1.8349          1.8380          1.8410          1.8440          1.8465          1.8492          1.8519
          1.8545          1.8566          1.8588          1.8610          1.8632          1.8653          1.8676
          1.8685          1.8675          1.8664          1.8653          1.8641          1.8627          1.8609
          1.8594          1.8583          1.8572          1.8561          1.8550          1.8539          1.8529
          1.8519          1.8509          1.8499          1.8489          1.8480          1.8470          1.8461
          1.8452          1.8443          1.8434          1.8425          1.8416          1.8406          1.8397
          1.8387          1.8377          1.8366          1.8354          1.8343          1.8335          1.8327
          1.8312          1.8296          1.8284          1.8262          1.8239          1.8215          1.8191
          1.8168          1.8153          1.8138          1.8124          1.8110          1.8097          1.8084
          1.8072          1.8061          1.8050          1.8040          1.8031          1.8022          1.8014
          1.8006          1.7998          1.7990          1.7982          1.7975          1.7967          1.7959
          1.7952          1.7943          1.7935          1.7926          1.7917          1.7908          1.7898
          1.7888          1.7874          1.7861          1.7846          1.7832          1.7818          1.7804
          1.7790          1.7775          1.7761          1.7747          1.7734          1.7720          1.7707
          1.7694          1.7681          1.7668          1.7655          1.7643          1.7630          1.7618
          1.7605          1.7592          1.7579          1.7566          1.7552          1.7539          1.7526
          1.7513          1.7496          1.7463          1.7428          1.7388          1.7349          1.7311
          1.7273          1.7236          1.7199          1.7162          1.7126          1.7091          1.7057
          1.7024          1.6992          1.6960          1.6929          1.6900          1.6871          1.6844
          1.6818          1.6793          1.6769          1.6745          1.6723          1.6701          1.6679
          1.6658          1.6638          1.6617          1.6597          1.6577          1.6557          1.6538
          1.6518          1.6499          1.6480          1.6461          1.6441          1.6422          1.6403
          1.6383          1.6364          1.6344          1.6324          1.6305          1.6285          1.6265
          1.6244          1.6827          1.6886          1.6940          1.6990          1.7037          1.7089
          1.7140          1.7191          1.7242          1.7288          1.7337          1.7387          1.7434
          1.7478          1.7520          1.7558          1.7597          1.7635          1.7674          1.7711
          1.7746          1.7781          1.7817          1.7852          1.7886          1.7918          1.7949
          1.7980          1.8010          1.8041          1.8071          1.8102          1.8132          1.8160
          1.8189          1.8220          1.8252          1.8282          1.8309          1.8337          1.8367
          1.8398          1.8424          1.8448          1.8476          1.8503          1.8528          1.8548
          1.8570          1.8593          1.8616          1.8638          1.8660          1.8669          1.8661
          1.8652          1.8643          1.8632          1.8620          1.8604          1.8585          1.8573
          1.8562          1.8550          1.8539          1.8528          1.8517          1.8507          1.8497
          1.8486          1.8476          1.8467          1.8457          1.8448          1.8439          1.8430
          1.8421          1.8412          1.8402          1.8393          1.8383          1.8373          1.8363
          1.8352          1.8343          1.8341          1.8329          1.8315          1.8301          1.8290
          1.8268          1.8247          1.8224          1.8200          1.8179          1.8165          1.8151
          1.8138          1.8124          1.8111          1.8098          1.8086          1.8074          1.8063
          1.8053          1.8043          1.8034          1.8025          1.8017          1.8008          1.8000
          1.7993          1.7985          1.7977          1.7969          1.7961          1.7953          1.7945
          1.7936          1.7927          1.7918          1.7908          1.7898          1.7887          1.7874
          1.7860          1.7846          1.7832          1.7818          1.7804          1.7790          1.7776
          1.7762          1.7748          1.7734          1.7720          1.7707          1.7694          1.7681
          1.7668          1.7655          1.7643          1.7630          1.7617          1.7604          1.7591
          1.7577          1.7564          1.7553          1.7540          1.7527          1.7514          1.7499
          1.7474          1.7439          1.7401          1.7361          1.7322          1.7285          1.7248
          1.7212          1.7176          1.7141          1.7107          1.7074          1.7041          1.7010
          1.6979          1.6949          1.6919          1.6891          1.6864          1.6838          1.6813
          1.6788          1.6765          1.6742          1.6720          1.6698          1.6677          1.6656
          1.6635          1.6614          1.6595          1.6575          1.6555          1.6536          1.6516
          1.6497          1.6478          1.6458          1.6439          1.6420          1.6400          1.6381
          1.6361          1.6341          1.6321          1.6301          1.6281          1.6261          1.6836
          1.6891          1.6941          1.6988          1.7040          1.7092          1.7142          1.7187
          1.7229          1.7279          1.7328          1.7377          1.7426          1.7471          1.7517
          1.7563          1.7608          1.7648          1.7685          1.7720          1.7755          1.7790
          1.7825          1.7860          1.7892          1.7922          1.7953          1.7983          1.8013
          1.8043          1.8073          1.8102          1.8130          1.8158          1.8187          1.8217
          1.8247          1.8273          1.8300          1.8328          1.8358          1.8386          1.8410
          1.8435          1.8462          1.8490          1.8512          1.8532          1.8555          1.8579
          1.8602          1.8626          1.8647          1.8651          1.8644          1.8637          1.8629
          1.8621          1.8609          1.8596          1.8576          1.8562          1.8550          1.8538
          1.8527          1.8515          1.8504          1.8493          1.8483          1.8472          1.8462
          1.8452          1.8443          1.8433          1.8424          1.8415          1.8406          1.8397
          1.8388          1.8378          1.8369          1.8359          1.8350          1.8348          1.8342
          1.8329          1.8316          1.8306          1.8293          1.8272          1.8251          1.8229
          1.8207          1.8189          1.8175          1.8162          1.8149          1.8136          1.8123
          1.8110          1.8098          1.8086          1.8075          1.8065          1.8055          1.8045
          1.8036          1.8027          1.8018          1.8010          1.8002          1.7994          1.7986
          1.7978          1.7970          1.7962          1.7953          1.7945          1.7936          1.7927
          1.7917          1.7907          1.7897          1.7886          1.7872          1.7858          1.7844
          1.7830          1.7817          1.7803          1.7789          1.7775          1.7761          1.7747
          1.7734          1.7720          1.7707          1.7694          1.7681          1.7668          1.7655
          1.7642          1.7629          1.7616          1.7603          1.7589          1.7578          1.7567
          1.7555          1.7542          1.7529          1.7516          1.7501          1.7486          1.7452
          1.7416          1.7376          1.7337          1.7299          1.7263          1.7227          1.7193
          1.7158          1.7125          1.7092          1.7060          1.7029          1.6999          1.6970
          1.6941          1.6913          1.6885          1.6859          1.6834          1.6809          1.6785
          1.6762          1.6740          1.6718          1.6696          1.6675          1.6654          1.6633
          1.6613          1.6593          1.6574          1.6554          1.6534          1.6515          1.6495
          1.6476          1.6457          1.6437          1.6417          1.6398          1.6378          1.6358
          1.6338          1.6318          1.6298          1.6277          1.6853          1.6906          1.6954
          1.7007          1.7057          1.7102          1.7145          1.7186          1.7235          1.7283
          1.7331          1.7376          1.7421          1.7466          1.7512          1.7557          1.7603
          1.7664          1.7701          1.7737          1.7773          1.7808          1.7842          1.7874
          1.7904          1.7934          1.7964          1.7993          1.8023          1.8052          1.8079
          1.8107          1.8134          1.8162          1.8192          1.8219          1.8244          1.8270
          1.8297          1.8326          1.8353          1.8378          1.8402          1.8428          1.8455
          1.8479          1.8501          1.8522          1.8546          1.8570          1.8595          1.8618
          1.8635          1.8632          1.8625          1.8619          1.8613          1.8606          1.8596
          1.8583          1.8564          1.8549          1.8536          1.8524          1.8512          1.8500
          1.8489          1.8477          1.8467          1.8456          1.8446          1.8436          1.8426
          1.8417          1.8408          1.8399          1.8389          1.8380          1.8371          1.8362
          1.8357          1.8355          1.8349          1.8338          1.8326          1.8316          1.8310
          1.8290          1.8271          1.8250          1.8229          1.8208          1.8196          1.8183
          1.8170          1.8157          1.8144          1.8132          1.8120          1.8108          1.8096
          1.8085          1.8074          1.8064          1.8054          1.8044          1.8035          1.8026
          1.8018          1.8009          1.8001          1.7993          1.7985          1.7977          1.7968
          1.7960          1.7951          1.7943          1.7934          1.7924          1.7915          1.7905
          1.7895          1.7882          1.7868          1.7854          1.7841          1.7827          1.7813
          1.7800          1.7786          1.7772          1.7758          1.7745          1.7731          1.7718
          1.7705          1.7692          1.7679          1.7666          1.7653          1.7640          1.7627
          1.7613          1.7602          1.7591          1.7580          1.7568          1.7556          1.7544
          1.7531          1.7517          1.7503          1.7488          1.7467          1.7431          1.7393
          1.7354          1.7317          1.7280          1.7245          1.7210          1.7177          1.7144
          1.7112          1.7080          1.7050          1.7020          1.6991          1.6963          1.6935
          1.6908          1.6881          1.6856          1.6831          1.6807          1.6783          1.6760
          1.6738          1.6716          1.6694          1.6673          1.6653          1.6632          1.6612
          1.6592          1.6572          1.6553          1.6533          1.6514          1.6494          1.6475
          1.6455          1.6435          1.6416          1.6396          1.6376          1.6356          1.6336
          1.6315          1.6295          1.6881          1.6935          1.6983          1.7030          1.7074
          1.7116          1.7157          1.7206          1.7253          1.7298          1.7339          1.7384
          1.7429          1.7474          1.7532          1.7594          1.7652          1.7687          1.7722
          1.7758          1.7793          1.7828          1.7860          1.7891          1.7922          1.7953
          1.7982          1.8011          1.8038          1.8064          1.8091          1.8118          1.8145
          1.8173          1.8198          1.8223          1.8248          1.8274          1.8302          1.8327
          1.8351          1.8375          1.8399          1.8427          1.8451          1.8474          1.8496
          1.8518          1.8543          1.8568          1.8591          1.8609          1.8619          1.8613
          1.8607          1.8601          1.8595          1.8589          1.8580          1.8568          1.8549
          1.8533          1.8520          1.8508          1.8495          1.8483          1.8471          1.8460
          1.8449          1.8438          1.8428          1.8418          1.8408          1.8399          1.8390
          1.8381          1.8372          1.8364          1.8362          1.8360          1.8354          1.8343
          1.8332          1.8324          1.8318          1.8303          1.8285          1.8266          1.8246
          1.8226          1.8212          1.8200          1.8187          1.8175          1.8163          1.8150
          1.8138          1.8127          1.8115          1.8104          1.8092          1.8082          1.8071
          1.8061          1.8051          1.8042          1.8033          1.8024          1.8015          1.8007
          1.7999          1.7990          1.7982          1.7974          1.7965          1.7957          1.7948
          1.7939          1.7930          1.7921          1.7911          1.7901          1.7889          1.7876
          1.7863          1.7849          1.7836          1.7822          1.7809          1.7795          1.7781
          1.7768          1.7754          1.7741          1.7728          1.7715          1.7701          1.7688
          1.7675          1.7662          1.7649          1.7636          1.7626          1.7615          1.7603
          1.7592          1.7581          1.7569          1.7557          1.7544          1.7531          1.7518
          1.7504          1.7489          1.7474          1.7446          1.7411          1.7373          1.7336
          1.7300          1.7265          1.7231          1.7198          1.7165          1.7133          1.7102
          1.7072          1.7042          1.7013          1.6985          1.6958          1.6931          1.6904
          1.6878          1.6853          1.6829          1.6805          1.6782          1.6759          1.6736
          1.6714          1.6693          1.6672          1.6652          1.6631          1.6611          1.6591
          1.6572          1.6552          1.6532          1.6513          1.6493          1.6473          1.6454
          1.6434          1.6414          1.6394          1.6374          1.6354          1.6333          1.6313
          1.6917          1.6967          1.7013          1.7056          1.7097          1.7142          1.7190
          1.7233          1.7273          1.7318          1.7362          1.7412          1.7474          1.7536
          1.7598          1.7648          1.7683          1.7718          1.7752          1.7787          1.7822
          1.7853          1.7883          1.7913          1.7944          1.7973          1.8002          1.8029
          1.8056          1.8082          1.8109          1.8136          1.8160          1.8184          1.8208
          1.8233          1.8257          1.8284          1.8307          1.8330          1.8354          1.8378
          1.8404          1.8428          1.8451          1.8473          1.8495          1.8520          1.8546
          1.8567          1.8585          1.8604          1.8600          1.8594          1.8589          1.8583
          1.8578          1.8572          1.8564          1.8551          1.8531          1.8517          1.8503
          1.8490          1.8478          1.8465          1.8453          1.8441          1.8430          1.8419
          1.8409          1.8399          1.8389          1.8380          1.8371          1.8369          1.8367
          1.8365          1.8356          1.8346          1.8336          1.8330          1.8324          1.8310
          1.8293          1.8276          1.8257          1.8238          1.8225          1.8213          1.8201
          1.8190          1.8178          1.8166          1.8154          1.8142          1.8131          1.8120
          1.8109          1.8098          1.8087          1.8077          1.8067          1.8057          1.8047
          1.8038          1.8029          1.8020          1.8012          1.8003          1.7995          1.7986
          1.7978          1.7969          1.7961          1.7952          1.7943          1.7934          1.7925
          1.7916          1.7906          1.7895          1.7882          1.7869          1.7856          1.7843
          1.7829          1.7816          1.7803          1.7789          1.7776          1.7763          1.7749
          1.7736          1.7723          1.7710          1.7697          1.7684          1.7671          1.7658
          1.7648          1.7637          1.7626          1.7615          1.7604          1.7592          1.7581
          1.7569          1.7557          1.7544          1.7532          1.7518          1.7505          1.7490
          1.7476          1.7461          1.7427          1.7392          1.7356          1.7321          1.7287
          1.7254          1.7221          1.7189          1.7157          1.7126          1.7095          1.7066
          1.7037          1.7009          1.6981          1.6955          1.6929          1.6902          1.6877
          1.6852          1.6827          1.6804          1.6780          1.6758          1.6736          1.6714
          1.6693          1.6672          1.6651          1.6631          1.6611          1.6591          1.6571
          1.6551          1.6532          1.6512          1.6492          1.6472          1.6453          1.6433
          1.6412          1.6392          1.6372          1.6352          1.6331          1.6954          1.7002
          1.7046          1.7088          1.7136          1.7179          1.7219          1.7263          1.7308
          1.7371          1.7432          1.7494          1.7555          1.7617          1.7652          1.7686
          1.7721          1.7755          1.7790          1.7823          1.7853          1.7883          1.7912
          1.7942          1.7972          1.7999          1.8026          1.8052          1.8078          1.8104
          1.8130          1.8153          1.8176          1.8200          1.8223          1.8247          1.8270
          1.8292          1.8315          1.8338          1.8361          1.8386          1.8409          1.8432
          1.8454          1.8477          1.8501          1.8527          1.8546          1.8564          1.8582
          1.8587          1.8581          1.8576          1.8571          1.8566          1.8560          1.8555
          1.8547          1.8534          1.8514          1.8500          1.8486          1.8472          1.8459
          1.8446          1.8434          1.8422          1.8411          1.8400          1.8389          1.8379
          1.8376          1.8374          1.8372          1.8367          1.8357          1.8348          1.8341
          1.8335          1.8330          1.8315          1.8299          1.8282          1.8264          1.8246
          1.8235          1.8224          1.8213          1.8202          1.8190          1.8179          1.8168
          1.8156          1.8145          1.8134          1.8123          1.8112          1.8102          1.8092
          1.8081          1.8071          1.8061          1.8052          1.8042          1.8033          1.8024
          1.8016          1.8007          1.7998          1.7990          1.7981          1.7973          1.7964
          1.7956          1.7947          1.7938          1.7929          1.7920          1.7911          1.7901
          1.7888          1.7875          1.7862          1.7849          1.7836          1.7823          1.7810
          1.7796          1.7783          1.7770          1.7757          1.7744          1.7731          1.7718
          1.7705          1.7692          1.7679          1.7669          1.7658          1.7648          1.7637
          1.7626          1.7615          1.7604          1.7592          1.7581          1.7569          1.7557
          1.7544          1.7532          1.7519          1.7505          1.7492          1.7477          1.7463
          1.7443          1.7412          1.7378          1.7345          1.7312          1.7279          1.7247
          1.7215          1.7184          1.7153          1.7122          1.7092          1.7063          1.7034
          1.7006          1.6979          1.6953          1.6927          1.6902          1.6876          1.6851
          1.6827          1.6803          1.6780          1.6758          1.6736          1.6714          1.6693
          1.6672          1.6652          1.6631          1.6611          1.6591          1.6571          1.6551
          1.6531          1.6511          1.6491          1.6471          1.6452          1.6432          1.6412
          1.6391          1.6371          1.6351          1.6996          1.7043          1.7090          1.7131
          1.7172          1.7218          1.7277          1.7340          1.7404          1.7467          1.7529
          1.7589          1.7628          1.7662          1.7697          1.7731          1.7766          1.7799
          1.7829          1.7858          1.7888          1.7917          1.7947          1.7975          1.8001
          1.8027          1.8053          1.8078          1.8104          1.8128          1.8150          1.8173
          1.8196          1.8218          1.8242          1.8263          1.8284          1.8306          1.8328
          1.8349          1.8371          1.8393          1.8415          1.8438          1.8460          1.8485
          1.8506          1.8525          1.8544          1.8562          1.8571          1.8566          1.8561
          1.8557          1.8552          1.8547          1.8542          1.8536          1.8529          1.8516
          1.8497          1.8482          1.8468          1.8454          1.8440          1.8427          1.8414
          1.8402          1.8391          1.8385          1.8383          1.8381          1.8377          1.8367
          1.8358          1.8351          1.8346          1.8340          1.8334          1.8318          1.8303
          1.8286          1.8269          1.8254          1.8244          1.8233          1.8223          1.8212
          1.8202          1.8191          1.8180          1.8169          1.8158          1.8147          1.8136
          1.8126          1.8115          1.8105          1.8095          1.8085          1.8075          1.8066
          1.8056          1.8046          1.8037          1.8028          1.8019          1.8011          1.8002
          1.7993          1.7985          1.7976          1.7968          1.7959          1.7950          1.7941
          1.7933          1.7924          1.7914          1.7905          1.7893          1.7880          1.7868
          1.7855          1.7842          1.7829          1.7816          1.7803          1.7790          1.7777
          1.7764          1.7751          1.7738          1.7725          1.7712          1.7700          1.7689
          1.7679          1.7669          1.7658          1.7647          1.7637          1.7626          1.7615
          1.7604          1.7592          1.7581          1.7569          1.7557          1.7544          1.7532
          1.7519          1.7506          1.7493          1.7479          1.7465          1.7451          1.7431
          1.7402          1.7371          1.7339          1.7308          1.7276          1.7244          1.7213
          1.7182          1.7151          1.7121          1.7092          1.7063          1.7035          1.7007
          1.6980          1.6953          1.6927          1.6902          1.6876          1.6852          1.6828
          1.6804          1.6781          1.6759          1.6737          1.6715          1.6694          1.6673
          1.6652          1.6631          1.6611          1.6591          1.6571          1.6551          1.6531
          1.6511          1.6491          1.6471          1.6451          1.6431          1.6411          1.6391
          1.6370          1.7049          1.7083          1.7128          1.7188          1.7249          1.7310
          1.7372          1.7436          1.7500          1.7563          1.7605          1.7639          1.7674
          1.7708          1.7743          1.7776          1.7805          1.7835          1.7863          1.7892
          1.7923          1.7951          1.7977          1.8002          1.8027          1.8052          1.8078
          1.8103          1.8125          1.8147          1.8169          1.8190          1.8214          1.8237
          1.8257          1.8277          1.8298          1.8318          1.8341          1.8362          1.8382
          1.8403          1.8424          1.8445          1.8464          1.8480          1.8500          1.8520
          1.8539          1.8554          1.8547          1.8541          1.8534          1.8527          1.8523
          1.8518          1.8513          1.8508          1.8503          1.8493          1.8475          1.8460
          1.8446          1.8432          1.8418          1.8404          1.8398          1.8395          1.8392
          1.8388          1.8377          1.8367          1.8362          1.8356          1.8351          1.8344
          1.8330          1.8316          1.8300          1.8284          1.8271          1.8261          1.8250
          1.8240          1.8230          1.8220          1.8210          1.8199          1.8189          1.8179
          1.8168          1.8158          1.8147          1.8137          1.8126          1.8116          1.8106
          1.8096          1.8086          1.8077          1.8067          1.8058          1.8049          1.8040
          1.8031          1.8022          1.8013          1.8004          1.7995          1.7987          1.7978
          1.7970          1.7961          1.7952          1.7943          1.7935          1.7926          1.7917
          1.7908          1.7896          1.7884          1.7871          1.7859          1.7846          1.7833
          1.7820          1.7808          1.7795          1.7782          1.7769          1.7756          1.7743
          1.7731          1.7719          1.7709          1.7698          1.7688          1.7678          1.7667
          1.7657          1.7646          1.7636          1.7625          1.7614          1.7603          1.7591
          1.7580          1.7568          1.7556          1.7544          1.7532          1.7519          1.7506
          1.7493          1.7480          1.7466          1.7453          1.7440          1.7422          1.7396
          1.7366          1.7336          1.7304          1.7273          1.7241          1.7210          1.7180
          1.7150          1.7120          1.7091          1.7062          1.7034          1.7006          1.6979
          1.6953          1.6927          1.6901          1.6876          1.6851          1.6827          1.6804
          1.6781          1.6758          1.6736          1.6714          1.6693          1.6672          1.6651
          1.6631          1.6611          1.6590          1.6571          1.6551          1.6531          1.6511
          1.6491          1.6471          1.6452          1.6431          1.6411          1.6391          1.7043
          1.7068          1.7122          1.7181          1.7240          1.7300          1.7362          1.7424
          1.7487          1.7552          1.7586          1.7619          1.7653          1.7688          1.7722
          1.7754          1.7783          1.7812          1.7840          1.7870          1.7900          1.7929
          1.7954          1.7979          1.8004          1.8029          1.8055          1.8080          1.8102
          1.8124          1.8145          1.8167          1.8191          1.8215          1.8235          1.8255
          1.8276          1.8297          1.8319          1.8342          1.8363          1.8383          1.8404
          1.8424          1.8446          1.8464          1.8481          1.8497          1.8511          1.8526
          1.8527          1.8521          1.8515          1.8509          1.8502          1.8495          1.8488
          1.8481          1.8475          1.8470          1.8465          1.8455          1.8439          1.8424
          1.8413          1.8410          1.8407          1.8404          1.8395          1.8385          1.8378
          1.8372          1.8366          1.8360          1.8346          1.8332          1.8317          1.8302
          1.8291          1.8281          1.8271          1.8261          1.8251          1.8241          1.8231
          1.8221          1.8211          1.8201          1.8190          1.8180          1.8170          1.8160
          1.8149          1.8139          1.8129          1.8119          1.8109          1.8100          1.8090
          1.8081          1.8072          1.8063          1.8054          1.8045          1.8036          1.8027
          1.8018          1.8009          1.8001          1.7992          1.7983          1.7974          1.7965
          1.7956          1.7948          1.7939          1.7930          1.7920          1.7911          1.7899
          1.7887          1.7875          1.7862          1.7850          1.7837          1.7824          1.7811
          1.7798          1.7786          1.7773          1.7760          1.7747          1.7737          1.7726
          1.7716          1.7705          1.7695          1.7685          1.7674          1.7664          1.7653
          1.7643          1.7632          1.7621          1.7610          1.7598          1.7587          1.7575
          1.7563          1.7551          1.7539          1.7526          1.7513          1.7501          1.7488
          1.7474          1.7461          1.7449          1.7436          1.7425          1.7398          1.7369
          1.7338          1.7307          1.7275          1.7244          1.7213          1.7183          1.7153
          1.7123          1.7094          1.7065          1.7037          1.7009          1.6982          1.6956
          1.6929          1.6903          1.6878          1.6853          1.6829          1.6806          1.6782
          1.6760          1.6738          1.6716          1.6695          1.6674          1.6653          1.6633
          1.6612          1.6592          1.6572          1.6552          1.6532          1.6512          1.6493
          1.6473          1.6452          1.6432          1.6412          1.6972          1.7006          1.7042
          1.7083          1.7135          1.7194          1.7254          1.7315          1.7377          1.7439
          1.7500          1.7544          1.7577          1.7610          1.7644          1.7678          1.7712
          1.7742          1.7771          1.7800          1.7829          1.7859          1.7890          1.7916
          1.7942          1.7967          1.7992          1.8018          1.8044          1.8069          1.8091
          1.8113          1.8135          1.8159          1.8183          1.8207          1.8228          1.8249
          1.8270          1.8293          1.8317          1.8339          1.8360          1.8381          1.8402
          1.8424          1.8447          1.8463          1.8480          1.8497          1.8513          1.8526
          1.8518          1.8510          1.8502          1.8493          1.8485          1.8477          1.8469
          1.8461          1.8453          1.8446          1.8439          1.8432          1.8425          1.8422
          1.8418          1.8415          1.8407          1.8398          1.8391          1.8384          1.8378
          1.8372          1.8359          1.8344          1.8329          1.8315          1.8305          1.8295
          1.8285          1.8275          1.8265          1.8255          1.8245          1.8235          1.8225
          1.8215          1.8204          1.8194          1.8184          1.8174          1.8164          1.8154
          1.8144          1.8134          1.8124          1.8115          1.8105          1.8096          1.8087
          1.8078          1.8069          1.8060          1.8051          1.8042          1.8034          1.8025
          1.8016          1.8007          1.7998          1.7989          1.7980          1.7971          1.7962
          1.7952          1.7943          1.7934          1.7925          1.7915          1.7903          1.7890
          1.7878          1.7865          1.7852          1.7839          1.7826          1.7813          1.7800
          1.7787          1.7774          1.7762          1.7752          1.7741          1.7731          1.7720
          1.7710          1.7699          1.7689          1.7678          1.7667          1.7657          1.7646
          1.7635          1.7624          1.7612          1.7601          1.7589          1.7577          1.7565
          1.7552          1.7540          1.7527          1.7514          1.7501          1.7488          1.7475
          1.7462          1.7450          1.7438          1.7425          1.7406          1.7377          1.7346
          1.7315          1.7283          1.7252          1.7221          1.7190          1.7160          1.7131
          1.7101          1.7073          1.7044          1.7016          1.6989          1.6962          1.6935
          1.6909          1.6883          1.6859          1.6834          1.6810          1.6787          1.6765
          1.6742          1.6721          1.6699          1.6678          1.6657          1.6637          1.6616
          1.6596          1.6576          1.6555          1.6535          1.6515          1.6495          1.6474
          1.6454          1.6433          1.6898          1.6938          1.6978          1.7015          1.7052
          1.7091          1.7135          1.7195          1.7257          1.7318          1.7379          1.7439
          1.7501          1.7534          1.7567          1.7601          1.7635          1.7669          1.7703
          1.7732          1.7761          1.7791          1.7821          1.7851          1.7882          1.7908
          1.7933          1.7958          1.7985          1.8011          1.8038          1.8062          1.8084
          1.8106          1.8130          1.8155          1.8180          1.8204          1.8225          1.8246
          1.8269          1.8293          1.8318          1.8340          1.8361          1.8382          1.8405
          1.8427          1.8448          1.8466          1.8483          1.8501          1.8518          1.8522
          1.8513          1.8505          1.8496          1.8487          1.8479          1.8470          1.8462
          1.8455          1.8450          1.8446          1.8442          1.8432          1.8428          1.8425
          1.8420          1.8410          1.8403          1.8396          1.8390          1.8384          1.8374
          1.8359          1.8343          1.8329          1.8319          1.8309          1.8299          1.8289
          1.8279          1.8269          1.8259          1.8249          1.8239          1.8229          1.8219
          1.8209          1.8199          1.8188          1.8178          1.8169          1.8159          1.8149
          1.8139          1.8130          1.8120          1.8111          1.8102          1.8092          1.8083
          1.8075          1.8066          1.8057          1.8048          1.8039          1.8031          1.8022
          1.8013          1.8004          1.7994          1.7985          1.7976          1.7966          1.7957
          1.7947          1.7938          1.7928          1.7919          1.7907          1.7894          1.7881
          1.7868          1.7855          1.7841          1.7828          1.7815          1.7802          1.7789
          1.7778          1.7767          1.7756          1.7746          1.7735          1.7724          1.7714
          1.7703          1.7693          1.7682          1.7671          1.7660          1.7649          1.7638
          1.7626          1.7615          1.7603          1.7591          1.7578          1.7566          1.7554
          1.7541          1.7528          1.7515          1.7502          1.7489          1.7476          1.7463
          1.7451          1.7438          1.7425          1.7413          1.7386          1.7355          1.7323
          1.7292          1.7260          1.7229          1.7198          1.7168          1.7139          1.7109
          1.7080          1.7052          1.7023          1.6995          1.6968          1.6941          1.6915
          1.6889          1.6864          1.6840          1.6816          1.6793          1.6770          1.6748
          1.6726          1.6704          1.6683          1.6662          1.6641          1.6620          1.6599
          1.6579          1.6558          1.6538          1.6517          1.6497          1.6476          1.6455
          1.6824          1.6862          1.6902          1.6946          1.6988          1.7027          1.7066
          1.7106          1.7147          1.7203          1.7264          1.7325          1.7386          1.7445
          1.7496          1.7529          1.7563          1.7598          1.7632          1.7667          1.7699
          1.7728          1.7757          1.7788          1.7819          1.7849          1.7878          1.7904
          1.7929          1.7956          1.7983          1.8010          1.8036          1.8059          1.8082
          1.8105          1.8131          1.8156          1.8182          1.8204          1.8226          1.8248
          1.8273          1.8298          1.8322          1.8344          1.8366          1.8388          1.8412
          1.8435          1.8454          1.8473          1.8491          1.8509          1.8523          1.8514
          1.8505          1.8496          1.8489          1.8483          1.8478          1.8470          1.8463
          1.8459          1.8456          1.8454          1.8448          1.8434          1.8431          1.8422
          1.8415          1.8408          1.8401          1.8394          1.8388          1.8374          1.8358
          1.8344          1.8333          1.8323          1.8313          1.8303          1.8293          1.8283
          1.8273          1.8263          1.8253          1.8243          1.8233          1.8223          1.8213
          1.8203          1.8193          1.8183          1.8173          1.8163          1.8154          1.8144
          1.8135          1.8125          1.8116          1.8107          1.8098          1.8089          1.8080
          1.8071          1.8062          1.8053          1.8044          1.8035          1.8027          1.8018
          1.8009          1.7999          1.7990          1.7980          1.7970          1.7961          1.7951
          1.7941          1.7931          1.7921          1.7909          1.7896          1.7883          1.7870
          1.7857          1.7843          1.7830          1.7817          1.7804          1.7793          1.7782
          1.7771          1.7760          1.7750          1.7739          1.7728          1.7718          1.7707
          1.7696          1.7685          1.7674          1.7663          1.7652          1.7640          1.7628
          1.7617          1.7605          1.7592          1.7580          1.7567          1.7555          1.7542
          1.7529          1.7516          1.7503          1.7490          1.7477          1.7464          1.7451
          1.7438          1.7425          1.7412          1.7394          1.7364          1.7332          1.7301
          1.7269          1.7238          1.7207          1.7176          1.7146          1.7117          1.7087
          1.7059          1.7030          1.7002          1.6974          1.6947          1.6921          1.6895
          1.6870          1.6846          1.6822          1.6798          1.6776          1.6753          1.6731
          1.6709          1.6687          1.6666          1.6645          1.6624          1.6603          1.6582
          1.6562          1.6541          1.6520          1.6499          1.6478          1.6747          1.6788
          1.6830          1.6872          1.6916          1.6962          1.7005          1.7046          1.7085
          1.7127          1.7168          1.7218          1.7280          1.7341          1.7401          1.7463
          1.7497          1.7531          1.7566          1.7601          1.7636          1.7670          1.7700
          1.7729          1.7760          1.7791          1.7822          1.7852          1.7879          1.7904
          1.7931          1.7958          1.7985          1.8012          1.8037          1.8060          1.8084
          1.8110          1.8136          1.8162          1.8186          1.8208          1.8231          1.8256
          1.8281          1.8307          1.8330          1.8352          1.8375          1.8399          1.8424
          1.8445          1.8464          1.8483          1.8502          1.8521          1.8515          1.8507
          1.8499          1.8491          1.8484          1.8481          1.8478          1.8472          1.8467
          1.8462          1.8459          1.8456          1.8440          1.8434          1.8426          1.8419
          1.8412          1.8405          1.8399          1.8388          1.8372          1.8358          1.8347
          1.8337          1.8327          1.8317          1.8307          1.8297          1.8286          1.8276
          1.8266          1.8256          1.8246          1.8236          1.8226          1.8216          1.8207
          1.8197          1.8187          1.8177          1.8168          1.8158          1.8149          1.8139
          1.8130          1.8121          1.8111          1.8102          1.8093          1.8084          1.8075
          1.8066          1.8057          1.8048          1.8039          1.8030          1.8021          1.8012
          1.8003          1.7993          1.7983          1.7973          1.7964          1.7954          1.7944
          1.7934          1.7923          1.7911          1.7898          1.7885          1.7871          1.7858
          1.7845          1.7831          1.7818          1.7807          1.7796          1.7786          1.7775
          1.7764          1.7753          1.7742          1.7731          1.7721          1.7710          1.7699
          1.7688          1.7676          1.7665          1.7654          1.7642          1.7630          1.7618
          1.7606          1.7594          1.7581          1.7569          1.7556          1.7543          1.7530
          1.7517          1.7504          1.7491          1.7478          1.7464          1.7451          1.7438
          1.7425          1.7412          1.7399          1.7372          1.7341          1.7309          1.7277
          1.7246          1.7214          1.7184          1.7153          1.7124          1.7094          1.7065
          1.7037          1.7008          1.6981          1.6954          1.6927          1.6902          1.6876
          1.6852          1.6828          1.6804          1.6781          1.6758          1.6736          1.6714
          1.6692          1.6671          1.6649          1.6628          1.6607          1.6585          1.6564
          1.6543          1.6522          1.6501          1.6668          1.6711          1.6757          1.6803
          1.6847          1.6891          1.6937          1.6984          1.7028          1.7068          1.7109
          1.7151          1.7192          1.7241          1.7303          1.7364          1.7424          1.7469
          1.7503          1.7538          1.7574          1.7609          1.7644          1.7675          1.7704
          1.7735          1.7767          1.7797          1.7828          1.7857          1.7883          1.7909
          1.7937          1.7964          1.7991          1.8018          1.8042          1.8066          1.8091
          1.8118          1.8144          1.8171          1.8193          1.8216          1.8241          1.8267
          1.8293          1.8318          1.8341          1.8364          1.8389          1.8414          1.8438
          1.8458          1.8477          1.8497          1.8515          1.8512          1.8507          1.8500
          1.8494          1.8488          1.8482          1.8477          1.8472          1.8469          1.8466
          1.8463          1.8460          1.8457          1.8438          1.8430          1.8423          1.8416
          1.8410          1.8401          1.8385          1.8372          1.8361          1.8351          1.8341
          1.8330          1.8320          1.8310          1.8300          1.8290          1.8280          1.8270
          1.8260          1.8250          1.8240          1.8230          1.8220          1.8210          1.8200
          1.8191          1.8181          1.8172          1.8162          1.8153          1.8143          1.8134
          1.8125          1.8115          1.8106          1.8097          1.8088          1.8079          1.8070
          1.8060          1.8051          1.8042          1.8033          1.8024          1.8014          1.8005
          1.7996          1.7986          1.7976          1.7966          1.7956          1.7946          1.7935
          1.7925          1.7913          1.7899          1.7886          1.7872          1.7859          1.7845
          1.7833          1.7822          1.7811          1.7800          1.7789          1.7778          1.7767
          1.7756          1.7745          1.7734          1.7723          1.7712          1.7701          1.7690
          1.7679          1.7667          1.7655          1.7644          1.7632          1.7620          1.7607
          1.7595          1.7582          1.7569          1.7557          1.7544          1.7531          1.7518
          1.7504          1.7491          1.7478          1.7465          1.7451          1.7438          1.7425
          1.7411          1.7398          1.7381          1.7349          1.7318          1.7285          1.7253
          1.7222          1.7191          1.7160          1.7130          1.7100          1.7071          1.7042
          1.7014          1.6986          1.6959          1.6933          1.6907          1.6882          1.6857
          1.6833          1.6809          1.6786          1.6763          1.6740          1.6718          1.6696
          1.6674          1.6652          1.6631          1.6609          1.6588          1.6567          1.6546
          1.6524          1.6588          1.6632          1.6683          1.6732          1.6780          1.6826
          1.6870          1.6918          1.6965          1.7012          1.7056          1.7096          1.7138
          1.7180          1.7221          1.7271          1.7333          1.7393          1.7444          1.7478
          1.7514          1.7550          1.7585          1.7620          1.7652          1.7682          1.7714
          1.7745          1.7776          1.7807          1.7837          1.7863          1.7890          1.7917
          1.7945          1.7973          1.8000          1.8025          1.8049          1.8075          1.8102
          1.8128          1.8156          1.8180          1.8203          1.8229          1.8255          1.8282
          1.8308          1.8331          1.8356          1.8381          1.8407          1.8433          1.8453
          1.8473          1.8493          1.8511          1.8512          1.8505          1.8499          1.8493
          1.8487          1.8482          1.8479          1.8475          1.8472          1.8469          1.8466
          1.8464          1.8459          1.8450          1.8434          1.8427          1.8420          1.8414
          1.8398          1.8386          1.8375          1.8365          1.8354          1.8344          1.8334
          1.8323          1.8313          1.8303          1.8293          1.8283          1.8273          1.8263
          1.8253          1.8243          1.8233          1.8223          1.8214          1.8204          1.8194
          1.8185          1.8175          1.8166          1.8156          1.8147          1.8137          1.8128
          1.8119          1.8110          1.8100          1.8091          1.8082          1.8072          1.8063
          1.8054          1.8044          1.8035          1.8026          1.8016          1.8007          1.7997
          1.7987          1.7978          1.7968          1.7957          1.7947          1.7937          1.7926
          1.7913          1.7900          1.7886          1.7872          1.7859          1.7847          1.7836
          1.7825          1.7814          1.7803          1.7792          1.7781          1.7770          1.7759
          1.7748          1.7737          1.7726          1.7714          1.7703          1.7692          1.7680
          1.7669          1.7657          1.7645          1.7633          1.7621          1.7608          1.7596
          1.7583          1.7570          1.7557          1.7544          1.7531          1.7518          1.7505
          1.7492          1.7478          1.7465          1.7452          1.7438          1.7425          1.7411
          1.7398          1.7385          1.7357          1.7326          1.7293          1.7261          1.7229
          1.7198          1.7166          1.7136          1.7106          1.7076          1.7048          1.7019
          1.6992          1.6965          1.6938          1.6913          1.6887          1.6862          1.6838
          1.6814          1.6791          1.6767          1.6745          1.6722          1.6700          1.6678
          1.6657          1.6635          1.6613          1.6591          1.6570          1.6548          1.6509
          1.6555          1.6604          1.6657          1.6710          1.6761          1.6810          1.6855
          1.6903          1.6951          1.6999          1.7046          1.7088          1.7130          1.7172
          1.7214          1.7255          1.7308          1.7369          1.7422          1.7457          1.7493
          1.7529          1.7564          1.7599          1.7633          1.7663          1.7695          1.7726
          1.7757          1.7788          1.7819          1.7845          1.7873          1.7901          1.7928
          1.7956          1.7984          1.8010          1.8035          1.8061          1.8088          1.8115
          1.8143          1.8168          1.8192          1.8218          1.8245          1.8273          1.8300
          1.8324          1.8350          1.8376          1.8403          1.8429          1.8450          1.8470
          1.8489          1.8509          1.8510          1.8504          1.8498          1.8493          1.8489
          1.8485          1.8482          1.8479          1.8476          1.8473          1.8469          1.8463
          1.8456          1.8451          1.8443          1.8431          1.8425          1.8411          1.8400
          1.8389          1.8378          1.8368          1.8357          1.8347          1.8336          1.8326
          1.8316          1.8306          1.8296          1.8286          1.8276          1.8266          1.8256
          1.8246          1.8236          1.8227          1.8217          1.8207          1.8198          1.8188
          1.8178          1.8169          1.8159          1.8150          1.8141          1.8131          1.8122
          1.8112          1.8103          1.8093          1.8084          1.8075          1.8065          1.8056
          1.8046          1.8037          1.8027          1.8017          1.8008          1.7998          1.7988
          1.7979          1.7969          1.7959          1.7948          1.7938          1.7927          1.7914
          1.7900          1.7886          1.7873          1.7862          1.7851          1.7839          1.7828
          1.7817          1.7806          1.7795          1.7784          1.7772          1.7761          1.7750
          1.7739          1.7728          1.7716          1.7705          1.7693          1.7682          1.7670
          1.7658          1.7646          1.7634          1.7622          1.7609          1.7597          1.7584
          1.7571          1.7558          1.7545          1.7532          1.7519          1.7505          1.7492
          1.7479          1.7465          1.7452          1.7438          1.7424          1.7410          1.7397
          1.7384          1.7366          1.7334          1.7302          1.7269          1.7236          1.7204
          1.7172          1.7141          1.7111          1.7082          1.7053          1.7025          1.6997
          1.6970          1.6944          1.6918          1.6893          1.6868          1.6843          1.6820
          1.6796          1.6773          1.6750          1.6728          1.6705          1.6683          1.6661
          1.6639          1.6617          1.6594          1.6572          1.6426          1.6479          1.6533
          1.6584          1.6639          1.6694          1.6748          1.6800          1.6847          1.6895
          1.6943          1.6992          1.7039          1.7085          1.7127          1.7169          1.7211
          1.7253          1.7294          1.7353          1.7404          1.7440          1.7476          1.7512
          1.7548          1.7583          1.7616          1.7648          1.7679          1.7711          1.7742
          1.7773          1.7805          1.7832          1.7859          1.7887          1.7915          1.7943
          1.7972          1.7998          1.8023          1.8050          1.8077          1.8105          1.8133
          1.8159          1.8184          1.8211          1.8239          1.8267          1.8295          1.8320
          1.8347          1.8374          1.8401          1.8427          1.8448          1.8469          1.8488
          1.8509          1.8509          1.8504          1.8500          1.8496          1.8492          1.8489
          1.8486          1.8483          1.8479          1.8472          1.8466          1.8462          1.8456
          1.8450          1.8443          1.8437          1.8425          1.8414          1.8403          1.8392
          1.8381          1.8370          1.8360          1.8349          1.8339          1.8329          1.8318
          1.8308          1.8298          1.8288          1.8278          1.8268          1.8259          1.8249
          1.8239          1.8229          1.8219          1.8210          1.8200          1.8191          1.8181
          1.8171          1.8162          1.8152          1.8143          1.8133          1.8124          1.8114
          1.8105          1.8095          1.8086          1.8076          1.8067          1.8057          1.8047
          1.8038          1.8028          1.8018          1.8008          1.7999          1.7989          1.7979
          1.7969          1.7959          1.7949          1.7938          1.7927          1.7913          1.7899
          1.7888          1.7876          1.7865          1.7853          1.7842          1.7831          1.7819
          1.7808          1.7797          1.7786          1.7775          1.7763          1.7752          1.7741
          1.7729          1.7718          1.7706          1.7695          1.7683          1.7671          1.7659
          1.7647          1.7635          1.7622          1.7610          1.7597          1.7584          1.7571
          1.7558          1.7545          1.7532          1.7519          1.7505          1.7492          1.7478
          1.7465          1.7451          1.7437          1.7423          1.7410          1.7396          1.7382
          1.7369          1.7342          1.7309          1.7276          1.7243          1.7210          1.7178
          1.7147          1.7117          1.7088          1.7059          1.7031          1.7004          1.6977
          1.6950          1.6925          1.6899          1.6875          1.6850          1.6826          1.6802
          1.6779          1.6756          1.6733          1.6710          1.6688          1.6665          1.6642
          1.6620          1.6597          1.6351          1.6400          1.6458          1.6517          1.6571
          1.6627          1.6682          1.6737          1.6792          1.6842          1.6891          1.6940
          1.6989          1.7037          1.7085          1.7128          1.7170          1.7212          1.7254
          1.7295          1.7341          1.7391          1.7427          1.7464          1.7500          1.7535
          1.7571          1.7605          1.7637          1.7668          1.7700          1.7731          1.7763
          1.7794          1.7822          1.7850          1.7878          1.7906          1.7934          1.7963
          1.7989          1.8016          1.8043          1.8070          1.8098          1.8127          1.8153
          1.8180          1.8208          1.8236          1.8265          1.8293          1.8319          1.8347
          1.8374          1.8402          1.8428          1.8449          1.8469          1.8491          1.8513
          1.8510          1.8506          1.8502          1.8498          1.8495          1.8493          1.8489
          1.8482          1.8475          1.8474          1.8468          1.8460          1.8454          1.8447
          1.8444          1.8438          1.8427          1.8415          1.8404          1.8393          1.8382
          1.8372          1.8361          1.8351          1.8340          1.8330          1.8320          1.8310
          1.8300          1.8290          1.8280          1.8270          1.8260          1.8250          1.8240
          1.8231          1.8221          1.8211          1.8202          1.8192          1.8182          1.8173
          1.8163          1.8153          1.8144          1.8134          1.8125          1.8115          1.8105
          1.8096          1.8086          1.8076          1.8067          1.8057          1.8047          1.8037
          1.8027          1.8018          1.8008          1.7998          1.7988          1.7978          1.7968
          1.7958          1.7948          1.7938          1.7925          1.7913          1.7901          1.7889
          1.7878          1.7866          1.7855          1.7844          1.7832          1.7821          1.7810
          1.7798          1.7787          1.7776          1.7764          1.7753          1.7742          1.7730
          1.7719          1.7707          1.7696          1.7684          1.7672          1.7660          1.7648
          1.7636          1.7623          1.7611          1.7598          1.7585          1.7572          1.7559
          1.7546          1.7533          1.7519          1.7506          1.7492          1.7479          1.7465
          1.7451          1.7437          1.7423          1.7409          1.7395          1.7382          1.7368
          1.7348          1.7315          1.7281          1.7248          1.7215          1.7183          1.7153
          1.7123          1.7094          1.7065          1.7037          1.7010          1.6983          1.6957
          1.6931          1.6906          1.6881          1.6856          1.6832          1.6808          1.6784
          1.6761          1.6738          1.6715          1.6692          1.6668          1.6645          1.6622
          1.6236          1.6349          1.6402          1.6454          1.6508          1.6565          1.6622
          1.6679          1.6735          1.6790          1.6844          1.6893          1.6942          1.6991
          1.7039          1.7087          1.7132          1.7174          1.7217          1.7258          1.7299
          1.7340          1.7382          1.7418          1.7455          1.7491          1.7527          1.7562
          1.7596          1.7628          1.7660          1.7692          1.7723          1.7755          1.7786
          1.7814          1.7842          1.7870          1.7899          1.7927          1.7956          1.7983
          1.8010          1.8038          1.8066          1.8094          1.8123          1.8151          1.8178
          1.8207          1.8235          1.8265          1.8293          1.8321          1.8348          1.8377
          1.8405          1.8430          1.8450          1.8472          1.8495          1.8516          1.8512
          1.8508          1.8505          1.8503          1.8500          1.8493          1.8487          1.8486
          1.8480          1.8473          1.8465          1.8460          1.8458          1.8457          1.8453
          1.8441          1.8430          1.8419          1.8408          1.8397          1.8386          1.8375
          1.8365          1.8354          1.8344          1.8334          1.8323          1.8313          1.8303
          1.8293          1.8283          1.8273          1.8264          1.8254          1.8244          1.8234
          1.8225          1.8215          1.8205          1.8195          1.8186          1.8176          1.8166
          1.8157          1.8147          1.8137          1.8127          1.8118          1.8108          1.8098
          1.8088          1.8078          1.8069          1.8059          1.8049          1.8039          1.8029
          1.8019          1.8009          1.7999          1.7989          1.7979          1.7968          1.7958
          1.7948          1.7938          1.7929          1.7917          1.7905          1.7894          1.7882
          1.7871          1.7859          1.7848          1.7837          1.7826          1.7814          1.7803
          1.7792          1.7781          1.7769          1.7758          1.7747          1.7735          1.7724
          1.7712          1.7700          1.7689          1.7677          1.7665          1.7652          1.7640
          1.7627          1.7615          1.7602          1.7589          1.7576          1.7563          1.7549
          1.7536          1.7523          1.7509          1.7495          1.7482          1.7468          1.7454
          1.7440          1.7426          1.7412          1.7398          1.7384          1.7370          1.7356
          1.7322          1.7289          1.7256          1.7223          1.7192          1.7161          1.7131
          1.7102          1.7074          1.7046          1.7019          1.6992          1.6965          1.6939
          1.6914          1.6889          1.6864          1.6839          1.6815          1.6791          1.6767
          1.6743          1.6719          1.6696          1.6672          1.6648          1.6257          1.6360
          1.6413          1.6472          1.6531          1.6586          1.6643          1.6699          1.6755
          1.6810          1.6860          1.6910          1.6959          1.7007          1.7055          1.7102
          1.7147          1.7188          1.7230          1.7271          1.7312          1.7353          1.7391
          1.7427          1.7463          1.7499          1.7534          1.7569          1.7602          1.7634
          1.7665          1.7696          1.7727          1.7758          1.7788          1.7815          1.7842
          1.7869          1.7897          1.7924          1.7951          1.7977          1.8003          1.8028
          1.8054          1.8080          1.8107          1.8134          1.8162          1.8190          1.8218
          1.8248          1.8278          1.8305          1.8333          1.8361          1.8389          1.8417
          1.8438          1.8461          1.8485          1.8509          1.8518          1.8515          1.8512
          1.8510          1.8503          1.8500          1.8499          1.8491          1.8483          1.8479
          1.8477          1.8474          1.8473          1.8473          1.8464          1.8453          1.8441
          1.8430          1.8419          1.8409          1.8398          1.8387          1.8377          1.8366
          1.8356          1.8345          1.8335          1.8325          1.8315          1.8305          1.8295
          1.8285          1.8275          1.8266          1.8256          1.8246          1.8236          1.8226
          1.8217          1.8207          1.8197          1.8187          1.8178          1.8168          1.8158
          1.8148          1.8138          1.8128          1.8118          1.8109          1.8099          1.8089
          1.8079          1.8069          1.8059          1.8049          1.8039          1.8029          1.8019
          1.8009          1.7999          1.7988          1.7978          1.7968          1.7958          1.7949
          1.7941          1.7933          1.7923          1.7911          1.7900          1.7888          1.7877
          1.7865          1.7854          1.7843          1.7831          1.7820          1.7809          1.7797
          1.7786          1.7775          1.7763          1.7752          1.7740          1.7729          1.7717
          1.7705          1.7693          1.7681          1.7669          1.7656          1.7644          1.7631
          1.7618          1.7606          1.7593          1.7579          1.7566          1.7553          1.7539
          1.7526          1.7512          1.7498          1.7484          1.7470          1.7456          1.7442
          1.7428          1.7414          1.7400          1.7385          1.7371          1.7357          1.7333
          1.7300          1.7268          1.7236          1.7204          1.7174          1.7144          1.7115
          1.7086          1.7058          1.7030          1.7003          1.6976          1.6950          1.6924
          1.6898          1.6873          1.6847          1.6823          1.6798          1.6773          1.6748
          1.6724          1.6699          1.6674          1.6362          1.6432          1.6493          1.6549
          1.6601          1.6658          1.6713          1.6768          1.6820          1.6870          1.6919
          1.6967          1.7015          1.7062          1.7108          1.7153          1.7196          1.7237
          1.7278          1.7318          1.7359          1.7397          1.7433          1.7469          1.7504
          1.7539          1.7574          1.7608          1.7638          1.7669          1.7700          1.7731
          1.7761          1.7791          1.7819          1.7846          1.7873          1.7899          1.7926
          1.7953          1.7979          1.8004          1.8029          1.8054          1.8080          1.8105
          1.8132          1.8157          1.8182          1.8207          1.8233          1.8259          1.8285
          1.8309          1.8333          1.8357          1.8383          1.8411          1.8435          1.8459
          1.8483          1.8507          1.8524          1.8522          1.8518          1.8515          1.8514
          1.8508          1.8501          1.8499          1.8497          1.8494          1.8492          1.8491
          1.8491          1.8484          1.8472          1.8460          1.8449          1.8437          1.8427
          1.8416          1.8406          1.8395          1.8385          1.8374          1.8364          1.8353
          1.8343          1.8333          1.8323          1.8313          1.8303          1.8293          1.8284
          1.8274          1.8264          1.8254          1.8244          1.8235          1.8225          1.8215
          1.8205          1.8195          1.8185          1.8176          1.8166          1.8156          1.8146
          1.8136          1.8126          1.8116          1.8106          1.8096          1.8086          1.8076
          1.8066          1.8056          1.8046          1.8036          1.8026          1.8016          1.8006
          1.7995          1.7985          1.7975          1.7967          1.7959          1.7951          1.7942
          1.7934          1.7926          1.7915          1.7903          1.7892          1.7880          1.7869
          1.7858          1.7846          1.7835          1.7824          1.7812          1.7801          1.7790
          1.7778          1.7767          1.7755          1.7743          1.7732          1.7720          1.7708
          1.7696          1.7683          1.7671          1.7659          1.7646          1.7634          1.7621
          1.7608          1.7595          1.7581          1.7568          1.7555          1.7541          1.7527
          1.7514          1.7500          1.7486          1.7472          1.7458          1.7444          1.7429
          1.7415          1.7401          1.7386          1.7372          1.7358          1.7345          1.7312
          1.7280          1.7249          1.7217          1.7187          1.7157          1.7127          1.7098
          1.7070          1.7042          1.7014          1.6987          1.6960          1.6934          1.6907
          1.6881          1.6855          1.6830          1.6804          1.6778          1.6753          1.6727
          1.6701          1.6465          1.6524          1.6576          1.6629          1.6685          1.6740
          1.6792          1.6841          1.6890          1.6939          1.6986          1.7032          1.7079
          1.7124          1.7170          1.7213          1.7254          1.7295          1.7335          1.7374
          1.7413          1.7448          1.7483          1.7518          1.7553          1.7588          1.7622
          1.7651          1.7682          1.7712          1.7743          1.7773          1.7802          1.7831
          1.7857          1.7883          1.7909          1.7935          1.7961          1.7988          1.8012
          1.8036          1.8061          1.8086          1.8111          1.8136          1.8162          1.8185
          1.8210          1.8235          1.8261          1.8287          1.8312          1.8335          1.8359
          1.8382          1.8406          1.8428          1.8440          1.8462          1.8485          1.8507
          1.8529          1.8530          1.8530          1.8526          1.8521          1.8519          1.8517
          1.8515          1.8513          1.8512          1.8511          1.8512          1.8503          1.8491
          1.8479          1.8467          1.8456          1.8445          1.8434          1.8423          1.8413
          1.8402          1.8392          1.8382          1.8372          1.8361          1.8351          1.8341
          1.8331          1.8321          1.8311          1.8301          1.8291          1.8282          1.8272
          1.8262          1.8252          1.8242          1.8233          1.8223          1.8213          1.8203
          1.8193          1.8183          1.8173          1.8163          1.8153          1.8143          1.8133
          1.8123          1.8113          1.8103          1.8093          1.8083          1.8073          1.8063
          1.8053          1.8043          1.8033          1.8023          1.8012          1.8002          1.7993
          1.7985          1.7977          1.7968          1.7960          1.7952          1.7943          1.7935
          1.7927          1.7918          1.7907          1.7896          1.7884          1.7873          1.7862
          1.7850          1.7839          1.7827          1.7816          1.7804          1.7793          1.7781
          1.7770          1.7758          1.7746          1.7734          1.7722          1.7710          1.7698
          1.7686          1.7674          1.7661          1.7648          1.7636          1.7623          1.7610
          1.7597          1.7583          1.7570          1.7556          1.7543          1.7529          1.7515
          1.7501          1.7487          1.7473          1.7459          1.7445          1.7430          1.7416
          1.7401          1.7387          1.7373          1.7359          1.7346          1.7323          1.7292
          1.7261          1.7230          1.7200          1.7169          1.7140          1.7110          1.7082
          1.7053          1.7025          1.6997          1.6970          1.6943          1.6916          1.6889
          1.6862          1.6836          1.6809          1.6783          1.6756          1.6729          1.6561
          1.6612          1.6666          1.6722          1.6774          1.6824          1.6874          1.6921
          1.6969          1.7015          1.7062          1.7107          1.7153          1.7198          1.7242
          1.7283          1.7323          1.7362          1.7402          1.7439          1.7473          1.7508
          1.7543          1.7578          1.7612          1.7646          1.7674          1.7704          1.7734
          1.7764          1.7794          1.7823          1.7851          1.7876          1.7902          1.7928
          1.7953          1.7979          1.8004          1.8029          1.8052          1.8075          1.8099
          1.8124          1.8148          1.8173          1.8197          1.8220          1.8244          1.8269
          1.8294          1.8320          1.8342          1.8366          1.8389          1.8413          1.8436
          1.8457          1.8466          1.8475          1.8496          1.8517          1.8538          1.8544
          1.8542          1.8540          1.8538          1.8536          1.8535          1.8534          1.8533
          1.8533          1.8534          1.8522          1.8509          1.8497          1.8485          1.8473
          1.8462          1.8451          1.8440          1.8429          1.8418          1.8408          1.8398
          1.8388          1.8378          1.8368          1.8358          1.8348          1.8338          1.8328
          1.8318          1.8308          1.8298          1.8289          1.8279          1.8269          1.8259
          1.8249          1.8240          1.8230          1.8220          1.8210          1.8200          1.8190
          1.8180          1.8170          1.8160          1.8150          1.8140          1.8130          1.8120
          1.8109          1.8099          1.8089          1.8079          1.8069          1.8059          1.8049
          1.8039          1.8028          1.8018          1.8010          1.8002          1.7994          1.7985
          1.7977          1.7969          1.7961          1.7952          1.7944          1.7936          1.7928
          1.7920          1.7910          1.7899          1.7887          1.7876          1.7865          1.7853
          1.7842          1.7830          1.7819          1.7807          1.7796          1.7784          1.7772
          1.7760          1.7748          1.7737          1.7724          1.7712          1.7700          1.7688
          1.7675          1.7663          1.7650          1.7637          1.7624          1.7611          1.7598
          1.7584          1.7571          1.7557          1.7544          1.7530          1.7516          1.7502
          1.7488          1.7474          1.7459          1.7445          1.7431          1.7416          1.7402
          1.7388          1.7374          1.7360          1.7347          1.7334          1.7303          1.7273
          1.7242          1.7212          1.7181          1.7151          1.7121          1.7092          1.7063
          1.7034          1.7006          1.6978          1.6950          1.6923          1.6895          1.6868
          1.6840          1.6813          1.6785          1.6757          1.6656          1.6711          1.6765
          1.6816          1.6866          1.6914          1.6962          1.7009          1.7056          1.7102
          1.7148          1.7193          1.7237          1.7281          1.7322          1.7362          1.7401
          1.7440          1.7476          1.7510          1.7544          1.7579          1.7613          1.7646
          1.7679          1.7707          1.7736          1.7766          1.7795          1.7825          1.7854
          1.7880          1.7905          1.7930          1.7955          1.7980          1.8005          1.8030
          1.8054          1.8075          1.8098          1.8121          1.8145          1.8168          1.8193
          1.8215          1.8237          1.8260          1.8284          1.8308          1.8333          1.8356
          1.8378          1.8401          1.8424          1.8447          1.8470          1.8489          1.8497
          1.8505          1.8513          1.8532          1.8552          1.8562          1.8560          1.8558
          1.8557          1.8556          1.8556          1.8556          1.8557          1.8552          1.8539
          1.8526          1.8513          1.8501          1.8489          1.8477          1.8466          1.8454
          1.8443          1.8433          1.8422          1.8412          1.8402          1.8392          1.8382
          1.8372          1.8362          1.8353          1.8343          1.8333          1.8323          1.8313
          1.8303          1.8293          1.8284          1.8274          1.8264          1.8254          1.8245
          1.8235          1.8225          1.8215          1.8205          1.8195          1.8185          1.8175
          1.8165          1.8155          1.8144          1.8134          1.8124          1.8114          1.8104
          1.8094          1.8083          1.8073          1.8063          1.8053          1.8043          1.8034
          1.8026          1.8018          1.8010          1.8002          1.7993          1.7985          1.7977
          1.7969          1.7960          1.7952          1.7944          1.7936          1.7928          1.7920
          1.7912          1.7901          1.7889          1.7878          1.7867          1.7855          1.7844
          1.7832          1.7820          1.7809          1.7797          1.7785          1.7773          1.7761
          1.7749          1.7737          1.7725          1.7713          1.7701          1.7688          1.7676
          1.7663          1.7650          1.7637          1.7624          1.7611          1.7598          1.7584
          1.7571          1.7557          1.7544          1.7530          1.7516          1.7502          1.7487
          1.7473          1.7459          1.7445          1.7430          1.7416          1.7402          1.7388
          1.7374          1.7361          1.7348          1.7335          1.7313          1.7283          1.7253
          1.7222          1.7191          1.7161          1.7130          1.7101          1.7071          1.7042
          1.7013          1.6985          1.6956          1.6928          1.6900          1.6872          1.6843
          1.6815          1.6786          1.6724          1.6769          1.6821          1.6871          1.6921
          1.6970          1.7017          1.7064          1.7111          1.7156          1.7202          1.7246
          1.7290          1.7334          1.7374          1.7413          1.7452          1.7490          1.7524
          1.7557          1.7591          1.7625          1.7658          1.7692          1.7721          1.7749
          1.7777          1.7806          1.7836          1.7864          1.7893          1.7917          1.7941
          1.7966          1.7990          1.8015          1.8040          1.8064          1.8086          1.8107
          1.8129          1.8152          1.8175          1.8198          1.8222          1.8243          1.8265
          1.8287          1.8311          1.8334          1.8359          1.8381          1.8403          1.8425
          1.8448          1.8471          1.8493          1.8512          1.8524          1.8532          1.8539
          1.8546          1.8557          1.8575          1.8578          1.8577          1.8576          1.8576
          1.8577          1.8578          1.8578          1.8564          1.8551          1.8537          1.8524
          1.8512          1.8500          1.8488          1.8476          1.8465          1.8454          1.8443
          1.8432          1.8422          1.8412          1.8401          1.8392          1.8382          1.8372
          1.8362          1.8353          1.8343          1.8334          1.8324          1.8314          1.8304
          1.8295          1.8285          1.8275          1.8265          1.8255          1.8245          1.8235
          1.8225          1.8215          1.8205          1.8195          1.8185          1.8175          1.8164
          1.8154          1.8144          1.8134          1.8123          1.8113          1.8103          1.8092
          1.8082          1.8072          1.8062          1.8054          1.8045          1.8037          1.8029
          1.8021          1.8013          1.8004          1.7996          1.7988          1.7980          1.7972
          1.7963          1.7955          1.7947          1.7939          1.7931          1.7923          1.7915
          1.7906          1.7895          1.7883          1.7872          1.7860          1.7849          1.7837
          1.7825          1.7813          1.7801          1.7789          1.7777          1.7765          1.7753
          1.7741          1.7729          1.7716          1.7704          1.7691          1.7679          1.7666
          1.7653          1.7640          1.7627          1.7614          1.7600          1.7587          1.7573
          1.7559          1.7546          1.7532          1.7517          1.7503          1.7489          1.7474
          1.7460          1.7446          1.7432          1.7418          1.7404          1.7390          1.7376
          1.7362          1.7349          1.7336          1.7324          1.7294          1.7263          1.7232
          1.7201          1.7170          1.7139          1.7108          1.7079          1.7049          1.7020
          1.6991          1.6962          1.6933          1.6904          1.6875          1.6846          1.6816
          1.6735          1.6788          1.6839          1.6885          1.6935          1.6984          1.7032
          1.7079          1.7126          1.7172          1.7217          1.7261          1.7306          1.7349
          1.7392          1.7431          1.7469          1.7508          1.7542          1.7575          1.7607
          1.7641          1.7675          1.7708          1.7738          1.7766          1.7793          1.7821
          1.7850          1.7879          1.7907          1.7933          1.7956          1.7980          1.8004
          1.8028          1.8053          1.8077          1.8100          1.8121          1.8142          1.8164
          1.8187          1.8210          1.8233          1.8255          1.8276          1.8298          1.8321
          1.8344          1.8368          1.8391          1.8413          1.8434          1.8457          1.8479
          1.8502          1.8522          1.8541          1.8551          1.8558          1.8565          1.8572
          1.8578          1.8588          1.8594          1.8593          1.8594          1.8594          1.8595
          1.8598          1.8585          1.8571          1.8557          1.8544          1.8531          1.8519
          1.8507          1.8495          1.8483          1.8472          1.8461          1.8450          1.8440
          1.8429          1.8419          1.8409          1.8399          1.8389          1.8379          1.8370
          1.8360          1.8351          1.8341          1.8332          1.8322          1.8312          1.8303
          1.8293          1.8283          1.8273          1.8263          1.8253          1.8243          1.8232
          1.8222          1.8212          1.8201          1.8191          1.8181          1.8170          1.8160
          1.8149          1.8139          1.8128          1.8118          1.8107          1.8097          1.8087
          1.8078          1.8069          1.8061          1.8053          1.8044          1.8036          1.8028
          1.8020          1.8011          1.8003          1.7995          1.7986          1.7978          1.7970
          1.7962          1.7953          1.7945          1.7937          1.7929          1.7921          1.7912
          1.7904          1.7893          1.7881          1.7869          1.7858          1.7846          1.7834
          1.7822          1.7809          1.7797          1.7785          1.7773          1.7760          1.7748
          1.7735          1.7723          1.7710          1.7697          1.7684          1.7671          1.7658
          1.7645          1.7632          1.7619          1.7605          1.7591          1.7578          1.7564
          1.7550          1.7535          1.7521          1.7507          1.7492          1.7478          1.7464
          1.7449          1.7435          1.7421          1.7407          1.7393          1.7379          1.7365
          1.7352          1.7339          1.7326          1.7304          1.7274          1.7242          1.7210
          1.7178          1.7147          1.7116          1.7086          1.7055          1.7026          1.6996
          1.6966          1.6936          1.6906          1.6876          1.6846          1.6758          1.6813
          1.6865          1.6915          1.6960          1.7003          1.7051          1.7099          1.7145
          1.7191          1.7236          1.7280          1.7324          1.7368          1.7411          1.7451
          1.7489          1.7528          1.7562          1.7595          1.7627          1.7660          1.7693
          1.7726          1.7757          1.7785          1.7812          1.7838          1.7867          1.7895
          1.7923          1.7950          1.7973          1.7996          1.8019          1.8043          1.8068
          1.8092          1.8115          1.8135          1.8156          1.8177          1.8200          1.8222
          1.8245          1.8268          1.8289          1.8310          1.8332          1.8355          1.8379
          1.8402          1.8423          1.8445          1.8467          1.8489          1.8511          1.8532
          1.8550          1.8569          1.8577          1.8584          1.8590          1.8596          1.8602
          1.8607          1.8610          1.8610          1.8611          1.8612          1.8615          1.8603
          1.8589          1.8575          1.8562          1.8548          1.8536          1.8523          1.8511
          1.8500          1.8488          1.8477          1.8466          1.8456          1.8445          1.8435
          1.8425          1.8415          1.8405          1.8395          1.8385          1.8376          1.8366
          1.8356          1.8347          1.8337          1.8328          1.8318          1.8309          1.8299
          1.8289          1.8279          1.8268          1.8258          1.8248          1.8237          1.8227
          1.8216          1.8206          1.8195          1.8184          1.8174          1.8163          1.8153
          1.8142          1.8131          1.8121          1.8110          1.8100          1.8092          1.8084
          1.8075          1.8067          1.8058          1.8050          1.8042          1.8034          1.8025
          1.8017          1.8009          1.8000          1.7992          1.7984          1.7975          1.7967
          1.7959          1.7951          1.7942          1.7934          1.7926          1.7917          1.7909
          1.7901          1.7889          1.7877          1.7865          1.7853          1.7841          1.7828
          1.7816          1.7804          1.7791          1.7779          1.7766          1.7753          1.7741
          1.7728          1.7715          1.7702          1.7689          1.7676          1.7663          1.7649
          1.7636          1.7623          1.7609          1.7595          1.7581          1.7567          1.7553
          1.7538          1.7524          1.7510          1.7495          1.7481          1.7466          1.7452
          1.7438          1.7424          1.7409          1.7395          1.7381          1.7368          1.7354
          1.7341          1.7327          1.7315          1.7282          1.7250          1.7218          1.7186
          1.7154          1.7122          1.7091          1.7060          1.7030          1.6999          1.6969
          1.6939          1.6908          1.6877          1.6778          1.6835          1.6888          1.6939
          1.6988          1.7034          1.7076          1.7117          1.7163          1.7208          1.7253
          1.7297          1.7341          1.7384          1.7427          1.7469          1.7508          1.7546
          1.7581          1.7613          1.7646          1.7678          1.7710          1.7743          1.7775
          1.7802          1.7829          1.7855          1.7882          1.7910          1.7938          1.7965
          1.7988          1.8011          1.8034          1.8057          1.8081          1.8105          1.8128
          1.8149          1.8170          1.8190          1.8212          1.8234          1.8256          1.8279
          1.8300          1.8321          1.8342          1.8365          1.8388          1.8411          1.8433
          1.8454          1.8475          1.8497          1.8518          1.8540          1.8559          1.8577
          1.8593          1.8600          1.8607          1.8613          1.8618          1.8623          1.8627
          1.8625          1.8626          1.8627          1.8631          1.8621          1.8607          1.8593
          1.8579          1.8565          1.8553          1.8540          1.8528          1.8516          1.8504
          1.8493          1.8482          1.8471          1.8461          1.8450          1.8440          1.8430
          1.8420          1.8410          1.8400          1.8391          1.8381          1.8371          1.8362
          1.8352          1.8343          1.8333          1.8323          1.8314          1.8304          1.8294
          1.8284          1.8273          1.8263          1.8252          1.8242          1.8231          1.8220
          1.8210          1.8199          1.8188          1.8177          1.8166          1.8155          1.8145
          1.8134          1.8123          1.8115          1.8106          1.8098          1.8089          1.8081
          1.8072          1.8064          1.8056          1.8047          1.8039          1.8031          1.8022
          1.8014          1.8006          1.7997          1.7989          1.7981          1.7972          1.7964
          1.7956          1.7947          1.7939          1.7930          1.7922          1.7913          1.7905
          1.7896          1.7884          1.7872          1.7860          1.7847          1.7835          1.7822
          1.7810          1.7797          1.7784          1.7771          1.7758          1.7746          1.7733
          1.7720          1.7706          1.7693          1.7680          1.7667          1.7653          1.7640
          1.7626          1.7612          1.7598          1.7584          1.7570          1.7556          1.7541
          1.7527          1.7512          1.7498          1.7483          1.7469          1.7454          1.7440
          1.7426          1.7412          1.7397          1.7383          1.7369          1.7356          1.7342
          1.7328          1.7315          1.7289          1.7257          1.7225          1.7193          1.7160
          1.7128          1.7096          1.7064          1.7033          1.7002          1.6971          1.6940
          1.6908          1.6801          1.6860          1.6914          1.6965          1.7014          1.7062
          1.7108          1.7149          1.7188          1.7228          1.7272          1.7316          1.7360
          1.7403          1.7445          1.7487          1.7527          1.7565          1.7601          1.7633
          1.7665          1.7696          1.7728          1.7760          1.7792          1.7820          1.7846
          1.7873          1.7899          1.7926          1.7954          1.7981          1.8004          1.8027
          1.8049          1.8072          1.8095          1.8118          1.8142          1.8163          1.8183
          1.8204          1.8224          1.8246          1.8268          1.8291          1.8312          1.8332
          1.8353          1.8375          1.8397          1.8420          1.8443          1.8463          1.8484
          1.8504          1.8526          1.8547          1.8567          1.8585          1.8602          1.8616
          1.8622          1.8628          1.8634          1.8639          1.8644          1.8642          1.8641
          1.8641          1.8646          1.8638          1.8623          1.8609          1.8595          1.8582
          1.8568          1.8556          1.8543          1.8531          1.8520          1.8508          1.8497
          1.8486          1.8475          1.8465          1.8454          1.8444          1.8434          1.8424
          1.8414          1.8405          1.8395          1.8385          1.8376          1.8366          1.8357
          1.8347          1.8337          1.8328          1.8318          1.8308          1.8298          1.8288
          1.8277          1.8267          1.8256          1.8245          1.8234          1.8223          1.8212
          1.8201          1.8190          1.8179          1.8168          1.8158          1.8147          1.8137
          1.8128          1.8120          1.8111          1.8103          1.8094          1.8086          1.8077
          1.8069          1.8061          1.8052          1.8044          1.8036          1.8027          1.8019
          1.8011          1.8002          1.7994          1.7985          1.7977          1.7969          1.7960
          1.7952          1.7943          1.7934          1.7926          1.7917          1.7909          1.7900
          1.7891          1.7878          1.7866          1.7853          1.7840          1.7827          1.7815
          1.7802          1.7789          1.7776          1.7763          1.7750          1.7737          1.7723
          1.7710          1.7697          1.7683          1.7670          1.7657          1.7643          1.7629
          1.7615          1.7601          1.7587          1.7572          1.7558          1.7543          1.7529
          1.7514          1.7500          1.7485          1.7471          1.7456          1.7442          1.7428
          1.7413          1.7399          1.7385          1.7371          1.7357          1.7343          1.7329
          1.7315          1.7296          1.7264          1.7231          1.7198          1.7165          1.7132
          1.7099          1.7067          1.7035          1.7004          1.6972          1.6940          1.6827
          1.6886          1.6941          1.6993          1.7041          1.7089          1.7135          1.7180
          1.7221          1.7259          1.7297          1.7336          1.7379          1.7422          1.7464
          1.7506          1.7547          1.7585          1.7620          1.7652          1.7684          1.7715
          1.7747          1.7778          1.7810          1.7838          1.7864          1.7890          1.7916
          1.7942          1.7969          1.7996          1.8020          1.8042          1.8065          1.8087
          1.8109          1.8132          1.8156          1.8177          1.8197          1.8217          1.8237
          1.8258          1.8280          1.8302          1.8324          1.8344          1.8364          1.8385
          1.8407          1.8429          1.8452          1.8472          1.8492          1.8513          1.8533
          1.8554          1.8575          1.8592          1.8610          1.8626          1.8637          1.8643
          1.8648          1.8653          1.8658          1.8658          1.8656          1.8655          1.8660
          1.8654          1.8639          1.8624          1.8610          1.8597          1.8583          1.8570
          1.8558          1.8546          1.8534          1.8522          1.8511          1.8500          1.8489
          1.8478          1.8468          1.8458          1.8448          1.8438          1.8428          1.8418
          1.8408          1.8399          1.8389          1.8379          1.8370          1.8360          1.8350
          1.8340          1.8331          1.8321          1.8311          1.8301          1.8290          1.8280
          1.8269          1.8258          1.8247          1.8236          1.8225          1.8214          1.8203
          1.8192          1.8181          1.8170          1.8159          1.8150          1.8141          1.8132
          1.8124          1.8115          1.8107          1.8098          1.8090          1.8081          1.8073
          1.8065          1.8056          1.8048          1.8040          1.8031          1.8023          1.8015
          1.8006          1.7998          1.7989          1.7981          1.7972          1.7964          1.7955
          1.7947          1.7938          1.7929          1.7920          1.7912          1.7903          1.7894
          1.7884          1.7871          1.7858          1.7845          1.7832          1.7819          1.7806
          1.7793          1.7779          1.7766          1.7753          1.7740          1.7726          1.7713
          1.7700          1.7686          1.7673          1.7659          1.7645          1.7631          1.7617
          1.7603          1.7588          1.7574          1.7560          1.7545          1.7531          1.7516
          1.7502          1.7487          1.7472          1.7458          1.7443          1.7429          1.7414
          1.7400          1.7386          1.7372          1.7357          1.7343          1.7329          1.7315
          1.7302          1.7269          1.7236          1.7202          1.7168          1.7134          1.7101
          1.7069          1.7037          1.7004          1.6972          1.6848          1.6909          1.6965
          1.7019          1.7068          1.7115          1.7161          1.7206          1.7250          1.7290
          1.7327          1.7363          1.7400          1.7440          1.7482          1.7523          1.7564
          1.7603          1.7639          1.7671          1.7702          1.7733          1.7764          1.7795
          1.7826          1.7855          1.7881          1.7906          1.7932          1.7957          1.7984
          1.8011          1.8035          1.8057          1.8079          1.8101          1.8123          1.8145
          1.8168          1.8190          1.8210          1.8230          1.8250          1.8270          1.8291
          1.8313          1.8335          1.8355          1.8375          1.8395          1.8416          1.8438
          1.8460          1.8481          1.8501          1.8520          1.8540          1.8561          1.8581
          1.8599          1.8617          1.8633          1.8649          1.8657          1.8662          1.8667
          1.8672          1.8674          1.8672          1.8670          1.8672          1.8669          1.8654
          1.8639          1.8625          1.8611          1.8597          1.8584          1.8572          1.8559
          1.8547          1.8536          1.8524          1.8513          1.8502          1.8491          1.8481
          1.8471          1.8460          1.8450          1.8440          1.8431          1.8421          1.8411
          1.8401          1.8392          1.8382          1.8372          1.8363          1.8353          1.8343
          1.8333          1.8323          1.8313          1.8302          1.8292          1.8281          1.8271
          1.8260          1.8249          1.8237          1.8226          1.8215          1.8203          1.8192
          1.8181          1.8171          1.8162          1.8153          1.8145          1.8136          1.8127
          1.8119          1.8110          1.8102          1.8093          1.8085          1.8077          1.8068
          1.8060          1.8052          1.8043          1.8035          1.8027          1.8018          1.8010
          1.8001          1.7993          1.7984          1.7976          1.7967          1.7958          1.7950
          1.7941          1.7932          1.7923          1.7914          1.7905          1.7896          1.7887
          1.7875          1.7862          1.7849          1.7835          1.7822          1.7809          1.7796
          1.7782          1.7769          1.7756          1.7742          1.7729          1.7716          1.7702
          1.7688          1.7675          1.7661          1.7647          1.7632          1.7618          1.7604
          1.7590          1.7575          1.7561          1.7547          1.7532          1.7517          1.7503
          1.7488          1.7473          1.7459          1.7444          1.7430          1.7415          1.7401
          1.7386          1.7372          1.7357          1.7343          1.7329          1.7315          1.7301
          1.7272          1.7238          1.7204          1.7170          1.7136          1.7103          1.7070
          1.7038          1.7004          1.6865          1.6935          1.6991          1.7047          1.7100
          1.7147          1.7192          1.7236          1.7280          1.7323          1.7362          1.7397
          1.7433          1.7468          1.7505          1.7546          1.7586          1.7626          1.7661
          1.7693          1.7724          1.7754          1.7785          1.7815          1.7846          1.7874
          1.7900          1.7926          1.7951          1.7976          1.8001          1.8028          1.8052
          1.8074          1.8096          1.8118          1.8139          1.8161          1.8184          1.8206
          1.8225          1.8245          1.8265          1.8285          1.8305          1.8327          1.8348
          1.8368          1.8387          1.8407          1.8428          1.8449          1.8471          1.8492
          1.8511          1.8530          1.8550          1.8569          1.8589          1.8608          1.8625
          1.8641          1.8658          1.8672          1.8677          1.8682          1.8687          1.8690
          1.8688          1.8686          1.8687          1.8684          1.8669          1.8654          1.8639
          1.8625          1.8611          1.8598          1.8585          1.8573          1.8561          1.8549
          1.8537          1.8526          1.8515          1.8504          1.8494          1.8483          1.8473
          1.8463          1.8453          1.8443          1.8433          1.8424          1.8414          1.8404
          1.8394          1.8385          1.8375          1.8365          1.8355          1.8345          1.8335
          1.8324          1.8314          1.8304          1.8293          1.8282          1.8272          1.8261
          1.8249          1.8238          1.8227          1.8215          1.8204          1.8193          1.8184
          1.8175          1.8166          1.8157          1.8148          1.8139          1.8131          1.8122
          1.8114          1.8105          1.8097          1.8089          1.8080          1.8072          1.8064
          1.8055          1.8047          1.8038          1.8030          1.8022          1.8013          1.8004
          1.7996          1.7987          1.7979          1.7970          1.7961          1.7952          1.7944
          1.7935          1.7926          1.7917          1.7907          1.7898          1.7889          1.7879
          1.7865          1.7852          1.7839          1.7825          1.7812          1.7798          1.7785
          1.7772          1.7758          1.7745          1.7731          1.7718          1.7704          1.7690
          1.7676          1.7662          1.7648          1.7634          1.7620          1.7605          1.7591
          1.7577          1.7562          1.7548          1.7533          1.7518          1.7504          1.7489
          1.7474          1.7459          1.7445          1.7430          1.7415          1.7401          1.7386
          1.7372          1.7357          1.7343          1.7328          1.7314          1.7300          1.7274
          1.7240          1.7206          1.7172          1.7138          1.7105          1.7071          1.7037
          1.6951          1.7011          1.7066          1.7118          1.7170          1.7218          1.7262
          1.7305          1.7347          1.7389          1.7428          1.7463          1.7498          1.7532
          1.7566          1.7604          1.7644          1.7681          1.7712          1.7742          1.7773
          1.7803          1.7833          1.7863          1.7892          1.7918          1.7943          1.7968
          1.7993          1.8017          1.8043          1.8068          1.8090          1.8111          1.8133
          1.8154          1.8176          1.8198          1.8220          1.8239          1.8258          1.8278
          1.8297          1.8317          1.8337          1.8358          1.8377          1.8396          1.8415
          1.8435          1.8455          1.8475          1.8497          1.8516          1.8534          1.8553
          1.8572          1.8591          1.8611          1.8628          1.8645          1.8661          1.8676
          1.8691          1.8697          1.8702          1.8706          1.8706          1.8704          1.8704
          1.8706          1.8701          1.8684          1.8667          1.8651          1.8635          1.8620
          1.8605          1.8591          1.8578          1.8565          1.8553          1.8542          1.8530
          1.8519          1.8509          1.8498          1.8488          1.8478          1.8467          1.8457
          1.8448          1.8438          1.8428          1.8418          1.8409          1.8399          1.8389
          1.8379          1.8370          1.8360          1.8350          1.8339          1.8329          1.8319
          1.8308          1.8298          1.8287          1.8276          1.8265          1.8254          1.8243
          1.8232          1.8220          1.8209          1.8200          1.8191          1.8182          1.8173
          1.8164          1.8155          1.8146          1.8138          1.8129          1.8121          1.8112
          1.8104          1.8096          1.8087          1.8079          1.8071          1.8063          1.8054
          1.8046          1.8037          1.8029          1.8020          1.8012          1.8004          1.7995
          1.7986          1.7978          1.7969          1.7960          1.7951          1.7942          1.7933
          1.7924          1.7915          1.7906          1.7897          1.7887          1.7878          1.7864
          1.7851          1.7837          1.7824          1.7811          1.7797          1.7784          1.7770
          1.7757          1.7743          1.7730          1.7716          1.7702          1.7688          1.7674
          1.7660          1.7646          1.7632          1.7618          1.7604          1.7589          1.7575
          1.7561          1.7546          1.7531          1.7517          1.7502          1.7487          1.7473
          1.7458          1.7443          1.7429          1.7414          1.7399          1.7385          1.7370
          1.7356          1.7341          1.7327          1.7312          1.7297          1.7275          1.7242
          1.7208          1.7174          1.7140          1.7106          1.7071          1.7046          1.7100
          1.7151          1.7200          1.7246          1.7290          1.7334          1.7377          1.7420
          1.7462          1.7501          1.7537          1.7571          1.7604          1.7637          1.7671
          1.7709          1.7739          1.7770          1.7800          1.7830          1.7859          1.7889
          1.7917          1.7942          1.7967          1.7992          1.8017          1.8041          1.8066
          1.8090          1.8112          1.8134          1.8155          1.8176          1.8197          1.8218
          1.8240          1.8259          1.8278          1.8297          1.8316          1.8335          1.8354
          1.8374          1.8393          1.8411          1.8430          1.8449          1.8468          1.8487
          1.8507          1.8526          1.8544          1.8562          1.8581          1.8599          1.8618
          1.8636          1.8652          1.8668          1.8684          1.8699          1.8714          1.8719
          1.8724          1.8726          1.8723          1.8724          1.8726          1.8730          1.8726
          1.8709          1.8693          1.8676          1.8660          1.8645          1.8630          1.8615
          1.8601          1.8587          1.8574          1.8561          1.8549          1.8537          1.8525
          1.8513          1.8502          1.8491          1.8480          1.8469          1.8458          1.8448
          1.8437          1.8427          1.8417          1.8406          1.8396          1.8385          1.8374
          1.8363          1.8353          1.8343          1.8333          1.8322          1.8312          1.8301
          1.8290          1.8280          1.8269          1.8258          1.8247          1.8236          1.8224
          1.8215          1.8206          1.8197          1.8188          1.8179          1.8170          1.8161
          1.8152          1.8144          1.8135          1.8127          1.8119          1.8110          1.8102
          1.8094          1.8086          1.8077          1.8069          1.8061          1.8052          1.8044
          1.8036          1.8027          1.8019          1.8010          1.8002          1.7993          1.7985
          1.7976          1.7967          1.7958          1.7949          1.7940          1.7931          1.7922
          1.7913          1.7904          1.7894          1.7885          1.7876          1.7862          1.7849
          1.7835          1.7822          1.7809          1.7795          1.7782          1.7768          1.7755
          1.7741          1.7727          1.7713          1.7700          1.7686          1.7672          1.7658
          1.7644          1.7630          1.7616          1.7601          1.7587          1.7573          1.7558
          1.7544          1.7529          1.7515          1.7500          1.7485          1.7471          1.7456
          1.7441          1.7427          1.7412          1.7397          1.7383          1.7368          1.7354
          1.7339          1.7324          1.7310          1.7295          1.7277          1.7244          1.7211
          1.7176          1.7141          1.7105          1.7141          1.7190          1.7238          1.7283
          1.7327          1.7370          1.7412          1.7455          1.7494          1.7532          1.7568
          1.7603          1.7639          1.7674          1.7709          1.7743          1.7774          1.7804
          1.7835          1.7864          1.7894          1.7923          1.7950          1.7975          1.8000
          1.8024          1.8049          1.8073          1.8097          1.8120          1.8142          1.8163
          1.8184          1.8205          1.8226          1.8246          1.8267          1.8286          1.8304
          1.8323          1.8341          1.8360          1.8378          1.8398          1.8416          1.8434
          1.8451          1.8469          1.8487          1.8506          1.8525          1.8544          1.8561
          1.8578          1.8596          1.8614          1.8631          1.8649          1.8666          1.8681
          1.8697          1.8712          1.8727          1.8740          1.8745          1.8748          1.8746
          1.8747          1.8751          1.8756          1.8761          1.8756          1.8740          1.8724
          1.8709          1.8694          1.8679          1.8665          1.8651          1.8636          1.8621
          1.8608          1.8594          1.8582          1.8569          1.8557          1.8545          1.8534
          1.8522          1.8511          1.8499          1.8488          1.8478          1.8467          1.8457
          1.8446          1.8436          1.8425          1.8415          1.8404          1.8393          1.8382
          1.8370          1.8359          1.8348          1.8337          1.8326          1.8314          1.8303
          1.8291          1.8280          1.8268          1.8257          1.8245          1.8234          1.8222
          1.8211          1.8199          1.8188          1.8175          1.8166          1.8158          1.8149
          1.8141          1.8133          1.8124          1.8116          1.8108          1.8100          1.8092
          1.8083          1.8075          1.8067          1.8059          1.8050          1.8042          1.8034
          1.8025          1.8017          1.8008          1.8000          1.7991          1.7983          1.7974
          1.7965          1.7956          1.7947          1.7938          1.7929          1.7920          1.7911
          1.7901          1.7892          1.7882          1.7873          1.7860          1.7846          1.7833
          1.7819          1.7806          1.7792          1.7779          1.7765          1.7752          1.7738
          1.7724          1.7710          1.7696          1.7683          1.7669          1.7655          1.7641
          1.7627          1.7613          1.7599          1.7584          1.7570          1.7556          1.7541
          1.7527          1.7512          1.7498          1.7483          1.7468          1.7454          1.7439
          1.7424          1.7410          1.7395          1.7381          1.7366          1.7352          1.7337
          1.7322          1.7308          1.7294          1.7280          1.7246          1.7211          1.7176
          1.7139          1.7237          1.7282          1.7327          1.7370          1.7413          1.7456
          1.7495          1.7533          1.7571          1.7606          1.7641          1.7676          1.7711
          1.7745          1.7780          1.7812          1.7842          1.7872          1.7902          1.7932
          1.7961          1.7990          1.8015          1.8039          1.8064          1.8088          1.8112
          1.8135          1.8157          1.8178          1.8199          1.8220          1.8240          1.8261
          1.8281          1.8301          1.8319          1.8337          1.8355          1.8373          1.8391
          1.8409          1.8428          1.8445          1.8462          1.8479          1.8496          1.8514
          1.8531          1.8549          1.8567          1.8584          1.8600          1.8617          1.8634
          1.8651          1.8668          1.8685          1.8700          1.8714          1.8729          1.8744
          1.8758          1.8770          1.8773          1.8773          1.8777          1.8783          1.8788
          1.8794          1.8799          1.8789          1.8773          1.8756          1.8740          1.8725
          1.8709          1.8695          1.8680          1.8667          1.8653          1.8641          1.8628
          1.8617          1.8605          1.8594          1.8583          1.8572          1.8561          1.8549
          1.8537          1.8526          1.8515          1.8505          1.8494          1.8483          1.8473
          1.8462          1.8451          1.8441          1.8429          1.8418          1.8407          1.8395
          1.8384          1.8372          1.8361          1.8350          1.8338          1.8327          1.8315
          1.8303          1.8292          1.8280          1.8268          1.8257          1.8245          1.8234
          1.8222          1.8210          1.8199          1.8188          1.8177          1.8167          1.8157
          1.8146          1.8136          1.8126          1.8116          1.8106          1.8096          1.8085
          1.8074          1.8064          1.8056          1.8048          1.8039          1.8031          1.8023
          1.8014          1.8006          1.7997          1.7989          1.7980          1.7971          1.7962
          1.7953          1.7944          1.7935          1.7926          1.7917          1.7908          1.7898
          1.7889          1.7879          1.7870          1.7857          1.7843          1.7830          1.7816
          1.7803          1.7789          1.7775          1.7762          1.7748          1.7734          1.7720
          1.7707          1.7693          1.7679          1.7665          1.7652          1.7638          1.7624
          1.7610          1.7595          1.7581          1.7567          1.7553          1.7538          1.7524
          1.7509          1.7495          1.7480          1.7466          1.7451          1.7437          1.7422
          1.7407          1.7393          1.7378          1.7364          1.7349          1.7335          1.7320
          1.7306          1.7292          1.7278          1.7245          1.7210          1.7174          1.7334
          1.7378          1.7422          1.7464          1.7503          1.7542          1.7580          1.7618
          1.7654          1.7688          1.7723          1.7758          1.7792          1.7826          1.7858
          1.7889          1.7920          1.7949          1.7979          1.8008          1.8037          1.8065
          1.8089          1.8113          1.8137          1.8161          1.8184          1.8208          1.8229
          1.8250          1.8270          1.8290          1.8310          1.8330          1.8350          1.8367
          1.8385          1.8402          1.8419          1.8436          1.8453          1.8472          1.8488
          1.8504          1.8520          1.8536          1.8552          1.8569          1.8586          1.8603
          1.8618          1.8633          1.8649          1.8665          1.8681          1.8697          1.8712
          1.8726          1.8740          1.8753          1.8767          1.8780          1.8794          1.8803
          1.8811          1.8818          1.8825          1.8832          1.8838          1.8843          1.8844
          1.8828          1.8811          1.8794          1.8777          1.8761          1.8745          1.8730
          1.8715          1.8701          1.8687          1.8673          1.8660          1.8648          1.8636
          1.8624          1.8613          1.8601          1.8590          1.8579          1.8568          1.8558
          1.8547          1.8537          1.8527          1.8518          1.8508          1.8498          1.8488
          1.8478          1.8468          1.8457          1.8446          1.8434          1.8422          1.8411
          1.8399          1.8388          1.8376          1.8365          1.8353          1.8341          1.8329
          1.8317          1.8306          1.8294          1.8282          1.8270          1.8258          1.8247
          1.8235          1.8224          1.8213          1.8203          1.8192          1.8182          1.8172
          1.8161          1.8151          1.8141          1.8130          1.8119          1.8108          1.8097
          1.8086          1.8075          1.8065          1.8054          1.8044          1.8033          1.8022
          1.8011          1.7999          1.7987          1.7976          1.7968          1.7959          1.7950
          1.7941          1.7932          1.7923          1.7913          1.7904          1.7895          1.7885
          1.7876          1.7866          1.7853          1.7839          1.7825          1.7812          1.7798
          1.7784          1.7771          1.7757          1.7743          1.7730          1.7716          1.7702
          1.7689          1.7675          1.7661          1.7648          1.7634          1.7620          1.7606
          1.7592          1.7578          1.7563          1.7549          1.7535          1.7520          1.7506
          1.7492          1.7478          1.7463          1.7449          1.7434          1.7419          1.7405
          1.7390          1.7376          1.7361          1.7347          1.7333          1.7318          1.7304
          1.7289          1.7275          1.7244          1.7209          1.7434          1.7473          1.7513
          1.7553          1.7593          1.7632          1.7671          1.7706          1.7742          1.7776
          1.7811          1.7846          1.7879          1.7911          1.7942          1.7973          1.8003
          1.8033          1.8062          1.8090          1.8118          1.8146          1.8170          1.8193
          1.8217          1.8241          1.8265          1.8288          1.8308          1.8328          1.8348
          1.8367          1.8388          1.8408          1.8427          1.8444          1.8461          1.8478
          1.8494          1.8512          1.8531          1.8548          1.8564          1.8579          1.8594
          1.8610          1.8626          1.8643          1.8661          1.8676          1.8690          1.8705
          1.8719          1.8734          1.8750          1.8766          1.8780          1.8793          1.8806
          1.8818          1.8830          1.8843          1.8856          1.8861          1.8867          1.8873
          1.8878          1.8884          1.8889          1.8896          1.8886          1.8868          1.8851
          1.8834          1.8817          1.8800          1.8784          1.8768          1.8753          1.8738
          1.8724          1.8710          1.8697          1.8684          1.8671          1.8659          1.8647
          1.8636          1.8624          1.8613          1.8602          1.8591          1.8581          1.8570
          1.8560          1.8550          1.8539          1.8529          1.8518          1.8508          1.8497
          1.8487          1.8476          1.8465          1.8454          1.8443          1.8432          1.8421
          1.8410          1.8399          1.8388          1.8379          1.8368          1.8357          1.8346
          1.8334          1.8322          1.8310          1.8298          1.8286          1.8275          1.8264
          1.8253          1.8242          1.8231          1.8220          1.8210          1.8199          1.8188
          1.8177          1.8166          1.8155          1.8144          1.8132          1.8121          1.8110
          1.8099          1.8088          1.8077          1.8066          1.8055          1.8044          1.8032
          1.8019          1.8007          1.7995          1.7984          1.7972          1.7960          1.7947
          1.7934          1.7920          1.7909          1.7900          1.7890          1.7881          1.7872
          1.7862          1.7848          1.7834          1.7820          1.7807          1.7793          1.7779
          1.7766          1.7752          1.7739          1.7725          1.7711          1.7698          1.7684
          1.7671          1.7657          1.7643          1.7629          1.7615          1.7601          1.7587
          1.7573          1.7559          1.7545          1.7531          1.7517          1.7503          1.7489
          1.7475          1.7460          1.7446          1.7431          1.7416          1.7402          1.7388
          1.7373          1.7359          1.7344          1.7330          1.7315          1.7301          1.7287
          1.7272          1.7245          1.7530          1.7563          1.7603          1.7641          1.7680
          1.7720          1.7756          1.7792          1.7828          1.7863          1.7897          1.7930
          1.7962          1.7994          1.8025          1.8056          1.8086          1.8114          1.8143
          1.8171          1.8199          1.8226          1.8249          1.8273          1.8297          1.8320
          1.8344          1.8366          1.8386          1.8405          1.8426          1.8446          1.8466
          1.8486          1.8504          1.8520          1.8536          1.8554          1.8572          1.8590
          1.8608          1.8624          1.8639          1.8654          1.8669          1.8686          1.8703
          1.8720          1.8736          1.8749          1.8763          1.8776          1.8791          1.8806
          1.8821          1.8835          1.8847          1.8860          1.8872          1.8884          1.8897
          1.8909          1.8917          1.8922          1.8927          1.8930          1.8934          1.8938
          1.8941          1.8933          1.8915          1.8898          1.8880          1.8863          1.8845
          1.8828          1.8812          1.8796          1.8780          1.8765          1.8750          1.8736
          1.8723          1.8710          1.8697          1.8685          1.8673          1.8661          1.8649
          1.8638          1.8627          1.8617          1.8606          1.8595          1.8585          1.8575
          1.8564          1.8554          1.8544          1.8534          1.8523          1.8513          1.8502
          1.8491          1.8481          1.8470          1.8459          1.8450          1.8440          1.8431
          1.8421          1.8411          1.8401          1.8390          1.8379          1.8368          1.8357
          1.8346          1.8336          1.8325          1.8315          1.8305          1.8294          1.8283
          1.8272          1.8261          1.8250          1.8239          1.8228          1.8217          1.8206
          1.8194          1.8183          1.8172          1.8160          1.8149          1.8137          1.8126
          1.8115          1.8103          1.8092          1.8080          1.8067          1.8055          1.8043
          1.8031          1.8019          1.8006          1.7994          1.7981          1.7967          1.7953
          1.7939          1.7926          1.7913          1.7900          1.7887          1.7872          1.7856
          1.7842          1.7828          1.7815          1.7801          1.7787          1.7774          1.7760
          1.7747          1.7733          1.7720          1.7706          1.7693          1.7679          1.7666
          1.7652          1.7638          1.7624          1.7611          1.7597          1.7583          1.7569
          1.7555          1.7541          1.7527          1.7516          1.7503          1.7491          1.7477
          1.7464          1.7450          1.7436          1.7422          1.7408          1.7394          1.7380
          1.7367          1.7353          1.7339          1.7326          1.7311          1.7297          1.7281
          1.7554          1.7592          1.7633          1.7671          1.7707          1.7742          1.7777
          1.7814          1.7850          1.7886          1.7921          1.7955          1.7987          1.8020
          1.8052          1.8083          1.8115          1.8144          1.8173          1.8202          1.8230
          1.8258          1.8286          1.8311          1.8336          1.8360          1.8383          1.8406
          1.8429          1.8449          1.8470          1.8490          1.8510          1.8530          1.8549
          1.8568          1.8585          1.8603          1.8620          1.8638          1.8656          1.8674
          1.8690          1.8705          1.8721          1.8737          1.8754          1.8770          1.8787
          1.8803          1.8816          1.8829          1.8843          1.8857          1.8871          1.8886
          1.8899          1.8911          1.8923          1.8935          1.8947          1.8959          1.8971
          1.8976          1.8979          1.8982          1.8984          1.8985          1.8986          1.8987
          1.8972          1.8953          1.8935          1.8917          1.8899          1.8881          1.8864
          1.8847          1.8831          1.8815          1.8800          1.8785          1.8771          1.8757
          1.8744          1.8731          1.8719          1.8706          1.8695          1.8683          1.8672
          1.8661          1.8650          1.8639          1.8628          1.8617          1.8607          1.8596
          1.8585          1.8575          1.8564          1.8553          1.8542          1.8531          1.8521
          1.8512          1.8502          1.8492          1.8482          1.8472          1.8462          1.8452
          1.8442          1.8431          1.8420          1.8409          1.8397          1.8386          1.8375
          1.8365          1.8354          1.8344          1.8333          1.8323          1.8313          1.8303
          1.8293          1.8282          1.8272          1.8262          1.8251          1.8239          1.8228
          1.8216          1.8204          1.8193          1.8181          1.8169          1.8157          1.8146
          1.8134          1.8122          1.8109          1.8097          1.8085          1.8072          1.8060
          1.8047          1.8035          1.8021          1.8008          1.7994          1.7980          1.7967
          1.7953          1.7940          1.7926          1.7911          1.7896          1.7880          1.7865
          1.7851          1.7837          1.7823          1.7809          1.7795          1.7781          1.7767
          1.7754          1.7740          1.7726          1.7712          1.7699          1.7685          1.7671
          1.7657          1.7644          1.7630          1.7616          1.7603          1.7590          1.7577
          1.7564          1.7552          1.7540          1.7527          1.7514          1.7501          1.7487
          1.7473          1.7460          1.7446          1.7432          1.7418          1.7404          1.7390
          1.7376          1.7362          1.7348          1.7333          1.7317          1.7562          1.7605
          1.7644          1.7682          1.7718          1.7754          1.7789          1.7823          1.7859
          1.7895          1.7931          1.7966          1.7999          1.8030          1.8062          1.8094
          1.8125          1.8156          1.8184          1.8213          1.8241          1.8269          1.8297
          1.8324          1.8348          1.8372          1.8396          1.8420          1.8443          1.8467
          1.8487          1.8508          1.8529          1.8550          1.8570          1.8590          1.8610
          1.8627          1.8646          1.8665          1.8683          1.8702          1.8720          1.8739
          1.8755          1.8773          1.8790          1.8807          1.8825          1.8842          1.8860
          1.8874          1.8888          1.8901          1.8915          1.8928          1.8943          1.8955
          1.8968          1.8979          1.8991          1.9003          1.9014          1.9024          1.9027
          1.9029          1.9030          1.9030          1.9030          1.9031          1.9026          1.9007
          1.8988          1.8970          1.8951          1.8933          1.8915          1.8897          1.8880
          1.8864          1.8848          1.8832          1.8818          1.8803          1.8789          1.8776
          1.8763          1.8751          1.8738          1.8726          1.8715          1.8703          1.8692
          1.8681          1.8670          1.8658          1.8647          1.8637          1.8626          1.8615
          1.8604          1.8593          1.8583          1.8573          1.8563          1.8553          1.8543
          1.8533          1.8523          1.8513          1.8502          1.8492          1.8482          1.8471
          1.8460          1.8449          1.8437          1.8426          1.8415          1.8403          1.8392
          1.8382          1.8371          1.8360          1.8350          1.8339          1.8329          1.8318
          1.8308          1.8297          1.8287          1.8277          1.8266          1.8256          1.8245
          1.8235          1.8223          1.8211          1.8199          1.8187          1.8175          1.8163
          1.8151          1.8138          1.8126          1.8113          1.8101          1.8088          1.8075
          1.8062          1.8048          1.8035          1.8021          1.8007          1.7994          1.7980
          1.7966          1.7951          1.7936          1.7921          1.7906          1.7892          1.7878
          1.7864          1.7850          1.7836          1.7822          1.7808          1.7794          1.7780
          1.7766          1.7752          1.7738          1.7724          1.7711          1.7697          1.7683
          1.7669          1.7656          1.7642          1.7629          1.7616          1.7603          1.7590
          1.7578          1.7565          1.7552          1.7538          1.7525          1.7511          1.7498
          1.7484          1.7470          1.7456          1.7442          1.7428          1.7413          1.7399
          1.7385          1.7370          1.7354          1.7578          1.7616          1.7655          1.7693
          1.7730          1.7766          1.7801          1.7836          1.7870          1.7905          1.7941
          1.7976          1.8011          1.8042          1.8072          1.8104          1.8136          1.8167
          1.8196          1.8223          1.8251          1.8280          1.8308          1.8335          1.8359
          1.8383          1.8407          1.8431          1.8454          1.8478          1.8499          1.8519
          1.8540          1.8561          1.8581          1.8602          1.8622          1.8639          1.8655
          1.8672          1.8691          1.8710          1.8728          1.8747          1.8765          1.8779
          1.8796          1.8813          1.8830          1.8848          1.8865          1.8882          1.8896
          1.8911          1.8925          1.8940          1.8955          1.8971          1.8985          1.8998
          1.9011          1.9024          1.9037          1.9050          1.9063          1.9073          1.9081
          1.9079          1.9080          1.9079          1.9076          1.9060          1.9040          1.9020
          1.9001          1.8982          1.8963          1.8945          1.8927          1.8910          1.8893
          1.8878          1.8862          1.8847          1.8833          1.8820          1.8806          1.8793
          1.8781          1.8768          1.8756          1.8744          1.8733          1.8721          1.8710
          1.8698          1.8687          1.8676          1.8665          1.8655          1.8645          1.8635
          1.8624          1.8614          1.8604          1.8594          1.8583          1.8573          1.8562
          1.8552          1.8541          1.8531          1.8520          1.8510          1.8499          1.8488
          1.8476          1.8465          1.8453          1.8442          1.8430          1.8419          1.8408
          1.8397          1.8386          1.8376          1.8365          1.8354          1.8343          1.8333
          1.8322          1.8311          1.8300          1.8290          1.8279          1.8268          1.8257
          1.8247          1.8236          1.8225          1.8214          1.8203          1.8192          1.8179
          1.8167          1.8154          1.8141          1.8128          1.8115          1.8102          1.8089
          1.8075          1.8062          1.8048          1.8034          1.8020          1.8006          1.7992
          1.7977          1.7963          1.7948          1.7934          1.7920          1.7905          1.7891
          1.7877          1.7863          1.7849          1.7835          1.7821          1.7807          1.7793
          1.7779          1.7765          1.7751          1.7737          1.7723          1.7709          1.7696
          1.7682          1.7668          1.7655          1.7642          1.7629          1.7616          1.7603
          1.7590          1.7576          1.7563          1.7549          1.7535          1.7522          1.7508
          1.7494          1.7480          1.7466          1.7451          1.7437          1.7422          1.7408
          1.7391          1.7592          1.7632          1.7669          1.7705          1.7742          1.7778
          1.7813          1.7848          1.7882          1.7915          1.7949          1.7985          1.8019
          1.8054          1.8083          1.8113          1.8145          1.8176          1.8207          1.8234
          1.8260          1.8288          1.8316          1.8344          1.8371          1.8394          1.8416
          1.8440          1.8464          1.8488          1.8510          1.8530          1.8550          1.8571
          1.8591          1.8612          1.8632          1.8650          1.8667          1.8683          1.8699
          1.8717          1.8735          1.8754          1.8772          1.8790          1.8804          1.8819
          1.8836          1.8853          1.8870          1.8888          1.8904          1.8918          1.8932
          1.8947          1.8962          1.8977          1.8992          1.9005          1.9018          1.9031
          1.9044          1.9057          1.9070          1.9082          1.9092          1.9102          1.9111
          1.9120          1.9128          1.9118          1.9092          1.9071          1.9051          1.9031
          1.9011          1.8992          1.8973          1.8956          1.8939          1.8922          1.8907
          1.8891          1.8877          1.8863          1.8849          1.8836          1.8823          1.8810
          1.8798          1.8785          1.8773          1.8762          1.8750          1.8739          1.8729
          1.8718          1.8708          1.8697          1.8687          1.8676          1.8666          1.8655
          1.8645          1.8634          1.8624          1.8613          1.8602          1.8592          1.8581
          1.8570          1.8559          1.8548          1.8538          1.8527          1.8516          1.8504
          1.8492          1.8481          1.8469          1.8458          1.8446          1.8435          1.8424
          1.8413          1.8402          1.8391          1.8380          1.8369          1.8358          1.8347
          1.8336          1.8325          1.8314          1.8303          1.8292          1.8281          1.8270
          1.8259          1.8248          1.8237          1.8225          1.8214          1.8203          1.8192
          1.8180          1.8169          1.8156          1.8143          1.8130          1.8116          1.8103
          1.8089          1.8075          1.8061          1.8047          1.8033          1.8019          1.8004
          1.7990          1.7976          1.7961          1.7947          1.7933          1.7919          1.7904
          1.7890          1.7876          1.7862          1.7848          1.7834          1.7819          1.7805
          1.7791          1.7777          1.7764          1.7750          1.7736          1.7722          1.7708
          1.7695          1.7681          1.7668          1.7654          1.7641          1.7628          1.7614
          1.7601          1.7587          1.7573          1.7559          1.7546          1.7532          1.7518
          1.7503          1.7489          1.7475          1.7460          1.7445          1.7429          1.7612
          1.7648          1.7687          1.7723          1.7756          1.7792          1.7827          1.7861
          1.7895          1.7928          1.7962          1.7995          1.8029          1.8064          1.8096
          1.8125          1.8154          1.8185          1.8216          1.8246          1.8272          1.8298
          1.8326          1.8354          1.8381          1.8406          1.8428          1.8450          1.8474
          1.8498          1.8521          1.8542          1.8561          1.8581          1.8602          1.8622
          1.8642          1.8661          1.8678          1.8695          1.8711          1.8727          1.8743
          1.8761          1.8780          1.8798          1.8815          1.8829          1.8843          1.8859
          1.8876          1.8893          1.8910          1.8925          1.8940          1.8954          1.8969
          1.8983          1.8998          1.9012          1.9026          1.9039          1.9051          1.9064
          1.9076          1.9089          1.9100          1.9111          1.9121          1.9131          1.9140
          1.9149          1.9152          1.9122          1.9100          1.9079          1.9058          1.9038
          1.9019          1.9001          1.8983          1.8967          1.8950          1.8935          1.8920
          1.8905          1.8891          1.8878          1.8864          1.8851          1.8839          1.8827
          1.8816          1.8804          1.8793          1.8782          1.8772          1.8761          1.8750
          1.8739          1.8729          1.8718          1.8707          1.8697          1.8686          1.8675
          1.8664          1.8653          1.8642          1.8631          1.8620          1.8610          1.8599
          1.8588          1.8577          1.8566          1.8555          1.8544          1.8532          1.8520
          1.8508          1.8497          1.8485          1.8473          1.8462          1.8451          1.8439
          1.8428          1.8416          1.8405          1.8394          1.8383          1.8371          1.8360
          1.8349          1.8338          1.8327          1.8315          1.8304          1.8293          1.8282
          1.8270          1.8259          1.8248          1.8236          1.8225          1.8214          1.8202
          1.8190          1.8179          1.8167          1.8155          1.8143          1.8130          1.8116
          1.8102          1.8088          1.8074          1.8060          1.8046          1.8031          1.8017
          1.8003          1.7988          1.7974          1.7960          1.7945          1.7931          1.7917
          1.7902          1.7888          1.7874          1.7860          1.7846          1.7832          1.7817
          1.7803          1.7789          1.7776          1.7762          1.7748          1.7734          1.7721
          1.7707          1.7693          1.7680          1.7666          1.7653          1.7639          1.7625
          1.7611          1.7598          1.7584          1.7570          1.7556          1.7541          1.7527
          1.7513          1.7498          1.7483          1.7467          1.7628          1.7667          1.7701
          1.7736          1.7775          1.7808          1.7841          1.7875          1.7909          1.7942
          1.7975          1.8007          1.8040          1.8074          1.8108          1.8138          1.8166
          1.8195          1.8226          1.8257          1.8284          1.8310          1.8336          1.8363
          1.8391          1.8417          1.8440          1.8462          1.8484          1.8508          1.8531
          1.8553          1.8573          1.8592          1.8612          1.8632          1.8652          1.8672
          1.8689          1.8706          1.8723          1.8739          1.8754          1.8769          1.8787
          1.8805          1.8823          1.8840          1.8853          1.8867          1.8881          1.8898
          1.8915          1.8933          1.8947          1.8961          1.8975          1.8990          1.9004
          1.9019          1.9033          1.9046          1.9059          1.9071          1.9083          1.9096
          1.9107          1.9119          1.9130          1.9140          1.9149          1.9158          1.9167
          1.9175          1.9148          1.9127          1.9106          1.9085          1.9065          1.9046
          1.9028          1.9011          1.8994          1.8979          1.8963          1.8948          1.8934
          1.8920          1.8908          1.8896          1.8883          1.8872          1.8860          1.8849
          1.8837          1.8826          1.8815          1.8804          1.8793          1.8782          1.8771
          1.8760          1.8749          1.8738          1.8727          1.8716          1.8705          1.8694
          1.8683          1.8672          1.8661          1.8650          1.8639          1.8628          1.8617
          1.8606          1.8595          1.8584          1.8572          1.8560          1.8548          1.8536
          1.8524          1.8512          1.8501          1.8489          1.8477          1.8466          1.8454
          1.8443          1.8431          1.8419          1.8408          1.8396          1.8385          1.8374
          1.8362          1.8351          1.8339          1.8328          1.8316          1.8305          1.8294
          1.8282          1.8271          1.8259          1.8247          1.8236          1.8224          1.8212
          1.8200          1.8188          1.8176          1.8164          1.8152          1.8139          1.8127
          1.8115          1.8102          1.8087          1.8073          1.8059          1.8044          1.8030
          1.8016          1.8001          1.7987          1.7972          1.7958          1.7944          1.7929
          1.7915          1.7901          1.7886          1.7872          1.7858          1.7844          1.7830
          1.7815          1.7801          1.7788          1.7774          1.7760          1.7746          1.7732
          1.7719          1.7705          1.7691          1.7678          1.7664          1.7650          1.7636
          1.7622          1.7608          1.7594          1.7580          1.7565          1.7551          1.7536
          1.7521          1.7505          1.7645          1.7684          1.7720          1.7753          1.7786
          1.7824          1.7859          1.7890          1.7923          1.7956          1.7988          1.8021
          1.8053          1.8084          1.8118          1.8151          1.8179          1.8208          1.8236
          1.8266          1.8296          1.8322          1.8348          1.8373          1.8400          1.8428
          1.8451          1.8473          1.8495          1.8518          1.8541          1.8564          1.8584
          1.8603          1.8623          1.8642          1.8662          1.8682          1.8700          1.8717
          1.8734          1.8751          1.8766          1.8781          1.8796          1.8812          1.8830
          1.8848          1.8864          1.8877          1.8891          1.8905          1.8920          1.8938
          1.8954          1.8968          1.8982          1.8996          1.9010          1.9025          1.9039
          1.9052          1.9065          1.9078          1.9090          1.9102          1.9114          1.9126
          1.9138          1.9149          1.9158          1.9167          1.9176          1.9184          1.9193
          1.9174          1.9153          1.9132          1.9111          1.9092          1.9073          1.9055
          1.9038          1.9022          1.9008          1.8994          1.8980          1.8967          1.8954
          1.8941          1.8929          1.8917          1.8905          1.8893          1.8881          1.8870
          1.8858          1.8847          1.8836          1.8825          1.8814          1.8802          1.8791
          1.8780          1.8769          1.8758          1.8747          1.8735          1.8724          1.8713
          1.8702          1.8690          1.8679          1.8668          1.8657          1.8646          1.8634
          1.8623          1.8612          1.8601          1.8588          1.8576          1.8564          1.8552
          1.8540          1.8528          1.8516          1.8504          1.8492          1.8480          1.8469
          1.8457          1.8445          1.8433          1.8422          1.8410          1.8398          1.8387
          1.8375          1.8363          1.8352          1.8340          1.8329          1.8317          1.8305
          1.8294          1.8282          1.8270          1.8258          1.8246          1.8234          1.8222
          1.8210          1.8198          1.8185          1.8173          1.8161          1.8148          1.8136
          1.8124          1.8112          1.8100          1.8087          1.8073          1.8059          1.8044
          1.8029          1.8015          1.8000          1.7985          1.7971          1.7956          1.7942
          1.7928          1.7913          1.7899          1.7885          1.7870          1.7856          1.7842
          1.7828          1.7814          1.7800          1.7786          1.7772          1.7758          1.7744
          1.7730          1.7716          1.7703          1.7689          1.7675          1.7661          1.7647
          1.7632          1.7618          1.7604          1.7589          1.7574          1.7560          1.7544
          1.7660          1.7696          1.7737          1.7771          1.7803          1.7834          1.7871
          1.7907          1.7939          1.7970          1.8002          1.8034          1.8066          1.8097
          1.8128          1.8162          1.8192          1.8220          1.8248          1.8276          1.8306
          1.8333          1.8359          1.8384          1.8409          1.8436          1.8462          1.8484
          1.8506          1.8528          1.8550          1.8573          1.8594          1.8614          1.8633
          1.8652          1.8672          1.8692          1.8710          1.8727          1.8744          1.8761
          1.8777          1.8792          1.8808          1.8823          1.8838          1.8855          1.8873
          1.8887          1.8901          1.8914          1.8928          1.8942          1.8959          1.8975
          1.8989          1.9002          1.9016          1.9030          1.9044          1.9058          1.9071
          1.9084          1.9097          1.9109          1.9121          1.9133          1.9144          1.9156
          1.9167          1.9175          1.9184          1.9192          1.9201          1.9211          1.9199
          1.9177          1.9156          1.9137          1.9119          1.9101          1.9085          1.9069
          1.9054          1.9040          1.9026          1.9012          1.8999          1.8987          1.8974
          1.8962          1.8949          1.8937          1.8925          1.8914          1.8902          1.8890
          1.8879          1.8867          1.8856          1.8845          1.8833          1.8822          1.8811
          1.8799          1.8788          1.8776          1.8765          1.8754          1.8742          1.8731
          1.8720          1.8708          1.8697          1.8686          1.8674          1.8663          1.8652
          1.8641          1.8629          1.8616          1.8604          1.8592          1.8580          1.8567
          1.8555          1.8543          1.8531          1.8519          1.8507          1.8495          1.8482
          1.8470          1.8458          1.8447          1.8435          1.8423          1.8411          1.8399
          1.8387          1.8376          1.8364          1.8352          1.8340          1.8328          1.8317
          1.8305          1.8293          1.8281          1.8269          1.8256          1.8244          1.8233
          1.8221          1.8209          1.8197          1.8185          1.8173          1.8160          1.8148
          1.8136          1.8123          1.8111          1.8099          1.8086          1.8074          1.8060
          1.8045          1.8031          1.8016          1.8001          1.7986          1.7972          1.7957
          1.7943          1.7928          1.7913          1.7899          1.7884          1.7870          1.7856
          1.7841          1.7827          1.7813          1.7799          1.7785          1.7771          1.7757
          1.7742          1.7728          1.7714          1.7700          1.7686          1.7671          1.7657
          1.7642          1.7628          1.7613          1.7598          1.7583          1.7669          1.7707
          1.7742          1.7782          1.7820          1.7851          1.7881          1.7917          1.7951
          1.7985          1.8015          1.8046          1.8078          1.8109          1.8140          1.8170
          1.8203          1.8231          1.8259          1.8286          1.8314          1.8343          1.8369
          1.8394          1.8419          1.8444          1.8471          1.8494          1.8516          1.8537
          1.8559          1.8581          1.8603          1.8623          1.8642          1.8661          1.8680
          1.8700          1.8719          1.8736          1.8753          1.8770          1.8786          1.8802
          1.8817          1.8832          1.8847          1.8862          1.8878          1.8896          1.8909
          1.8923          1.8936          1.8949          1.8963          1.8979          1.8994          1.9008
          1.9021          1.9035          1.9049          1.9063          1.9077          1.9089          1.9102
          1.9115          1.9127          1.9139          1.9150          1.9162          1.9173          1.9183
          1.9192          1.9200          1.9209          1.9219          1.9229          1.9222          1.9203
          1.9184          1.9165          1.9148          1.9131          1.9115          1.9100          1.9085
          1.9071          1.9057          1.9044          1.9031          1.9018          1.9006          1.8993
          1.8981          1.8969          1.8957          1.8944          1.8933          1.8921          1.8909
          1.8898          1.8886          1.8875          1.8863          1.8852          1.8840          1.8829
          1.8817          1.8806          1.8794          1.8783          1.8771          1.8759          1.8748
          1.8737          1.8725          1.8714          1.8703          1.8691          1.8680          1.8669
          1.8656          1.8644          1.8631          1.8619          1.8606          1.8594          1.8581
          1.8569          1.8557          1.8544          1.8532          1.8520          1.8507          1.8495
          1.8483          1.8471          1.8459          1.8447          1.8435          1.8423          1.8411
          1.8399          1.8387          1.8375          1.8363          1.8351          1.8340          1.8328
          1.8316          1.8305          1.8293          1.8281          1.8269          1.8257          1.8245
          1.8233          1.8221          1.8209          1.8197          1.8185          1.8172          1.8160
          1.8147          1.8135          1.8122          1.8110          1.8097          1.8085          1.8072
          1.8060          1.8046          1.8032          1.8017          1.8002          1.7988          1.7973
          1.7958          1.7943          1.7929          1.7914          1.7899          1.7885          1.7870
          1.7856          1.7842          1.7827          1.7813          1.7799          1.7784          1.7770
          1.7756          1.7741          1.7727          1.7713          1.7698          1.7683          1.7668
          1.7654          1.7639          1.7623          1.7673          1.7714          1.7752          1.7785
          1.7824          1.7862          1.7896          1.7925          1.7960          1.7993          1.8026
          1.8057          1.8087          1.8118          1.8149          1.8179          1.8209          1.8239
          1.8267          1.8294          1.8321          1.8349          1.8376          1.8401          1.8426
          1.8450          1.8475          1.8500          1.8522          1.8544          1.8566          1.8587
          1.8609          1.8630          1.8649          1.8668          1.8687          1.8706          1.8725
          1.8743          1.8759          1.8776          1.8793          1.8809          1.8825          1.8840
          1.8855          1.8870          1.8885          1.8899          1.8916          1.8929          1.8943
          1.8956          1.8969          1.8982          1.8998          1.9012          1.9025          1.9039
          1.9053          1.9067          1.9081          1.9093          1.9106          1.9119          1.9131
          1.9143          1.9155          1.9166          1.9178          1.9189          1.9199          1.9207
          1.9216          1.9226          1.9235          1.9244          1.9238          1.9220          1.9203
          1.9186          1.9171          1.9156          1.9141          1.9127          1.9112          1.9099
          1.9085          1.9072          1.9059          1.9046          1.9034          1.9021          1.9009
          1.8996          1.8984          1.8972          1.8960          1.8948          1.8937          1.8925
          1.8913          1.8902          1.8890          1.8879          1.8867          1.8855          1.8844
          1.8832          1.8820          1.8809          1.8797          1.8786          1.8774          1.8763
          1.8751          1.8740          1.8728          1.8717          1.8706          1.8694          1.8682
          1.8669          1.8656          1.8644          1.8631          1.8618          1.8606          1.8593
          1.8581          1.8568          1.8556          1.8543          1.8531          1.8518          1.8506
          1.8494          1.8482          1.8470          1.8457          1.8446          1.8434          1.8422
          1.8411          1.8399          1.8388          1.8376          1.8364          1.8353          1.8341
          1.8329          1.8317          1.8305          1.8293          1.8281          1.8269          1.8257
          1.8245          1.8233          1.8221          1.8208          1.8196          1.8183          1.8171
          1.8158          1.8146          1.8133          1.8120          1.8108          1.8095          1.8082
          1.8070          1.8057          1.8045          1.8032          1.8017          1.8002          1.7988
          1.7973          1.7958          1.7943          1.7928          1.7914          1.7899          1.7885
          1.7870          1.7856          1.7841          1.7827          1.7812          1.7798          1.7783
          1.7769          1.7754          1.7739          1.7724          1.7709          1.7694          1.7679
          1.7663          1.7661          1.7712          1.7751          1.7790          1.7826          1.7862
          1.7899          1.7934          1.7966          1.7999          1.8032          1.8064          1.8094
          1.8125          1.8155          1.8184          1.8214          1.8244          1.8272          1.8299
          1.8326          1.8353          1.8380          1.8405          1.8429          1.8454          1.8478
          1.8503          1.8526          1.8548          1.8569          1.8591          1.8612          1.8633
          1.8653          1.8672          1.8691          1.8710          1.8728          1.8746          1.8763
          1.8780          1.8797          1.8813          1.8829          1.8845          1.8860          1.8874
          1.8889          1.8904          1.8919          1.8934          1.8947          1.8960          1.8973
          1.8986          1.9000          1.9014          1.9027          1.9041          1.9055          1.9068
          1.9082          1.9096          1.9109          1.9121          1.9134          1.9146          1.9158
          1.9170          1.9181          1.9192          1.9203          1.9213          1.9221          1.9231
          1.9240          1.9249          1.9259          1.9255          1.9237          1.9220          1.9204
          1.9189          1.9175          1.9161          1.9147          1.9134          1.9122          1.9109
          1.9097          1.9085          1.9073          1.9061          1.9049          1.9037          1.9024
          1.9012          1.9000          1.8988          1.8976          1.8965          1.8953          1.8941
          1.8930          1.8918          1.8906          1.8895          1.8883          1.8871          1.8859
          1.8848          1.8836          1.8824          1.8813          1.8801          1.8790          1.8778
          1.8767          1.8755          1.8744          1.8732          1.8721          1.8708          1.8695
          1.8682          1.8669          1.8657          1.8644          1.8631          1.8618          1.8605
          1.8593          1.8580          1.8568          1.8555          1.8543          1.8531          1.8519
          1.8507          1.8496          1.8484          1.8472          1.8460          1.8449          1.8437
          1.8425          1.8414          1.8402          1.8390          1.8378          1.8367          1.8355
          1.8343          1.8331          1.8319          1.8307          1.8295          1.8282          1.8270
          1.8258          1.8246          1.8233          1.8221          1.8208          1.8196          1.8183
          1.8170          1.8157          1.8145          1.8132          1.8119          1.8107          1.8094
          1.8081          1.8069          1.8056          1.8043          1.8030          1.8018          1.8003
          1.7988          1.7973          1.7958          1.7944          1.7929          1.7914          1.7899
          1.7885          1.7870          1.7855          1.7840          1.7826          1.7811          1.7796
          1.7781          1.7766          1.7751          1.7736          1.7720          1.7703          1.7702
          1.7747          1.7787          1.7825          1.7867          1.7902          1.7936          1.7969
          1.8003          1.8034          1.8065          1.8096          1.8126          1.8155          1.8184
          1.8213          1.8241          1.8272          1.8298          1.8325          1.8351          1.8376
          1.8401          1.8425          1.8449          1.8474          1.8498          1.8522          1.8544
          1.8565          1.8587          1.8608          1.8631          1.8651          1.8671          1.8691
          1.8710          1.8729          1.8748          1.8765          1.8782          1.8799          1.8816
          1.8833          1.8850          1.8865          1.8880          1.8895          1.8911          1.8926
          1.8941          1.8955          1.8969          1.8982          1.8996          1.9009          1.9023
          1.9036          1.9049          1.9062          1.9075          1.9088          1.9101          1.9113
          1.9124          1.9134          1.9144          1.9155          1.9168          1.9179          1.9190
          1.9202          1.9213          1.9223          1.9232          1.9242          1.9252          1.9261
          1.9270          1.9279          1.9266          1.9249          1.9232          1.9217          1.9203
          1.9189          1.9175          1.9162          1.9149          1.9137          1.9124          1.9112
          1.9100          1.9088          1.9076          1.9065          1.9053          1.9041          1.9030
          1.9018          1.9007          1.8996          1.8985          1.8974          1.8963          1.8952
          1.8941          1.8929          1.8918          1.8907          1.8895          1.8883          1.8872
          1.8860          1.8848          1.8837          1.8825          1.8814          1.8803          1.8791
          1.8780          1.8768          1.8756          1.8744          1.8731          1.8718          1.8705
          1.8692          1.8679          1.8667          1.8654          1.8642          1.8629          1.8617
          1.8605          1.8593          1.8580          1.8568          1.8556          1.8544          1.8533
          1.8521          1.8509          1.8497          1.8486          1.8474          1.8462          1.8450
          1.8439          1.8427          1.8415          1.8403          1.8391          1.8380          1.8368
          1.8356          1.8343          1.8331          1.8319          1.8307          1.8295          1.8282
          1.8270          1.8258          1.8245          1.8232          1.8220          1.8207          1.8194
          1.8181          1.8169          1.8156          1.8143          1.8130          1.8118          1.8105
          1.8092          1.8079          1.8066          1.8053          1.8040          1.8028          1.8015
          1.8002          1.7988          1.7973          1.7958          1.7944          1.7929          1.7914
          1.7899          1.7884          1.7869          1.7854          1.7838          1.7823          1.7808
          1.7792          1.7777          1.7761          1.7744          1.7777          1.7815          1.7852
          1.7893          1.7932          1.7965          1.7997          1.8029          1.8063          1.8092
          1.8122          1.8151          1.8178          1.8206          1.8234          1.8261          1.8297
          1.8330          1.8356          1.8381          1.8406          1.8431          1.8455          1.8478
          1.8501          1.8525          1.8548          1.8571          1.8592          1.8614          1.8635
          1.8657          1.8678          1.8698          1.8717          1.8736          1.8755          1.8774
          1.8792          1.8809          1.8826          1.8843          1.8859          1.8876          1.8892
          1.8906          1.8921          1.8936          1.8951          1.8966          1.8981          1.8995
          1.9008          1.9021          1.9035          1.9048          1.9061          1.9074          1.9086
          1.9099          1.9112          1.9125          1.9137          1.9148          1.9159          1.9170
          1.9180          1.9189          1.9199          1.9206          1.9215          1.9223          1.9231
          1.9239          1.9248          1.9257          1.9267          1.9276          1.9286          1.9295
          1.9289          1.9272          1.9255          1.9240          1.9226          1.9212          1.9199
          1.9185          1.9173          1.9160          1.9148          1.9136          1.9123          1.9111
          1.9099          1.9088          1.9076          1.9064          1.9053          1.9041          1.9030
          1.9019          1.9008          1.8997          1.8986          1.8975          1.8963          1.8952
          1.8941          1.8930          1.8919          1.8908          1.8897          1.8886          1.8875
          1.8864          1.8853          1.8842          1.8831          1.8820          1.8809          1.8799
          1.8789          1.8777          1.8766          1.8753          1.8740          1.8728          1.8715
          1.8703          1.8690          1.8677          1.8665          1.8652          1.8640          1.8628
          1.8616          1.8603          1.8591          1.8579          1.8568          1.8556          1.8544
          1.8532          1.8520          1.8509          1.8497          1.8485          1.8474          1.8462
          1.8450          1.8438          1.8427          1.8415          1.8403          1.8391          1.8379
          1.8367          1.8355          1.8342          1.8330          1.8318          1.8306          1.8293
          1.8281          1.8268          1.8255          1.8243          1.8230          1.8217          1.8204
          1.8192          1.8179          1.8166          1.8153          1.8140          1.8127          1.8114
          1.8102          1.8089          1.8076          1.8063          1.8050          1.8037          1.8024
          1.8011          1.7998          1.7986          1.7973          1.7957          1.7942          1.7927
          1.7912          1.7896          1.7881          1.7865          1.7850          1.7834          1.7818
          1.7803          1.7785          1.7859          1.7892          1.7931          1.7971          1.8004
          1.8034          1.8065          1.8100          1.8128          1.8156          1.8184          1.8211
          1.8237          1.8264          1.8297          1.8332          1.8368          1.8396          1.8420
          1.8445          1.8469          1.8493          1.8515          1.8538          1.8561          1.8584
          1.8607          1.8627          1.8648          1.8669          1.8690          1.8710          1.8730
          1.8749          1.8768          1.8787          1.8805          1.8824          1.8840          1.8857
          1.8874          1.8890          1.8906          1.8923          1.8937          1.8952          1.8966
          1.8981          1.8995          1.9010          1.9024          1.9037          1.9050          1.9063
          1.9076          1.9089          1.9102          1.9114          1.9126          1.9139          1.9151
          1.9164          1.9176          1.9186          1.9197          1.9207          1.9217          1.9227
          1.9235          1.9242          1.9251          1.9259          1.9267          1.9274          1.9273
          1.9276          1.9285          1.9294          1.9303          1.9312          1.9312          1.9295
          1.9279          1.9264          1.9249          1.9235          1.9222          1.9209          1.9196
          1.9183          1.9171          1.9158          1.9146          1.9134          1.9122          1.9110
          1.9099          1.9087          1.9076          1.9064          1.9053          1.9042          1.9031
          1.9019          1.9008          1.8997          1.8986          1.8975          1.8965          1.8954
          1.8943          1.8932          1.8921          1.8910          1.8900          1.8890          1.8880
          1.8870          1.8861          1.8853          1.8841          1.8829          1.8817          1.8805
          1.8794          1.8783          1.8772          1.8761          1.8749          1.8736          1.8723
          1.8711          1.8698          1.8686          1.8673          1.8661          1.8649          1.8636
          1.8624          1.8612          1.8600          1.8589          1.8577          1.8565          1.8553
          1.8542          1.8530          1.8518          1.8507          1.8495          1.8483          1.8472
          1.8460          1.8448          1.8436          1.8424          1.8413          1.8401          1.8388
          1.8376          1.8364          1.8352          1.8340          1.8327          1.8315          1.8302
          1.8290          1.8277          1.8264          1.8251          1.8239          1.8226          1.8213
          1.8200          1.8187          1.8175          1.8162          1.8149          1.8136          1.8123
          1.8110          1.8097          1.8084          1.8071          1.8058          1.8045          1.8032
          1.8019          1.8006          1.7993          1.7980          1.7967          1.7954          1.7939
          1.7923          1.7907          1.7892          1.7876          1.7860          1.7844          1.7826
          1.7950          1.7983          1.8019          1.8051          1.8079          1.8110          1.8145
          1.8172          1.8199          1.8225          1.8251          1.8278          1.8313          1.8347
          1.8382          1.8416          1.8445          1.8469          1.8493          1.8516          1.8540
          1.8562          1.8584          1.8606          1.8628          1.8651          1.8670          1.8691
          1.8711          1.8731          1.8752          1.8771          1.8789          1.8808          1.8826
          1.8844          1.8862          1.8879          1.8895          1.8911          1.8927          1.8943
          1.8959          1.8974          1.8987          1.9001          1.9016          1.9030          1.9044
          1.9058          1.9071          1.9084          1.9096          1.9109          1.9122          1.9134
          1.9145          1.9157          1.9169          1.9182          1.9194          1.9206          1.9216
          1.9226          1.9237          1.9247          1.9257          1.9267          1.9272          1.9280
          1.9289          1.9297          1.9304          1.9310          1.9305          1.9301          1.9306
          1.9315          1.9324          1.9332          1.9332          1.9315          1.9299          1.9284
          1.9270          1.9256          1.9242          1.9229          1.9216          1.9203          1.9191
          1.9178          1.9166          1.9154          1.9142          1.9130          1.9119          1.9107
          1.9096          1.9084          1.9073          1.9062          1.9051          1.9040          1.9029
          1.9018          1.9008          1.8997          1.8987          1.8976          1.8966          1.8956
          1.8946          1.8937          1.8928          1.8919          1.8911          1.8900          1.8889
          1.8877          1.8865          1.8853          1.8842          1.8830          1.8819          1.8808
          1.8797          1.8785          1.8774          1.8763          1.8752          1.8740          1.8728
          1.8715          1.8703          1.8690          1.8678          1.8666          1.8654          1.8642
          1.8630          1.8618          1.8607          1.8595          1.8583          1.8572          1.8560
          1.8549          1.8537          1.8526          1.8514          1.8502          1.8491          1.8479
          1.8467          1.8455          1.8444          1.8432          1.8420          1.8408          1.8396
          1.8384          1.8371          1.8359          1.8347          1.8334          1.8322          1.8309
          1.8296          1.8284          1.8271          1.8258          1.8245          1.8233          1.8220
          1.8207          1.8194          1.8182          1.8169          1.8156          1.8143          1.8130
          1.8117          1.8104          1.8091          1.8078          1.8065          1.8053          1.8040
          1.8026          1.8013          1.8000          1.7987          1.7974          1.7961          1.7947
          1.7933          1.7917          1.7901          1.7885          1.7868          1.8047          1.8075
          1.8104          1.8132          1.8167          1.8195          1.8222          1.8247          1.8273
          1.8306          1.8340          1.8374          1.8408          1.8441          1.8475          1.8503
          1.8526          1.8549          1.8572          1.8594          1.8616          1.8637          1.8659
          1.8681          1.8702          1.8721          1.8741          1.8761          1.8780          1.8800
          1.8818          1.8836          1.8854          1.8872          1.8890          1.8907          1.8923
          1.8938          1.8954          1.8970          1.8986          1.9001          1.9015          1.9027
          1.9041          1.9055          1.9069          1.9083          1.9096          1.9109          1.9121
          1.9133          1.9145          1.9157          1.9169          1.9179          1.9191          1.9203
          1.9215          1.9227          1.9238          1.9248          1.9258          1.9269          1.9279
          1.9289          1.9299          1.9305          1.9311          1.9319          1.9327          1.9335
          1.9343          1.9341          1.9336          1.9332          1.9330          1.9337          1.9345
          1.9353          1.9350          1.9334          1.9318          1.9303          1.9288          1.9275
          1.9261          1.9248          1.9235          1.9222          1.9210          1.9197          1.9185
          1.9173          1.9161          1.9149          1.9138          1.9126          1.9115          1.9104
          1.9093          1.9082          1.9071          1.9060          1.9050          1.9039          1.9029
          1.9019          1.9010          1.9000          1.8991          1.8983          1.8974          1.8966
          1.8956          1.8944          1.8933          1.8921          1.8910          1.8898          1.8886
          1.8875          1.8863          1.8852          1.8841          1.8830          1.8818          1.8807
          1.8796          1.8785          1.8774          1.8762          1.8751          1.8740          1.8729
          1.8717          1.8705          1.8693          1.8681          1.8669          1.8657          1.8645
          1.8634          1.8622          1.8610          1.8599          1.8588          1.8576          1.8565
          1.8553          1.8542          1.8530          1.8519          1.8507          1.8496          1.8484
          1.8472          1.8461          1.8449          1.8437          1.8425          1.8413          1.8401
          1.8389          1.8376          1.8364          1.8352          1.8339          1.8327          1.8314
          1.8301          1.8289          1.8276          1.8263          1.8251          1.8238          1.8225
          1.8213          1.8200          1.8187          1.8174          1.8162          1.8149          1.8136
          1.8123          1.8110          1.8098          1.8085          1.8072          1.8059          1.8046
          1.8033          1.8020          1.8006          1.7993          1.7980          1.7966          1.7953
          1.7939          1.7926          1.7911          1.8138          1.8160          1.8189          1.8225
          1.8250          1.8275          1.8307          1.8341          1.8375          1.8409          1.8443
          1.8477          1.8511          1.8545          1.8569          1.8592          1.8614          1.8637
          1.8658          1.8679          1.8700          1.8722          1.8743          1.8762          1.8781
          1.8800          1.8819          1.8838          1.8857          1.8874          1.8891          1.8909
          1.8926          1.8944          1.8960          1.8975          1.8990          1.9006          1.9021
          1.9036          1.9051          1.9063          1.9075          1.9089          1.9102          1.9115
          1.9128          1.9141          1.9153          1.9164          1.9176          1.9188          1.9199
          1.9210          1.9220          1.9231          1.9242          1.9253          1.9265          1.9276
          1.9285          1.9294          1.9305          1.9315          1.9324          1.9334          1.9341
          1.9344          1.9353          1.9361          1.9369          1.9377          1.9378          1.9373
          1.9369          1.9365          1.9361          1.9363          1.9369          1.9376          1.9369
          1.9353          1.9337          1.9322          1.9308          1.9295          1.9281          1.9268
          1.9256          1.9243          1.9230          1.9218          1.9206          1.9194          1.9182
          1.9170          1.9159          1.9147          1.9136          1.9125          1.9114          1.9103
          1.9093          1.9083          1.9073          1.9063          1.9054          1.9045          1.9036
          1.9028          1.9020          1.9009          1.8998          1.8986          1.8975          1.8964
          1.8952          1.8941          1.8929          1.8918          1.8906          1.8894          1.8883
          1.8872          1.8861          1.8850          1.8839          1.8828          1.8816          1.8805
          1.8794          1.8783          1.8772          1.8761          1.8750          1.8739          1.8728
          1.8718          1.8706          1.8694          1.8682          1.8670          1.8659          1.8647
          1.8636          1.8625          1.8614          1.8602          1.8591          1.8580          1.8568
          1.8557          1.8546          1.8534          1.8523          1.8511          1.8500          1.8488
          1.8476          1.8465          1.8453          1.8441          1.8429          1.8417          1.8405
          1.8393          1.8380          1.8368          1.8356          1.8343          1.8331          1.8318
          1.8306          1.8293          1.8281          1.8268          1.8255          1.8243          1.8230
          1.8218          1.8205          1.8192          1.8180          1.8167          1.8154          1.8142
          1.8129          1.8116          1.8104          1.8091          1.8078          1.8065          1.8052
          1.8039          1.8026          1.8012          1.7999          1.7987          1.7976          1.7965
          1.7953          1.8220          1.8256          1.8286          1.8317          1.8352          1.8387
          1.8422          1.8457          1.8492          1.8527          1.8562          1.8597          1.8629
          1.8651          1.8674          1.8697          1.8718          1.8739          1.8760          1.8781
          1.8802          1.8821          1.8839          1.8857          1.8876          1.8895          1.8914
          1.8930          1.8947          1.8964          1.8981          1.8997          1.9014          1.9029
          1.9043          1.9058          1.9073          1.9087          1.9102          1.9115          1.9126
          1.9138          1.9150          1.9163          1.9176          1.9188          1.9200          1.9211
          1.9222          1.9233          1.9243          1.9254          1.9263          1.9272          1.9283
          1.9294          1.9304          1.9315          1.9325          1.9333          1.9342          1.9351
          1.9361          1.9370          1.9379          1.9386          1.9389          1.9395          1.9403
          1.9411          1.9419          1.9422          1.9417          1.9413          1.9408          1.9404
          1.9399          1.9395          1.9398          1.9404          1.9394          1.9378          1.9363
          1.9349          1.9335          1.9321          1.9308          1.9295          1.9282          1.9270
          1.9257          1.9245          1.9232          1.9220          1.9209          1.9198          1.9187
          1.9176          1.9165          1.9154          1.9143          1.9133          1.9123          1.9113
          1.9104          1.9095          1.9086          1.9075          1.9064          1.9053          1.9041
          1.9030          1.9019          1.9007          1.8996          1.8985          1.8973          1.8962
          1.8950          1.8939          1.8927          1.8916          1.8904          1.8893          1.8882
          1.8871          1.8860          1.8849          1.8838          1.8827          1.8816          1.8805
          1.8794          1.8783          1.8772          1.8761          1.8750          1.8739          1.8729
          1.8718          1.8708          1.8697          1.8685          1.8674          1.8663          1.8651
          1.8640          1.8629          1.8618          1.8607          1.8596          1.8584          1.8573
          1.8562          1.8550          1.8539          1.8528          1.8516          1.8504          1.8493
          1.8481          1.8469          1.8458          1.8446          1.8434          1.8421          1.8409
          1.8397          1.8385          1.8372          1.8360          1.8348          1.8335          1.8323
          1.8310          1.8298          1.8285          1.8273          1.8261          1.8248          1.8236
          1.8223          1.8211          1.8198          1.8186          1.8173          1.8161          1.8148
          1.8135          1.8123          1.8110          1.8097          1.8084          1.8072          1.8061
          1.8051          1.8040          1.8030          1.8019          1.8009          1.7996          1.8325
          1.8353          1.8392          1.8431          1.8469          1.8506          1.8543          1.8580
          1.8616          1.8652          1.8688          1.8721          1.8744          1.8767          1.8790
          1.8811          1.8831          1.8852          1.8872          1.8893          1.8912          1.8928
          1.8946          1.8965          1.8983          1.9001          1.9016          1.9032          1.9048
          1.9064          1.9080          1.9096          1.9110          1.9123          1.9137          1.9151
          1.9165          1.9179          1.9191          1.9201          1.9211          1.9223          1.9235
          1.9247          1.9258          1.9269          1.9280          1.9290          1.9300          1.9310
          1.9318          1.9327          1.9335          1.9345          1.9355          1.9365          1.9374
          1.9383          1.9391          1.9399          1.9407          1.9416          1.9425          1.9433
          1.9440          1.9443          1.9445          1.9453          1.9460          1.9468          1.9474
          1.9471          1.9466          1.9461          1.9456          1.9452          1.9447          1.9442
          1.9438          1.9436          1.9433          1.9418          1.9403          1.9389          1.9375
          1.9361          1.9348          1.9335          1.9323          1.9311          1.9298          1.9286
          1.9274          1.9262          1.9251          1.9240          1.9229          1.9219          1.9208
          1.9197          1.9187          1.9176          1.9166          1.9153          1.9141          1.9129
          1.9117          1.9105          1.9093          1.9082          1.9070          1.9059          1.9048
          1.9036          1.9025          1.9013          1.9002          1.8991          1.8979          1.8967
          1.8956          1.8944          1.8932          1.8921          1.8910          1.8899          1.8888
          1.8877          1.8866          1.8855          1.8843          1.8832          1.8821          1.8810
          1.8799          1.8788          1.8777          1.8767          1.8756          1.8745          1.8735
          1.8725          1.8714          1.8704          1.8694          1.8684          1.8672          1.8661
          1.8650          1.8639          1.8628          1.8616          1.8605          1.8594          1.8583
          1.8571          1.8560          1.8548          1.8537          1.8525          1.8513          1.8501
          1.8490          1.8478          1.8466          1.8454          1.8441          1.8429          1.8417
          1.8405          1.8392          1.8380          1.8367          1.8355          1.8343          1.8330
          1.8318          1.8305          1.8293          1.8281          1.8268          1.8256          1.8243
          1.8231          1.8218          1.8206          1.8193          1.8181          1.8168          1.8156
          1.8146          1.8136          1.8126          1.8115          1.8105          1.8095          1.8084
          1.8074          1.8063          1.8052          1.8040          1.8454          1.8457          1.8459
          1.8485          1.8527          1.8567          1.8606          1.8645          1.8683          1.8720
          1.8757          1.8792          1.8823          1.8846          1.8869          1.8892          1.8912
          1.8932          1.8952          1.8973          1.8993          1.9010          1.9026          1.9044
          1.9061          1.9079          1.9096          1.9110          1.9125          1.9140          1.9156
          1.9171          1.9186          1.9198          1.9211          1.9223          1.9236          1.9249
          1.9262          1.9273          1.9282          1.9292          1.9302          1.9313          1.9323
          1.9334          1.9344          1.9354          1.9363          1.9372          1.9381          1.9389
          1.9396          1.9404          1.9413          1.9422          1.9431          1.9440          1.9447
          1.9454          1.9461          1.9469          1.9477          1.9485          1.9493          1.9497
          1.9499          1.9501          1.9507          1.9513          1.9520          1.9526          1.9521
          1.9516          1.9511          1.9506          1.9501          1.9496          1.9491          1.9486
          1.9481          1.9477          1.9470          1.9456          1.9442          1.9429          1.9415
          1.9402          1.9389          1.9376          1.9364          1.9351          1.9339          1.9327
          1.9316          1.9304          1.9293          1.9281          1.9270          1.9259          1.9246
          1.9232          1.9219          1.9206          1.9193          1.9181          1.9168          1.9156
          1.9144          1.9133          1.9121          1.9109          1.9097          1.9086          1.9074
          1.9062          1.9051          1.9039          1.9027          1.9015          1.9003          1.8991
          1.8979          1.8967          1.8955          1.8944          1.8932          1.8921          1.8910
          1.8898          1.8887          1.8875          1.8864          1.8853          1.8841          1.8830
          1.8819          1.8808          1.8797          1.8786          1.8776          1.8765          1.8755
          1.8744          1.8734          1.8724          1.8713          1.8703          1.8693          1.8683
          1.8672          1.8661          1.8649          1.8638          1.8626          1.8615          1.8603
          1.8591          1.8579          1.8568          1.8556          1.8544          1.8532          1.8520
          1.8507          1.8495          1.8483          1.8470          1.8458          1.8445          1.8432
          1.8420          1.8407          1.8395          1.8382          1.8369          1.8357          1.8344
          1.8332          1.8319          1.8306          1.8294          1.8281          1.8268          1.8256
          1.8244          1.8234          1.8223          1.8213          1.8203          1.8193          1.8182
          1.8172          1.8161          1.8151          1.8140          1.8129          1.8118          1.8108
          1.8097          1.8084          1.8549          1.8564          1.8568          1.8590          1.8584
          1.8626          1.8667          1.8707          1.8745          1.8783          1.8819          1.8855
          1.8890          1.8919          1.8942          1.8964          1.8985          1.9005          1.9024
          1.9044          1.9064          1.9083          1.9099          1.9115          1.9131          1.9148
          1.9164          1.9180          1.9194          1.9208          1.9222          1.9236          1.9251
          1.9265          1.9276          1.9288          1.9299          1.9311          1.9323          1.9335
          1.9346          1.9354          1.9362          1.9370          1.9381          1.9391          1.9401
          1.9410          1.9419          1.9427          1.9436          1.9444          1.9450          1.9457
          1.9464          1.9472          1.9481          1.9489          1.9497          1.9504          1.9510
          1.9516          1.9523          1.9531          1.9538          1.9545          1.9548          1.9550
          1.9551          1.9554          1.9560          1.9566          1.9572          1.9567          1.9562
          1.9557          1.9551          1.9546          1.9541          1.9535          1.9530          1.9525
          1.9521          1.9517          1.9506          1.9491          1.9478          1.9464          1.9451
          1.9438          1.9425          1.9412          1.9399          1.9387          1.9375          1.9363
          1.9351          1.9339          1.9325          1.9310          1.9296          1.9282          1.9268
          1.9255          1.9242          1.9229          1.9216          1.9204          1.9192          1.9180
          1.9168          1.9156          1.9144          1.9132          1.9120          1.9108          1.9096
          1.9084          1.9072          1.9060          1.9048          1.9035          1.9023          1.9011
          1.8998          1.8986          1.8974          1.8963          1.8951          1.8939          1.8928
          1.8916          1.8904          1.8893          1.8881          1.8870          1.8859          1.8848
          1.8837          1.8826          1.8815          1.8804          1.8793          1.8783          1.8772
          1.8762          1.8751          1.8741          1.8730          1.8720          1.8710          1.8699
          1.8689          1.8678          1.8668          1.8657          1.8645          1.8633          1.8621
          1.8609          1.8597          1.8584          1.8572          1.8560          1.8548          1.8535
          1.8523          1.8510          1.8497          1.8485          1.8472          1.8459          1.8446
          1.8434          1.8421          1.8408          1.8395          1.8382          1.8369          1.8357
          1.8344          1.8332          1.8322          1.8312          1.8301          1.8291          1.8281
          1.8270          1.8260          1.8249          1.8239          1.8228          1.8218          1.8207
          1.8196          1.8185          1.8174          1.8163          1.8152          1.8141          1.8128
          1.8613          1.8653          1.8676          1.8679          1.8694          1.8705          1.8717
          1.8757          1.8795          1.8833          1.8869          1.8904          1.8939          1.8972
          1.9002          1.9024          1.9045          1.9065          1.9084          1.9102          1.9122
          1.9141          1.9158          1.9174          1.9189          1.9204          1.9220          1.9236
          1.9251          1.9264          1.9277          1.9290          1.9304          1.9318          1.9331
          1.9342          1.9352          1.9363          1.9374          1.9385          1.9397          1.9406
          1.9414          1.9422          1.9429          1.9438          1.9447          1.9456          1.9465
          1.9473          1.9481          1.9489          1.9496          1.9503          1.9509          1.9515
          1.9523          1.9531          1.9539          1.9546          1.9552          1.9558          1.9564
          1.9570          1.9577          1.9584          1.9590          1.9592          1.9594          1.9595
          1.9596          1.9601          1.9607          1.9612          1.9608          1.9602          1.9597
          1.9591          1.9586          1.9580          1.9575          1.9569          1.9564          1.9563
          1.9558          1.9546          1.9536          1.9522          1.9508          1.9494          1.9480
          1.9467          1.9454          1.9442          1.9429          1.9416          1.9401          1.9386
          1.9371          1.9356          1.9341          1.9327          1.9313          1.9299          1.9286
          1.9273          1.9260          1.9248          1.9235          1.9223          1.9211          1.9199
          1.9186          1.9174          1.9162          1.9150          1.9138          1.9126          1.9114
          1.9101          1.9089          1.9077          1.9064          1.9052          1.9039          1.9026
          1.9014          1.9002          1.8990          1.8978          1.8967          1.8955          1.8943
          1.8931          1.8920          1.8908          1.8897          1.8885          1.8874          1.8863
          1.8852          1.8841          1.8830          1.8819          1.8809          1.8798          1.8787
          1.8777          1.8766          1.8756          1.8745          1.8734          1.8724          1.8713
          1.8703          1.8692          1.8681          1.8670          1.8660          1.8649          1.8636
          1.8624          1.8611          1.8599          1.8587          1.8574          1.8562          1.8549
          1.8536          1.8523          1.8510          1.8497          1.8484          1.8471          1.8458
          1.8445          1.8432          1.8421          1.8411          1.8400          1.8390          1.8380
          1.8369          1.8359          1.8348          1.8338          1.8327          1.8317          1.8306
          1.8295          1.8285          1.8274          1.8263          1.8252          1.8241          1.8230
          1.8219          1.8208          1.8196          1.8185          1.8172          1.8643          1.8695
          1.8739          1.8770          1.8779          1.8781          1.8809          1.8810          1.8833
          1.8870          1.8906          1.8941          1.8975          1.9008          1.9041          1.9071
          1.9093          1.9114          1.9133          1.9151          1.9169          1.9187          1.9206
          1.9223          1.9237          1.9252          1.9266          1.9282          1.9297          1.9311
          1.9324          1.9336          1.9348          1.9361          1.9374          1.9387          1.9397
          1.9408          1.9418          1.9428          1.9438          1.9449          1.9458          1.9466
          1.9473          1.9480          1.9487          1.9496          1.9504          1.9513          1.9521
          1.9528          1.9536          1.9542          1.9548          1.9554          1.9560          1.9567
          1.9574          1.9582          1.9589          1.9595          1.9600          1.9605          1.9611
          1.9617          1.9624          1.9630          1.9632          1.9632          1.9633          1.9634
          1.9638          1.9643          1.9647          1.9644          1.9638          1.9633          1.9627
          1.9621          1.9616          1.9610          1.9604          1.9601          1.9600          1.9594
          1.9582          1.9573          1.9561          1.9547          1.9533          1.9519          1.9506
          1.9492          1.9478          1.9462          1.9446          1.9430          1.9414          1.9399
          1.9384          1.9370          1.9356          1.9342          1.9328          1.9315          1.9302
          1.9289          1.9277          1.9264          1.9252          1.9239          1.9227          1.9215
          1.9203          1.9190          1.9178          1.9166          1.9153          1.9141          1.9129
          1.9116          1.9104          1.9091          1.9078          1.9065          1.9053          1.9040
          1.9028          1.9016          1.9004          1.8992          1.8980          1.8968          1.8956
          1.8945          1.8933          1.8922          1.8911          1.8899          1.8888          1.8877
          1.8866          1.8855          1.8844          1.8833          1.8823          1.8812          1.8801
          1.8790          1.8780          1.8769          1.8758          1.8747          1.8736          1.8726
          1.8715          1.8704          1.8693          1.8682          1.8671          1.8660          1.8648
          1.8637          1.8625          1.8612          1.8599          1.8587          1.8574          1.8561
          1.8548          1.8535          1.8523          1.8512          1.8501          1.8490          1.8479
          1.8469          1.8458          1.8447          1.8437          1.8426          1.8416          1.8405
          1.8395          1.8384          1.8373          1.8363          1.8352          1.8341          1.8330
          1.8319          1.8308          1.8297          1.8286          1.8275          1.8263          1.8252
          1.8241          1.8229          1.8217          1.8675          1.8732          1.8774          1.8818
          1.8855          1.8874          1.8870          1.8889          1.8914          1.8910          1.8940
          1.8975          1.9009          1.9043          1.9075          1.9108          1.9138          1.9158
          1.9179          1.9197          1.9215          1.9232          1.9250          1.9268          1.9284
          1.9298          1.9312          1.9326          1.9340          1.9355          1.9369          1.9381
          1.9392          1.9404          1.9416          1.9429          1.9441          1.9451          1.9460
          1.9470          1.9479          1.9489          1.9499          1.9508          1.9515          1.9521
          1.9528          1.9534          1.9542          1.9551          1.9559          1.9566          1.9573
          1.9581          1.9586          1.9592          1.9597          1.9603          1.9609          1.9616
          1.9624          1.9630          1.9635          1.9641          1.9646          1.9651          1.9657
          1.9663          1.9669          1.9670          1.9670          1.9671          1.9671          1.9673
          1.9677          1.9682          1.9679          1.9674          1.9668          1.9662          1.9656
          1.9650          1.9644          1.9639          1.9637          1.9635          1.9629          1.9617
          1.9607          1.9598          1.9585          1.9571          1.9557          1.9540          1.9523
          1.9506          1.9490          1.9474          1.9458          1.9442          1.9427          1.9412
          1.9398          1.9384          1.9370          1.9356          1.9343          1.9330          1.9317
          1.9305          1.9292          1.9279          1.9267          1.9255          1.9242          1.9230
          1.9217          1.9205          1.9192          1.9180          1.9167          1.9155          1.9142
          1.9129          1.9117          1.9104          1.9091          1.9078          1.9065          1.9052
          1.9040          1.9028          1.9016          1.9004          1.8993          1.8981          1.8969
          1.8958          1.8946          1.8935          1.8923          1.8912          1.8901          1.8890
          1.8879          1.8868          1.8857          1.8846          1.8835          1.8824          1.8814
          1.8803          1.8792          1.8781          1.8770          1.8759          1.8748          1.8737
          1.8726          1.8714          1.8703          1.8692          1.8681          1.8669          1.8658
          1.8647          1.8635          1.8625          1.8614          1.8603          1.8592          1.8581
          1.8570          1.8559          1.8548          1.8538          1.8527          1.8516          1.8505
          1.8495          1.8484          1.8473          1.8463          1.8452          1.8441          1.8430
          1.8419          1.8408          1.8398          1.8387          1.8376          1.8364          1.8353
          1.8342          1.8331          1.8320          1.8308          1.8297          1.8285          1.8274
          1.8262          1.8718          1.8772          1.8820          1.8861          1.8895          1.8934
          1.8961          1.8966          1.8970          1.8994          1.9012          1.9014          1.9047
          1.9081          1.9113          1.9145          1.9177          1.9206          1.9226          1.9246
          1.9263          1.9280          1.9297          1.9314          1.9332          1.9347          1.9360
          1.9373          1.9387          1.9401          1.9415          1.9428          1.9439          1.9450
          1.9461          1.9473          1.9485          1.9496          1.9505          1.9514          1.9523
          1.9532          1.9541          1.9551          1.9559          1.9565          1.9572          1.9578
          1.9584          1.9590          1.9598          1.9606          1.9613          1.9620          1.9626
          1.9632          1.9637          1.9642          1.9648          1.9653          1.9660          1.9667
          1.9673          1.9678          1.9683          1.9687          1.9692          1.9697          1.9703
          1.9708          1.9709          1.9709          1.9709          1.9709          1.9709          1.9713
          1.9718          1.9715          1.9709          1.9703          1.9697          1.9691          1.9684
          1.9678          1.9676          1.9673          1.9671          1.9663          1.9651          1.9641
          1.9633          1.9623          1.9605          1.9586          1.9569          1.9551          1.9534
          1.9517          1.9501          1.9485          1.9470          1.9455          1.9440          1.9425
          1.9411          1.9398          1.9384          1.9371          1.9358          1.9345          1.9332
          1.9319          1.9307          1.9294          1.9281          1.9269          1.9256          1.9244
          1.9231          1.9218          1.9206          1.9194          1.9181          1.9169          1.9156
          1.9144          1.9132          1.9120          1.9108          1.9096          1.9084          1.9072
          1.9060          1.9048          1.9036          1.9025          1.9013          1.9001          1.8990
          1.8978          1.8967          1.8956          1.8945          1.8934          1.8923          1.8912
          1.8901          1.8890          1.8880          1.8869          1.8858          1.8848          1.8837
          1.8826          1.8815          1.8805          1.8794          1.8783          1.8772          1.8762
          1.8751          1.8740          1.8729          1.8718          1.8707          1.8696          1.8685
          1.8674          1.8664          1.8653          1.8642          1.8631          1.8620          1.8609
          1.8598          1.8587          1.8576          1.8565          1.8555          1.8544          1.8533
          1.8522          1.8511          1.8500          1.8489          1.8478          1.8467          1.8456
          1.8445          1.8434          1.8423          1.8412          1.8400          1.8389          1.8378
          1.8366          1.8355          1.8343          1.8332          1.8320          1.8307          1.8766
          1.8818          1.8863          1.8906          1.8948          1.8977          1.9009          1.9042
          1.9058          1.9052          1.9075          1.9097          1.9104          1.9121          1.9154
          1.9186          1.9217          1.9248          1.9276          1.9295          1.9313          1.9330
          1.9347          1.9363          1.9380          1.9397          1.9410          1.9423          1.9436
          1.9449          1.9462          1.9476          1.9487          1.9498          1.9509          1.9519
          1.9530          1.9541          1.9552          1.9560          1.9569          1.9577          1.9586
          1.9594          1.9603          1.9611          1.9617          1.9622          1.9628          1.9634
          1.9639          1.9647          1.9654          1.9661          1.9668          1.9673          1.9678
          1.9683          1.9688          1.9693          1.9698          1.9705          1.9712          1.9717
          1.9721          1.9726          1.9730          1.9734          1.9739          1.9745          1.9748
          1.9748          1.9748          1.9748          1.9748          1.9747          1.9750          1.9754
          1.9751          1.9745          1.9738          1.9732          1.9725          1.9718          1.9715
          1.9712          1.9710          1.9708          1.9697          1.9686          1.9677          1.9667
          1.9659          1.9644          1.9625          1.9606          1.9588          1.9571          1.9554
          1.9538          1.9522          1.9506          1.9491          1.9476          1.9462          1.9448
          1.9434          1.9421          1.9407          1.9394          1.9381          1.9368          1.9356
          1.9343          1.9331          1.9318          1.9306          1.9294          1.9282          1.9270
          1.9258          1.9246          1.9234          1.9222          1.9210          1.9198          1.9185
          1.9173          1.9161          1.9149          1.9137          1.9125          1.9114          1.9102
          1.9091          1.9079          1.9067          1.9055          1.9044          1.9032          1.9021
          1.9009          1.8998          1.8987          1.8976          1.8965          1.8954          1.8943
          1.8932          1.8921          1.8911          1.8900          1.8889          1.8878          1.8867
          1.8856          1.8846          1.8835          1.8824          1.8813          1.8802          1.8791
          1.8780          1.8769          1.8758          1.8747          1.8736          1.8725          1.8714
          1.8703          1.8692          1.8681          1.8670          1.8659          1.8648          1.8637
          1.8626          1.8615          1.8604          1.8593          1.8582          1.8571          1.8560
          1.8549          1.8538          1.8527          1.8516          1.8504          1.8493          1.8482
          1.8471          1.8459          1.8448          1.8436          1.8425          1.8413          1.8402
          1.8390          1.8378          1.8366          1.8353          1.8814          1.8866          1.8910
          1.8952          1.8991          1.9032          1.9061          1.9086          1.9119          1.9143
          1.9140          1.9156          1.9176          1.9197          1.9196          1.9227          1.9258
          1.9289          1.9320          1.9346          1.9365          1.9381          1.9398          1.9414
          1.9429          1.9446          1.9461          1.9474          1.9486          1.9499          1.9511
          1.9524          1.9537          1.9547          1.9558          1.9568          1.9578          1.9588
          1.9598          1.9608          1.9616          1.9624          1.9632          1.9640          1.9647
          1.9656          1.9663          1.9669          1.9674          1.9679          1.9684          1.9689
          1.9696          1.9703          1.9709          1.9716          1.9720          1.9725          1.9730
          1.9734          1.9739          1.9744          1.9750          1.9756          1.9761          1.9765
          1.9769          1.9773          1.9777          1.9781          1.9786          1.9789          1.9789
          1.9788          1.9787          1.9787          1.9786          1.9787          1.9790          1.9787
          1.9781          1.9774          1.9767          1.9760          1.9755          1.9752          1.9750
          1.9747          1.9745          1.9732          1.9721          1.9712          1.9703          1.9694
          1.9683          1.9664          1.9646          1.9629          1.9612          1.9595          1.9579
          1.9563          1.9548          1.9533          1.9519          1.9505          1.9491          1.9478
          1.9464          1.9451          1.9438          1.9426          1.9413          1.9400          1.9388
          1.9375          1.9363          1.9350          1.9338          1.9326          1.9314          1.9301
          1.9289          1.9277          1.9265          1.9253          1.9240          1.9228          1.9216
          1.9204          1.9191          1.9180          1.9168          1.9156          1.9145          1.9133
          1.9122          1.9110          1.9099          1.9088          1.9076          1.9065          1.9053
          1.9042          1.9031          1.9019          1.9008          1.8997          1.8986          1.8975
          1.8964          1.8953          1.8942          1.8931          1.8920          1.8909          1.8898
          1.8887          1.8876          1.8865          1.8854          1.8843          1.8832          1.8820
          1.8809          1.8798          1.8787          1.8775          1.8764          1.8753          1.8742
          1.8731          1.8720          1.8709          1.8698          1.8687          1.8676          1.8665
          1.8654          1.8643          1.8632          1.8621          1.8609          1.8598          1.8587
          1.8576          1.8564          1.8553          1.8542          1.8530          1.8519          1.8507
          1.8496          1.8484          1.8472          1.8461          1.8449          1.8437          1.8425
          1.8413          1.8399          1.8865          1.8919          1.8960          1.9001          1.9039
          1.9077          1.9114          1.9144          1.9169          1.9193          1.9224          1.9231
          1.9237          1.9257          1.9276          1.9291          1.9302          1.9332          1.9362
          1.9392          1.9417          1.9434          1.9450          1.9466          1.9481          1.9497
          1.9512          1.9526          1.9539          1.9550          1.9562          1.9574          1.9586
          1.9598          1.9608          1.9618          1.9627          1.9637          1.9646          1.9656
          1.9665          1.9672          1.9680          1.9687          1.9694          1.9702          1.9710
          1.9716          1.9721          1.9726          1.9731          1.9735          1.9740          1.9746
          1.9753          1.9759          1.9764          1.9769          1.9773          1.9777          1.9782
          1.9786          1.9790          1.9796          1.9802          1.9806          1.9809          1.9813
          1.9817          1.9820          1.9824          1.9828          1.9830          1.9829          1.9828
          1.9827          1.9826          1.9825          1.9824          1.9827          1.9824          1.9817
          1.9810          1.9802          1.9796          1.9793          1.9791          1.9788          1.9785
          1.9780          1.9767          1.9757          1.9748          1.9739          1.9731          1.9725
          1.9708          1.9691          1.9674          1.9658          1.9642          1.9627          1.9611
          1.9596          1.9581          1.9567          1.9553          1.9539          1.9526          1.9512
          1.9499          1.9486          1.9473          1.9460          1.9447          1.9434          1.9422
          1.9409          1.9397          1.9384          1.9372          1.9359          1.9347          1.9334
          1.9322          1.9310          1.9297          1.9285          1.9272          1.9260          1.9248
          1.9235          1.9224          1.9212          1.9200          1.9188          1.9177          1.9165
          1.9154          1.9143          1.9132          1.9120          1.9109          1.9098          1.9087
          1.9076          1.9064          1.9053          1.9042          1.9031          1.9019          1.9008
          1.8997          1.8986          1.8975          1.8963          1.8952          1.8941          1.8930
          1.8918          1.8907          1.8896          1.8884          1.8873          1.8861          1.8850
          1.8839          1.8827          1.8816          1.8804          1.8793          1.8782          1.8771
          1.8759          1.8748          1.8737          1.8726          1.8715          1.8704          1.8692
          1.8681          1.8670          1.8659          1.8648          1.8636          1.8625          1.8614
          1.8602          1.8591          1.8579          1.8567          1.8556          1.8544          1.8532
          1.8520          1.8508          1.8496          1.8484          1.8472          1.8459          1.8446
          1.8922          1.8975          1.9020          1.9057          1.9092          1.9128          1.9164
          1.9199          1.9229          1.9252          1.9275          1.9301          1.9320          1.9320
          1.9339          1.9358          1.9376          1.9382          1.9408          1.9438          1.9467
          1.9489          1.9505          1.9520          1.9536          1.9550          1.9565          1.9580
          1.9593          1.9604          1.9616          1.9627          1.9638          1.9649          1.9660
          1.9670          1.9679          1.9688          1.9697          1.9705          1.9715          1.9723
          1.9730          1.9737          1.9744          1.9750          1.9757          1.9764          1.9770
          1.9774          1.9779          1.9783          1.9788          1.9792          1.9797          1.9804
          1.9809          1.9814          1.9818          1.9822          1.9826          1.9830          1.9834
          1.9838          1.9844          1.9848          1.9851          1.9855          1.9858          1.9861
          1.9864          1.9867          1.9871          1.9872          1.9871          1.9869          1.9868
          1.9866          1.9864          1.9863          1.9864          1.9861          1.9853          1.9846
          1.9839          1.9836          1.9833          1.9830          1.9827          1.9824          1.9815
          1.9804          1.9794          1.9785          1.9778          1.9771          1.9765          1.9753
          1.9736          1.9719          1.9703          1.9687          1.9672          1.9657          1.9643
          1.9629          1.9615          1.9601          1.9588          1.9575          1.9562          1.9549
          1.9536          1.9523          1.9509          1.9496          1.9483          1.9470          1.9457
          1.9445          1.9432          1.9419          1.9407          1.9394          1.9381          1.9369
          1.9356          1.9343          1.9331          1.9318          1.9306          1.9293          1.9281
          1.9269          1.9257          1.9245          1.9234          1.9222          1.9210          1.9199
          1.9188          1.9176          1.9165          1.9154          1.9143          1.9132          1.9121
          1.9110          1.9099          1.9087          1.9076          1.9065          1.9053          1.9042
          1.9030          1.9019          1.9007          1.8996          1.8985          1.8973          1.8961
          1.8950          1.8938          1.8927          1.8915          1.8903          1.8892          1.8880
          1.8868          1.8857          1.8845          1.8834          1.8822          1.8811          1.8799
          1.8788          1.8777          1.8765          1.8754          1.8743          1.8731          1.8720
          1.8709          1.8697          1.8686          1.8674          1.8663          1.8651          1.8640
          1.8628          1.8616          1.8604          1.8592          1.8580          1.8568          1.8556
          1.8543          1.8531          1.8519          1.8506          1.8492          1.8987          1.9037
          1.9080          1.9121          1.9156          1.9187          1.9219          1.9252          1.9285
          1.9315          1.9337          1.9358          1.9378          1.9405          1.9404          1.9423
          1.9441          1.9458          1.9476          1.9486          1.9515          1.9543          1.9562
          1.9577          1.9592          1.9606          1.9621          1.9635          1.9649          1.9660
          1.9671          1.9682          1.9692          1.9703          1.9714          1.9723          1.9732
          1.9741          1.9749          1.9758          1.9766          1.9775          1.9781          1.9788
          1.9794          1.9801          1.9807          1.9813          1.9820          1.9825          1.9829
          1.9833          1.9837          1.9841          1.9845          1.9849          1.9856          1.9861
          1.9864          1.9868          1.9872          1.9876          1.9879          1.9883          1.9887
          1.9892          1.9895          1.9898          1.9901          1.9904          1.9907          1.9910
          1.9912          1.9915          1.9914          1.9913          1.9911          1.9909          1.9907
          1.9905          1.9902          1.9903          1.9898          1.9890          1.9884          1.9880
          1.9877          1.9873          1.9870          1.9867          1.9864          1.9852          1.9842
          1.9833          1.9826          1.9820          1.9814          1.9809          1.9799          1.9782
          1.9766          1.9750          1.9734          1.9719          1.9704          1.9690          1.9676
          1.9662          1.9648          1.9635          1.9621          1.9608          1.9595          1.9582
          1.9569          1.9556          1.9543          1.9530          1.9517          1.9505          1.9492
          1.9480          1.9467          1.9455          1.9442          1.9430          1.9417          1.9404
          1.9391          1.9378          1.9366          1.9353          1.9340          1.9328          1.9316
          1.9304          1.9292          1.9280          1.9269          1.9257          1.9245          1.9234
          1.9222          1.9211          1.9200          1.9188          1.9177          1.9166          1.9155
          1.9144          1.9133          1.9122          1.9111          1.9099          1.9087          1.9076
          1.9064          1.9052          1.9041          1.9029          1.9017          1.9005          1.8994
          1.8982          1.8970          1.8958          1.8946          1.8934          1.8922          1.8910
          1.8899          1.8888          1.8876          1.8865          1.8853          1.8841          1.8829
          1.8817          1.8806          1.8794          1.8782          1.8770          1.8759          1.8747
          1.8735          1.8724          1.8712          1.8700          1.8688          1.8677          1.8665
          1.8653          1.8641          1.8629          1.8616          1.8604          1.8591          1.8579
          1.8566          1.8553          1.8539          1.9058          1.9106          1.9146          1.9184
          1.9221          1.9255          1.9284          1.9311          1.9341          1.9372          1.9401
          1.9422          1.9442          1.9462          1.9483          1.9491          1.9507          1.9524
          1.9541          1.9557          1.9565          1.9593          1.9620          1.9635          1.9650
          1.9664          1.9678          1.9691          1.9705          1.9717          1.9728          1.9738
          1.9748          1.9758          1.9768          1.9779          1.9787          1.9795          1.9803
          1.9811          1.9819          1.9827          1.9835          1.9841          1.9847          1.9853
          1.9859          1.9864          1.9870          1.9876          1.9880          1.9884          1.9888
          1.9891          1.9895          1.9899          1.9903          1.9908          1.9912          1.9916
          1.9919          1.9923          1.9926          1.9929          1.9933          1.9936          1.9940
          1.9943          1.9946          1.9948          1.9951          1.9953          1.9955          1.9957
          1.9959          1.9957          1.9955          1.9953          1.9951          1.9948          1.9946
          1.9943          1.9942          1.9936          1.9929          1.9926          1.9922          1.9919
          1.9915          1.9912          1.9908          1.9902          1.9891          1.9883          1.9877
          1.9871          1.9866          1.9860          1.9855          1.9847          1.9832          1.9816
          1.9800          1.9785          1.9770          1.9755          1.9741          1.9726          1.9712
          1.9698          1.9685          1.9671          1.9657          1.9644          1.9630          1.9617
          1.9604          1.9590          1.9577          1.9565          1.9552          1.9539          1.9526
          1.9514          1.9501          1.9488          1.9476          1.9463          1.9451          1.9438
          1.9426          1.9414          1.9401          1.9389          1.9377          1.9365          1.9353
          1.9341          1.9328          1.9316          1.9304          1.9293          1.9281          1.9269
          1.9258          1.9246          1.9235          1.9223          1.9212          1.9200          1.9189
          1.9178          1.9167          1.9155          1.9144          1.9133          1.9121          1.9110
          1.9098          1.9086          1.9074          1.9062          1.9050          1.9038          1.9026
          1.9013          1.9001          1.8989          1.8977          1.8965          1.8953          1.8942
          1.8930          1.8919          1.8907          1.8896          1.8884          1.8872          1.8860
          1.8848          1.8836          1.8823          1.8811          1.8799          1.8787          1.8775
          1.8763          1.8751          1.8738          1.8726          1.8714          1.8701          1.8689
          1.8676          1.8664          1.8651          1.8639          1.8626          1.8613          1.8600
          1.8586          1.9133          1.9180          1.9218          1.9253          1.9286          1.9320
          1.9353          1.9380          1.9405          1.9430          1.9458          1.9487          1.9507
          1.9526          1.9544          1.9562          1.9579          1.9590          1.9607          1.9623
          1.9639          1.9654          1.9671          1.9694          1.9708          1.9722          1.9736
          1.9749          1.9762          1.9775          1.9785          1.9795          1.9805          1.9815
          1.9824          1.9834          1.9843          1.9851          1.9858          1.9866          1.9873
          1.9881          1.9888          1.9895          1.9900          1.9906          1.9911          1.9917
          1.9922          1.9928          1.9933          1.9936          1.9940          1.9943          1.9947
          1.9950          1.9954          1.9957          1.9962          1.9965          1.9968          1.9971
          1.9974          1.9977          1.9980          1.9983          1.9986          1.9989          1.9992
          1.9994          1.9996          1.9998          2.0000          2.0001          2.0003          2.0003
          2.0001          1.9998          1.9996          1.9993          1.9990          1.9988          1.9985
          1.9982          1.9977          1.9973          1.9969          1.9965          1.9962          1.9958
          1.9954          1.9951          1.9942          1.9936          1.9929          1.9923          1.9916
          1.9909          1.9903          1.9897          1.9889          1.9877          1.9865          1.9854
          1.9843          1.9827          1.9813          1.9798          1.9784          1.9769          1.9755
          1.9740          1.9726          1.9712          1.9699          1.9685          1.9671          1.9657
          1.9644          1.9631          1.9618          1.9605          1.9592          1.9579          1.9566
          1.9553          1.9540          1.9527          1.9515          1.9502          1.9489          1.9477
          1.9464          1.9452          1.9440          1.9427          1.9415          1.9403          1.9391
          1.9379          1.9367          1.9355          1.9343          1.9331          1.9318          1.9306
          1.9294          1.9282          1.9270          1.9258          1.9246          1.9235          1.9223
          1.9212          1.9200          1.9189          1.9177          1.9166          1.9154          1.9142
          1.9131          1.9119          1.9107          1.9094          1.9082          1.9070          1.9057
          1.9045          1.9032          1.9020          1.9008          1.8996          1.8985          1.8973
          1.8961          1.8949          1.8937          1.8926          1.8914          1.8902          1.8890
          1.8877          1.8865          1.8852          1.8840          1.8828          1.8815          1.8803
          1.8790          1.8777          1.8765          1.8752          1.8739          1.8726          1.8713
          1.8700          1.8687          1.8674          1.8661          1.8647          1.8634          1.9206
          1.9255          1.9293          1.9327          1.9359          1.9388          1.9419          1.9449
          1.9474          1.9498          1.9522          1.9545          1.9572          1.9591          1.9609
          1.9627          1.9644          1.9662          1.9673          1.9689          1.9705          1.9720
          1.9735          1.9749          1.9768          1.9781          1.9794          1.9807          1.9820
          1.9832          1.9844          1.9854          1.9863          1.9872          1.9882          1.9890
          1.9899          1.9907          1.9914          1.9922          1.9929          1.9936          1.9942
          1.9949          1.9955          1.9960          1.9965          1.9970          1.9975          1.9980
          1.9985          1.9990          1.9993          1.9996          1.9999          2.0002          2.0006
          2.0009          2.0013          2.0016          2.0019          2.0022          2.0025          2.0028
          2.0031          2.0034          2.0037          2.0040          2.0042          2.0044          2.0046
          2.0048          2.0050          2.0052          2.0053          2.0054          2.0054          2.0051
          2.0049          2.0046          2.0043          2.0040          2.0037          2.0033          2.0030
          2.0027          2.0023          2.0019          2.0015          2.0011          2.0008          2.0004
          2.0000          1.9995          1.9986          1.9978          1.9972          1.9966          1.9960
          1.9954          1.9948          1.9937          1.9925          1.9911          1.9897          1.9886
          1.9875          1.9864          1.9853          1.9842          1.9827          1.9812          1.9798
          1.9784          1.9769          1.9755          1.9740          1.9726          1.9712          1.9699
          1.9685          1.9672          1.9659          1.9645          1.9632          1.9619          1.9606
          1.9593          1.9580          1.9567          1.9554          1.9541          1.9528          1.9515
          1.9503          1.9490          1.9478          1.9466          1.9453          1.9441          1.9429
          1.9417          1.9405          1.9393          1.9381          1.9369          1.9357          1.9344
          1.9332          1.9320          1.9308          1.9295          1.9283          1.9271          1.9259
          1.9247          1.9235          1.9222          1.9210          1.9198          1.9186          1.9174
          1.9162          1.9150          1.9138          1.9126          1.9114          1.9101          1.9088
          1.9076          1.9064          1.9052          1.9040          1.9028          1.9015          1.9003
          1.8991          1.8979          1.8967          1.8955          1.8943          1.8931          1.8919
          1.8906          1.8893          1.8880          1.8868          1.8855          1.8842          1.8829
          1.8816          1.8803          1.8790          1.8777          1.8763          1.8750          1.8736
          1.8723          1.8709          1.8696          1.8681          1.9283          1.9330          1.9368
          1.9403          1.9434          1.9463          1.9491          1.9517          1.9545          1.9568
          1.9591          1.9613          1.9635          1.9657          1.9675          1.9692          1.9709
          1.9725          1.9741          1.9757          1.9772          1.9786          1.9801          1.9814
          1.9828          1.9841          1.9854          1.9866          1.9879          1.9891          1.9903
          1.9913          1.9922          1.9931          1.9940          1.9949          1.9957          1.9966
          1.9973          1.9980          1.9987          1.9993          2.0000          2.0006          2.0012
          2.0018          2.0023          2.0028          2.0032          2.0037          2.0042          2.0047
          2.0052          2.0055          2.0058          2.0061          2.0064          2.0067          2.0070
          2.0073          2.0077          2.0080          2.0082          2.0085          2.0088          2.0090
          2.0093          2.0095          2.0098          2.0100          2.0102          2.0104          2.0105
          2.0106          2.0107          2.0108          2.0109          2.0109          2.0107          2.0104
          2.0101          2.0098          2.0094          2.0090          2.0087          2.0084          2.0083
          2.0080          2.0076          2.0072          2.0068          2.0064          2.0060          2.0056
          2.0052          2.0048          2.0042          2.0035          2.0027          2.0020          2.0013
          2.0002          1.9990          1.9979          1.9968          1.9956          1.9942          1.9927
          1.9913          1.9899          1.9885          1.9874          1.9863          1.9853          1.9842
          1.9827          1.9812          1.9798          1.9783          1.9769          1.9756          1.9742
          1.9728          1.9714          1.9701          1.9687          1.9674          1.9660          1.9647
          1.9634          1.9620          1.9607          1.9594          1.9581          1.9568          1.9555
          1.9543          1.9530          1.9517          1.9504          1.9492          1.9480          1.9468
          1.9455          1.9443          1.9431          1.9419          1.9407          1.9395          1.9383
          1.9370          1.9358          1.9345          1.9333          1.9320          1.9308          1.9295
          1.9283          1.9270          1.9258          1.9245          1.9233          1.9220          1.9208
          1.9195          1.9183          1.9170          1.9157          1.9145          1.9132          1.9120
          1.9107          1.9095          1.9083          1.9070          1.9058          1.9046          1.9033
          1.9021          1.9009          1.8996          1.8984          1.8971          1.8959          1.8946
          1.8934          1.8921          1.8907          1.8894          1.8881          1.8868          1.8854
          1.8841          1.8827          1.8814          1.8800          1.8786          1.8772          1.8758
          1.8744          1.8729          1.9380          1.9418          1.9449          1.9478          1.9510
          1.9540          1.9567          1.9591          1.9615          1.9637          1.9658          1.9679
          1.9699          1.9719          1.9738          1.9755          1.9771          1.9787          1.9802
          1.9817          1.9832          1.9846          1.9860          1.9874          1.9887          1.9901
          1.9914          1.9926          1.9938          1.9950          1.9961          1.9972          1.9983
          1.9992          2.0000          2.0008          2.0016          2.0024          2.0033          2.0040
          2.0046          2.0053          2.0059          2.0065          2.0071          2.0077          2.0082
          2.0087          2.0091          2.0096          2.0100          2.0104          2.0109          2.0114
          2.0118          2.0120          2.0123          2.0126          2.0129          2.0132          2.0134
          2.0138          2.0141          2.0143          2.0146          2.0148          2.0150          2.0152
          2.0154          2.0156          2.0159          2.0160          2.0162          2.0163          2.0163
          2.0164          2.0164          2.0164          2.0165          2.0164          2.0161          2.0157
          2.0153          2.0150          2.0146          2.0142          2.0139          2.0139          2.0137
          2.0134          2.0130          2.0126          2.0122          2.0117          2.0114          2.0110
          2.0107          2.0103          2.0099          2.0094          2.0088          2.0080          2.0065
          2.0050          2.0035          2.0021          2.0010          1.9999          1.9988          1.9974
          1.9959          1.9945          1.9931          1.9917          1.9903          1.9888          1.9873
          1.9862          1.9851          1.9840          1.9828          1.9813          1.9799          1.9785
          1.9771          1.9757          1.9743          1.9730          1.9716          1.9702          1.9689
          1.9675          1.9662          1.9648          1.9635          1.9622          1.9609          1.9596
          1.9583          1.9571          1.9558          1.9546          1.9532          1.9519          1.9506
          1.9493          1.9481          1.9468          1.9456          1.9444          1.9431          1.9419
          1.9407          1.9394          1.9382          1.9369          1.9357          1.9344          1.9331
          1.9318          1.9306          1.9293          1.9280          1.9267          1.9254          1.9241
          1.9228          1.9216          1.9203          1.9190          1.9177          1.9165          1.9152
          1.9139          1.9126          1.9113          1.9100          1.9088          1.9075          1.9062
          1.9050          1.9037          1.9024          1.9011          1.8998          1.8986          1.8973
          1.8960          1.8947          1.8933          1.8919          1.8906          1.8892          1.8878
          1.8864          1.8850          1.8836          1.8822          1.8807          1.8793          1.8777
          1.9450          1.9472          1.9495          1.9515          1.9560          1.9602          1.9628
          1.9652          1.9674          1.9696          1.9718          1.9739          1.9759          1.9778
          1.9797          1.9816          1.9832          1.9847          1.9862          1.9877          1.9892
          1.9907          1.9920          1.9934          1.9947          1.9959          1.9973          1.9986
          1.9997          2.0009          2.0020          2.0031          2.0042          2.0052          2.0060
          2.0068          2.0076          2.0084          2.0091          2.0099          2.0106          2.0112
          2.0118          2.0124          2.0129          2.0135          2.0141          2.0146          2.0150
          2.0154          2.0159          2.0163          2.0167          2.0172          2.0176          2.0180
          2.0183          2.0185          2.0188          2.0190          2.0193          2.0196          2.0198
          2.0202          2.0204          2.0206          2.0208          2.0210          2.0212          2.0213
          2.0215          2.0217          2.0219          2.0219          2.0220          2.0220          2.0220
          2.0220          2.0220          2.0220          2.0220          2.0217          2.0213          2.0209
          2.0205          2.0201          2.0196          2.0195          2.0195          2.0195          2.0191
          2.0187          2.0183          2.0179          2.0175          2.0171          2.0168          2.0164
          2.0162          2.0159          2.0155          2.0150          2.0138          2.0126          2.0111
          2.0096          2.0081          2.0066          2.0051          2.0039          2.0028          2.0017
          2.0003          1.9989          1.9974          1.9959          1.9944          1.9929          1.9915
          1.9901          1.9887          1.9873          1.9859          1.9849          1.9838          1.9825
          1.9811          1.9797          1.9783          1.9769          1.9755          1.9741          1.9727
          1.9713          1.9700          1.9686          1.9673          1.9660          1.9647          1.9634
          1.9621          1.9609          1.9596          1.9584          1.9571          1.9558          1.9544
          1.9531          1.9518          1.9505          1.9491          1.9478          1.9465          1.9452
          1.9440          1.9428          1.9415          1.9403          1.9390          1.9377          1.9364
          1.9351          1.9338          1.9325          1.9312          1.9299          1.9286          1.9272
          1.9259          1.9246          1.9233          1.9221          1.9208          1.9195          1.9182
          1.9170          1.9156          1.9143          1.9130          1.9116          1.9103          1.9090
          1.9076          1.9063          1.9050          1.9037          1.9024          1.9010          1.8997
          1.8984          1.8970          1.8957          1.8943          1.8928          1.8914          1.8900
          1.8885          1.8871          1.8856          1.8841          1.8826          1.9462          1.9483
          1.9501          1.9557          1.9608          1.9657          1.9693          1.9717          1.9740
          1.9761          1.9782          1.9803          1.9823          1.9842          1.9861          1.9879
          1.9898          1.9913          1.9928          1.9942          1.9957          1.9971          1.9986
          1.9998          2.0011          2.0023          2.0036          2.0049          2.0062          2.0073
          2.0084          2.0094          2.0105          2.0115          2.0125          2.0133          2.0140
          2.0148          2.0155          2.0162          2.0170          2.0176          2.0182          2.0187
          2.0192          2.0197          2.0203          2.0209          2.0213          2.0217          2.0221
          2.0225          2.0228          2.0232          2.0237          2.0242          2.0245          2.0248
          2.0250          2.0252          2.0255          2.0257          2.0259          2.0262          2.0265
          2.0267          2.0269          2.0270          2.0271          2.0273          2.0274          2.0275
          2.0277          2.0278          2.0279          2.0279          2.0278          2.0278          2.0278
          2.0277          2.0277          2.0277          2.0274          2.0270          2.0265          2.0261
          2.0257          2.0252          2.0252          2.0251          2.0251          2.0249          2.0245
          2.0241          2.0237          2.0233          2.0230          2.0226          2.0223          2.0220
          2.0218          2.0215          2.0205          2.0193          2.0181          2.0168          2.0155
          2.0139          2.0124          2.0109          2.0094          2.0079          2.0067          2.0056
          2.0044          2.0029          2.0014          1.9998          1.9984          1.9969          1.9954
          1.9940          1.9925          1.9911          1.9897          1.9884          1.9870          1.9857
          1.9845          1.9834          1.9819          1.9805          1.9791          1.9777          1.9763
          1.9749          1.9735          1.9722          1.9709          1.9696          1.9683          1.9669
          1.9657          1.9644          1.9631          1.9618          1.9605          1.9592          1.9579
          1.9566          1.9552          1.9539          1.9525          1.9512          1.9498          1.9485
          1.9472          1.9459          1.9445          1.9433          1.9420          1.9408          1.9395
          1.9381          1.9368          1.9355          1.9341          1.9328          1.9315          1.9301
          1.9288          1.9275          1.9262          1.9249          1.9236          1.9223          1.9210
          1.9197          1.9184          1.9170          1.9157          1.9143          1.9129          1.9116
          1.9102          1.9088          1.9074          1.9061          1.9047          1.9033          1.9020
          1.9006          1.8992          1.8978          1.8964          1.8950          1.8935          1.8920
          1.8905          1.8890          1.8874          1.9471          1.9514          1.9568          1.9619
          1.9670          1.9719          1.9767          1.9790          1.9812          1.9834          1.9854
          1.9875          1.9895          1.9914          1.9932          1.9950          1.9968          1.9986
          2.0000          2.0014          2.0028          2.0041          2.0056          2.0069          2.0082
          2.0094          2.0105          2.0118          2.0131          2.0142          2.0153          2.0163
          2.0173          2.0183          2.0194          2.0202          2.0209          2.0216          2.0223
          2.0229          2.0237          2.0244          2.0249          2.0254          2.0259          2.0264
          2.0269          2.0274          2.0280          2.0283          2.0287          2.0290          2.0294
          2.0297          2.0302          2.0306          2.0310          2.0313          2.0316          2.0317
          2.0319          2.0321          2.0323          2.0325          2.0327          2.0330          2.0332
          2.0333          2.0334          2.0335          2.0336          2.0336          2.0338          2.0339
          2.0340          2.0340          2.0339          2.0339          2.0338          2.0337          2.0337
          2.0336          2.0336          2.0332          2.0328          2.0323          2.0318          2.0314
          2.0311          2.0311          2.0310          2.0310          2.0308          2.0304          2.0301
          2.0297          2.0294          2.0290          2.0287          2.0283          2.0281          2.0278
          2.0267          2.0256          2.0245          2.0234          2.0222          2.0209          2.0196
          2.0181          2.0166          2.0150          2.0135          2.0119          2.0105          2.0092
          2.0080          2.0067          2.0051          2.0036          2.0021          2.0006          1.9991
          1.9976          1.9962          1.9948          1.9934          1.9920          1.9906          1.9892
          1.9879          1.9865          1.9851          1.9838          1.9825          1.9811          1.9797
          1.9783          1.9770          1.9756          1.9743          1.9729          1.9716          1.9703
          1.9690          1.9676          1.9663          1.9650          1.9637          1.9624          1.9611
          1.9598          1.9585          1.9571          1.9558          1.9544          1.9530          1.9517
          1.9503          1.9490          1.9476          1.9463          1.9449          1.9436          1.9422
          1.9410          1.9396          1.9383          1.9369          1.9355          1.9342          1.9329
          1.9316          1.9303          1.9290          1.9276          1.9263          1.9250          1.9237
          1.9224          1.9210          1.9196          1.9182          1.9169          1.9155          1.9141
          1.9127          1.9112          1.9098          1.9084          1.9070          1.9056          1.9041
          1.9027          1.9013          1.8999          1.8984          1.8969          1.8954          1.8939
          1.8923          1.9504          1.9556          1.9610          1.9662          1.9713          1.9762
          1.9810          1.9851          1.9873          1.9894          1.9915          1.9935          1.9955
          1.9974          1.9993          2.0010          2.0028          2.0045          2.0062          2.0076
          2.0090          2.0103          2.0116          2.0130          2.0143          2.0155          2.0166
          2.0178          2.0190          2.0203          2.0214          2.0224          2.0233          2.0243
          2.0253          2.0263          2.0271          2.0278          2.0284          2.0290          2.0297
          2.0304          2.0311          2.0316          2.0320          2.0325          2.0329          2.0334
          2.0339          2.0344          2.0348          2.0351          2.0354          2.0357          2.0361
          2.0365          2.0369          2.0372          2.0375          2.0378          2.0380          2.0381
          2.0383          2.0384          2.0386          2.0388          2.0390          2.0393          2.0393
          2.0394          2.0394          2.0395          2.0395          2.0396          2.0397          2.0398
          2.0397          2.0397          2.0396          2.0395          2.0394          2.0393          2.0392
          2.0391          2.0389          2.0384          2.0379          2.0374          2.0370          2.0368
          2.0367          2.0367          2.0366          2.0366          2.0363          2.0359          2.0356
          2.0353          2.0350          2.0346          2.0343          2.0340          2.0330          2.0321
          2.0310          2.0297          2.0286          2.0275          2.0263          2.0251          2.0238
          2.0225          2.0209          2.0193          2.0177          2.0161          2.0145          2.0130
          2.0116          2.0104          2.0090          2.0075          2.0059          2.0044          2.0029
          2.0015          2.0000          1.9985          1.9971          1.9957          1.9943          1.9929
          1.9915          1.9901          1.9887          1.9874          1.9861          1.9847          1.9833
          1.9819          1.9805          1.9791          1.9778          1.9764          1.9751          1.9737
          1.9724          1.9710          1.9697          1.9684          1.9671          1.9657          1.9644
          1.9631          1.9618          1.9605          1.9591          1.9577          1.9563          1.9549
          1.9535          1.9522          1.9508          1.9494          1.9480          1.9466          1.9453
          1.9439          1.9425          1.9411          1.9398          1.9384          1.9371          1.9357
          1.9344          1.9331          1.9317          1.9304          1.9290          1.9277          1.9263
          1.9250          1.9236          1.9222          1.9208          1.9194          1.9179          1.9165
          1.9151          1.9136          1.9122          1.9107          1.9092          1.9078          1.9063
          1.9048          1.9033          1.9018          1.9003          1.8988          1.8972          1.9561
          1.9598          1.9639          1.9685          1.9736          1.9786          1.9834          1.9881
          1.9923          1.9944          1.9965          1.9985          2.0004          2.0023          2.0043
          2.0061          2.0078          2.0095          2.0112          2.0128          2.0143          2.0156
          2.0169          2.0182          2.0195          2.0209          2.0220          2.0231          2.0242
          2.0253          2.0266          2.0278          2.0287          2.0297          2.0306          2.0315
          2.0325          2.0334          2.0340          2.0346          2.0352          2.0358          2.0365
          2.0372          2.0377          2.0381          2.0386          2.0390          2.0394          2.0399
          2.0404          2.0408          2.0411          2.0414          2.0417          2.0420          2.0424
          2.0428          2.0432          2.0434          2.0437          2.0440          2.0441          2.0442
          2.0443          2.0444          2.0446          2.0448          2.0450          2.0451          2.0452
          2.0452          2.0452          2.0451          2.0452          2.0452          2.0453          2.0453
          2.0452          2.0451          2.0450          2.0448          2.0447          2.0446          2.0445
          2.0444          2.0440          2.0435          2.0430          2.0425          2.0423          2.0422
          2.0422          2.0422          2.0422          2.0422          2.0418          2.0415          2.0412
          2.0409          2.0406          2.0403          2.0396          2.0385          2.0375          2.0365
          2.0355          2.0344          2.0329          2.0317          2.0306          2.0294          2.0281
          2.0267          2.0254          2.0238          2.0221          2.0205          2.0188          2.0172
          2.0156          2.0142          2.0129          2.0116          2.0100          2.0085          2.0070
          2.0055          2.0040          2.0025          2.0011          1.9996          1.9982          1.9967
          1.9953          1.9939          1.9926          1.9912          1.9899          1.9885          1.9871
          1.9857          1.9843          1.9829          1.9815          1.9801          1.9787          1.9773
          1.9760          1.9746          1.9732          1.9719          1.9705          1.9692          1.9678
          1.9665          1.9651          1.9638          1.9625          1.9611          1.9597          1.9583
          1.9569          1.9555          1.9540          1.9526          1.9512          1.9498          1.9484
          1.9470          1.9456          1.9442          1.9428          1.9414          1.9400          1.9386
          1.9372          1.9359          1.9345          1.9331          1.9317          1.9303          1.9290
          1.9276          1.9262          1.9248          1.9233          1.9218          1.9204          1.9189
          1.9174          1.9159          1.9144          1.9129          1.9114          1.9099          1.9084
          1.9068          1.9053          1.9037          1.9021          1.9610          1.9662          1.9696
          1.9730          1.9769          1.9818          1.9866          1.9913          1.9958          1.9999
          2.0019          2.0039          2.0058          2.0077          2.0095          2.0114          2.0132
          2.0148          2.0165          2.0181          2.0197          2.0212          2.0225          2.0237
          2.0249          2.0262          2.0275          2.0287          2.0297          2.0307          2.0319
          2.0331          2.0343          2.0352          2.0361          2.0370          2.0379          2.0388
          2.0397          2.0404          2.0409          2.0415          2.0421          2.0427          2.0434
          2.0439          2.0443          2.0447          2.0451          2.0456          2.0460          2.0465
          2.0469          2.0472          2.0475          2.0477          2.0481          2.0484          2.0488
          2.0492          2.0494          2.0496          2.0499          2.0501          2.0502          2.0503
          2.0503          2.0505          2.0506          2.0508          2.0509          2.0510          2.0509
          2.0509          2.0509          2.0509          2.0509          2.0509          2.0509          2.0508
          2.0507          2.0505          2.0504          2.0502          2.0501          2.0500          2.0499
          2.0497          2.0492          2.0487          2.0482          2.0480          2.0479          2.0479
          2.0479          2.0479          2.0479          2.0478          2.0475          2.0472          2.0469
          2.0466          2.0462          2.0452          2.0441          2.0430          2.0420          2.0409
          2.0399          2.0388          2.0375          2.0360          2.0346          2.0334          2.0321
          2.0308          2.0294          2.0280          2.0263          2.0246          2.0229          2.0213
          2.0196          2.0180          2.0166          2.0153          2.0139          2.0124          2.0108
          2.0093          2.0078          2.0063          2.0048          2.0034          2.0019          2.0005
          1.9991          1.9977          1.9963          1.9949          1.9936          1.9922          1.9908
          1.9894          1.9879          1.9865          1.9850          1.9836          1.9822          1.9808
          1.9794          1.9780          1.9766          1.9752          1.9739          1.9725          1.9711
          1.9697          1.9684          1.9670          1.9656          1.9643          1.9629          1.9615
          1.9600          1.9586          1.9572          1.9557          1.9543          1.9528          1.9514
          1.9499          1.9485          1.9471          1.9456          1.9442          1.9428          1.9414
          1.9399          1.9385          1.9371          1.9357          1.9343          1.9329          1.9315
          1.9300          1.9286          1.9272          1.9257          1.9242          1.9226          1.9211
          1.9196          1.9181          1.9165          1.9150          1.9134          1.9118          1.9103
          1.9087          1.9071          1.9661          1.9713          1.9758          1.9793          1.9822
          1.9857          1.9899          1.9945          1.9991          2.0035          2.0074          2.0093
          2.0112          2.0130          2.0148          2.0166          2.0184          2.0202          2.0218
          2.0233          2.0249          2.0265          2.0280          2.0292          2.0304          2.0316
          2.0328          2.0341          2.0352          2.0362          2.0372          2.0383          2.0395
          2.0407          2.0416          2.0425          2.0433          2.0442          2.0451          2.0459
          2.0466          2.0472          2.0477          2.0483          2.0489          2.0495          2.0501
          2.0505          2.0508          2.0512          2.0517          2.0521          2.0526          2.0530
          2.0532          2.0535          2.0537          2.0541          2.0544          2.0548          2.0551
          2.0553          2.0556          2.0558          2.0560          2.0561          2.0562          2.0562
          2.0563          2.0564          2.0565          2.0566          2.0567          2.0567          2.0566
          2.0566          2.0565          2.0565          2.0565          2.0565          2.0564          2.0563
          2.0561          2.0559          2.0558          2.0556          2.0555          2.0554          2.0552
          2.0548          2.0544          2.0539          2.0537          2.0536          2.0536          2.0536
          2.0536          2.0537          2.0537          2.0536          2.0532          2.0529          2.0526
          2.0516          2.0506          2.0496          2.0485          2.0474          2.0463          2.0452
          2.0441          2.0429          2.0418          2.0403          2.0387          2.0372          2.0359
          2.0346          2.0333          2.0318          2.0303          2.0286          2.0269          2.0252
          2.0235          2.0219          2.0203          2.0189          2.0175          2.0162          2.0146
          2.0131          2.0115          2.0100          2.0085          2.0071          2.0056          2.0042
          2.0027          2.0013          1.9999          1.9985          1.9972          1.9958          1.9943
          1.9929          1.9914          1.9900          1.9885          1.9870          1.9856          1.9842
          1.9828          1.9813          1.9799          1.9785          1.9771          1.9757          1.9743
          1.9729          1.9715          1.9701          1.9687          1.9673          1.9659          1.9646
          1.9631          1.9616          1.9602          1.9587          1.9572          1.9558          1.9543
          1.9528          1.9514          1.9499          1.9484          1.9470          1.9455          1.9441
          1.9426          1.9411          1.9397          1.9382          1.9368          1.9353          1.9338
          1.9324          1.9309          1.9294          1.9279          1.9264          1.9248          1.9232
          1.9217          1.9201          1.9185          1.9169          1.9153          1.9137          1.9120
          1.9715          1.9766          1.9809          1.9850          1.9887          1.9913          1.9943
          1.9977          2.0023          2.0067          2.0109          2.0147          2.0165          2.0183
          2.0201          2.0218          2.0235          2.0253          2.0270          2.0285          2.0300
          2.0315          2.0331          2.0345          2.0358          2.0369          2.0380          2.0393
          2.0405          2.0416          2.0426          2.0435          2.0446          2.0458          2.0469
          2.0479          2.0487          2.0495          2.0503          2.0512          2.0520          2.0528
          2.0533          2.0538          2.0543          2.0549          2.0555          2.0561          2.0565
          2.0569          2.0572          2.0577          2.0581          2.0585          2.0589          2.0592
          2.0594          2.0597          2.0600          2.0603          2.0607          2.0610          2.0612
          2.0614          2.0616          2.0618          2.0620          2.0620          2.0620          2.0621
          2.0621          2.0622          2.0623          2.0624          2.0624          2.0623          2.0622
          2.0621          2.0621          2.0621          2.0620          2.0620          2.0619          2.0617
          2.0615          2.0613          2.0612          2.0610          2.0609          2.0607          2.0606
          2.0601          2.0596          2.0594          2.0594          2.0594          2.0594          2.0594
          2.0595          2.0595          2.0596          2.0593          2.0590          2.0582          2.0573
          2.0563          2.0550          2.0539          2.0528          2.0517          2.0505          2.0493
          2.0481          2.0469          2.0457          2.0445          2.0428          2.0411          2.0395
          2.0382          2.0369          2.0355          2.0340          2.0324          2.0307          2.0290
          2.0273          2.0257          2.0240          2.0225          2.0211          2.0197          2.0183
          2.0167          2.0152          2.0137          2.0122          2.0107          2.0092          2.0078
          2.0063          2.0049          2.0035          2.0021          2.0007          1.9993          1.9978
          1.9963          1.9949          1.9934          1.9919          1.9904          1.9889          1.9875
          1.9860          1.9846          1.9831          1.9817          1.9803          1.9788          1.9774
          1.9760          1.9746          1.9731          1.9717          1.9703          1.9689          1.9675
          1.9660          1.9646          1.9631          1.9616          1.9601          1.9586          1.9571
          1.9556          1.9541          1.9526          1.9511          1.9496          1.9481          1.9466
          1.9451          1.9436          1.9421          1.9406          1.9391          1.9376          1.9361
          1.9346          1.9331          1.9316          1.9300          1.9284          1.9268          1.9252
          1.9236          1.9220          1.9203          1.9187          1.9170          1.9771          1.9824
          1.9867          1.9905          1.9942          1.9979          2.0002          2.0031          2.0060
          2.0100          2.0143          2.0185          2.0219          2.0237          2.0254          2.0271
          2.0287          2.0304          2.0321          2.0337          2.0352          2.0367          2.0381
          2.0396          2.0410          2.0423          2.0433          2.0445          2.0456          2.0468
          2.0479          2.0489          2.0498          2.0509          2.0520          2.0531          2.0541
          2.0549          2.0556          2.0565          2.0573          2.0581          2.0589          2.0594
          2.0598          2.0604          2.0610          2.0615          2.0621          2.0625          2.0629
          2.0632          2.0636          2.0641          2.0645          2.0649          2.0651          2.0654
          2.0656          2.0659          2.0662          2.0665          2.0668          2.0671          2.0672
          2.0674          2.0676          2.0677          2.0678          2.0678          2.0678          2.0679
          2.0679          2.0680          2.0680          2.0681          2.0680          2.0679          2.0678
          2.0677          2.0677          2.0676          2.0675          2.0674          2.0673          2.0671
          2.0669          2.0667          2.0666          2.0664          2.0663          2.0662          2.0658
          2.0654          2.0653          2.0653          2.0653          2.0653          2.0653          2.0654
          2.0654          2.0654          2.0654          2.0647          2.0637          2.0627          2.0618
          2.0608          2.0596          2.0581          2.0569          2.0557          2.0545          2.0533
          2.0520          2.0507          2.0495          2.0482          2.0467          2.0450          2.0433
          2.0417          2.0403          2.0390          2.0376          2.0361          2.0344          2.0327
          2.0310          2.0294          2.0277          2.0261          2.0246          2.0232          2.0218
          2.0203          2.0188          2.0173          2.0158          2.0143          2.0128          2.0113
          2.0099          2.0084          2.0070          2.0055          2.0041          2.0026          2.0012
          1.9997          1.9982          1.9967          1.9952          1.9937          1.9922          1.9907
          1.9892          1.9877          1.9863          1.9848          1.9833          1.9819          1.9804
          1.9790          1.9775          1.9761          1.9746          1.9732          1.9717          1.9703
          1.9688          1.9674          1.9660          1.9644          1.9629          1.9614          1.9598
          1.9583          1.9568          1.9552          1.9537          1.9522          1.9506          1.9491
          1.9476          1.9460          1.9445          1.9429          1.9414          1.9398          1.9382
          1.9367          1.9351          1.9336          1.9320          1.9303          1.9287          1.9270
          1.9254          1.9237          1.9220          1.9830          1.9882          1.9926          1.9966
          1.9999          2.0033          2.0067          2.0091          2.0118          2.0144          2.0178
          2.0219          2.0260          2.0291          2.0308          2.0325          2.0341          2.0356
          2.0373          2.0389          2.0404          2.0419          2.0433          2.0447          2.0461
          2.0475          2.0488          2.0498          2.0509          2.0520          2.0532          2.0543
          2.0552          2.0561          2.0572          2.0582          2.0593          2.0603          2.0611
          2.0618          2.0626          2.0634          2.0642          2.0650          2.0655          2.0660
          2.0665          2.0671          2.0676          2.0682          2.0686          2.0689          2.0693
          2.0697          2.0701          2.0705          2.0709          2.0712          2.0714          2.0716
          2.0719          2.0722          2.0725          2.0728          2.0730          2.0731          2.0733
          2.0734          2.0735          2.0737          2.0737          2.0736          2.0737          2.0737
          2.0737          2.0737          2.0738          2.0738          2.0736          2.0735          2.0734
          2.0733          2.0732          2.0732          2.0731          2.0730          2.0727          2.0725
          2.0724          2.0722          2.0721          2.0720          2.0719          2.0717          2.0712
          2.0712          2.0712          2.0712          2.0712          2.0713          2.0713          2.0713
          2.0717          2.0715          2.0704          2.0693          2.0683          2.0672          2.0662
          2.0651          2.0640          2.0626          2.0609          2.0596          2.0583          2.0570
          2.0557          2.0544          2.0531          2.0518          2.0505          2.0488          2.0471
          2.0454          2.0437          2.0424          2.0410          2.0396          2.0381          2.0364
          2.0347          2.0330          2.0314          2.0298          2.0282          2.0267          2.0253
          2.0239          2.0223          2.0208          2.0193          2.0178          2.0163          2.0148
          2.0133          2.0118          2.0103          2.0089          2.0074          2.0060          2.0045
          2.0030          2.0015          2.0000          1.9984          1.9969          1.9954          1.9938
          1.9923          1.9908          1.9893          1.9878          1.9863          1.9848          1.9834
          1.9819          1.9804          1.9789          1.9774          1.9760          1.9745          1.9730
          1.9716          1.9701          1.9686          1.9671          1.9656          1.9640          1.9625
          1.9609          1.9593          1.9577          1.9562          1.9546          1.9530          1.9514
          1.9499          1.9483          1.9467          1.9451          1.9435          1.9419          1.9403
          1.9387          1.9371          1.9354          1.9338          1.9321          1.9304          1.9287
          1.9270          1.9892          1.9943          1.9986          2.0025          2.0062          2.0093
          2.0123          2.0155          2.0180          2.0205          2.0230          2.0256          2.0296
          2.0335          2.0363          2.0379          2.0395          2.0410          2.0426          2.0441
          2.0457          2.0472          2.0486          2.0499          2.0513          2.0527          2.0540
          2.0553          2.0563          2.0574          2.0585          2.0596          2.0606          2.0615
          2.0624          2.0635          2.0645          2.0655          2.0665          2.0673          2.0681
          2.0689          2.0696          2.0704          2.0712          2.0717          2.0722          2.0727
          2.0732          2.0738          2.0743          2.0747          2.0750          2.0754          2.0758
          2.0762          2.0766          2.0769          2.0772          2.0774          2.0777          2.0779
          2.0782          2.0785          2.0787          2.0789          2.0790          2.0791          2.0793
          2.0794          2.0795          2.0795          2.0795          2.0795          2.0795          2.0795
          2.0795          2.0795          2.0795          2.0794          2.0792          2.0791          2.0791
          2.0790          2.0788          2.0787          2.0786          2.0785          2.0783          2.0781
          2.0780          2.0778          2.0777          2.0776          2.0775          2.0772          2.0772
          2.0772          2.0772          2.0774          2.0777          2.0780          2.0779          2.0783
          2.0773          2.0762          2.0750          2.0738          2.0727          2.0716          2.0704
          2.0693          2.0681          2.0669          2.0651          2.0634          2.0620          2.0607
          2.0593          2.0580          2.0566          2.0553          2.0540          2.0524          2.0507
          2.0490          2.0473          2.0457          2.0443          2.0430          2.0416          2.0400
          2.0383          2.0366          2.0350          2.0333          2.0317          2.0301          2.0287
          2.0272          2.0258          2.0243          2.0227          2.0212          2.0197          2.0182
          2.0167          2.0151          2.0136          2.0122          2.0107          2.0092          2.0077
          2.0062          2.0046          2.0031          2.0016          2.0000          1.9985          1.9969
          1.9954          1.9938          1.9923          1.9908          1.9892          1.9877          1.9862
          1.9847          1.9832          1.9817          1.9802          1.9787          1.9772          1.9757
          1.9743          1.9728          1.9712          1.9697          1.9681          1.9666          1.9650
          1.9634          1.9617          1.9601          1.9585          1.9569          1.9553          1.9537
          1.9520          1.9504          1.9488          1.9471          1.9455          1.9438          1.9422
          1.9405          1.9388          1.9372          1.9355          1.9337          1.9320          1.9956
          2.0007          2.0048          2.0087          2.0123          2.0157          2.0186          2.0213
          2.0242          2.0268          2.0292          2.0315          2.0338          2.0373          2.0411
          2.0435          2.0450          2.0465          2.0480          2.0495          2.0510          2.0525
          2.0539          2.0553          2.0566          2.0579          2.0593          2.0606          2.0618
          2.0628          2.0638          2.0649          2.0660          2.0670          2.0679          2.0688
          2.0698          2.0708          2.0718          2.0728          2.0736          2.0744          2.0751
          2.0759          2.0766          2.0774          2.0779          2.0784          2.0789          2.0794
          2.0799          2.0804          2.0809          2.0812          2.0816          2.0819          2.0823
          2.0827          2.0830          2.0833          2.0835          2.0837          2.0840          2.0842
          2.0845          2.0847          2.0849          2.0850          2.0851          2.0852          2.0852
          2.0853          2.0854          2.0854          2.0853          2.0853          2.0853          2.0853
          2.0853          2.0852          2.0852          2.0850          2.0849          2.0848          2.0847
          2.0846          2.0845          2.0843          2.0842          2.0840          2.0839          2.0838
          2.0836          2.0835          2.0834          2.0834          2.0833          2.0834          2.0832
          2.0832          2.0833          2.0834          2.0835          2.0843          2.0838          2.0830
          2.0821          2.0807          2.0795          2.0782          2.0769          2.0757          2.0745
          2.0732          2.0720          2.0708          2.0691          2.0673          2.0655          2.0641
          2.0628          2.0614          2.0600          2.0586          2.0573          2.0560          2.0543
          2.0525          2.0508          2.0492          2.0476          2.0463          2.0450          2.0435
          2.0418          2.0402          2.0385          2.0369          2.0353          2.0337          2.0321
          2.0305          2.0290          2.0276          2.0261          2.0246          2.0230          2.0215
          2.0199          2.0184          2.0169          2.0154          2.0139          2.0123          2.0108
          2.0093          2.0077          2.0062          2.0046          2.0031          2.0015          1.9999
          1.9983          1.9968          1.9952          1.9936          1.9921          1.9905          1.9890
          1.9874          1.9859          1.9844          1.9829          1.9814          1.9799          1.9783
          1.9768          1.9753          1.9737          1.9722          1.9706          1.9690          1.9673
          1.9657          1.9640          1.9624          1.9607          1.9591          1.9574          1.9557
          1.9541          1.9524          1.9507          1.9490          1.9473          1.9456          1.9439
          1.9422          1.9405          1.9387          1.9370          2.0024          2.0073          2.0114
          2.0151          2.0185          2.0219          2.0251          2.0278          2.0304          2.0330
          2.0355          2.0378          2.0400          2.0422          2.0449          2.0487          2.0507
          2.0521          2.0536          2.0550          2.0564          2.0578          2.0593          2.0607
          2.0620          2.0633          2.0646          2.0659          2.0671          2.0683          2.0693
          2.0703          2.0714          2.0724          2.0734          2.0743          2.0752          2.0762
          2.0772          2.0782          2.0791          2.0799          2.0807          2.0814          2.0822
          2.0829          2.0836          2.0842          2.0847          2.0852          2.0857          2.0861
          2.0866          2.0871          2.0874          2.0878          2.0881          2.0884          2.0888
          2.0891          2.0894          2.0896          2.0898          2.0901          2.0903          2.0905
          2.0907          2.0909          2.0909          2.0910          2.0911          2.0911          2.0912
          2.0912          2.0913          2.0912          2.0912          2.0912          2.0911          2.0911
          2.0910          2.0909          2.0908          2.0907          2.0906          2.0904          2.0903
          2.0901          2.0900          2.0899          2.0899          2.0897          2.0896          2.0895
          2.0894          2.0893          2.0892          2.0892          2.0898          2.0901          2.0903
          2.0905          2.0907          2.0906          2.0902          2.0893          2.0884          2.0875
          2.0866          2.0854          2.0838          2.0824          2.0810          2.0797          2.0783
          2.0770          2.0757          2.0744          2.0730          2.0711          2.0693          2.0675
          2.0661          2.0647          2.0633          2.0620          2.0606          2.0594          2.0577
          2.0560          2.0543          2.0527          2.0511          2.0496          2.0483          2.0469
          2.0453          2.0437          2.0420          2.0404          2.0387          2.0371          2.0355
          2.0339          2.0323          2.0308          2.0293          2.0278          2.0262          2.0247
          2.0231          2.0216          2.0200          2.0185          2.0170          2.0154          2.0139
          2.0123          2.0107          2.0091          2.0076          2.0060          2.0044          2.0028
          2.0012          1.9996          1.9980          1.9964          1.9948          1.9932          1.9916
          1.9901          1.9886          1.9870          1.9855          1.9839          1.9824          1.9808
          1.9793          1.9777          1.9761          1.9745          1.9729          1.9712          1.9696
          1.9679          1.9662          1.9645          1.9628          1.9611          1.9594          1.9577
          1.9560          1.9543          1.9525          1.9508          1.9490          1.9473          1.9455
          1.9437          1.9420          2.0096          2.0143          2.0181          2.0217          2.0251
          2.0283          2.0313          2.0344          2.0369          2.0393          2.0417          2.0442
          2.0463          2.0484          2.0505          2.0526          2.0562          2.0578          2.0592
          2.0605          2.0619          2.0632          2.0646          2.0660          2.0674          2.0687
          2.0699          2.0712          2.0724          2.0736          2.0748          2.0758          2.0768
          2.0778          2.0788          2.0798          2.0807          2.0816          2.0826          2.0836
          2.0845          2.0854          2.0863          2.0870          2.0877          2.0884          2.0891
          2.0898          2.0904          2.0909          2.0914          2.0919          2.0923          2.0928
          2.0932          2.0936          2.0939          2.0942          2.0946          2.0949          2.0951
          2.0954          2.0956          2.0957          2.0959          2.0960          2.0962          2.0963
          2.0965          2.0965          2.0965          2.0965          2.0965          2.0965          2.0965
          2.0965          2.0966          2.0965          2.0964          2.0963          2.0962          2.0961
          2.0960          2.0959          2.0961          2.0959          2.0958          2.0956          2.0955
          2.0954          2.0952          2.0951          2.0954          2.0954          2.0953          2.0952
          2.0952          2.0951          2.0950          2.0956          2.0960          2.0964          2.0967
          2.0969          2.0964          2.0956          2.0947          2.0938          2.0928          2.0918
          2.0908          2.0897          2.0881          2.0863          2.0849          2.0834          2.0820
          2.0806          2.0792          2.0779          2.0766          2.0747          2.0729          2.0710
          2.0693          2.0679          2.0666          2.0652          2.0639          2.0626          2.0612
          2.0595          2.0578          2.0562          2.0545          2.0529          2.0515          2.0501
          2.0487          2.0471          2.0454          2.0437          2.0421          2.0404          2.0388
          2.0372          2.0355          2.0339          2.0323          2.0308          2.0294          2.0278
          2.0262          2.0246          2.0231          2.0215          2.0200          2.0184          2.0168
          2.0152          2.0136          2.0120          2.0104          2.0089          2.0072          2.0056
          2.0040          2.0024          2.0007          1.9991          1.9975          1.9959          1.9943
          1.9927          1.9911          1.9895          1.9880          1.9864          1.9848          1.9832
          1.9816          1.9800          1.9784          1.9767          1.9750          1.9734          1.9717
          1.9700          1.9683          1.9665          1.9647          1.9630          1.9612          1.9595
          1.9577          1.9559          1.9541          1.9524          1.9505          1.9487          1.9470
          2.0168          2.0214          2.0251          2.0284          2.0316          2.0347          2.0377
          2.0405          2.0433          2.0457          2.0480          2.0502          2.0525          2.0545
          2.0565          2.0585          2.0603          2.0632          2.0646          2.0659          2.0672
          2.0685          2.0699          2.0712          2.0725          2.0738          2.0751          2.0763
          2.0775          2.0787          2.0799          2.0811          2.0821          2.0831          2.0840
          2.0850          2.0859          2.0869          2.0878          2.0888          2.0897          2.0905
          2.0914          2.0922          2.0929          2.0936          2.0942          2.0949          2.0955
          2.0961          2.0965          2.0969          2.0974          2.0978          2.0982          2.0986
          2.0989          2.0992          2.0994          2.0997          2.1000          2.1002          2.1005
          2.1006          2.1008          2.1009          2.1011          2.1012          2.1013          2.1015
          2.1015          2.1015          2.1015          2.1015          2.1015          2.1015          2.1015
          2.1016          2.1015          2.1014          2.1013          2.1012          2.1011          2.1010
          2.1009          2.1010          2.1011          2.1010          2.1009          2.1008          2.1006
          2.1005          2.1004          2.1005          2.1009          2.1011          2.1010          2.1009
          2.1008          2.1008          2.1012          2.1017          2.1021          2.1025          2.1025
          2.1017          2.1008          2.0999          2.0990          2.0979          2.0969          2.0958
          2.0947          2.0936          2.0919          2.0902          2.0884          2.0869          2.0854
          2.0840          2.0826          2.0812          2.0798          2.0782          2.0763          2.0744
          2.0726          2.0710          2.0697          2.0684          2.0671          2.0658          2.0645
          2.0628          2.0611          2.0595          2.0579          2.0562          2.0546          2.0531
          2.0517          2.0503          2.0486          2.0469          2.0453          2.0436          2.0419
          2.0403          2.0386          2.0370          2.0354          2.0337          2.0322          2.0308
          2.0292          2.0276          2.0260          2.0244          2.0228          2.0213          2.0197
          2.0180          2.0164          2.0148          2.0132          2.0116          2.0099          2.0083
          2.0066          2.0050          2.0033          2.0017          2.0000          1.9984          1.9967
          1.9951          1.9935          1.9919          1.9903          1.9887          1.9871          1.9855
          1.9838          1.9822          1.9805          1.9788          1.9771          1.9753          1.9736
          1.9719          1.9701          1.9683          1.9665          1.9647          1.9629          1.9611
          1.9593          1.9574          1.9556          1.9537          1.9519          2.0237          2.0281
          2.0318          2.0352          2.0382          2.0410          2.0439          2.0465          2.0491
          2.0517          2.0540          2.0561          2.0582          2.0603          2.0622          2.0642
          2.0660          2.0678          2.0698          2.0711          2.0724          2.0736          2.0748
          2.0761          2.0774          2.0787          2.0799          2.0811          2.0823          2.0834
          2.0846          2.0857          2.0868          2.0877          2.0887          2.0896          2.0905
          2.0914          2.0923          2.0931          2.0940          2.0949          2.0958          2.0966
          2.0974          2.0980          2.0987          2.0993          2.0999          2.1006          2.1011
          2.1015          2.1019          2.1023          2.1027          2.1031          2.1035          2.1038
          2.1041          2.1044          2.1046          2.1049          2.1051          2.1054          2.1055
          2.1057          2.1058          2.1059          2.1060          2.1061          2.1063          2.1064
          2.1064          2.1063          2.1063          2.1063          2.1063          2.1063          2.1064
          2.1064          2.1063          2.1062          2.1061          2.1060          2.1059          2.1058
          2.1058          2.1058          2.1059          2.1060          2.1059          2.1058          2.1057
          2.1056          2.1055          2.1059          2.1062          2.1066          2.1065          2.1064
          2.1063          2.1065          2.1072          2.1076          2.1079          2.1072          2.1065
          2.1058          2.1048          2.1038          2.1028          2.1017          2.1006          2.0995
          2.0983          2.0971          2.0955          2.0937          2.0918          2.0902          2.0886
          2.0871          2.0857          2.0843          2.0829          2.0814          2.0795          2.0776
          2.0758          2.0740          2.0727          2.0715          2.0702          2.0689          2.0677
          2.0660          2.0643          2.0627          2.0611          2.0594          2.0578          2.0561
          2.0546          2.0532          2.0517          2.0500          2.0483          2.0466          2.0449
          2.0433          2.0416          2.0399          2.0383          2.0367          2.0350          2.0335
          2.0320          2.0304          2.0288          2.0272          2.0256          2.0240          2.0224
          2.0207          2.0191          2.0174          2.0158          2.0141          2.0125          2.0108
          2.0091          2.0074          2.0058          2.0041          2.0024          2.0008          1.9991
          1.9975          1.9958          1.9942          1.9925          1.9909          1.9892          1.9876
          1.9859          1.9842          1.9824          1.9807          1.9789          1.9772          1.9754
          1.9736          1.9718          1.9700          1.9681          1.9663          1.9644          1.9625
          1.9607          1.9588          1.9569          2.0304          2.0349          2.0383          2.0415
          2.0445          2.0473          2.0498          2.0523          2.0548          2.0572          2.0596
          2.0617          2.0638          2.0657          2.0676          2.0693          2.0710          2.0726
          2.0743          2.0757          2.0769          2.0781          2.0793          2.0804          2.0816
          2.0829          2.0841          2.0853          2.0864          2.0875          2.0886          2.0897
          2.0908          2.0919          2.0928          2.0937          2.0946          2.0954          2.0963
          2.0972          2.0980          2.0989          2.0997          2.1006          2.1014          2.1021
          2.1027          2.1033          2.1040          2.1046          2.1052          2.1057          2.1061
          2.1065          2.1069          2.1073          2.1077          2.1081          2.1084          2.1087
          2.1089          2.1092          2.1094          2.1096          2.1099          2.1101          2.1102
          2.1103          2.1104          2.1105          2.1106          2.1108          2.1109          2.1109
          2.1108          2.1108          2.1108          2.1107          2.1108          2.1109          2.1109
          2.1109          2.1108          2.1107          2.1106          2.1105          2.1103          2.1103
          2.1104          2.1105          2.1106          2.1108          2.1107          2.1106          2.1105
          2.1104          2.1106          2.1110          2.1114          2.1117          2.1118          2.1116
          2.1117          2.1124          2.1128          2.1124          2.1118          2.1109          2.1101
          2.1093          2.1084          2.1074          2.1063          2.1051          2.1039          2.1027
          2.1015          2.1002          2.0987          2.0968          2.0950          2.0932          2.0916
          2.0901          2.0886          2.0872          2.0858          2.0843          2.0825          2.0807
          2.0789          2.0772          2.0757          2.0744          2.0731          2.0719          2.0706
          2.0690          2.0674          2.0657          2.0641          2.0625          2.0608          2.0591
          2.0574          2.0559          2.0544          2.0529          2.0512          2.0494          2.0478
          2.0461          2.0444          2.0427          2.0411          2.0394          2.0378          2.0361
          2.0345          2.0330          2.0314          2.0298          2.0282          2.0266          2.0249
          2.0233          2.0216          2.0199          2.0183          2.0166          2.0149          2.0132
          2.0115          2.0098          2.0081          2.0064          2.0047          2.0030          2.0013
          1.9997          1.9980          1.9963          1.9946          1.9929          1.9912          1.9895
          1.9878          1.9860          1.9842          1.9824          1.9806          1.9788          1.9770
          1.9752          1.9734          1.9715          1.9696          1.9677          1.9657          1.9638
          1.9619          2.0380          2.0416          2.0446          2.0474          2.0502          2.0528
          2.0552          2.0572          2.0591          2.0609          2.0629          2.0661          2.0680
          2.0698          2.0715          2.0731          2.0747          2.0763          2.0779          2.0794
          2.0807          2.0819          2.0831          2.0842          2.0853          2.0864          2.0876
          2.0888          2.0899          2.0910          2.0920          2.0931          2.0942          2.0953
          2.0963          2.0971          2.0980          2.0989          2.0998          2.1006          2.1014
          2.1023          2.1031          2.1040          2.1048          2.1057          2.1063          2.1069
          2.1075          2.1081          2.1087          2.1094          2.1099          2.1103          2.1107
          2.1110          2.1114          2.1118          2.1122          2.1125          2.1128          2.1130
          2.1132          2.1135          2.1137          2.1140          2.1142          2.1143          2.1144
          2.1145          2.1146          2.1147          2.1149          2.1150          2.1150          2.1149
          2.1149          2.1149          2.1148          2.1149          2.1150          2.1151          2.1152
          2.1151          2.1149          2.1148          2.1147          2.1146          2.1146          2.1147
          2.1148          2.1149          2.1151          2.1153          2.1152          2.1151          2.1151
          2.1150          2.1155          2.1159          2.1163          2.1166          2.1167          2.1165
          2.1172          2.1171          2.1166          2.1161          2.1156          2.1142          2.1134
          2.1125          2.1116          2.1105          2.1093          2.1081          2.1069          2.1056
          2.1044          2.1031          2.1016          2.0997          2.0978          2.0960          2.0943
          2.0927          2.0913          2.0899          2.0886          2.0872          2.0854          2.0837
          2.0819          2.0801          2.0784          2.0771          2.0759          2.0746          2.0733
          2.0719          2.0702          2.0686          2.0670          2.0653          2.0637          2.0619
          2.0602          2.0585          2.0569          2.0555          2.0538          2.0521          2.0504
          2.0487          2.0471          2.0454          2.0437          2.0420          2.0404          2.0387
          2.0371          2.0355          2.0339          2.0323          2.0307          2.0291          2.0274
          2.0257          2.0240          2.0223          2.0206          2.0189          2.0172          2.0155
          2.0138          2.0121          2.0103          2.0086          2.0069          2.0051          2.0034
          2.0017          2.0000          1.9983          1.9965          1.9948          1.9931          1.9913
          1.9896          1.9877          1.9859          1.9841          1.9822          1.9803          1.9785
          1.9766          1.9747          1.9728          1.9708          1.9689          1.9669          2.0436
          2.0461          2.0482          2.0503          2.0531          2.0550          2.0569          2.0587
          2.0605          2.0622          2.0652          2.0688          2.0715          2.0732          2.0748
          2.0764          2.0778          2.0794          2.0809          2.0824          2.0839          2.0850
          2.0862          2.0872          2.0883          2.0894          2.0904          2.0916          2.0927
          2.0939          2.0949          2.0959          2.0970          2.0980          2.0991          2.1001
          2.1009          2.1017          2.1026          2.1035          2.1044          2.1051          2.1059
          2.1068          2.1077          2.1085          2.1094          2.1099          2.1105          2.1111
          2.1118          2.1124          2.1130          2.1135          2.1139          2.1143          2.1147
          2.1151          2.1155          2.1158          2.1161          2.1164          2.1166          2.1169
          2.1171          2.1174          2.1176          2.1178          2.1180          2.1181          2.1182
          2.1183          2.1184          2.1186          2.1187          2.1187          2.1187          2.1187
          2.1186          2.1186          2.1187          2.1189          2.1189          2.1190          2.1190
          2.1189          2.1188          2.1187          2.1186          2.1186          2.1187          2.1188
          2.1189          2.1191          2.1193          2.1196          2.1195          2.1194          2.1193
          2.1196          2.1201          2.1205          2.1208          2.1211          2.1211          2.1212
          2.1209          2.1205          2.1199          2.1194          2.1188          2.1175          2.1162
          2.1152          2.1143          2.1132          2.1120          2.1108          2.1095          2.1082
          2.1069          2.1056          2.1041          2.1022          2.1002          2.0983          2.0966
          2.0951          2.0937          2.0924          2.0912          2.0898          2.0881          2.0863
          2.0845          2.0828          2.0810          2.0797          2.0786          2.0770          2.0757
          2.0744          2.0728          2.0712          2.0695          2.0678          2.0661          2.0644
          2.0626          2.0609          2.0592          2.0577          2.0562          2.0545          2.0528
          2.0511          2.0494          2.0477          2.0461          2.0444          2.0427          2.0411
          2.0394          2.0378          2.0362          2.0346          2.0330          2.0313          2.0296
          2.0279          2.0261          2.0244          2.0227          2.0210          2.0193          2.0176
          2.0158          2.0141          2.0123          2.0105          2.0088          2.0070          2.0053
          2.0036          2.0018          2.0001          1.9983          1.9965          1.9948          1.9930
          1.9911          1.9893          1.9874          1.9855          1.9836          1.9817          1.9798
          1.9778          1.9759          1.9739          1.9719          2.0441          2.0477          2.0497
          2.0524          2.0558          2.0576          2.0593          2.0610          2.0627          2.0650
          2.0686          2.0722          2.0757          2.0773          2.0788          2.0803          2.0818
          2.0831          2.0846          2.0860          2.0874          2.0887          2.0898          2.0909
          2.0919          2.0930          2.0939          2.0950          2.0962          2.0973          2.0984
          2.0992          2.1003          2.1014          2.1024          2.1035          2.1043          2.1051
          2.1060          2.1069          2.1078          2.1086          2.1093          2.1102          2.1110
          2.1119          2.1127          2.1135          2.1139          2.1146          2.1152          2.1159
          2.1165          2.1170          2.1175          2.1179          2.1183          2.1187          2.1191
          2.1194          2.1198          2.1201          2.1203          2.1206          2.1208          2.1211
          2.1213          2.1216          2.1218          2.1219          2.1220          2.1221          2.1222
          2.1224          2.1226          2.1227          2.1227          2.1226          2.1226          2.1226
          2.1227          2.1228          2.1229          2.1230          2.1231          2.1231          2.1230
          2.1229          2.1228          2.1228          2.1228          2.1229          2.1231          2.1232
          2.1234          2.1236          2.1239          2.1240          2.1239          2.1238          2.1241
          2.1245          2.1249          2.1252          2.1254          2.1255          2.1250          2.1246
          2.1242          2.1237          2.1232          2.1225          2.1218          2.1202          2.1188
          2.1178          2.1168          2.1157          2.1144          2.1132          2.1119          2.1106
          2.1093          2.1080          2.1061          2.1042          2.1023          2.1005          2.0989
          2.0975          2.0962          2.0949          2.0937          2.0922          2.0904          2.0886
          2.0868          2.0851          2.0835          2.0824          2.0811          2.0794          2.0779
          2.0766          2.0751          2.0734          2.0717          2.0700          2.0683          2.0665
          2.0648          2.0631          2.0614          2.0597          2.0584          2.0567          2.0550
          2.0533          2.0516          2.0499          2.0482          2.0465          2.0449          2.0432
          2.0415          2.0399          2.0383          2.0367          2.0350          2.0333          2.0315
          2.0298          2.0281          2.0264          2.0247          2.0229          2.0212          2.0195
          2.0177          2.0159          2.0141          2.0123          2.0105          2.0088          2.0070
          2.0052          2.0035          2.0017          1.9999          1.9981          1.9963          1.9944
          1.9925          1.9906          1.9887          1.9867          1.9848          1.9828          1.9809
          1.9789          1.9769          2.0473          2.0503          2.0532          2.0568          2.0594
          2.0611          2.0627          2.0642          2.0674          2.0709          2.0744          2.0779
          2.0813          2.0827          2.0842          2.0856          2.0870          2.0882          2.0896
          2.0910          2.0924          2.0937          2.0947          2.0958          2.0968          2.0978
          2.0987          2.0998          2.1009          2.1020          2.1031          2.1039          2.1049
          2.1060          2.1070          2.1080          2.1089          2.1097          2.1105          2.1114
          2.1122          2.1131          2.1138          2.1146          2.1155          2.1163          2.1172
          2.1179          2.1183          2.1189          2.1196          2.1202          2.1208          2.1214
          2.1218          2.1222          2.1226          2.1230          2.1234          2.1237          2.1241
          2.1244          2.1247          2.1249          2.1251          2.1254          2.1256          2.1259
          2.1261          2.1262          2.1263          2.1264          2.1265          2.1267          2.1269
          2.1270          2.1270          2.1270          2.1270          2.1270          2.1271          2.1272
          2.1273          2.1274          2.1275          2.1275          2.1275          2.1274          2.1274
          2.1273          2.1273          2.1274          2.1276          2.1277          2.1279          2.1280
          2.1282          2.1285          2.1287          2.1286          2.1285          2.1289          2.1293
          2.1296          2.1299          2.1298          2.1296          2.1293          2.1284          2.1280
          2.1275          2.1269          2.1262          2.1255          2.1242          2.1226          2.1212
          2.1202          2.1192          2.1180          2.1168          2.1155          2.1141          2.1128
          2.1115          2.1099          2.1080          2.1062          2.1044          2.1027          2.1012
          2.0999          2.0985          2.0973          2.0960          2.0942          2.0925          2.0907
          2.0890          2.0874          2.0860          2.0849          2.0832          2.0815          2.0799
          2.0786          2.0771          2.0753          2.0736          2.0720          2.0702          2.0685
          2.0667          2.0650          2.0633          2.0616          2.0602          2.0586          2.0569
          2.0552          2.0535          2.0518          2.0501          2.0484          2.0468          2.0451
          2.0435          2.0418          2.0402          2.0385          2.0368          2.0351          2.0333
          2.0316          2.0299          2.0281          2.0264          2.0247          2.0229          2.0211
          2.0193          2.0175          2.0157          2.0139          2.0121          2.0103          2.0085
          2.0067          2.0049          2.0031          2.0013          1.9994          1.9976          1.9957
          1.9937          1.9918          1.9898          1.9878          1.9858          1.9838          1.9819
          2.0526          2.0554          2.0590          2.0621          2.0636          2.0651          2.0684
          2.0718          2.0752          2.0787          2.0821          2.0855          2.0879          2.0893
          2.0907          2.0921          2.0934          2.0946          2.0960          2.0974          2.0987
          2.0998          2.1008          2.1018          2.1028          2.1038          2.1046          2.1057
          2.1068          2.1079          2.1089          2.1097          2.1107          2.1117          2.1128
          2.1137          2.1144          2.1152          2.1161          2.1169          2.1178          2.1185
          2.1192          2.1200          2.1209          2.1217          2.1225          2.1230          2.1235
          2.1241          2.1247          2.1253          2.1259          2.1263          2.1267          2.1271
          2.1275          2.1279          2.1283          2.1286          2.1289          2.1292          2.1295
          2.1297          2.1299          2.1301          2.1304          2.1306          2.1308          2.1309
          2.1310          2.1311          2.1312          2.1314          2.1316          2.1317          2.1317
          2.1316          2.1316          2.1316          2.1318          2.1319          2.1320          2.1321
          2.1321          2.1322          2.1322          2.1321          2.1321          2.1320          2.1320
          2.1322          2.1323          2.1324          2.1326          2.1327          2.1328          2.1330
          2.1333          2.1335          2.1334          2.1336          2.1340          2.1343          2.1342
          2.1341          2.1339          2.1337          2.1334          2.1323          2.1316          2.1310
          2.1305          2.1298          2.1290          2.1279          2.1263          2.1246          2.1235
          2.1225          2.1213          2.1200          2.1187          2.1174          2.1161          2.1148
          2.1133          2.1115          2.1097          2.1080          2.1063          2.1046          2.1033
          2.1019          2.1006          2.0994          2.0977          2.0960          2.0943          2.0926
          2.0909          2.0894          2.0882          2.0866          2.0849          2.0832          2.0816
          2.0803          2.0786          2.0769          2.0752          2.0736          2.0718          2.0701
          2.0684          2.0667          2.0650          2.0633          2.0618          2.0602          2.0585
          2.0568          2.0551          2.0534          2.0518          2.0501          2.0484          2.0468
          2.0451          2.0434          2.0418          2.0401          2.0383          2.0366          2.0349
          2.0331          2.0314          2.0296          2.0279          2.0261          2.0244          2.0225
          2.0207          2.0189          2.0171          2.0153          2.0135          2.0117          2.0099
          2.0080          2.0062          2.0044          2.0025          2.0006          1.9987          1.9968
          1.9948          1.9928          1.9908          1.9888          1.9869          2.0583          2.0622
          2.0650          2.0671          2.0706          2.0741          2.0775          2.0810          2.0844
          2.0879          2.0913          2.0944          2.0957          2.0972          2.0986          2.1000
          2.1010          2.1024          2.1038          2.1052          2.1064          2.1074          2.1084
          2.1094          2.1104          2.1111          2.1122          2.1132          2.1143          2.1153
          2.1161          2.1170          2.1180          2.1190          2.1200          2.1207          2.1214
          2.1222          2.1230          2.1238          2.1246          2.1252          2.1260          2.1268
          2.1276          2.1284          2.1289          2.1293          2.1298          2.1304          2.1310
          2.1316          2.1320          2.1324          2.1327          2.1331          2.1334          2.1338
          2.1341          2.1344          2.1347          2.1349          2.1351          2.1353          2.1355
          2.1357          2.1360          2.1362          2.1363          2.1363          2.1364          2.1365
          2.1367          2.1369          2.1370          2.1370          2.1369          2.1369          2.1369
          2.1370          2.1371          2.1372          2.1373          2.1373          2.1374          2.1374
          2.1374          2.1373          2.1372          2.1372          2.1373          2.1374          2.1375
          2.1376          2.1377          2.1378          2.1379          2.1380          2.1383          2.1385
          2.1386          2.1387          2.1390          2.1389          2.1388          2.1387          2.1385
          2.1382          2.1380          2.1377          2.1366          2.1354          2.1347          2.1341
          2.1334          2.1326          2.1317          2.1301          2.1284          2.1268          2.1258
          2.1246          2.1234          2.1221          2.1208          2.1195          2.1182          2.1169
          2.1151          2.1134          2.1116          2.1099          2.1082          2.1067          2.1053
          2.1039          2.1025          2.1012          2.0995          2.0978          2.0962          2.0945
          2.0928          2.0915          2.0900          2.0883          2.0865          2.0848          2.0832
          2.0819          2.0802          2.0785          2.0768          2.0751          2.0734          2.0717
          2.0700          2.0683          2.0666          2.0649          2.0633          2.0617          2.0600
          2.0583          2.0567          2.0550          2.0533          2.0516          2.0500          2.0483
          2.0466          2.0449          2.0432          2.0415          2.0398          2.0380          2.0363
          2.0345          2.0328          2.0310          2.0293          2.0275          2.0257          2.0239
          2.0220          2.0202          2.0184          2.0166          2.0147          2.0129          2.0111
          2.0092          2.0074          2.0055          2.0036          2.0017          1.9998          1.9978
          1.9958          1.9938          1.9918          2.0658          2.0697          2.0735          2.0773
          2.0810          2.0846          2.0882          2.0918          2.0954          2.0989          2.1024
          2.1038          2.1053          2.1068          2.1082          2.1093          2.1106          2.1120
          2.1134          2.1146          2.1156          2.1167          2.1177          2.1186          2.1194
          2.1203          2.1214          2.1224          2.1234          2.1241          2.1249          2.1259
          2.1269          2.1278          2.1285          2.1291          2.1298          2.1306          2.1314
          2.1321          2.1327          2.1333          2.1341          2.1349          2.1356          2.1361
          2.1364          2.1368          2.1374          2.1379          2.1384          2.1388          2.1391
          2.1395          2.1398          2.1401          2.1404          2.1407          2.1409          2.1412
          2.1414          2.1415          2.1417          2.1419          2.1421          2.1422          2.1424
          2.1425          2.1426          2.1426          2.1427          2.1428          2.1429          2.1431
          2.1431          2.1430          2.1429          2.1429          2.1430          2.1430          2.1431
          2.1432          2.1432          2.1432          2.1432          2.1433          2.1433          2.1431
          2.1430          2.1430          2.1431          2.1432          2.1432          2.1433          2.1434
          2.1435          2.1436          2.1436          2.1437          2.1439          2.1441          2.1442
          2.1441          2.1439          2.1438          2.1436          2.1434          2.1431          2.1429
          2.1425          2.1422          2.1411          2.1398          2.1387          2.1380          2.1373
          2.1365          2.1357          2.1342          2.1325          2.1307          2.1292          2.1281
          2.1269          2.1256          2.1244          2.1231          2.1219          2.1207          2.1189
          2.1172          2.1155          2.1137          2.1120          2.1103          2.1090          2.1076
          2.1058          2.1046          2.1032          2.1015          2.0998          2.0981          2.0963
          2.0949          2.0935          2.0917          2.0900          2.0882          2.0864          2.0848
          2.0835          2.0818          2.0801          2.0785          2.0767          2.0750          2.0733
          2.0716          2.0699          2.0682          2.0665          2.0648          2.0633          2.0616
          2.0599          2.0582          2.0565          2.0549          2.0532          2.0515          2.0498
          2.0481          2.0464          2.0447          2.0429          2.0412          2.0394          2.0377
          2.0359          2.0341          2.0324          2.0306          2.0288          2.0270          2.0251
          2.0233          2.0214          2.0196          2.0178          2.0159          2.0141          2.0122
          2.0104          2.0085          2.0066          2.0047          2.0027          2.0008          1.9987
          1.9968          2.0720          2.0745          2.0783          2.0824          2.0864          2.0903
          2.0941          2.0979          2.1016          2.1052          2.1088          2.1117          2.1131
          2.1147          2.1162          2.1176          2.1186          2.1199          2.1214          2.1227
          2.1238          2.1248          2.1258          2.1268          2.1277          2.1284          2.1292
          2.1303          2.1313          2.1322          2.1328          2.1335          2.1345          2.1354
          2.1362          2.1368          2.1373          2.1380          2.1388          2.1395          2.1401
          2.1406          2.1412          2.1419          2.1426          2.1433          2.1436          2.1439
          2.1442          2.1447          2.1452          2.1457          2.1459          2.1462          2.1465
          2.1467          2.1470          2.1472          2.1475          2.1477          2.1479          2.1480
          2.1482          2.1483          2.1484          2.1485          2.1487          2.1488          2.1489
          2.1489          2.1489          2.1490          2.1491          2.1491          2.1492          2.1492
          2.1491          2.1490          2.1490          2.1491          2.1491          2.1491          2.1492
          2.1492          2.1491          2.1491          2.1491          2.1491          2.1491          2.1489
          2.1489          2.1489          2.1490          2.1490          2.1491          2.1491          2.1491
          2.1492          2.1492          2.1492          2.1493          2.1494          2.1494          2.1495
          2.1488          2.1486          2.1484          2.1481          2.1478          2.1475          2.1471
          2.1467          2.1462          2.1452          2.1438          2.1423          2.1415          2.1408
          2.1401          2.1392          2.1377          2.1359          2.1341          2.1323          2.1312
          2.1301          2.1289          2.1277          2.1265          2.1253          2.1241          2.1223
          2.1205          2.1188          2.1170          2.1153          2.1137          2.1124          2.1109
          2.1091          2.1075          2.1062          2.1046          2.1028          2.1010          2.0993
          2.0978          2.0963          2.0945          2.0927          2.0909          2.0891          2.0874
          2.0860          2.0844          2.0827          2.0810          2.0793          2.0775          2.0758
          2.0741          2.0723          2.0706          2.0689          2.0672          2.0656          2.0639
          2.0622          2.0605          2.0588          2.0570          2.0553          2.0536          2.0518
          2.0501          2.0484          2.0466          2.0449          2.0431          2.0413          2.0395
          2.0377          2.0359          2.0341          2.0323          2.0304          2.0286          2.0267
          2.0248          2.0229          2.0211          2.0192          2.0173          2.0154          2.0135
          2.0116          2.0097          2.0078          2.0058          2.0037          2.0018          2.0758
          2.0794          2.0826          2.0856          2.0897          2.0938          2.0978          2.1017
          2.1055          2.1093          2.1129          2.1164          2.1197          2.1211          2.1226
          2.1241          2.1255          2.1266          2.1277          2.1291          2.1304          2.1315
          2.1325          2.1335          2.1344          2.1353          2.1360          2.1367          2.1376
          2.1385          2.1395          2.1401          2.1407          2.1414          2.1423          2.1432
          2.1437          2.1442          2.1448          2.1454          2.1461          2.1467          2.1472
          2.1477          2.1483          2.1489          2.1496          2.1499          2.1502          2.1505
          2.1508          2.1512          2.1517          2.1519          2.1522          2.1524          2.1526
          2.1528          2.1530          2.1532          2.1534          2.1536          2.1537          2.1538
          2.1539          2.1540          2.1541          2.1542          2.1543          2.1544          2.1544
          2.1544          2.1544          2.1545          2.1545          2.1546          2.1547          2.1545
          2.1544          2.1544          2.1544          2.1544          2.1544          2.1544          2.1544
          2.1544          2.1544          2.1544          2.1544          2.1544          2.1542          2.1541
          2.1541          2.1541          2.1542          2.1542          2.1542          2.1542          2.1542
          2.1542          2.1541          2.1540          2.1540          2.1539          2.1539          2.1539
          2.1536          2.1527          2.1524          2.1520          2.1517          2.1512          2.1508
          2.1503          2.1497          2.1490          2.1476          2.1461          2.1448          2.1439
          2.1432          2.1423          2.1410          2.1392          2.1375          2.1358          2.1343
          2.1332          2.1321          2.1310          2.1298          2.1286          2.1274          2.1256
          2.1239          2.1221          2.1204          2.1187          2.1170          2.1157          2.1142
          2.1124          2.1105          2.1091          2.1076          2.1058          2.1040          2.1022
          2.1006          2.0991          2.0973          2.0955          2.0937          2.0919          2.0902
          2.0884          2.0871          2.0854          2.0837          2.0819          2.0801          2.0783
          2.0766          2.0749          2.0731          2.0714          2.0697          2.0680          2.0663
          2.0645          2.0627          2.0610          2.0592          2.0574          2.0557          2.0539
          2.0522          2.0504          2.0486          2.0468          2.0450          2.0431          2.0413
          2.0395          2.0376          2.0358          2.0339          2.0320          2.0301          2.0282
          2.0262          2.0243          2.0224          2.0205          2.0186          2.0166          2.0147
          2.0127          2.0108          2.0088          2.0067          2.0806          2.0851          2.0887
          2.0919          2.0949          2.0977          2.1018          2.1058          2.1096          2.1133
          2.1170          2.1206          2.1240          2.1274          2.1287          2.1301          2.1315
          2.1329          2.1339          2.1349          2.1362          2.1375          2.1386          2.1395
          2.1404          2.1413          2.1421          2.1428          2.1434          2.1441          2.1451
          2.1460          2.1466          2.1471          2.1477          2.1485          2.1494          2.1499
          2.1504          2.1508          2.1514          2.1520          2.1526          2.1531          2.1535
          2.1540          2.1546          2.1552          2.1556          2.1558          2.1560          2.1562
          2.1566          2.1570          2.1573          2.1575          2.1577          2.1579          2.1581
          2.1583          2.1584          2.1586          2.1587          2.1588          2.1589          2.1590
          2.1591          2.1591          2.1592          2.1593          2.1594          2.1594          2.1594
          2.1594          2.1594          2.1595          2.1595          2.1595          2.1595          2.1593
          2.1593          2.1593          2.1593          2.1593          2.1593          2.1593          2.1593
          2.1593          2.1592          2.1592          2.1592          2.1592          2.1590          2.1590
          2.1590          2.1590          2.1590          2.1590          2.1589          2.1588          2.1587
          2.1585          2.1584          2.1584          2.1583          2.1581          2.1580          2.1579
          2.1577          2.1570          2.1560          2.1555          2.1550          2.1545          2.1540
          2.1535          2.1529          2.1524          2.1510          2.1494          2.1479          2.1468
          2.1460          2.1452          2.1441          2.1424          2.1407          2.1390          2.1374
          2.1362          2.1351          2.1340          2.1328          2.1317          2.1304          2.1287
          2.1270          2.1253          2.1236          2.1219          2.1202          2.1188          2.1172
          2.1153          2.1134          2.1116          2.1103          2.1086          2.1067          2.1049
          2.1032          2.1018          2.0999          2.0981          2.0963          2.0945          2.0928
          2.0910          2.0894          2.0878          2.0861          2.0843          2.0825          2.0808
          2.0790          2.0772          2.0755          2.0737          2.0720          2.0702          2.0684
          2.0666          2.0648          2.0630          2.0612          2.0594          2.0577          2.0558
          2.0540          2.0522          2.0504          2.0485          2.0467          2.0448          2.0430
          2.0411          2.0392          2.0373          2.0354          2.0335          2.0315          2.0295
          2.0276          2.0256          2.0237          2.0217          2.0197          2.0177          2.0157
          2.0137          2.0117          2.0868          2.0914          2.0952          2.0986          2.1016
          2.1044          2.1069          2.1100          2.1139          2.1176          2.1212          2.1248
          2.1282          2.1316          2.1347          2.1360          2.1372          2.1386          2.1399
          2.1409          2.1418          2.1429          2.1442          2.1452          2.1461          2.1469
          2.1477          2.1486          2.1492          2.1498          2.1504          2.1512          2.1521
          2.1527          2.1532          2.1537          2.1544          2.1552          2.1557          2.1562
          2.1566          2.1571          2.1577          2.1582          2.1586          2.1591          2.1595
          2.1600          2.1606          2.1609          2.1611          2.1613          2.1615          2.1618
          2.1622          2.1624          2.1625          2.1627          2.1629          2.1630          2.1632
          2.1633          2.1635          2.1636          2.1637          2.1638          2.1638          2.1639
          2.1640          2.1640          2.1641          2.1642          2.1642          2.1641          2.1641
          2.1642          2.1642          2.1642          2.1643          2.1643          2.1641          2.1641
          2.1641          2.1641          2.1641          2.1641          2.1641          2.1640          2.1640
          2.1640          2.1639          2.1639          2.1639          2.1638          2.1637          2.1637
          2.1637          2.1636          2.1635          2.1633          2.1631          2.1628          2.1629
          2.1630          2.1627          2.1624          2.1622          2.1620          2.1618          2.1616
          2.1614          2.1608          2.1597          2.1587          2.1582          2.1577          2.1571
          2.1566          2.1560          2.1554          2.1541          2.1525          2.1510          2.1496
          2.1488          2.1481          2.1473          2.1455          2.1438          2.1422          2.1405
          2.1391          2.1380          2.1369          2.1357          2.1344          2.1332          2.1318
          2.1300          2.1283          2.1266          2.1248          2.1231          2.1217          2.1200
          2.1181          2.1162          2.1143          2.1127          2.1112          2.1093          2.1075
          2.1058          2.1043          2.1024          2.1006          2.0988          2.0970          2.0952
          2.0935          2.0917          2.0902          2.0885          2.0867          2.0849          2.0831
          2.0813          2.0795          2.0777          2.0759          2.0741          2.0724          2.0705
          2.0686          2.0668          2.0650          2.0632          2.0613          2.0595          2.0577
          2.0558          2.0540          2.0521          2.0502          2.0483          2.0464          2.0445
          2.0426          2.0406          2.0387          2.0367          2.0348          2.0328          2.0308
          2.0288          2.0268          2.0247          2.0227          2.0207          2.0186          2.0166
          2.0929          2.0975          2.1014          2.1048          2.1079          2.1107          2.1133
          2.1157          2.1178          2.1214          2.1250          2.1285          2.1319          2.1353
          2.1385          2.1414          2.1426          2.1438          2.1451          2.1464          2.1472
          2.1481          2.1491          2.1503          2.1513          2.1521          2.1529          2.1537
          2.1544          2.1550          2.1556          2.1561          2.1569          2.1577          2.1582
          2.1587          2.1592          2.1598          2.1606          2.1610          2.1614          2.1618
          2.1622          2.1628          2.1633          2.1637          2.1641          2.1645          2.1649
          2.1655          2.1658          2.1659          2.1661          2.1663          2.1665          2.1668
          2.1670          2.1672          2.1673          2.1675          2.1676          2.1678          2.1679
          2.1680          2.1681          2.1682          2.1683          2.1683          2.1684          2.1684
          2.1685          2.1685          2.1686          2.1687          2.1686          2.1686          2.1686
          2.1687          2.1687          2.1687          2.1687          2.1686          2.1686          2.1686
          2.1686          2.1686          2.1686          2.1686          2.1685          2.1685          2.1684
          2.1684          2.1684          2.1683          2.1683          2.1682          2.1681          2.1679
          2.1677          2.1675          2.1673          2.1670          2.1671          2.1670          2.1670
          2.1670          2.1667          2.1661          2.1658          2.1655          2.1652          2.1649
          2.1647          2.1644          2.1632          2.1620          2.1611          2.1606          2.1600
          2.1594          2.1589          2.1583          2.1570          2.1554          2.1539          2.1524
          2.1516          2.1509          2.1502          2.1485          2.1468          2.1451          2.1435
          2.1418          2.1408          2.1400          2.1384          2.1371          2.1358          2.1346
          2.1329          2.1311          2.1293          2.1276          2.1258          2.1244          2.1226
          2.1207          2.1188          2.1169          2.1150          2.1136          2.1118          2.1099
          2.1082          2.1067          2.1048          2.1030          2.1012          2.0994          2.0976
          2.0958          2.0940          2.0924          2.0907          2.0889          2.0871          2.0853
          2.0834          2.0816          2.0798          2.0780          2.0762          2.0744          2.0725
          2.0705          2.0687          2.0668          2.0649          2.0631          2.0612          2.0593
          2.0574          2.0556          2.0536          2.0517          2.0498          2.0478          2.0459
          2.0439          2.0419          2.0400          2.0380          2.0359          2.0339          2.0318
          2.0298          2.0277          2.0257          2.0236          2.0216          2.0987          2.1035
          2.1073          2.1107          2.1139          2.1168          2.1194          2.1217          2.1240
          2.1259          2.1284          2.1319          2.1353          2.1387          2.1419          2.1451
          2.1478          2.1489          2.1500          2.1512          2.1524          2.1532          2.1540
          2.1549          2.1561          2.1570          2.1578          2.1585          2.1593          2.1600
          2.1605          2.1610          2.1615          2.1622          2.1630          2.1635          2.1639
          2.1644          2.1649          2.1656          2.1661          2.1664          2.1668          2.1671
          2.1677          2.1681          2.1685          2.1689          2.1692          2.1696          2.1702
          2.1704          2.1705          2.1707          2.1708          2.1710          2.1713          2.1715
          2.1716          2.1718          2.1719          2.1720          2.1722          2.1723          2.1723
          2.1724          2.1725          2.1726          2.1727          2.1727          2.1728          2.1728
          2.1729          2.1729          2.1730          2.1729          2.1729          2.1729          2.1730
          2.1730          2.1730          2.1730          2.1730          2.1730          2.1729          2.1729
          2.1729          2.1729          2.1729          2.1729          2.1728          2.1728          2.1727
          2.1726          2.1725          2.1724          2.1722          2.1720          2.1718          2.1716
          2.1713          2.1711          2.1711          2.1712          2.1713          2.1710          2.1708
          2.1707          2.1705          2.1696          2.1692          2.1688          2.1684          2.1681
          2.1678          2.1674          2.1663          2.1651          2.1639          2.1634          2.1628
          2.1622          2.1617          2.1611          2.1598          2.1583          2.1568          2.1554
          2.1545          2.1538          2.1531          2.1514          2.1497          2.1481          2.1465
          2.1449          2.1439          2.1429          2.1412          2.1397          2.1384          2.1371
          2.1356          2.1338          2.1320          2.1302          2.1284          2.1270          2.1251
          2.1232          2.1212          2.1193          2.1174          2.1158          2.1141          2.1123
          2.1106          2.1090          2.1072          2.1053          2.1035          2.1017          2.0999
          2.0981          2.0963          2.0945          2.0929          2.0910          2.0892          2.0873
          2.0855          2.0836          2.0818          2.0799          2.0781          2.0762          2.0743
          2.0723          2.0704          2.0685          2.0666          2.0647          2.0628          2.0609
          2.0590          2.0570          2.0550          2.0531          2.0511          2.0491          2.0471
          2.0451          2.0431          2.0411          2.0390          2.0369          2.0348          2.0327
          2.0307          2.0285          2.0265          2.1047          2.1096          2.1134          2.1167
          2.1198          2.1227          2.1253          2.1278          2.1299          2.1320          2.1339
          2.1356          2.1388          2.1421          2.1453          2.1485          2.1516          2.1540
          2.1551          2.1561          2.1572          2.1584          2.1591          2.1599          2.1607
          2.1618          2.1627          2.1634          2.1641          2.1648          2.1655          2.1660
          2.1665          2.1669          2.1675          2.1683          2.1687          2.1691          2.1695
          2.1700          2.1707          2.1711          2.1714          2.1717          2.1720          2.1725
          2.1729          2.1733          2.1736          2.1739          2.1743          2.1748          2.1750
          2.1751          2.1752          2.1754          2.1755          2.1758          2.1759          2.1760
          2.1761          2.1763          2.1764          2.1765          2.1766          2.1767          2.1768
          2.1768          2.1769          2.1770          2.1770          2.1770          2.1771          2.1771
          2.1772          2.1772          2.1772          2.1772          2.1772          2.1773          2.1773
          2.1773          2.1773          2.1773          2.1773          2.1773          2.1772          2.1772
          2.1771          2.1771          2.1770          2.1769          2.1768          2.1767          2.1766
          2.1765          2.1763          2.1762          2.1759          2.1756          2.1754          2.1751
          2.1751          2.1752          2.1752          2.1752          2.1752          2.1749          2.1744
          2.1743          2.1740          2.1730          2.1723          2.1720          2.1716          2.1712
          2.1708          2.1704          2.1694          2.1682          2.1670          2.1661          2.1656
          2.1650          2.1645          2.1640          2.1627          2.1613          2.1598          2.1584
          2.1573          2.1566          2.1560          2.1542          2.1526          2.1510          2.1494
          2.1479          2.1469          2.1458          2.1440          2.1423          2.1409          2.1396
          2.1382          2.1363          2.1345          2.1327          2.1309          2.1295          2.1275
          2.1256          2.1236          2.1217          2.1198          2.1180          2.1165          2.1146
          2.1130          2.1113          2.1094          2.1075          2.1057          2.1039          2.1021
          2.1003          2.0985          2.0967          2.0949          2.0930          2.0911          2.0893
          2.0874          2.0855          2.0836          2.0817          2.0799          2.0779          2.0760
          2.0740          2.0720          2.0700          2.0681          2.0662          2.0642          2.0623
          2.0603          2.0583          2.0563          2.0543          2.0523          2.0503          2.0482
          2.0462          2.0441          2.0420          2.0399          2.0378          2.0356          2.0335
          2.0314          2.1109          2.1157          2.1195          2.1229          2.1259          2.1286
          2.1313          2.1338          2.1361          2.1381          2.1400          2.1418          2.1434
          2.1456          2.1488          2.1520          2.1551          2.1581          2.1602          2.1612
          2.1622          2.1633          2.1643          2.1650          2.1657          2.1665          2.1675
          2.1683          2.1690          2.1697          2.1703          2.1710          2.1714          2.1719
          2.1723          2.1728          2.1735          2.1739          2.1743          2.1747          2.1750
          2.1757          2.1760          2.1763          2.1766          2.1769          2.1773          2.1777
          2.1780          2.1783          2.1786          2.1790          2.1794          2.1796          2.1797
          2.1798          2.1799          2.1800          2.1802          2.1803          2.1804          2.1805
          2.1806          2.1807          2.1809          2.1809          2.1810          2.1811          2.1811
          2.1812          2.1813          2.1813          2.1813          2.1814          2.1814          2.1815
          2.1815          2.1815          2.1815          2.1815          2.1815          2.1815          2.1815
          2.1814          2.1814          2.1814          2.1813          2.1813          2.1812          2.1811
          2.1811          2.1810          2.1809          2.1808          2.1807          2.1805          2.1804
          2.1802          2.1800          2.1798          2.1794          2.1791          2.1790          2.1791
          2.1792          2.1792          2.1791          2.1791          2.1790          2.1785          2.1779
          2.1776          2.1774          2.1764          2.1754          2.1750          2.1746          2.1742
          2.1738          2.1734          2.1725          2.1713          2.1700          2.1689          2.1685
          2.1679          2.1675          2.1670          2.1657          2.1642          2.1628          2.1613
          2.1601          2.1595          2.1588          2.1572          2.1556          2.1540          2.1524
          2.1508          2.1498          2.1485          2.1467          2.1449          2.1432          2.1419
          2.1406          2.1388          2.1370          2.1352          2.1333          2.1319          2.1299
          2.1279          2.1260          2.1241          2.1222          2.1203          2.1187          2.1169
          2.1153          2.1134          2.1116          2.1097          2.1079          2.1060          2.1042
          2.1024          2.1006          2.0988          2.0968          2.0949          2.0930          2.0911
          2.0892          2.0873          2.0854          2.0835          2.0815          2.0796          2.0775
          2.0755          2.0735          2.0715          2.0695          2.0675          2.0656          2.0636
          2.0616          2.0595          2.0575          2.0554          2.0533          2.0513          2.0492
          2.0471          2.0450          2.0428          2.0407          2.0385          2.0364          2.1171
          2.1220          2.1257          2.1290          2.1320          2.1347          2.1373          2.1397
          2.1421          2.1442          2.1461          2.1478          2.1496          2.1511          2.1526
          2.1556          2.1586          2.1616          2.1645          2.1664          2.1674          2.1683
          2.1693          2.1703          2.1709          2.1716          2.1722          2.1732          2.1740
          2.1746          2.1752          2.1759          2.1765          2.1769          2.1773          2.1777
          2.1781          2.1787          2.1791          2.1794          2.1798          2.1801          2.1807
          2.1810          2.1812          2.1815          2.1818          2.1821          2.1825          2.1828
[truncated: 3,505,956 more chars]
