# Supplementary material for: Quantifying the dynamic wing morphing of hovering hummingbird
Source: R Soc Open Sci. 2017 Sep 20;4(9):170307. doi: 10.1098/rsos.170307 (PMC5627076; doi:10.1098/rsos.170307)
Supplement: Reconstructed 3D hummingbird wing grid data [file rsos170307supp2.zip › wing_grid/readme.txt]

The wing grid files (.xyz files) have plot3d format. You can read and view these grids using e.g. Paraview, Tecplot, or FieldView.

Note the settings should be:

- ASCII, not Binary
- Multi Grid (2 blocks, first block is wing and the second block is shortest line)
- Three dimensional geometry
- No I-blanking
- No Q file, no function file (obviously)

Contact Masateru Maeda ( leading.edge.vortex@gmail.com ) if you have any problems.
